# Supplementary material for: Genomewide Analyses Define Different Modes of Transcriptional Regulation by Peroxisome Proliferator-Activated Receptor-β/δ (PPARβ/δ)
Source: PLoS One. 2011 Jan 19;6(1):e16344. doi: 10.1371/journal.pone.0016344 (PMC3023804; doi:10.1371/journal.pone.0016344)
Supplement: Dataset S1 — ChIP-Seq data set of all PPARβ/δ enrichment peaks (complete list; n = 4,542). (XLS) [file pone.0016344.s006.xls]

## Sheet: S1_PPARbetadelta_peaks
chr	start	end	length	summit	tags (MACS)	-log(p-value) (MACS)	FDR (MACS)	Foreground tags	Foreground tags (normalized 10^6)	Background tags	F/B ratio normalized	F/B ratio	Location	fold_enrichment (MACS)	height (overlap, extended 150bp)
chr1	564412	566296	1885	782	1248	139.014	0	1512	72.7727	1274	2.41009	1.18667	tss_flanking	3.91	224
chr1	566386	567225	840	405	310	28.39	0.007	388	18.6745	303	2.59884	1.27961	tss_flanking	5.24	126
chr1	567960	568585	626	442	399	56.728	0.0159	474	22.8137	383	2.51227	1.23698	tss_flanking	5.11	213
chr1	568663	569173	511	157	120	9.446	0.1248	136	6.54569	114	2.41951	1.1913	tss_flanking	6.46	72
chr1	569269	570332	1064	316	603	80.585	0.0303	752	36.1938	616	2.47864	1.22042	tss_flanking	5.04	242
chr1	840027	840214	188	104	11	7.726	0.446	11	0.529431	0	24.3717	12	<25kb	19.88	10
chr1	935867	936114	248	117	12	6.883	0.7415	12	0.577561	2	8.80088	4.33333	tss_flanking	12.11	10
chr1	968431	968611	181	81	8	5.02	1	9	0.433171	2	6.76991	3.33333	intragenic	12.98	8
chr1	1015115	1015359	245	136	17	12.07	0.0254	17	0.818212	4	7.3115	3.6	<25kb	19.47	14
chr1	1143927	1144107	181	62	9	5.99	1	9	0.433171	4	4.06195	2	tss_flanking	13.25	8
chr1	1200511	1200824	314	228	17	7.942	0.3768	18	0.866342	4	7.7177	3.8	tss_flanking	9.08	14
chr1	1240571	1240852	282	109	15	7.784	0.4399	19	0.914472	7	5.07743	2.5	tss_flanking	10.25	10
chr1	1550458	1550707	250	114	11	5.895	1	12	0.577561	6	3.77181	1.85714	tss_flanking	9.83	9
chr1	1655708	1655867	160	78	18	10.325	0.0568	18	0.866342	6	5.51264	2.71429	tss_flanking	13.57	16
chr1	2121300	2121471	172	53	8	5.266	1	9	0.433171	2	6.76991	3.33333	intragenic	8.84	8
chr1	2158711	2158898	188	49	9	5.844	1	10	0.481301	0	22.3407	11	tss_flanking	13.25	9
chr1	2457565	2457836	272	199	20	13.057	0.0171	22	1.05886	2	15.5708	7.66667	tss_flanking	16.62	20
chr1	2518551	2518798	248	142	12	6.883	0.7415	13	0.625691	2	9.47787	4.66667	tss_flanking	14.13	11
chr1	6003051	6003227	177	86	8	5.168	1	8	0.385041	4	3.65575	1.8	intragenic	11.05	7
chr1	6051365	6051536	172	62	9	5.152	1	10	0.481301	5	3.72345	1.83333	tss_flanking	10.09	9
chr1	6092095	6092261	167	97	8	5.014	1	8	0.385041	1	9.13938	4.5	tss_flanking	11.95	8
chr1	6295793	6295972	180	119	10	6.458	0.9769	11	0.529431	3	6.09292	3	tss_flanking	11.8	8
chr1	6553420	6553611	192	62	11	7.209	0.6384	12	0.577561	3	6.60066	3.25	tss_flanking	14.13	11
chr1	6585381	6585560	180	59	8	5.111	1	8	0.385041	5	3.04646	1.5	intragenic	11.05	7
chr1	6673600	6673791	192	73	10	6.411	0.9945	10	0.481301	1	11.1704	5.5	tss_flanking	14.52	9
chr1	6761801	6762110	310	178	16	7.271	0.5998	16	0.770082	6	4.93236	2.42857	tss_flanking	10.6	10
chr1	6795881	6796036	156	58	9	5.269	1	9	0.433171	4	4.06195	2	<25kb	11.02	8
chr1	8197831	8198117	287	64	16	6.726	0.8521	16	0.770082	9	3.45265	1.7	intergenic	10.14	11
chr1	8257934	8258155	222	62	11	5.229	1	11	0.529431	7	3.04646	1.5	<25kb	8.99	10
chr1	8312495	8312674	180	100	8	5.111	1	10	0.481301	3	5.58518	2.75	intergenic	13.25	7
chr1	8468073	8468780	708	271	68	29.56	0.0075	70	3.36911	28	4.97238	2.44828	intragenic	24.42	38
chr1	8480659	8481139	481	165	39	14.566	0.0101	41	1.97333	25	3.2808	1.61538	tss_flanking	10.41	20
chr1	8738036	8738231	196	133	12	5.722	1	12	0.577561	5	4.40044	2.16667	tss_flanking	7.51	9
chr1	8938013	8938234	222	60	14	7.09	0.6787	15	0.721951	5	5.41593	2.66667	tss_flanking	9.56	12
chr1	8938564	8938759	196	149	10	5.37	1	12	0.577561	1	13.2013	6.5	tss_flanking	11.52	10
chr1	8949959	8950178	220	98	9	5.25	1	9	0.433171	1	10.1549	5	tss_flanking	15.46	9
chr1	8963877	8964095	219	64	10	5.338	1	12	0.577561	3	6.60066	3.25	<25kb	12.77	11
chr1	8985111	8985272	162	114	8	5.473	1	8	0.385041	3	4.56969	2.25	<25kb	13.25	7
chr1	9460571	9460817	247	63	14	7.637	0.4811	14	0.673821	9	3.04646	1.5	intergenic	13.46	11
chr1	9615480	9615733	254	118	16	7.471	0.5505	18	0.866342	8	4.28761	2.11111	intragenic	11.54	12
chr1	9646761	9646939	179	97	11	6.001	1	11	0.529431	3	6.09292	3	tss_flanking	10.09	11
chr1	10003315	10003681	367	255	17	6.887	0.742	16	0.770082	3	8.63163	4.25	tss_flanking	11.78	12
chr1	10278191	10278377	187	52	10	5.886	1	10	0.481301	2	7.4469	3.66667	tss_flanking	12.47	9
chr1	11874101	11874231	131	64	8	5.504	1	8	0.385041	5	3.04646	1.5	intragenic	12.62	8
chr1	11986420	11986615	196	63	33	34.232	0.0088	36	1.73268	0	75.146	37	tss_flanking	50.81	32
chr1	12004596	12004771	176	64	8	5.187	1	8	0.385041	4	3.65575	1.8	tss_flanking	13.25	8
chr1	12039769	12040298	530	236	29	10.721	0.0451	31	1.49203	10	5.90828	2.90909	tss_flanking	11.65	13
chr1	12289527	12289909	383	124	17	5.104	1	16	0.770082	10	3.13878	1.54545	tss_flanking	7.73	10
chr1	12289951	12290108	158	61	10	5.269	1	9	0.433171	5	3.38495	1.66667	tss_flanking	11.16	9
chr1	12469848	12470206	359	78	17	5.104	1	16	0.770082	10	3.13878	1.54545	tss_flanking	7.25	11
chr1	12524710	12524959	250	105	13	5.356	1	14	0.673821	6	4.35208	2.14286	intragenic	7.63	9
chr1	12533944	12534295	352	198	25	10.165	0.0636	26	1.25138	10	4.98511	2.45455	tss_flanking	10.59	15
chr1	12600155	12600606	452	157	21	7.883	0.3977	24	1.15512	8	5.64159	2.77778	<25kb	9.46	14
chr1	12621249	12621436	188	107	9	5.844	1	11	0.529431	1	12.1858	6	intergenic	11.05	8
chr1	12669769	12669977	209	110	11	5.667	1	12	0.577561	2	8.80088	4.33333	tss_flanking	7.8	10
chr1	14188108	14188316	209	91	10	5.431	1	10	0.481301	10	2.03097	1	intergenic	10.69	8
chr1	14287162	14287311	150	62	9	5.462	1	9	0.433171	2	6.76991	3.33333	tss_flanking	11.16	8
chr1	14766292	14766532	241	121	11	6.581	0.9309	11	0.529431	3	6.09292	3	intergenic	17.67	9
chr1	15480647	15480879	233	127	11	5.769	1	12	0.577561	2	8.80088	4.33333	tss_flanking	10.69	8
chr1	15943787	15944049	263	96	25	16.987	0.0039	26	1.25138	3	13.7091	6.75	tss_flanking	22.31	22
chr1	16125681	16125829	149	73	8	5.765	1	8	0.385041	1	9.13938	4.5	intergenic	13.25	8
chr1	16126695	16126925	231	98	15	8.013	0.3608	16	0.770082	11	2.87721	1.41667	intergenic	15.14	12
chr1	16766968	16767253	286	178	16	5.369	1	16	0.770082	7	4.31582	2.125	tss_flanking	8.07	11
chr1	16940111	16940540	430	88	35	8.346	0.2787	34	1.63642	23	2.96184	1.45833	tss_flanking	6.82	19
chr1	16947570	16947765	196	123	14	6.987	0.7063	15	0.721951	7	4.06195	2	tss_flanking	11.87	13
chr1	17240651	17240843	193	131	9	5.269	1	9	0.433171	4	4.06195	2	tss_flanking	9.74	8
chr1	17746405	17746557	153	99	9	5.591	1	9	0.433171	2	6.76991	3.33333	intragenic	10.09	6
chr1	17804222	17804381	160	56	9	6.467	0.9712	9	0.433171	7	2.53872	1.25	tss_flanking	17.67	8
chr1	17828839	17829020	182	130	8	5.073	1	9	0.433171	4	4.06195	2	tss_flanking	13.25	7
chr1	17933404	17933602	199	58	9	5.628	1	10	0.481301	3	5.58518	2.75	intragenic	13.25	7
chr1	19252643	19252904	262	122	13	6.217	1	13	0.625691	7	3.5542	1.75	tss_flanking	9.52	11
chr1	19276148	19276409	262	172	13	5.089	1	13	0.625691	9	2.84336	1.4	tss_flanking	7.57	10
chr1	19337618	19337948	331	180	22	11.39	0.0376	22	1.05886	9	4.67124	2.3	intergenic	11.87	16
chr1	19766956	19767264	309	92	19	8.61	0.2144	19	0.914472	6	5.80278	2.85714	tss_flanking	11.85	13
chr1	20972056	20972259	204	141	10	6.421	0.987	10	0.481301	2	7.4469	3.66667	tss_flanking	13.25	9
chr1	21670399	21670661	263	140	14	5.964	1	14	0.673821	5	5.07743	2.5	tss_flanking	9.22	13
chr1	22109546	22109759	214	117	12	6.992	0.7105	15	0.721951	2	10.8319	5.33333	tss_flanking	16.03	13
chr1	22110027	22110285	259	155	18	7.978	0.3671	18	0.866342	5	6.43141	3.16667	tss_flanking	12.34	16
chr1	22197014	22197158	145	64	9	5.796	1	9	0.433171	1	10.1549	5	intragenic	11.78	7
chr1	22264358	22264608	251	101	16	7.471	0.5505	16	0.770082	9	3.45265	1.7	tss_flanking	8.87	11
chr1	22581965	22582143	179	63	9	5.951	1	9	0.433171	3	5.07743	2.5	intergenic	12.98	8
chr1	23283161	23283271	111	56	8	6.99	0.7086	8	0.385041	1	9.13938	4.5	intragenic	16.15	8
chr1	23345763	23345928	166	72	9	5.499	1	10	0.481301	2	7.4469	3.66667	tss_flanking	10.69	8
chr1	23695263	23695653	391	285	21	5.868	1	20	0.962602	10	3.87731	1.90909	tss_flanking	7.16	13
chr1	23720003	23720140	138	60	10	5.299	1	10	0.481301	3	5.58518	2.75	intragenic	9.11	9
chr1	23801401	23801743	343	146	17	5.765	1	19	0.914472	10	3.69268	1.81818	tss_flanking	6.49	12
chr1	23807946	23808232	287	184	15	6.386	1	16	0.770082	6	4.93236	2.42857	tss_flanking	6.82	11
chr1	23884916	23885224	309	151	17	6.677	0.8781	18	0.866342	3	9.64712	4.75	tss_flanking	7.33	13
chr1	24018099	24018402	304	229	18	7.692	0.4599	18	0.866342	3	9.64712	4.75	tss_flanking	8.83	11
chr1	24345300	24345743	444	261	47	32.142	0.0082	47	2.26211	9	9.74867	4.8	<25kb	36.81	36
chr1	24369029	24369264	236	98	11	5.01	1	11	0.529431	7	3.04646	1.5	intragenic	10.6	9
chr1	24372762	24373045	284	95	25	15.687	0.0036	25	1.20325	2	17.6018	8.66667	intragenic	21.2	18
chr1	24528420	24528712	293	131	13	5.681	1	13	0.625691	7	3.5542	1.75	tss_flanking	12.75	10
chr1	24563276	24563542	267	77	22	7.505	0.5211	23	1.10699	12	3.74949	1.84615	intergenic	10.51	18
chr1	24592937	24593413	477	246	52	35.062	0.0091	55	2.64716	8	12.6372	6.22222	intergenic	30.28	38
chr1	24908033	24908185	153	58	8	5.137	1	8	0.385041	2	6.09292	3	tss_flanking	13.25	8
chr1	25051131	25051333	203	95	9	5.214	1	10	0.481301	3	5.58518	2.75	<25kb	14.13	9
chr1	25068916	25069141	226	104	16	5.765	1	16	0.770082	10	3.13878	1.54545	tss_flanking	9.41	15
chr1	25071832	25072051	220	126	11	5.87	1	13	0.625691	3	7.1084	3.5	tss_flanking	12.04	10
chr1	26123254	26123587	334	277	17	5.765	1	16	0.770082	13	2.46618	1.21429	tss_flanking	7.59	8
chr1	26127258	26127440	183	121	9	5.245	1	10	0.481301	4	4.46814	2.2	tss_flanking	9.18	7
chr1	26145941	26146144	204	96	12	6.947	0.7131	12	0.577561	2	8.80088	4.33333	tss_flanking	8.41	10
chr1	26324570	26324926	357	260	24	9.747	0.0929	24	1.15512	10	4.61585	2.27273	tss_flanking	10.53	13
chr1	26641944	26642124	181	134	9	5.697	1	9	0.433171	2	6.76991	3.33333	tss_flanking	10.23	8
chr1	26677110	26677275	166	103	8	5.316	1	8	0.385041	2	6.09292	3	tss_flanking	12.98	7
chr1	26714114	26714357	244	130	12	6.137	1	12	0.577561	4	5.28053	2.6	<25kb	10.21	9
chr1	26735060	26735357	298	146	16	6.542	0.9391	19	0.914472	9	4.06195	2	tss_flanking	14.18	17
chr1	26947724	26947952	229	127	11	5.693	1	12	0.577561	2	8.80088	4.33333	intergenic	10.32	9
chr1	27265286	27265466	181	118	8	5.092	1	10	0.481301	2	7.4469	3.66667	tss_flanking	8.84	7
chr1	27338647	27338911	265	140	13	5.315	1	13	0.625691	7	3.5542	1.75	tss_flanking	10.7	11
chr1	27371176	27371414	239	95	12	6.531	0.9392	12	0.577561	6	3.77181	1.85714	intergenic	9.05	10
chr1	27384868	27385066	199	70	10	6.526	0.9416	10	0.481301	1	11.1704	5.5	intergenic	15.46	9
chr1	27648507	27648666	160	89	11	6.377	1	11	0.529431	2	8.12389	4	tss_flanking	12.62	11
chr1	27745559	27745819	261	111	13	6.217	1	15	0.721951	9	3.24956	1.6	intragenic	12.65	10
chr1	28450281	28450512	232	83	12	5.477	1	13	0.625691	11	2.36947	1.16667	tss_flanking	12.65	12
chr1	28655420	28655602	183	64	10	5.976	1	10	0.481301	0	22.3407	11	tss_flanking	10.69	9
chr1	28916646	28916906	261	175	13	7.958	0.3753	15	0.721951	4	6.49911	3.2	tss_flanking	19.88	13
chr1	29143786	29144002	217	113	9	5.301	1	9	0.433171	4	4.06195	2	tss_flanking	11.05	9
chr1	29300446	29300673	228	99	20	11.085	0.0385	20	0.962602	5	7.1084	3.5	tss_flanking	13.32	18
chr1	30983609	30983778	170	82	8	5.307	1	8	0.385041	3	4.56969	2.25	intergenic	11.05	7
chr1	30995329	30995576	248	146	17	11.497	0.0311	18	0.866342	4	7.7177	3.8	intergenic	16.15	15
chr1	31669593	31669778	186	130	10	6.127	1	10	0.481301	5	3.72345	1.83333	tss_flanking	11.26	7
chr1	31981002	31981187	186	126	9	5.542	1	10	0.481301	6	3.19153	1.57143	tss_flanking	12.11	8
chr1	32059625	32059874	250	160	19	8.719	0.2	20	0.962602	10	3.87731	1.90909	<25kb	11.9	16
chr1	32166821	32166987	167	60	10	5.295	1	10	0.481301	3	5.58518	2.75	intragenic	8.26	8
chr1	32219450	32219766	317	166	40	34.471	0.0089	43	2.06959	3	22.3407	11	tss_flanking	48.13	37
chr1	32264206	32264416	211	78	15	8.118	0.3419	15	0.721951	5	5.41593	2.66667	tss_flanking	9.46	11
chr1	32344038	32344203	166	106	8	5.389	1	8	0.385041	1	9.13938	4.5	<25kb	13.25	6
chr1	32429728	32430034	307	136	15	5.143	1	16	0.770082	11	2.87721	1.41667	<25kb	6.97	12
chr1	33555665	33555809	145	89	10	6.065	1	10	0.481301	2	7.4469	3.66667	tss_flanking	8.65	7
chr1	33899349	33899725	377	203	26	8.515	0.2351	26	1.25138	18	2.88612	1.42105	tss_flanking	7.03	19
chr1	33921210	33921401	192	140	10	5.41	1	11	0.529431	5	4.06195	2	<25kb	9.77	9
chr1	34330235	34330378	144	64	9	6.881	0.7455	9	0.433171	1	10.1549	5	tss_flanking	17.67	8
chr1	36002486	36002682	197	61	11	5.517	1	11	0.529431	4	4.87433	2.4	tss_flanking	8.53	9
chr1	36107085	36107282	198	61	15	6.726	0.8521	16	0.770082	9	3.45265	1.7	tss_flanking	10.99	13
chr1	36615101	36615360	260	136	16	8.552	0.2244	16	0.770082	6	4.93236	2.42857	tss_flanking	12.49	14
chr1	36621094	36621346	253	98	11	5.211	1	11	0.529431	0	24.3717	12	tss_flanking	10.21	8
chr1	36689805	36690041	237	97	12	5.587	1	12	0.577561	3	6.60066	3.25	tss_flanking	8.82	10
chr1	36789340	36789520	181	119	9	5.309	1	10	0.481301	4	4.46814	2.2	tss_flanking	12.92	9
chr1	36794829	36794985	157	65	8	5.316	1	9	0.433171	0	20.3097	10	<25kb	10.23	8
chr1	36834657	36834922	266	141	15	6.147	1	16	0.770082	6	4.93236	2.42857	tss_flanking	7.27	12
chr1	36982095	36982338	244	115	10	5.311	1	12	0.577561	3	6.60066	3.25	intergenic	14.13	10
chr1	38081535	38081769	235	125	12	7.593	0.4915	12	0.577561	4	5.28053	2.6	intragenic	15.46	11
chr1	38495792	38495995	204	153	9	5.454	1	12	0.577561	3	6.60066	3.25	<25kb	10.81	11
chr1	40042470	40042657	188	97	10	5.584	1	10	0.481301	2	7.4469	3.66667	tss_flanking	13.31	10
chr1	40596632	40596888	257	124	10	5.102	1	10	0.481301	4	4.46814	2.2	tss_flanking	14.13	10
chr1	40745322	40745465	144	81	8	5.569	1	8	0.385041	2	6.09292	3	tss_flanking	14.13	7
chr1	40770379	40770520	142	80	8	5.838	1	9	0.433171	6	2.90139	1.42857	intragenic	15.05	8
chr1	40974296	40974454	159	110	9	5.364	1	11	0.529431	2	8.12389	4	tss_flanking	9.87	8
chr1	42090381	42090542	162	112	9	5.46	1	9	0.433171	3	5.07743	2.5	tss_flanking	8.6	7
chr1	43378698	43378917	220	99	11	6.997	0.7091	11	0.529431	2	8.12389	4	<25kb	15.46	9
chr1	43418934	43419107	174	51	10	5.835	1	10	0.481301	4	4.46814	2.2	tss_flanking	13.09	10
chr1	43515567	43515788	222	134	11	5.731	1	11	0.529431	5	4.06195	2	intergenic	11.78	10
chr1	44346111	44346346	236	143	12	5.101	1	12	0.577561	7	3.30033	1.625	tss_flanking	7.9	11
chr1	44607837	44607995	159	100	8	5.465	1	8	0.385041	5	3.04646	1.5	tss_flanking	12.98	7
chr1	45012322	45012489	168	106	8	5.275	1	8	0.385041	3	4.56969	2.25	tss_flanking	12.98	6
chr1	45102384	45102574	191	101	9	5.224	1	9	0.433171	0	20.3097	10	tss_flanking	9.52	8
chr1	45166559	45166719	161	96	10	7.432	0.5639	10	0.481301	4	4.46814	2.2	tss_flanking	17.67	9
chr1	45273074	45273422	349	211	18	6.39	1	17	0.818212	8	4.06195	2	tss_flanking	10.53	11
chr1	45315847	45316041	195	61	9	5.705	1	9	0.433171	0	20.3097	10	<25kb	13.25	8
chr1	45769526	45769687	162	103	8	5.4	1	8	0.385041	2	6.09292	3	intragenic	10.81	7
chr1	45966033	45966275	243	122	12	5.048	1	12	0.577561	4	5.28053	2.6	tss_flanking	8.04	9
chr1	45974007	45974174	168	110	8	5.038	1	9	0.433171	5	3.38495	1.66667	intragenic	10.09	7
chr1	46670415	46670592	178	67	11	6.822	0.7913	11	0.529431	5	4.06195	2	tss_flanking	13.76	10
chr1	46908313	46908617	305	168	16	7.074	0.6887	17	0.818212	6	5.2225	2.57143	intragenic	10.09	11
chr1	47081993	47082154	162	105	9	5.547	1	9	0.433171	1	10.1549	5	tss_flanking	8.8	8
chr1	47118119	47118355	237	84	13	7.031	0.7011	13	0.625691	4	5.68672	2.8	intragenic	10.09	10
chr1	47674585	47674766	182	61	8	5.073	1	9	0.433171	4	4.06195	2	<25kb	11.05	7
chr1	48176402	48176616	215	96	11	7.103	0.6673	12	0.577561	3	6.60066	3.25	intergenic	15.46	10
chr1	48571235	48571416	182	129	8	5.073	1	8	0.385041	2	6.09292	3	intragenic	8.84	6
chr1	48795242	48795392	151	101	8	5.718	1	8	0.385041	2	6.09292	3	tss_flanking	13.25	7
chr1	49789947	49790131	185	124	8	5.017	1	8	0.385041	3	4.56969	2.25	intragenic	15.46	8
chr1	50737677	50737932	256	157	18	12.459	0.0186	19	0.914472	1	20.3097	10	intergenic	29.04	19
chr1	51425834	51426122	289	152	24	12.456	0.0186	25	1.20325	10	4.80048	2.36364	tss_flanking	16.96	21
chr1	51434055	51434290	236	141	12	6.46	0.9734	13	0.625691	0	28.4336	14	intragenic	10.56	10
chr1	51477924	51478060	137	57	8	5.743	1	8	0.385041	1	9.13938	4.5	intergenic	14.13	8
chr1	52433717	52433970	254	95	12	5.18	1	12	0.577561	5	4.40044	2.16667	intragenic	10.09	11
chr1	52893509	52893682	174	59	11	5.538	1	11	0.529431	8	2.70796	1.33333	tss_flanking	10.09	9
chr1	53308260	53308439	180	128	8	5.111	1	8	0.385041	3	4.56969	2.25	tss_flanking	13.25	6
chr1	53447733	53447886	154	91	8	5.073	1	8	0.385041	4	3.65575	1.8	intragenic	11.22	7
chr1	53611397	53611755	359	227	18	5.485	1	18	0.866342	13	2.75632	1.35714	tss_flanking	8.15	10
chr1	53661854	53662204	351	168	24	9.52	0.1201	25	1.20325	11	4.40044	2.16667	tss_flanking	9.57	18
chr1	53664129	53664356	228	102	29	17.866	0.0042	31	1.49203	6	9.28445	4.57143	tss_flanking	17.75	28
chr1	53686076	53686422	347	198	18	7.636	0.4805	20	0.962602	4	8.53009	4.2	tss_flanking	12.86	16
chr1	53911693	53911859	167	93	8	5.368	1	10	0.481301	1	11.1704	5.5	<25kb	11.05	8
chr1	54205693	54205986	294	231	15	5.863	1	16	0.770082	9	3.45265	1.7	<25kb	8.9	12
chr1	54304228	54304498	271	110	20	10.052	0.0781	21	1.01073	7	5.58518	2.75	tss_flanking	15.14	18
chr1	54364985	54365297	313	192	20	7.77	0.4361	22	1.05886	11	3.8927	1.91667	tss_flanking	9.48	18
chr1	54801688	54801884	197	113	11	5.579	1	11	0.529431	5	4.06195	2	intragenic	11.54	10
chr1	55841426	55841613	188	63	11	5.239	1	11	0.529431	1	12.1858	6	tss_flanking	7.63	10
chr1	55894995	55895215	221	94	12	5.606	1	12	0.577561	4	5.28053	2.6	intergenic	6.88	10
chr1	56359492	56359772	281	119	13	5.128	1	13	0.625691	3	7.1084	3.5	intergenic	11.04	9
chr1	56879443	56879646	204	149	10	6.421	0.987	10	0.481301	3	5.58518	2.75	tss_flanking	15.46	8
chr1	56943636	56943770	135	82	9	5.125	1	9	0.433171	3	5.07743	2.5	intergenic	9.18	9
chr1	57890069	57890237	169	113	9	5.661	1	10	0.481301	1	11.1704	5.5	intragenic	11.36	8
chr1	58124784	58124945	162	53	8	5.351	1	8	0.385041	1	9.13938	4.5	intragenic	12.79	6
chr1	59281934	59282195	262	144	14	6.148	1	16	0.770082	1	17.2633	8.5	tss_flanking	9.51	13
chr1	59347283	59347613	331	116	35	15.766	0.0037	37	1.78081	11	6.43141	3.16667	tss_flanking	15.98	28
chr1	59348991	59349320	330	100	31	11.776	0.027	31	1.49203	15	4.06195	2	tss_flanking	9.82	20
chr1	59492003	59492414	412	135	25	7.455	0.5585	24	1.15512	16	2.98672	1.47059	intragenic	6.84	18
chr1	59494958	59495211	254	150	12	5.031	1	13	0.625691	2	9.47787	4.66667	intragenic	9.77	10
chr1	59976058	59976259	202	153	11	6.003	1	11	0.529431	5	4.06195	2	intragenic	8.14	8
chr1	61515487	61515760	274	101	14	6.007	1	14	0.673821	9	3.04646	1.5	tss_flanking	6.91	12
chr1	61554039	61554263	225	162	14	5.569	1	14	0.673821	11	2.53872	1.25	tss_flanking	10.44	13
chr1	61953192	61953332	141	87	8	5.418	1	8	0.385041	4	3.65575	1.8	intergenic	13.25	8
chr1	62000058	62000225	168	107	8	5.299	1	8	0.385041	2	6.09292	3	intergenic	10.89	8
chr1	62511274	62511473	200	66	10	6.505	0.9516	10	0.481301	1	11.1704	5.5	intragenic	13.25	8
chr1	65383354	65383660	307	148	18	6.318	1	19	0.914472	12	3.12457	1.53846	tss_flanking	6.2	13
chr1	65445983	65446143	161	55	9	5.197	1	9	0.433171	4	4.06195	2	tss_flanking	9.56	8
chr1	66067561	66067682	122	62	8	5.233	1	8	0.385041	2	6.09292	3	intragenic	13.02	8
chr1	66277736	66278075	340	151	43	28.596	0.0071	49	2.35837	5	16.9248	8.33333	tss_flanking	31.28	36
chr1	67958431	67958552	122	62	8	5.982	1	8	0.385041	2	6.09292	3	intergenic	16.15	8
chr1	68150827	68151022	196	139	13	6.401	0.9952	13	0.625691	2	9.47787	4.66667	tss_flanking	13.54	12
chr1	68183554	68183870	317	205	26	8.562	0.2217	26	1.25138	10	4.98511	2.45455	intragenic	9.56	20
chr1	68269639	68269955	317	149	19	7.43	0.563	21	1.01073	5	7.4469	3.66667	tss_flanking	10.28	18
chr1	69984861	69985019	159	64	9	5.09	1	9	0.433171	5	3.38495	1.66667	intergenic	12.23	9
chr1	70377192	70377406	215	75	16	12.079	0.0255	17	0.818212	7	4.56969	2.25	intragenic	22.09	15
chr1	70500237	70500346	110	56	8	5.275	1	8	0.385041	0	18.2788	9	tss_flanking	10.35	8
chr1	71435294	71435540	247	117	10	5.6	1	10	0.481301	3	5.58518	2.75	intragenic	15.36	7
chr1	71782426	71782658	233	124	11	5.065	1	11	0.529431	6	3.48167	1.71429	intergenic	13.63	9
chr1	72713095	72713286	192	55	10	5.926	1	10	0.481301	5	3.72345	1.83333	tss_flanking	11.08	8
chr1	76190171	76190399	229	114	11	5.204	1	13	0.625691	4	5.68672	2.8	tss_flanking	12.3	11
chr1	77684990	77685262	273	181	18	9.089	0.1569	19	0.914472	3	10.1549	5	tss_flanking	13.89	15
chr1	78353672	78353935	264	142	23	15.838	0.0037	23	1.10699	5	8.12389	4	tss_flanking	26.26	21
chr1	78353956	78354187	232	104	14	7.056	0.6948	14	0.673821	2	10.1549	5	tss_flanking	11.58	10
chr1	78443792	78443981	190	92	13	5.315	1	13	0.625691	9	2.84336	1.4	tss_flanking	9.59	10
chr1	78720288	78720594	307	193	20	7.358	0.5836	20	0.962602	7	5.3313	2.625	intragenic	9.96	16
chr1	79537851	79538079	229	93	11	5.978	1	11	0.529431	4	4.87433	2.4	<25kb	11.01	8
chr1	82360532	82360723	192	107	13	6.829	0.7917	13	0.625691	6	4.06195	2	intragenic	9.18	11
chr1	82615943	82616080	138	64	9	5.225	1	9	0.433171	6	2.90139	1.42857	intergenic	11.01	9
chr1	82912085	82912246	162	89	10	6.292	1	10	0.481301	2	7.4469	3.66667	intergenic	11.91	9
chr1	84485956	84486219	264	95	15	7.406	0.5658	16	0.770082	4	6.90531	3.4	tss_flanking	10.49	12
chr1	85070047	85070234	188	91	27	20.183	0.0048	28	1.34764	5	9.81637	4.83333	intergenic	26.5	26
chr1	85070342	85070572	231	100	14	6.135	1	14	0.673821	6	4.35208	2.14286	intergenic	13.76	11
chr1	85379053	85379160	108	55	8	5.684	1	8	0.385041	3	4.56969	2.25	<25kb	11.54	8
chr1	86077768	86077990	223	165	14	6.334	1	14	0.673821	4	6.09292	3	intergenic	8.38	10
chr1	86173990	86174359	370	166	73	58.62	0.0172	78	3.75415	4	32.0894	15.8	tss_flanking	47.31	65
chr1	87597526	87597731	206	59	11	6.397	0.9986	11	0.529431	5	4.06195	2	tss_flanking	10.88	10
chr1	88641328	88641499	172	57	9	5.618	1	9	0.433171	4	4.06195	2	intergenic	13.33	9
chr1	89149781	89150066	286	148	20	10.901	0.0416	20	0.962602	3	10.6626	5.25	tss_flanking	14.84	18
chr1	89398596	89398782	187	58	9	5.839	1	9	0.433171	2	6.76991	3.33333	intergenic	13.17	8
chr1	90440671	90440883	213	88	11	5.408	1	11	0.529431	5	4.06195	2	<25kb	8.99	10
chr1	91852714	91853177	464	176	236	27.585	0.0067	308	14.8241	273	2.2904	1.12774	tss_flanking	5.74	168
chr1	92337550	92337984	435	109	21	5.686	1	23	1.10699	18	2.56544	1.26316	tss_flanking	5.68	15
chr1	93164910	93165130	221	160	11	5.514	1	12	0.577561	2	8.80088	4.33333	intragenic	9.56	9
chr1	93645219	93645506	288	160	40	27.991	0.0068	41	1.97333	2	28.4336	14	tss_flanking	25.85	37
chr1	94279604	94279901	298	136	19	5.636	1	21	1.01073	17	2.4823	1.22222	tss_flanking	8.2	16
chr1	94724566	94724818	253	181	17	7.401	0.5663	17	0.818212	5	6.09292	3	<25kb	11.22	15
chr1	94792637	94792931	295	47	16	5.801	1	16	0.770082	8	3.83628	1.88889	tss_flanking	7.57	15
chr1	95155764	95155908	145	89	9	6.177	1	10	0.481301	4	4.46814	2.2	tss_flanking	14.86	8
chr1	95941085	95941269	185	46	8	5.017	1	9	0.433171	5	3.38495	1.66667	intragenic	8.84	8
chr1	96422892	96423101	210	115	10	6.127	1	10	0.481301	4	4.46814	2.2	tss_flanking	12.72	8
chr1	96775418	96775625	208	143	11	5.726	1	11	0.529431	6	3.48167	1.71429	intragenic	11.02	9
chr1	97098263	97098433	171	114	9	5.812	1	9	0.433171	1	10.1549	5	intergenic	9.96	9
chr1	97184970	97185102	133	63	8	5.452	1	8	0.385041	1	9.13938	4.5	tss_flanking	12.62	8
chr1	97758213	97758366	154	112	8	5.649	1	8	0.385041	5	3.04646	1.5	intragenic	11.05	8
chr1	98075766	98075985	220	147	12	5.778	1	12	0.577561	7	3.30033	1.625	intragenic	9.95	10
chr1	100642923	100643128	206	109	9	5.209	1	9	0.433171	3	5.07743	2.5	tss_flanking	12.28	8
chr1	101185253	101185413	161	62	13	8.11	0.3472	13	0.625691	4	5.68672	2.8	tss_flanking	12.62	12
chr1	101491191	101491588	398	196	67	48.181	0.0128	72	3.46537	5	24.7102	12.1667	tss_flanking	43.74	62
chr1	101704407	101704629	223	71	16	7.682	0.4642	16	0.770082	2	11.5088	5.66667	tss_flanking	10.48	14
chr1	101912730	101912900	171	111	8	5.286	1	9	0.433171	1	10.1549	5	intergenic	13.25	7
chr1	105257950	105258142	193	115	10	5.522	1	10	0.481301	5	3.72345	1.83333	intergenic	13.46	10
chr1	105323259	105323569	311	171	23	14.145	0.0097	23	1.10699	5	8.12389	4	intergenic	22.37	18
chr1	105813299	105813489	191	102	10	6.05	1	10	0.481301	1	11.1704	5.5	intergenic	11.36	9
chr1	106548381	106548590	210	134	11	5.726	1	11	0.529431	4	4.87433	2.4	tss_flanking	11.13	9
chr1	108113050	108113166	117	59	23	9.413	0.1243	29	1.39577	11	5.07743	2.5	intergenic	8.15	29
chr1	109373955	109374135	181	63	10	5.083	1	11	0.529431	7	3.04646	1.5	intragenic	8.49	7
chr1	109618605	109618781	177	85	12	5.356	1	13	0.625691	4	5.68672	2.8	tss_flanking	9.4	11
chr1	109642632	109642793	162	53	9	5.822	1	9	0.433171	3	5.07743	2.5	tss_flanking	15.14	9
chr1	110026821	110027012	192	56	13	6.217	1	14	0.673821	6	4.35208	2.14286	tss_flanking	10.47	12
chr1	110033337	110033467	131	76	8	5.609	1	9	0.433171	2	6.76991	3.33333	tss_flanking	13	9
chr1	110502531	110502948	418	250	34	12.465	0.0187	39	1.87707	12	6.24915	3.07692	<25kb	12.11	27
chr1	110522375	110522553	179	108	11	5.308	1	11	0.529431	3	6.09292	3	tss_flanking	8.62	10
chr1	110806668	110806834	167	50	8	5.059	1	8	0.385041	0	18.2788	9	<25kb	10.09	8
chr1	111682697	111682970	274	160	40	27.289	0.0065	42	2.02146	5	14.5553	7.16667	tss_flanking	26.92	36
chr1	112281037	112281200	164	98	9	5.436	1	9	0.433171	1	10.1549	5	tss_flanking	10.38	8
chr1	112377107	112377339	233	111	10	5.867	1	10	0.481301	4	4.46814	2.2	tss_flanking	13.25	8
chr1	113160705	113161001	297	213	20	7.938	0.3788	23	1.10699	8	5.41593	2.66667	tss_flanking	9.4	17
chr1	115726799	115727121	323	174	19	6.925	0.7314	19	0.914472	10	3.69268	1.81818	intergenic	8.65	16
chr1	118045930	118046104	175	56	11	5.623	1	11	0.529431	6	3.48167	1.71429	tss_flanking	7.76	8
chr1	118447190	118447341	152	78	9	5.412	1	9	0.433171	2	6.76991	3.33333	intragenic	9.56	8
chr1	118860455	118860723	269	136	15	8.458	0.2474	15	0.721951	3	8.12389	4	intergenic	20.07	12
chr1	119466049	119466295	247	120	16	10.548	0.046	16	0.770082	3	8.63163	4.25	intragenic	12.11	13
chr1	120174511	120174840	330	179	17	5.104	1	18	0.866342	9	3.85885	1.9	tss_flanking	9.02	13
chr1	120316530	120316811	282	109	28	12.439	0.0185	31	1.49203	12	4.99932	2.46154	<25kb	15.37	25
chr1	121355625	121355857	233	149	38	6.083	1	59	2.83968	71	1.69248	0.833333	intergenic	7.51	57
chr1	121484050	121485461	1412	1158	864	48.886	0.0133	3002	144.487	5277	1.15555	0.568966	intergenic	4.06	790
chr1	144932016	144932546	531	216	36	5.796	1	37	1.78081	13	5.51264	2.71429	tss_flanking	5.12	19
chr1	145038185	145040587	2403	1508	200	7.084	0.6838	200	9.62602	280	1.45276	0.715302	tss_flanking	3.41	26
chr1	145074684	145076410	1727	1105	145	5.139	1	145	6.97886	204	1.44645	0.712195	tss_flanking	3.9	28
chr1	145092290	145092917	628	324	51	10.183	0.0619	53	2.5509	45	2.38419	1.17391	tss_flanking	7.27	28
chr1	145435448	145435656	209	56	13	6.908	0.7349	13	0.625691	6	4.06195	2	tss_flanking	11.59	10
chr1	145575463	145575742	280	196	16	7.835	0.4199	16	0.770082	5	5.75442	2.83333	tss_flanking	10.49	11
chr1	147268128	147268331	204	85	10	5.166	1	10	0.481301	3	5.58518	2.75	<25kb	9.77	7
chr1	147297817	147298008	192	84	10	6.588	0.924	10	0.481301	6	3.19153	1.57143	<25kb	10.81	9
chr1	147376997	147377147	151	91	9	5.705	1	10	0.481301	5	3.72345	1.83333	tss_flanking	13.69	9
chr1	150038836	150039132	297	163	15	5.29	1	15	0.721951	8	3.61062	1.77778	tss_flanking	10.4	13
chr1	150981405	150981692	288	155	16	5.256	1	16	0.770082	6	4.93236	2.42857	tss_flanking	7.97	11
chr1	151138283	151138760	478	172	30	6.085	1	31	1.49203	19	3.24956	1.6	tss_flanking	6.34	15
chr1	151284025	151284472	448	313	43	13.439	0.0148	44	2.11772	25	3.51515	1.73077	tss_flanking	10.95	30
chr1	151429993	151430163	171	78	17	10.125	0.0669	18	0.866342	5	6.43141	3.16667	tss_flanking	16	16
chr1	151818587	151818839	253	135	12	5.586	1	12	0.577561	4	5.28053	2.6	tss_flanking	9.41	9
chr1	152123200	152123459	260	164	12	6.11	1	12	0.577561	5	4.40044	2.16667	intergenic	10.81	10
chr1	153325008	153325270	263	110	28	14.613	0.0102	33	1.58829	9	6.90531	3.4	tss_flanking	19.54	26
chr1	153479623	153479912	290	144	17	6.543	0.9405	17	0.818212	12	2.81212	1.38462	intergenic	8.97	13
chr1	153506169	153506555	387	236	23	7.009	0.7056	23	1.10699	8	5.41593	2.66667	tss_flanking	9.08	16
chr1	153538954	153539331	378	60	17	7.692	0.4605	19	0.914472	6	5.80278	2.85714	tss_flanking	10.98	13
chr1	153541111	153541300	190	129	12	5.358	1	12	0.577561	5	4.40044	2.16667	tss_flanking	10.09	11
chr1	153747349	153747635	287	64	17	7.386	0.5782	16	0.770082	7	4.31582	2.125	tss_flanking	10	11
chr1	153931004	153931309	306	150	15	5.468	1	15	0.721951	2	10.8319	5.33333	tss_flanking	12.31	13
chr1	154244884	154245176	293	190	40	25.062	0.0061	45	2.16585	6	13.3464	6.57143	tss_flanking	25.06	35
chr1	154328474	154328677	204	93	9	5.246	1	11	0.529431	3	6.09292	3	intergenic	10.23	8
chr1	154792181	154792477	297	124	22	14.472	0.0101	23	1.10699	5	8.12389	4	intragenic	30.28	20
chr1	154934482	154934708	227	120	11	6.239	1	11	0.529431	2	8.12389	4	tss_flanking	13.5	9
chr1	155163171	155163458	288	144	14	6.441	0.9848	16	0.770082	5	5.75442	2.83333	tss_flanking	11.04	13
chr1	155214564	155214727	164	101	9	5.545	1	9	0.433171	3	5.07743	2.5	tss_flanking	10.69	9
chr1	155232117	155232382	266	139	16	5.104	1	16	0.770082	13	2.46618	1.21429	tss_flanking	7.16	9
chr1	155247316	155247576	261	105	13	5.854	1	13	0.625691	5	4.73894	2.33333	tss_flanking	8.82	11
chr1	155658318	155658484	167	50	8	5.368	1	8	0.385041	1	9.13938	4.5	tss_flanking	11.05	8
chr1	155953487	155953653	167	101	10	5.117	1	10	0.481301	4	4.46814	2.2	tss_flanking	7.9	8
chr1	156066183	156066421	239	129	10	5.134	1	12	0.577561	4	5.28053	2.6	intragenic	9.46	9
chr1	156131592	156131726	135	73	8	5.359	1	8	0.385041	5	3.04646	1.5	tss_flanking	12.47	7
chr1	156186202	156186690	489	294	382	92.283	0	504	24.2576	256	3.99082	1.96498	tss_flanking	5.78	264
chr1	156252729	156252868	140	64	9	6.337	1	10	0.481301	3	5.58518	2.75	tss_flanking	14.95	10
chr1	156608885	156609047	163	100	8	5.452	1	8	0.385041	2	6.09292	3	tss_flanking	11.05	8
chr1	156674059	156674213	155	62	9	5.147	1	9	0.433171	4	4.06195	2	tss_flanking	10.6	8
chr1	156698641	156698810	170	61	9	5.988	1	9	0.433171	1	10.1549	5	tss_flanking	14.52	8
chr1	156710830	156711233	404	136	29	14.711	0.0102	29	1.39577	6	8.70417	4.28571	tss_flanking	18.17	20
chr1	156736743	156737390	648	194	84	63.801	0.0192	91	4.37984	14	12.4566	6.13333	tss_flanking	57.23	61
chr1	159724400	159724535	136	87	8	5.838	1	9	0.433171	2	6.76991	3.33333	tss_flanking	14.41	9
chr1	160232145	160232432	288	165	28	14.059	0.0096	31	1.49203	9	6.49911	3.2	tss_flanking	19.31	27
chr1	161067957	161068220	264	172	34	18.63	0.0044	35	1.68455	14	4.87433	2.4	tss_flanking	20.43	28
chr1	161162324	161162517	194	54	9	5.537	1	11	0.529431	2	8.12389	4	tss_flanking	10.51	9
chr1	162228808	162228981	174	122	11	5.724	1	11	0.529431	8	2.70796	1.33333	intragenic	10.53	10
chr1	164736684	164737022	339	159	26	11.841	0.0272	27	1.29951	3	14.2168	7	tss_flanking	16.89	22
chr1	164744651	164744975	325	269	20	8.191	0.3278	20	0.962602	3	10.6626	5.25	tss_flanking	8.28	16
chr1	167411369	167411664	296	97	20	8.481	0.2415	20	0.962602	9	4.26504	2.1	tss_flanking	8.96	14
chr1	169329732	169329907	176	121	9	5.507	1	9	0.433171	5	3.38495	1.66667	tss_flanking	9.46	7
chr1	172328839	172329143	305	192	51	42.725	0.0114	54	2.59903	8	12.4115	6.11111	intragenic	47.04	48
chr1	172368500	172368771	272	141	12	5.373	1	13	0.625691	4	5.68672	2.8	intragenic	9.66	10
chr1	173258077	173258243	167	52	8	5.059	1	8	0.385041	4	3.65575	1.8	intragenic	10.09	6
chr1	173837573	173837832	260	101	16	8.114	0.3464	16	0.770082	1	17.2633	8.5	tss_flanking	10.19	12
chr1	174646673	174646840	168	107	8	5.347	1	8	0.385041	2	6.09292	3	tss_flanking	15.46	8
chr1	178506011	178506311	301	185	18	9.751	0.0933	18	0.866342	6	5.51264	2.71429	intragenic	13.46	11
chr1	179779064	179779223	160	58	8	5.205	1	8	0.385041	2	6.09292	3	intragenic	12.11	8
chr1	179901069	179901237	169	55	8	5.254	1	8	0.385041	2	6.09292	3	tss_flanking	15.14	7
chr1	179910787	179910963	177	121	9	5.258	1	10	0.481301	5	3.72345	1.83333	tss_flanking	10.69	8
chr1	180001584	180001736	153	101	8	5.012	1	8	0.385041	3	4.56969	2.25	intragenic	10.94	8
chr1	180761048	180761228	181	56	8	5.02	1	9	0.433171	6	2.90139	1.42857	intragenic	10.81	7
chr1	181068675	181068858	184	64	10	5.093	1	12	0.577561	3	6.60066	3.25	intergenic	7.21	8
chr1	182292762	182292956	195	64	9	5.705	1	10	0.481301	1	11.1704	5.5	tss_flanking	11.05	9
chr1	182381178	182381359	182	89	9	5.969	1	9	0.433171	2	6.76991	3.33333	intragenic	13.25	8
chr1	184042237	184042418	182	110	11	7.021	0.6981	12	0.577561	6	3.77181	1.85714	intragenic	11.02	12
chr1	184942272	184942441	170	54	9	5.366	1	9	0.433171	3	5.07743	2.5	tss_flanking	10.56	7
chr1	186367395	186367594	200	106	9	5.269	1	9	0.433171	2	6.76991	3.33333	intragenic	14.13	8
chr1	187157870	187158036	167	108	8	5.368	1	8	0.385041	2	6.09292	3	tss_flanking	13.25	7
chr1	187660768	187660957	190	136	11	5.494	1	11	0.529431	7	3.04646	1.5	<25kb	8.18	9
chr1	189702058	189702231	174	119	10	6.127	1	12	0.577561	6	3.77181	1.85714	intergenic	10.54	8
chr1	190207824	190208003	180	59	8	5.111	1	9	0.433171	2	6.76991	3.33333	intragenic	13.25	9
chr1	192241187	192241330	144	51	8	5.346	1	8	0.385041	2	6.09292	3	<25kb	13.25	8
chr1	192712107	192712243	137	77	8	5.838	1	8	0.385041	4	3.65575	1.8	intergenic	14.52	8
chr1	192714379	192714524	146	57	8	5.298	1	8	0.385041	1	9.13938	4.5	intergenic	13.25	7
chr1	192791111	192791265	155	56	8	5.314	1	8	0.385041	3	4.56969	2.25	intergenic	12.11	8
chr1	193529450	193529605	156	58	8	5.482	1	8	0.385041	1	9.13938	4.5	intergenic	14.93	8
chr1	193950020	193950204	185	130	9	5.798	1	10	0.481301	3	5.58518	2.75	intergenic	15.03	7
chr1	195425844	195426008	165	102	8	5.41	1	8	0.385041	3	4.56969	2.25	intergenic	11.05	7
chr1	196227403	196227557	155	79	8	5.553	1	8	0.385041	2	6.09292	3	intragenic	12.98	8
chr1	196432150	196432311	162	60	8	5.351	1	8	0.385041	4	3.65575	1.8	tss_flanking	14.93	7
chr1	198526189	198526373	185	133	9	5.563	1	9	0.433171	4	4.06195	2	<25kb	12.11	8
chr1	199743112	199743244	133	70	9	5.363	1	9	0.433171	5	3.38495	1.66667	intergenic	11.01	9
chr1	200627229	200627412	184	123	8	5.036	1	10	0.481301	6	3.19153	1.57143	tss_flanking	8.84	7
chr1	201451291	201451476	186	125	10	6.722	0.8555	10	0.481301	3	5.58518	2.75	<25kb	15.14	10
chr1	201482147	201482384	238	132	11	5.193	1	13	0.625691	7	3.5542	1.75	tss_flanking	7.97	9
chr1	201485143	201485337	195	133	9	5.217	1	9	0.433171	4	4.06195	2	tss_flanking	9.71	8
chr1	201505488	201505770	283	147	12	5.24	1	12	0.577561	7	3.30033	1.625	intergenic	9.77	10
chr1	201682671	201682902	232	135	16	10.619	0.0445	17	0.818212	3	9.13938	4.5	intragenic	15.33	13
chr1	201735359	201735584	226	78	12	5.104	1	12	0.577561	5	4.40044	2.16667	tss_flanking	8.83	11
chr1	201832809	201832967	159	58	8	5.465	1	8	0.385041	1	9.13938	4.5	intragenic	10.81	8
chr1	202317491	202317782	292	161	15	6.881	0.7448	16	0.770082	3	8.63163	4.25	tss_flanking	15.14	14
chr1	202549014	202549302	289	147	14	5.848	1	15	0.721951	4	6.49911	3.2	intragenic	12.74	12
chr1	202976278	202976449	172	58	8	5.266	1	9	0.433171	4	4.06195	2	tss_flanking	11.05	7
chr1	203274055	203274232	178	59	8	5.149	1	9	0.433171	3	5.07743	2.5	tss_flanking	11.05	7
chr1	203738936	203739151	216	127	11	5.726	1	11	0.529431	5	4.06195	2	tss_flanking	11.45	10
chr1	204381254	204381396	143	69	8	5.838	1	8	0.385041	2	6.09292	3	tss_flanking	12.99	7
chr1	205091341	205091668	328	186	16	5.952	1	15	0.721951	7	4.06195	2	tss_flanking	8.65	13
chr1	205771310	205771459	150	97	9	5.269	1	9	0.433171	5	3.38495	1.66667	intragenic	12.11	9
chr1	206787912	206788167	256	119	11	5.358	1	11	0.529431	4	4.87433	2.4	tss_flanking	12.47	9
chr1	208389922	208390102	181	137	8	5.092	1	8	0.385041	1	9.13938	4.5	tss_flanking	11.05	7
chr1	210001070	210001436	367	215	63	61.3	0.0185	69	3.32098	8	15.7965	7.77778	tss_flanking	68.64	51
chr1	211809961	211810137	177	118	8	5.168	1	8	0.385041	1	9.13938	4.5	tss_flanking	11.05	7
chr1	213181554	213181725	172	117	8	5.194	1	8	0.385041	2	6.09292	3	intragenic	10.81	6
chr1	215262693	215262882	190	61	9	5.197	1	9	0.433171	4	4.06195	2	intragenic	13.17	9
chr1	217310160	217310283	124	63	8	5.727	1	8	0.385041	5	3.04646	1.5	tss_flanking	15.02	8
chr1	217448822	217448965	144	82	9	6.041	1	9	0.433171	3	5.07743	2.5	intergenic	12.47	8
chr1	218467591	218467783	193	60	10	5.522	1	10	0.481301	4	4.46814	2.2	tss_flanking	13.46	9
chr1	220043913	220044176	264	164	18	5.974	1	19	0.914472	9	4.06195	2	intragenic	9.25	16
chr1	220106518	220107239	722	273	44	5.123	1	41	1.97333	43	1.93866	0.954545	tss_flanking	4.03	14
chr1	220134577	220134742	166	62	20	6.254	1	20	0.962602	20	2.03097	1	tss_flanking	6.03	19
chr1	220219735	220220154	420	319	61	51.08	0.0145	62	2.98407	11	10.6626	5.25	tss_flanking	46.45	46
chr1	220543271	220544484	1214	571	96	6.328	1	94	4.52423	110	1.73822	0.855856	<25kb	4.23	26
chr1	220641159	220641308	150	66	13	5.315	1	14	0.673821	10	2.76951	1.36364	tss_flanking	7.57	13
chr1	220762403	220762590	188	57	9	5.452	1	9	0.433171	5	3.38495	1.66667	intragenic	13.95	8
chr1	221054627	221055119	493	216	30	5.374	1	28	1.34764	22	2.56079	1.26087	intragenic	4.93	15
chr1	221945089	221945532	444	311	30	5.269	1	29	1.39577	27	2.17604	1.07143	intergenic	5.94	18
chr1	222638832	222639201	370	247	22	6.079	1	23	1.10699	15	3.04646	1.5	tss_flanking	6.8	13
chr1	223211764	223211941	178	119	10	5.113	1	10	0.481301	4	4.46814	2.2	intergenic	8.41	8
chr1	223254644	223255191	548	389	31	7.798	0.4393	32	1.54016	20	3.19153	1.57143	intergenic	8.79	19
chr1	223894923	223895249	327	152	20	5.4	1	22	1.05886	15	2.91952	1.4375	tss_flanking	7.17	15
chr1	223959256	223959756	501	198	32	5.019	1	33	1.58829	30	2.22752	1.09677	tss_flanking	5.56	20
chr1	224939928	224940271	344	223	20	6.254	1	20	0.962602	16	2.50885	1.23529	<25kb	8.33	14
chr1	224941333	224941692	360	216	25	6.183	1	25	1.20325	21	2.40024	1.18182	<25kb	7.99	14
chr1	224988497	224988743	247	152	14	5.534	1	15	0.721951	8	3.61062	1.77778	intergenic	9.11	12
chr1	225050997	225051440	444	130	25	5.303	1	25	1.20325	18	2.77923	1.36842	intergenic	6.37	14
chr1	225072180	225072616	437	228	33	11.283	0.0372	33	1.58829	11	5.75442	2.83333	<25kb	8.65	18
chr1	225942937	225943101	165	112	9	5.752	1	9	0.433171	5	3.38495	1.66667	<25kb	13.25	8
chr1	230807991	230808174	184	59	9	5.846	1	9	0.433171	0	20.3097	10	intragenic	15.14	8
chr1	233293529	233293678	150	55	8	5.741	1	8	0.385041	0	18.2788	9	tss_flanking	13.25	7
chr1	235093177	235093504	328	111	18	9.631	0.1115	19	0.914472	5	6.76991	3.33333	tss_flanking	12.62	12
chr1	235247077	235247360	284	142	11	5.451	1	12	0.577561	3	6.60066	3.25	intergenic	14.13	10
chr1	235530930	235531128	199	137	9	5.548	1	9	0.433171	2	6.76991	3.33333	tss_flanking	10.81	7
chr1	235793839	235793975	137	75	8	6.06	1	8	0.385041	5	3.04646	1.5	tss_flanking	15.46	8
chr1	236000272	236000479	208	145	10	5.855	1	11	0.529431	3	6.09292	3	tss_flanking	9.83	9
chr1	236074045	236074237	193	61	9	5.269	1	9	0.433171	4	4.06195	2	tss_flanking	13.64	9
chr1	237912785	237912900	116	59	8	5.544	1	8	0.385041	0	18.2788	9	intragenic	14.25	8
chr1	237925820	237926001	182	74	9	5.154	1	9	0.433171	5	3.38495	1.66667	intragenic	10.69	8
chr1	238106929	238107036	108	55	26	10.156	0.0635	32	1.54016	17	3.72345	1.83333	tss_flanking	7.09	32
chr1	238822209	238822482	274	102	21	14.189	0.0098	22	1.05886	5	7.7854	3.83333	intergenic	22.71	14
chr1	240061477	240061661	185	124	8	5.017	1	8	0.385041	3	4.56969	2.25	intragenic	11.05	7
chr1	242082856	242083021	166	74	8	5.389	1	8	0.385041	2	6.09292	3	intergenic	11.05	7
chr1	244615483	244615674	192	102	13	8.78	0.1949	13	0.625691	2	9.47787	4.66667	tss_flanking	18.93	11
chr1	244708921	244709079	159	96	8	5.538	1	8	0.385041	2	6.09292	3	intragenic	15.46	8
chr1	246652743	246652920	178	66	9	5.269	1	10	0.481301	5	3.72345	1.83333	tss_flanking	10.78	9
chr1	247095449	247095637	189	102	12	8.234	0.306	12	0.577561	2	8.80088	4.33333	tss_flanking	18.17	10
chr1	247438005	247438228	224	86	10	5.395	1	10	0.481301	3	5.58518	2.75	<25kb	11.36	10
chr10	877319	877527	209	74	10	5.2	1	10	0.481301	3	5.58518	2.75	intragenic	10.09	8
chr10	3197641	3197826	186	131	9	5.074	1	9	0.433171	3	5.07743	2.5	intragenic	8.91	7
chr10	3782340	3782527	188	76	12	5.386	1	12	0.577561	6	3.77181	1.85714	<25kb	10.53	12
chr10	5665207	5665386	180	87	8	5.111	1	8	0.385041	1	9.13938	4.5	tss_flanking	13.25	7
chr10	6092701	6092913	213	156	12	8.086	0.3507	12	0.577561	3	6.60066	3.25	tss_flanking	13.25	9
chr10	6205715	6205930	216	59	13	8.981	0.173	15	0.721951	3	8.12389	4	tss_flanking	17.67	12
chr10	6443819	6444025	207	149	12	6.531	0.9392	12	0.577561	7	3.30033	1.625	intergenic	9.4	9
chr10	6962101	6962258	158	55	9	5.267	1	9	0.433171	6	2.90139	1.42857	tss_flanking	9.56	7
chr10	8032725	8032875	151	94	9	6.29	1	10	0.481301	4	4.46814	2.2	intragenic	13.95	10
chr10	11887720	11887909	190	60	9	5.269	1	9	0.433171	9	2.03097	1	tss_flanking	9.59	8
chr10	12196758	12196934	177	57	9	5.582	1	9	0.433171	2	6.76991	3.33333	tss_flanking	9.71	8
chr10	12310796	12310978	183	98	8	5.054	1	8	0.385041	6	2.61125	1.28571	<25kb	11.05	8
chr10	13852637	13852814	178	73	8	5.004	1	8	0.385041	3	4.56969	2.25	intragenic	12.71	7
chr10	15242789	15243106	318	151	21	14.239	0.0099	21	1.01073	3	11.1704	5.5	intergenic	19.88	17
chr10	15557366	15557571	206	100	11	7.3	0.5887	12	0.577561	4	5.28053	2.6	intragenic	13.25	10
chr10	17232912	17233076	165	73	9	5.105	1	9	0.433171	6	2.90139	1.42857	tss_flanking	9.56	9
chr10	17266976	17267143	168	64	10	6.094	1	11	0.529431	5	4.06195	2	tss_flanking	11.78	9
chr10	17321675	17321867	193	103	10	6.655	0.8852	10	0.481301	1	11.1704	5.5	intergenic	13.25	8
chr10	19455738	19455909	172	93	8	5.05	1	8	0.385041	3	4.56969	2.25	intergenic	12.44	7
chr10	20385007	20385146	140	71	8	5.667	1	8	0.385041	3	4.56969	2.25	tss_flanking	12.11	7
chr10	21629372	21629593	222	60	13	6.112	1	15	0.721951	6	4.64222	2.28571	tss_flanking	13.17	15
chr10	22189843	22190034	192	99	9	5.269	1	9	0.433171	5	3.38495	1.66667	intragenic	13.57	8
chr10	22861888	22862038	151	89	10	6.684	0.8738	11	0.529431	5	4.06195	2	intragenic	15.66	10
chr10	24594614	24594738	125	63	8	6.301	1	8	0.385041	1	9.13938	4.5	tss_flanking	17.67	8
chr10	25796172	25796352	181	131	8	5.02	1	9	0.433171	2	6.76991	3.33333	intragenic	8.65	9
chr10	27531160	27531299	140	78	9	5.93	1	9	0.433171	3	5.07743	2.5	tss_flanking	13.46	9
chr10	29364479	29364669	191	134	9	5.442	1	9	0.433171	3	5.07743	2.5	intergenic	10.09	8
chr10	29760562	29760758	197	61	10	5.096	1	10	0.481301	2	7.4469	3.66667	intragenic	9.27	9
chr10	30506008	30506239	232	147	14	9.556	0.1137	14	0.673821	5	5.07743	2.5	tss_flanking	15.46	11
chr10	31053894	31054139	246	168	11	5.052	1	11	0.529431	5	4.06195	2	intergenic	7.97	9
chr10	31607818	31608086	269	208	37	29.43	0.0074	38	1.82894	2	26.4026	13	tss_flanking	40.37	34
chr10	33553324	33553505	182	127	10	5.456	1	11	0.529431	5	4.06195	2	intragenic	9.37	8
chr10	33625058	33625330	273	123	15	7.24	0.6159	18	0.866342	5	6.43141	3.16667	tss_flanking	10.55	12
chr10	33855031	33855200	170	52	9	6.232	1	9	0.433171	1	10.1549	5	intergenic	11.05	7
chr10	35069982	35070347	366	157	19	6.332	1	20	0.962602	10	3.87731	1.90909	tss_flanking	8.97	13
chr10	37050124	37050247	124	63	8	6.301	1	8	0.385041	4	3.65575	1.8	intergenic	17.67	8
chr10	42396824	42396952	129	63	53	5.274	1	133	6.4013	202	1.34064	0.660099	tss_flanking	3.91	133
chr10	43048367	43048525	159	68	8	5.006	1	8	0.385041	2	6.09292	3	tss_flanking	11.36	7
chr10	43278037	43278335	299	180	16	8.607	0.2165	17	0.818212	6	5.2225	2.57143	tss_flanking	16.3	12
chr10	44210979	44211165	187	62	9	5.784	1	9	0.433171	2	6.76991	3.33333	<25kb	12.98	7
chr10	44577056	44577210	155	74	9	6.565	0.9402	9	0.433171	2	6.76991	3.33333	intergenic	15.36	8
chr10	44817993	44818148	156	97	10	6.266	1	10	0.481301	4	4.46814	2.2	intergenic	9.77	8
chr10	44879742	44879933	192	66	12	6.827	0.7899	12	0.577561	4	5.28053	2.6	tss_flanking	15.45	12
chr10	45270494	45270775	282	143	14	6.001	1	16	0.770082	5	5.75442	2.83333	intergenic	12.79	13
chr10	45353187	45353488	302	122	18	5.862	1	17	0.818212	10	3.32341	1.63636	intragenic	6.27	13
chr10	46167905	46168096	192	146	9	5.324	1	10	0.481301	0	22.3407	11	tss_flanking	9.83	8
chr10	47033240	47033399	160	97	13	5.251	1	14	0.673821	13	2.17604	1.07143	intragenic	6.37	11
chr10	47629884	47630067	184	76	9	5.927	1	10	0.481301	3	5.58518	2.75	intragenic	13.25	9
chr10	49672470	49672658	189	109	9	5.24	1	10	0.481301	5	3.72345	1.83333	tss_flanking	9.46	8
chr10	49925866	49926039	174	61	8	5.082	1	8	0.385041	2	6.09292	3	tss_flanking	10.59	7
chr10	50280231	50280398	168	106	8	5.347	1	9	0.433171	0	20.3097	10	tss_flanking	11.05	7
chr10	50737448	50737645	198	64	10	5.096	1	10	0.481301	5	3.72345	1.83333	tss_flanking	10.87	10
chr10	51510854	51511022	169	71	9	6.255	1	9	0.433171	2	6.76991	3.33333	tss_flanking	13.25	7
chr10	52222544	52222750	207	123	12	5.956	1	12	0.577561	1	13.2013	6.5	tss_flanking	9.72	11
chr10	53599758	53599890	133	63	9	5.181	1	9	0.433171	4	4.06195	2	intragenic	9.18	9
chr10	53627891	53628181	291	147	31	19.223	0.0046	32	1.54016	4	13.4044	6.6	intragenic	21.63	26
chr10	54068579	54068804	226	128	13	5.315	1	13	0.625691	6	4.06195	2	intragenic	9.12	11
chr10	54624348	54624538	191	130	11	6.205	1	11	0.529431	3	6.09292	3	intergenic	11.27	10
chr10	62403348	62403569	222	70	13	7.373	0.581	13	0.625691	5	4.73894	2.33333	tss_flanking	10.09	11
chr10	62674432	62674790	359	174	29	14.219	0.0098	33	1.58829	6	9.86472	4.85714	tss_flanking	13.11	26
chr10	62993088	62993274	187	127	9	5.269	1	9	0.433171	4	4.06195	2	intergenic	13.21	8
chr10	63235218	63235478	261	90	20	9.106	0.1577	20	0.962602	5	7.1084	3.5	<25kb	9.66	14
chr10	63952338	63952581	244	137	12	5.029	1	12	0.577561	9	2.64026	1.3	intragenic	8.04	10
chr10	64050074	64050285	212	118	13	7.367	0.5821	13	0.625691	7	3.5542	1.75	tss_flanking	11.23	11
chr10	64564401	64564654	254	111	13	5.081	1	15	0.721951	6	4.64222	2.28571	tss_flanking	7.33	10
chr10	65226093	65226318	226	112	14	5.21	1	15	0.721951	8	3.61062	1.77778	tss_flanking	7.82	11
chr10	65320516	65320669	154	62	13	6.794	0.8191	12	0.577561	5	4.40044	2.16667	tss_flanking	13.54	11
chr10	65389880	65390112	233	80	13	5.306	1	14	0.673821	2	10.1549	5	intergenic	9.39	10
chr10	65472040	65472473	434	166	28	7.258	0.6018	31	1.49203	19	3.24956	1.6	intragenic	6.18	16
chr10	65625072	65625277	206	63	11	5.184	1	12	0.577561	8	2.93363	1.44444	intragenic	12.39	10
chr10	67755458	67755650	193	97	9	5.162	1	9	0.433171	1	10.1549	5	tss_flanking	9.46	8
chr10	68454931	68455243	313	167	16	5.104	1	17	0.818212	10	3.32341	1.63636	intragenic	7.37	11
chr10	69207329	69207472	144	62	8	5.884	1	8	0.385041	2	6.09292	3	intragenic	15.46	8
chr10	70748357	70748712	356	152	39	21.105	0.0051	39	1.87707	8	9.02655	4.44444	tss_flanking	18.8	32
chr10	70789404	70789605	202	61	9	5.491	1	10	0.481301	2	7.4469	3.66667	<25kb	12.98	8
chr10	71013539	71013692	154	91	8	5.314	1	8	0.385041	4	3.65575	1.8	intragenic	10.03	8
chr10	71217667	71217938	272	126	12	5.325	1	12	0.577561	5	4.40044	2.16667	tss_flanking	9.56	9
chr10	72318935	72319240	306	170	14	5.734	1	16	0.770082	7	4.31582	2.125	intragenic	11.78	11
chr10	73102475	73102633	159	58	8	5.538	1	9	0.433171	2	6.76991	3.33333	intragenic	13.25	8
chr10	73109752	73109958	207	129	9	5.141	1	10	0.481301	2	7.4469	3.66667	intragenic	10.09	6
chr10	73473195	73473395	201	140	10	5.098	1	10	0.481301	4	4.46814	2.2	tss_flanking	7.89	9
chr10	73526455	73526703	249	119	17	8.781	0.1952	17	0.818212	7	4.56969	2.25	tss_flanking	9.55	10
chr10	73527405	73527661	257	103	15	6.912	0.7351	16	0.770082	4	6.90531	3.4	tss_flanking	10.72	12
chr10	73714853	73715024	172	60	10	7.147	0.6621	10	0.481301	2	7.4469	3.66667	<25kb	19.88	10
chr10	74025237	74025381	145	88	8	5.786	1	8	0.385041	2	6.09292	3	<25kb	10.81	7
chr10	74033628	74033931	304	95	18	7.08	0.685	18	0.866342	10	3.50804	1.72727	tss_flanking	8.05	12
chr10	74058511	74058734	224	89	11	5.234	1	12	0.577561	3	6.60066	3.25	intergenic	10.6	8
chr10	74058847	74059030	184	124	10	5.927	1	9	0.433171	3	5.07743	2.5	intergenic	13.25	9
chr10	74382173	74382373	201	139	10	5.182	1	11	0.529431	5	4.06195	2	tss_flanking	11.27	9
chr10	74426502	74426658	157	58	10	6.127	1	10	0.481301	5	3.72345	1.83333	<25kb	12.68	8
chr10	74544383	74544605	223	79	14	5.616	1	14	0.673821	6	4.35208	2.14286	tss_flanking	8.35	12
chr10	74572762	74573056	295	185	16	5.748	1	18	0.866342	8	4.28761	2.11111	tss_flanking	8.91	13
chr10	74870086	74870337	252	114	43	19.7	0.0047	45	2.16585	22	4.06195	2	tss_flanking	18.53	40
chr10	75006922	75007203	282	115	16	6.548	0.9444	20	0.962602	3	10.6626	5.25	tss_flanking	9.77	13
chr10	75012392	75012702	311	78	23	9.411	0.1241	24	1.15512	13	3.62674	1.78571	tss_flanking	11.1	17
chr10	75503484	75503879	396	334	22	7.885	0.3975	22	1.05886	12	3.59326	1.76923	tss_flanking	10.09	10
chr10	75545006	75545280	275	175	15	5.875	1	15	0.721951	7	4.06195	2	tss_flanking	8.35	13
chr10	75817871	75818111	241	142	14	5.397	1	14	0.673821	5	5.07743	2.5	tss_flanking	6.49	10
chr10	76468093	76468250	158	58	9	5.367	1	9	0.433171	5	3.38495	1.66667	intragenic	11.46	9
chr10	76559945	76560106	162	87	9	6.419	0.9877	9	0.433171	2	6.76991	3.33333	intergenic	15.46	9
chr10	76683278	76683620	343	189	20	7.467	0.5515	21	1.01073	7	5.58518	2.75	intragenic	6.78	14
chr10	76684012	76684347	336	164	56	39.008	0.0105	60	2.88781	7	15.4862	7.625	intragenic	35.87	48
chr10	77161606	77161791	186	132	9	5.443	1	10	0.481301	3	5.58518	2.75	tss_flanking	9.83	7
chr10	77846501	77847010	510	373	33	6.909	0.7353	35	1.68455	23	3.04646	1.5	intragenic	7.04	20
chr10	78011768	78012024	257	123	19	7.159	0.6608	20	0.962602	5	7.1084	3.5	intragenic	8.02	17
chr10	78042113	78042371	259	107	17	5.64	1	21	1.01073	11	3.72345	1.83333	intragenic	7.76	14
chr10	78093170	78093431	262	142	17	5.264	1	17	0.818212	8	4.06195	2	tss_flanking	5.73	13
chr10	78176337	78176676	340	278	21	6.047	1	23	1.10699	17	2.70796	1.33333	tss_flanking	6.73	15
chr10	79260902	79261806	905	159	67	5.17	1	67	3.22472	83	1.64412	0.809524	tss_flanking	4.27	22
chr10	79471054	79471813	760	156	52	5.041	1	53	2.5509	53	2.03097	1	<25kb	3.56	20
chr10	79597076	79597341	266	78	18	5.979	1	18	0.866342	10	3.50804	1.72727	intragenic	7.63	15
chr10	79606443	79606898	456	310	28	5.053	1	28	1.34764	18	3.09991	1.52632	intragenic	5.01	16
chr10	79685362	79686182	821	253	50	5.222	1	48	2.31024	33	2.92699	1.44118	tss_flanking	4.5	15
chr10	79788664	79789836	1173	858	79	7.638	0.4817	77	3.70602	76	2.05735	1.01299	tss_flanking	6.35	20
chr10	80062490	80063222	733	547	51	7.02	0.7002	49	2.35837	35	2.8208	1.38889	tss_flanking	6.42	19
chr10	80095349	80095835	487	396	30	5.5	1	32	1.54016	21	3.04646	1.5	tss_flanking	4.45	15
chr10	80217575	80218294	720	368	50	6.693	0.8709	48	2.31024	51	1.9138	0.942308	tss_flanking	4.75	15
chr10	80730906	80731156	251	128	20	5.52	1	20	0.962602	19	2.13252	1.05	intragenic	6.23	15
chr10	80732839	80733671	833	569	55	7.772	0.4392	55	2.64716	35	3.15929	1.55556	intragenic	5.74	16
chr10	80827056	80827356	301	155	29	9	0.1667	29	1.39577	17	3.38495	1.66667	tss_flanking	7.9	22
chr10	80828483	80828948	466	115	38	11.106	0.0387	38	1.82894	14	5.28053	2.6	tss_flanking	6.34	19
chr10	80860723	80861380	658	494	43	5.202	1	45	2.16585	46	1.98776	0.978723	tss_flanking	5.11	18
chr10	80872758	80873498	741	363	55	8.902	0.1806	59	2.83968	46	2.59273	1.2766	tss_flanking	6.79	20
chr10	80897725	80898340	616	313	42	5.072	1	41	1.97333	41	2.03097	1	intragenic	4.88	18
chr10	80898597	80899194	598	461	45	6.117	1	44	2.11772	42	2.12544	1.04651	intragenic	5.2	20
chr10	80901416	80902664	1249	283	91	8.603	0.2158	89	4.28358	96	1.88441	0.927835	intragenic	4.4	21
chr10	80909372	80910424	1053	543	88	17.221	0.004	88	4.23545	63	2.82432	1.39062	intragenic	9.53	36
chr10	80917001	80917814	814	480	55	6.116	1	51	2.45463	47	2.20022	1.08333	intragenic	5.22	20
chr10	80954914	80955707	794	400	60	10.027	0.0775	61	2.93594	45	2.7374	1.34783	intragenic	6.1	21
chr10	81059157	81060022	866	197	71	11.963	0.0252	73	3.5135	57	2.59124	1.27586	intragenic	6.56	26
chr10	81158803	81159320	518	397	46	7.795	0.4412	47	2.26211	34	2.78533	1.37143	tss_flanking	4.86	21
chr10	81195327	81196114	788	280	76	16.194	0.0038	77	3.70602	50	3.10619	1.52941	tss_flanking	11.57	36
chr10	81206264	81206907	644	104	40	5.717	1	39	1.87707	34	2.32111	1.14286	tss_flanking	5.68	16
chr10	81247325	81247708	384	219	31	5.273	1	34	1.63642	35	1.97456	0.972222	<25kb	6.05	24
chr10	81664436	81664612	177	64	8	5.096	1	8	0.385041	1	9.13938	4.5	tss_flanking	15.14	8
chr10	81896598	81896919	322	60	18	5.482	1	17	0.818212	10	3.32341	1.63636	tss_flanking	5.22	14
chr10	81900829	81901026	198	151	11	5.296	1	11	0.529431	3	6.09292	3	tss_flanking	10.86	8
chr10	81917821	81919306	1486	61	111	9.716	0.0981	108	5.19805	97	2.25894	1.11224	tss_flanking	6.06	21
chr10	81923212	81923763	552	318	42	6.149	1	42	2.02146	23	3.63883	1.79167	intragenic	7.28	27
chr10	81962787	81963292	506	252	39	5.529	1	41	1.97333	39	2.13252	1.05	tss_flanking	3.61	19
chr10	81966853	81967208	356	218	23	5.83	1	24	1.15512	12	3.90572	1.92308	tss_flanking	6.61	19
chr10	82117392	82117782	391	154	17	5.329	1	18	0.866342	6	5.51264	2.71429	tss_flanking	8.22	10
chr10	82206911	82207532	622	237	37	6.329	1	36	1.73268	29	2.50487	1.23333	<25kb	6.34	14
chr10	82214445	82215018	574	71	33	5.638	1	36	1.73268	17	4.17478	2.05556	tss_flanking	4.15	14
chr10	82220264	82221319	1056	331	66	9.495	0.1192	63	3.0322	51	2.49966	1.23077	tss_flanking	5.29	17
chr10	82258246	82258644	399	255	30	5.064	1	31	1.49203	31	2.03097	1	intragenic	4.16	18
chr10	82258649	82259140	492	270	63	20.014	0.0047	62	2.98407	27	4.56969	2.25	intragenic	11.85	32
chr10	82265221	82265810	590	272	117	54.585	0.0156	128	6.16065	39	6.54989	3.225	intragenic	31.53	90
chr10	82295295	82295585	291	135	15	6.411	0.9939	18	0.866342	7	4.82356	2.375	tss_flanking	11.11	12
chr10	83713877	83714063	187	95	18	7.971	0.3726	19	0.914472	10	3.69268	1.81818	tss_flanking	8.09	16
chr10	84508856	84509280	425	124	24	5	1	25	1.20325	15	3.30033	1.625	intragenic	5.12	20
chr10	84590555	84591107	553	371	33	5	1	36	1.73268	31	2.34831	1.15625	intragenic	5.57	17
chr10	84830529	84830714	186	69	9	5.885	1	10	0.481301	5	3.72345	1.83333	tss_flanking	13.25	8
chr10	88197695	88197910	216	110	12	5.388	1	12	0.577561	9	2.64026	1.3	tss_flanking	12.83	11
chr10	88729026	88729389	364	270	26	10.052	0.078	26	1.25138	11	4.56969	2.25	tss_flanking	10.03	15
chr10	89339839	89340064	226	107	13	5.059	1	13	0.625691	7	3.5542	1.75	<25kb	7.57	11
chr10	89621185	89621521	337	167	19	5.968	1	19	0.914472	11	3.38495	1.66667	tss_flanking	6.84	14
chr10	89621966	89622254	289	94	17	7.411	0.5649	18	0.866342	2	12.8628	6.33333	tss_flanking	10.26	14
chr10	89721039	89721287	249	62	23	12.965	0.0198	24	1.15512	6	7.25347	3.57143	intragenic	14.53	17
chr10	90042730	90042968	239	97	15	5.624	1	15	0.721951	6	4.64222	2.28571	intragenic	6.93	12
chr10	90285492	90285806	315	180	22	5.113	1	23	1.10699	13	3.48167	1.71429	intragenic	6.31	19
chr10	91020161	91020475	315	155	17	5.412	1	20	0.962602	9	4.26504	2.1	tss_flanking	7.07	13
chr10	91029589	91029849	261	167	45	27.296	0.0066	49	2.35837	8	11.2832	5.55556	tss_flanking	22.31	41
chr10	91034961	91035293	333	230	21	5.096	1	19	0.914472	13	2.90139	1.42857	tss_flanking	6.73	13
chr10	92339372	92339795	424	167	33	10.993	0.0402	36	1.73268	19	3.7573	1.85	intergenic	9.82	21
chr10	92922253	92922591	339	123	17	5.262	1	17	0.818212	6	5.2225	2.57143	<25kb	7.04	9
chr10	93431637	93432006	370	143	23	5.95	1	24	1.15512	20	2.41782	1.19048	tss_flanking	6.21	17
chr10	94045506	94045643	138	59	8	6.034	1	8	0.385041	1	9.13938	4.5	tss_flanking	13.25	6
chr10	94127938	94128094	157	58	8	5.582	1	8	0.385041	1	9.13938	4.5	intergenic	13.25	8
chr10	94332422	94332747	326	109	16	5.045	1	15	0.721951	9	3.24956	1.6	tss_flanking	6.06	9
chr10	94448049	94448363	315	59	18	5.104	1	16	0.770082	12	2.65589	1.30769	tss_flanking	7.42	12
chr10	94642604	94642796	193	122	11	5.273	1	13	0.625691	4	5.68672	2.8	tss_flanking	10.53	11
chr10	95242021	95242387	367	142	18	6.244	1	19	0.914472	7	5.07743	2.5	tss_flanking	8.11	14
chr10	95766902	95767246	345	251	24	9.823	0.0866	27	1.29951	9	5.68672	2.8	tss_flanking	11.9	19
chr10	96157450	96157692	243	115	11	5.726	1	11	0.529431	5	4.06195	2	tss_flanking	12.88	9
chr10	96943119	96943291	173	55	9	5.11	1	10	0.481301	1	11.1704	5.5	tss_flanking	11.71	8
chr10	96943397	96943630	234	148	16	9.566	0.1125	17	0.818212	3	9.13938	4.5	tss_flanking	19.75	16
chr10	96989417	96989918	502	255	62	36.28	0.0096	67	3.22472	17	7.67256	3.77778	tss_flanking	30.4	46
chr10	97353725	97353923	199	114	9	5.269	1	9	0.433171	3	5.07743	2.5	tss_flanking	14.06	8
chr10	98435843	98436039	197	135	10	6.127	1	11	0.529431	6	3.48167	1.71429	tss_flanking	11.93	10
chr10	98855097	98855253	157	105	8	5.225	1	9	0.433171	2	6.76991	3.33333	intragenic	9.96	7
chr10	99052159	99052362	204	98	9	5.454	1	10	0.481301	3	5.58518	2.75	tss_flanking	10.81	8
chr10	99179846	99180121	276	135	13	5.315	1	13	0.625691	9	2.84336	1.4	<25kb	11.14	8
chr10	99186861	99187151	291	179	17	5.661	1	17	0.818212	9	3.65575	1.8	tss_flanking	6.49	13
chr10	99328417	99328590	174	119	9	5.646	1	9	0.433171	3	5.07743	2.5	tss_flanking	13.59	7
chr10	99787546	99787754	209	123	10	5.2	1	10	0.481301	5	3.72345	1.83333	tss_flanking	11.78	9
chr10	100220560	100220821	262	151	14	5.55	1	16	0.770082	11	2.87721	1.41667	intragenic	7.27	10
chr10	101380617	101381024	408	132	19	5.073	1	20	0.962602	4	8.53009	4.2	tss_flanking	6.73	11
chr10	101743271	101743551	281	138	16	7.019	0.6995	16	0.770082	6	4.93236	2.42857	tss_flanking	10.53	13
chr10	102124555	102124935	381	251	22	12.163	0.0205	23	1.10699	7	6.09292	3	<25kb	14.95	13
chr10	103455115	103455410	296	179	16	5.367	1	16	0.770082	16	2.03097	1	tss_flanking	6.27	13
chr10	103610634	103610817	184	60	9	5.114	1	9	0.433171	9	2.03097	1	tss_flanking	10.69	8
chr10	103755469	103755983	515	197	29	7	0.707	30	1.4439	17	3.49779	1.72222	tss_flanking	5.68	13
chr10	103815849	103816121	273	202	21	13.7	0.0092	22	1.05886	4	9.34247	4.6	tss_flanking	16.03	17
chr10	103892463	103892840	378	251	26	9.239	0.138	28	1.34764	13	4.20701	2.07143	tss_flanking	9.54	16
chr10	103968083	103968365	283	141	20	8.292	0.2966	22	1.05886	10	4.24658	2.09091	<25kb	12.53	16
chr10	103968511	103968780	270	188	16	9.153	0.1486	17	0.818212	6	5.2225	2.57143	<25kb	16.03	15
chr10	104014537	104014741	205	58	10	5.189	1	10	0.481301	5	3.72345	1.83333	tss_flanking	11.52	9
chr10	104154520	104154834	315	180	18	7.08	0.685	19	0.914472	12	3.12457	1.53846	tss_flanking	7.15	11
chr10	104264790	104265031	242	154	13	5.086	1	15	0.721951	8	3.61062	1.77778	tss_flanking	9.32	11
chr10	104364275	104364477	203	148	12	5.228	1	13	0.625691	0	28.4336	14	intragenic	9.32	10
chr10	104390148	104390408	261	116	13	5.951	1	13	0.625691	6	4.06195	2	intragenic	8.99	11
chr10	104405276	104405469	194	58	10	5.282	1	10	0.481301	4	4.46814	2.2	tss_flanking	7.97	9
chr10	104421048	104421370	323	55	16	7.971	0.3721	16	0.770082	1	17.2633	8.5	intergenic	14.13	11
chr10	104517045	104517212	168	63	8	5.226	1	9	0.433171	2	6.76991	3.33333	tss_flanking	12.79	9
chr10	104573971	104574185	215	158	11	5.68	1	11	0.529431	7	3.04646	1.5	intragenic	9.66	9
chr10	104885116	104885320	205	105	11	5.531	1	11	0.529431	7	3.04646	1.5	tss_flanking	10.39	9
chr10	105127533	105127856	324	168	42	35.541	0.0093	44	2.11772	3	22.8484	11.25	tss_flanking	39.74	32
chr10	105196189	105196391	203	153	10	6.065	1	11	0.529431	2	8.12389	4	intragenic	14.13	9
chr10	105264229	105264448	220	154	12	6.915	0.7342	14	0.673821	6	4.35208	2.14286	tss_flanking	10.81	11
chr10	105277152	105277394	243	102	11	5.104	1	12	0.577561	5	4.40044	2.16667	tss_flanking	9.56	10
chr10	105737031	105737135	105	53	8	5.406	1	9	0.433171	2	6.76991	3.33333	tss_flanking	10.72	9
chr10	105953547	105953801	255	167	13	5.342	1	13	0.625691	4	5.68672	2.8	intragenic	9.06	12
chr10	108273322	108273487	166	85	8	5.341	1	8	0.385041	1	9.13938	4.5	intergenic	10.89	7
chr10	108499968	108500119	152	95	8	5.695	1	8	0.385041	2	6.09292	3	intragenic	11.05	7
chr10	110187845	110187985	141	82	8	5.375	1	9	0.433171	3	5.07743	2.5	intergenic	13.08	8
chr10	111003379	111003548	170	114	8	5.09	1	8	0.385041	4	3.65575	1.8	intergenic	12.44	7
chr10	111644052	111644288	237	179	13	5.376	1	14	0.673821	5	5.07743	2.5	tss_flanking	9.69	11
chr10	111674864	111675130	267	97	18	6.532	0.9446	19	0.914472	8	4.51327	2.22222	tss_flanking	9.29	14
chr10	111985540	111985783	244	105	14	5.92	1	15	0.721951	4	6.49911	3.2	tss_flanking	10.9	12
chr10	112158345	112158540	196	63	13	5.717	1	13	0.625691	2	9.47787	4.66667	intergenic	8.59	11
chr10	112185632	112185978	347	194	21	6.869	0.7429	22	1.05886	12	3.59326	1.76923	<25kb	10.51	16
chr10	112257143	112257526	384	243	22	7.84	0.4209	23	1.10699	8	5.41593	2.66667	tss_flanking	9.73	13
chr10	113190317	113190430	114	58	8	5.434	1	8	0.385041	2	6.09292	3	intergenic	13.81	8
chr10	114143083	114143478	396	195	105	111.686	0	120	5.77561	7	30.7185	15.125	tss_flanking	89.16	104
chr10	114296549	114296806	258	195	16	6.542	0.9391	16	0.770082	11	2.87721	1.41667	intragenic	8.93	14
chr10	114602561	114602797	237	148	10	5.428	1	11	0.529431	5	4.06195	2	intergenic	12.11	8
chr10	114607403	114607555	153	94	8	5.224	1	8	0.385041	4	3.65575	1.8	intergenic	11.65	8
chr10	114715862	114716087	226	88	15	5.518	1	15	0.721951	7	4.06195	2	tss_flanking	7.34	12
chr10	114833661	114833936	276	123	16	6.396	1	17	0.818212	15	2.28484	1.125	intragenic	8.15	14
chr10	115438954	115439372	419	148	20	8.265	0.3028	22	1.05886	6	6.6732	3.28571	tss_flanking	11.91	13
chr10	115934199	115934535	337	203	20	7.434	0.5645	23	1.10699	10	4.43121	2.18182	tss_flanking	11.05	17
chr10	116114750	116114891	142	80	8	5.086	1	8	0.385041	1	9.13938	4.5	tss_flanking	12.11	7
chr10	116393109	116393626	518	136	27	5.074	1	28	1.34764	15	3.68114	1.8125	tss_flanking	5.58	15
chr10	116465391	116465480	90	46	8	7.028	0.7014	8	0.385041	2	6.09292	3	<25kb	10.35	8
chr10	117844466	117844700	235	92	12	6.184	1	12	0.577561	5	4.40044	2.16667	intragenic	13.24	9
chr10	117877951	117878107	157	57	8	5.049	1	8	0.385041	2	6.09292	3	tss_flanking	13.25	8
chr10	118976185	118976442	258	118	10	5.45	1	11	0.529431	3	6.09292	3	<25kb	17.67	9
chr10	119020257	119020428	172	91	10	6.877	0.744	10	0.481301	4	4.46814	2.2	intragenic	14.52	8
chr10	120327337	120327528	192	67	9	5.603	1	9	0.433171	2	6.76991	3.33333	tss_flanking	10.59	6
chr10	120422789	120422962	174	119	8	5.154	1	8	0.385041	2	6.09292	3	intergenic	15.14	7
chr10	120514318	120514743	426	210	71	58.216	0.0167	76	3.65789	6	22.3407	11	tss_flanking	58.23	64
chr10	120782436	120782781	346	197	22	11.942	0.0251	22	1.05886	2	15.5708	7.66667	<25kb	14.89	14
chr10	120796604	120796875	272	122	15	5.143	1	15	0.721951	10	2.95414	1.45455	intragenic	7.21	12
chr10	121258439	121258660	222	160	12	5.38	1	13	0.625691	5	4.73894	2.33333	intergenic	7.9	9
chr10	121575295	121575477	183	95	10	5.134	1	10	0.481301	4	4.46814	2.2	intragenic	7.24	9
chr10	121632355	121632538	184	60	11	5.48	1	11	0.529431	2	8.12389	4	tss_flanking	11.85	9
chr10	122880822	122881004	183	122	8	5.054	1	8	0.385041	0	18.2788	9	intergenic	11.05	8
chr10	122944469	122944697	229	109	12	7.722	0.4478	12	0.577561	3	6.60066	3.25	intragenic	13.25	11
chr10	123790041	123790205	165	63	8	5.1	1	8	0.385041	2	6.09292	3	tss_flanking	14.13	7
chr10	123878863	123879079	217	62	12	6.54	0.9385	12	0.577561	4	5.28053	2.6	tss_flanking	9.87	10
chr10	123900648	123900911	264	157	14	5.854	1	16	0.770082	5	5.75442	2.83333	tss_flanking	10.35	11
chr10	123913387	123913630	244	135	12	5.636	1	13	0.625691	4	5.68672	2.8	tss_flanking	9.18	10
chr10	124024887	124025100	214	112	11	5.099	1	13	0.625691	9	2.84336	1.4	<25kb	11.22	10
chr10	124133971	124134136	166	74	15	8.664	0.2074	15	0.721951	2	10.8319	5.33333	tss_flanking	11.65	13
chr10	124274733	124274945	213	69	12	7.015	0.7026	12	0.577561	5	4.40044	2.16667	intergenic	14.25	10
chr10	124713689	124713860	172	61	10	5.288	1	11	0.529431	2	8.12389	4	tss_flanking	9.91	9
chr10	124913556	124913709	154	95	12	6.601	0.9213	12	0.577561	6	3.77181	1.85714	tss_flanking	11.83	11
chr10	125562172	125562303	132	64	8	5.838	1	8	0.385041	4	3.65575	1.8	intragenic	13.99	8
chr10	126107358	126107539	182	121	12	5.844	1	11	0.529431	2	8.12389	4	tss_flanking	9.91	8
chr10	126247556	126247760	205	141	10	5.757	1	11	0.529431	6	3.48167	1.71429	tss_flanking	11.36	10
chr10	126421403	126421650	248	118	13	5.157	1	15	0.721951	9	3.24956	1.6	tss_flanking	8.48	10
chr10	126429875	126430132	258	160	14	5.21	1	15	0.721951	9	3.24956	1.6	tss_flanking	6.7	10
chr10	126490267	126490502	236	60	14	6.831	0.7922	14	0.673821	8	3.38495	1.66667	tss_flanking	11.11	10
chr10	126745773	126746040	268	102	19	9.647	0.1117	21	1.01073	5	7.4469	3.66667	tss_flanking	9.22	16
chr10	127511759	127512158	400	90	36	15.507	0.0036	36	1.73268	9	7.5146	3.7	tss_flanking	14.11	24
chr10	127749417	127749792	376	238	20	5.271	1	21	1.01073	14	2.97876	1.46667	intragenic	5.86	12
chr10	128086330	128086906	577	60	32	8.856	0.1846	33	1.58829	10	6.27755	3.09091	<25kb	6.49	13
chr10	128192499	128192986	488	355	24	7.265	0.602	22	1.05886	8	5.19026	2.55556	intragenic	7.9	12
chr10	128283720	128284018	299	129	15	5.863	1	16	0.770082	8	3.83628	1.88889	intragenic	9.05	14
chr10	128284333	128284518	186	130	11	5.707	1	11	0.529431	6	3.48167	1.71429	intragenic	9.81	8
chr10	128896896	128897014	119	60	8	5.346	1	8	0.385041	2	6.09292	3	intragenic	13.46	8
chr10	129440993	129441156	164	101	9	5.269	1	9	0.433171	5	3.38495	1.66667	intergenic	11.59	7
chr10	129721174	129721359	186	126	10	5.245	1	10	0.481301	3	5.58518	2.75	tss_flanking	9.08	8
chr10	130010058	130010252	195	126	10	6.612	0.9121	10	0.481301	4	4.46814	2.2	intergenic	15.46	9
chr10	130981854	130981979	126	64	8	5.755	1	8	0.385041	2	6.09292	3	intergenic	15.14	8
chr10	131038244	131038400	157	81	8	5.582	1	8	0.385041	3	4.56969	2.25	intergenic	13.25	7
chr10	131739213	131739394	182	58	9	5.176	1	10	0.481301	5	3.72345	1.83333	intragenic	8.96	10
chr10	131988489	131988639	151	75	9	6.29	1	9	0.433171	7	2.53872	1.25	intergenic	13.95	8
chr10	132219197	132219374	178	119	8	5.149	1	8	0.385041	4	3.65575	1.8	intergenic	11.05	6
chr10	132940393	132940552	160	100	8	5.516	1	9	0.433171	3	5.07743	2.5	intragenic	13.25	8
chr10	133055563	133055756	194	113	9	5.725	1	9	0.433171	2	6.76991	3.33333	tss_flanking	11.05	7
chr10	134259750	134259906	157	104	8	5.582	1	8	0.385041	3	4.56969	2.25	tss_flanking	13.25	7
chr10	134359571	134359844	274	124	13	7.7	0.4494	13	0.625691	1	14.2168	7	tss_flanking	13.25	9
chr10	134373789	134374021	233	104	11	5.874	1	11	0.529431	3	6.09292	3	tss_flanking	14.59	9
chr10	134397612	134397741	130	55	8	5.49	1	9	0.433171	3	5.07743	2.5	tss_flanking	12.47	9
chr10	134479599	134479955	357	302	18	7.379	0.5786	18	0.866342	7	4.82356	2.375	intragenic	9.46	9
chr10	134524363	134524530	168	110	8	5.347	1	8	0.385041	4	3.65575	1.8	tss_flanking	11.05	7
chr10	135123376	135123572	197	139	10	5.015	1	12	0.577561	2	8.80088	4.33333	tss_flanking	7.57	10
chr10	135143293	135143558	266	87	15	5.337	1	15	0.721951	5	5.41593	2.66667	tss_flanking	8.35	13
chr10	135183595	135183782	188	105	9	5.844	1	10	0.481301	0	22.3407	11	intragenic	13.25	8
chr10	135184819	135185000	182	63	8	5.073	1	9	0.433171	1	10.1549	5	tss_flanking	11.05	7
chr10	135192944	135193194	251	162	13	6.457	0.9762	14	0.673821	2	10.1549	5	tss_flanking	11.16	11
chr11	207408	207676	269	164	25	15.742	0.0036	25	1.20325	2	17.6018	8.66667	tss_flanking	24.51	23
chr11	450140	450375	236	102	25	21.294	0.0051	25	1.20325	2	17.6018	8.66667	tss_flanking	30.28	22
chr11	537057	537280	224	55	10	6.03	1	11	0.529431	4	4.87433	2.4	tss_flanking	13.25	8
chr11	727967	728268	302	157	17	10.75	0.0453	18	0.866342	1	19.2942	9.5	<25kb	17.67	14
chr11	789630	789797	168	115	8	5.275	1	10	0.481301	7	2.79259	1.375	tss_flanking	15.14	8
chr11	843958	844212	255	58	19	12.944	0.0197	20	0.962602	6	6.09292	3	tss_flanking	19.3	19
chr11	4626914	4627202	289	135	13	5.26	1	13	0.625691	3	7.1084	3.5	tss_flanking	8.65	10
chr11	7801062	7801239	178	115	8	5.076	1	9	0.433171	5	3.38495	1.66667	tss_flanking	12.98	7
chr11	8008537	8008772	236	186	16	5.289	1	14	0.673821	9	3.04646	1.5	tss_flanking	8.3	10
chr11	8090509	8090863	355	132	18	6.256	1	18	0.866342	10	3.50804	1.72727	intragenic	7.1	11
chr11	9596903	9597275	373	271	21	5.603	1	21	1.01073	14	2.97876	1.46667	tss_flanking	6.06	12
chr11	9635363	9635699	337	62	17	5.104	1	17	0.818212	11	3.04646	1.5	intergenic	6.8	11
chr11	10324174	10324544	371	65	17	5.104	1	16	0.770082	9	3.45265	1.7	tss_flanking	8.74	11
chr11	10329330	10329551	222	60	12	5	1	14	0.673821	4	6.09292	3	<25kb	7.27	12
chr11	10350333	10350619	287	127	23	5.667	1	23	1.10699	17	2.70796	1.33333	intergenic	8.11	19
chr11	10512163	10512464	302	141	16	5.216	1	16	0.770082	7	4.31582	2.125	intragenic	7.26	15
chr11	10512532	10512980	449	167	28	9.125	0.1563	28	1.34764	9	5.88982	2.9	intragenic	12.53	16
chr11	10531676	10531908	233	118	26	7.264	0.6014	29	1.39577	19	3.04646	1.5	tss_flanking	8.94	23
chr11	10653102	10653290	189	56	9	5.036	1	9	0.433171	3	5.07743	2.5	intragenic	8.96	7
chr11	10921299	10921881	583	236	47	17.795	0.0042	48	2.31024	24	3.98071	1.96	tss_flanking	13.68	26
chr11	11265106	11265244	139	63	9	5.556	1	9	0.433171	3	5.07743	2.5	intergenic	12.11	9
chr11	11834882	11835110	229	118	13	5.828	1	14	0.673821	6	4.35208	2.14286	intergenic	8.98	12
chr11	12088592	12088873	282	63	15	5.863	1	16	0.770082	9	3.45265	1.7	intergenic	7.32	12
chr11	13689547	13689778	232	61	13	5.68	1	14	0.673821	6	4.35208	2.14286	tss_flanking	8.83	12
chr11	14331360	14331616	257	123	15	5.165	1	17	0.818212	9	3.65575	1.8	tss_flanking	7.81	12
chr11	14942730	14942904	175	59	9	5.192	1	9	0.433171	2	6.76991	3.33333	intragenic	10.38	8
chr11	15034211	15034382	172	59	9	5.269	1	9	0.433171	7	2.53872	1.25	intragenic	10.42	8
chr11	16809943	16810229	287	169	15	5.143	1	17	0.818212	16	2.15044	1.05882	intragenic	8.69	15
chr11	16934142	16934484	343	98	18	6.716	0.8615	19	0.914472	8	4.51327	2.22222	intragenic	8.18	10
chr11	17099296	17099500	205	94	12	5.916	1	12	0.577561	4	5.28053	2.6	tss_flanking	9.55	12
chr11	17364990	17365143	154	58	9	5.784	1	9	0.433171	4	4.06195	2	<25kb	12.47	8
chr11	17376029	17376341	313	169	34	15.02	0.0106	36	1.73268	15	4.69662	2.3125	tss_flanking	15.14	30
chr11	17411004	17411191	188	58	9	5.764	1	9	0.433171	3	5.07743	2.5	tss_flanking	15.14	8
chr11	18291714	18291938	225	143	10	6.012	1	11	0.529431	3	6.09292	3	<25kb	13.25	9
chr11	18610220	18610490	271	114	16	7.4	0.5657	16	0.770082	5	5.75442	2.83333	tss_flanking	8.11	12
chr11	19468715	19468949	235	173	13	5.7	1	13	0.625691	5	4.73894	2.33333	intergenic	10.26	12
chr11	19654026	19654315	290	177	19	5.795	1	22	1.05886	11	3.8927	1.91667	intergenic	6.55	17
chr11	20785914	20786092	179	118	8	5.13	1	8	0.385041	3	4.56969	2.25	intragenic	13.25	6
chr11	22242581	22242770	190	136	10	6.286	1	11	0.529431	0	24.3717	12	intragenic	13.95	10
chr11	23350166	23350319	154	56	8	5.649	1	9	0.433171	3	5.07743	2.5	intergenic	11.05	9
chr11	23541833	23541989	157	97	9	5.824	1	9	0.433171	1	10.1549	5	tss_flanking	11.01	8
chr11	26134703	26134838	136	60	9	6.498	0.9552	9	0.433171	3	5.07743	2.5	intergenic	13.25	9
chr11	27255848	27256047	200	137	11	5.083	1	11	0.529431	1	12.1858	6	intergenic	7.83	9
chr11	27303601	27303928	328	189	22	8.028	0.3601	24	1.15512	10	4.61585	2.27273	intergenic	10.74	18
chr11	27743372	27743489	118	60	10	6.028	1	10	0.481301	1	11.1704	5.5	tss_flanking	12.62	10
chr11	28778648	28778827	180	67	11	5.214	1	12	0.577561	4	5.28053	2.6	intragenic	8.48	11
chr11	28782181	28782407	227	92	13	5.395	1	13	0.625691	5	4.73894	2.33333	intragenic	8.15	11
chr11	29481835	29482049	215	158	10	5.222	1	10	0.481301	2	7.4469	3.66667	intergenic	8.7	8
chr11	31801253	31801437	185	122	11	5.726	1	12	0.577561	4	5.28053	2.6	intragenic	9.8	9
chr11	31838693	31838854	162	102	8	5.473	1	8	0.385041	3	4.56969	2.25	tss_flanking	11.05	6
chr11	32263621	32263846	226	165	11	5.556	1	11	0.529431	7	3.04646	1.5	<25kb	9.87	8
chr11	32914093	32914297	205	124	13	6.79	0.8212	13	0.625691	2	9.47787	4.66667	tss_flanking	11.11	9
chr11	34018581	34018759	179	60	9	5.216	1	11	0.529431	5	4.06195	2	intergenic	10.69	8
chr11	34366658	34367131	474	176	25	5.221	1	25	1.20325	17	2.93363	1.44444	tss_flanking	5.05	12
chr11	34460318	34461111	794	580	143	107.285	0	156	7.5083	12	24.5279	12.0769	tss_flanking	63.87	94
chr11	35103836	35104074	239	139	15	6.033	1	15	0.721951	5	5.41593	2.66667	intergenic	9.6	12
chr11	35194831	35195120	290	92	27	9.315	0.1284	30	1.4439	15	3.93501	1.9375	tss_flanking	8.26	24
chr11	35843805	35844029	225	61	13	5.08	1	13	0.625691	5	4.73894	2.33333	intergenic	7.57	12
chr11	39450125	39450306	182	63	9	5.476	1	12	0.577561	4	5.28053	2.6	intergenic	9.71	10
chr11	43665572	43665991	420	179	49	28.608	0.0072	57	2.74342	10	10.7088	5.27273	intergenic	24.67	38
chr11	43666109	43666464	356	104	19	5.081	1	20	0.962602	15	2.66565	1.3125	intergenic	6.86	11
chr11	45110922	45111135	214	122	13	7.45	0.5605	13	0.625691	0	28.4336	14	tss_flanking	13.17	12
chr11	45572698	45572850	153	64	8	5.672	1	8	0.385041	1	9.13938	4.5	intergenic	13.25	7
chr11	45848116	45848323	208	160	14	5.21	1	16	0.770082	11	2.87721	1.41667	tss_flanking	9.9	15
chr11	45906709	45906903	195	64	9	5.009	1	10	0.481301	4	4.46814	2.2	tss_flanking	9.18	7
chr11	46336861	46337029	169	61	9	5.269	1	9	0.433171	4	4.06195	2	intragenic	10.24	9
chr11	46696456	46696656	201	60	10	5.89	1	11	0.529431	1	12.1858	6	intergenic	11.5	9
chr11	46958160	46958297	138	57	10	5.239	1	10	0.481301	2	7.4469	3.66667	tss_flanking	10.09	10
chr11	47238055	47238320	266	122	24	11.048	0.0383	23	1.10699	10	4.43121	2.18182	intragenic	13.57	19
chr11	47270261	47270464	204	121	13	5.921	1	15	0.721951	4	6.49911	3.2	tss_flanking	8.15	12
chr11	47276418	47276868	451	148	26	9.364	0.125	25	1.20325	12	4.06195	2	tss_flanking	12.42	15
chr11	47405152	47405387	236	150	12	5.477	1	12	0.577561	6	3.77181	1.85714	<25kb	8.58	11
chr11	47415276	47415432	157	99	8	5.582	1	9	0.433171	4	4.06195	2	<25kb	13.25	7
chr11	47433344	47433580	237	164	14	6.808	0.7958	15	0.721951	6	4.64222	2.28571	intragenic	12.5	12
chr11	47456115	47456320	206	144	9	5.269	1	10	0.481301	6	3.19153	1.57143	<25kb	12.48	7
chr11	47628237	47628727	491	389	26	6.183	1	24	1.15512	21	2.30792	1.13636	<25kb	6.94	12
chr11	47677870	47678055	186	130	9	5.805	1	10	0.481301	4	4.46814	2.2	<25kb	10.81	8
chr11	55742265	55742427	163	47	8	5.452	1	8	0.385041	3	4.56969	2.25	<25kb	13.25	6
chr11	55822395	55822588	194	80	9	5.725	1	9	0.433171	3	5.07743	2.5	tss_flanking	11.05	8
chr11	57198308	57198506	199	58	11	5.068	1	11	0.529431	6	3.48167	1.71429	tss_flanking	9.06	10
chr11	58538308	58538465	158	97	8	5.226	1	8	0.385041	1	9.13938	4.5	intergenic	14.04	7
chr11	59312438	59312600	163	105	8	5.452	1	8	0.385041	2	6.09292	3	<25kb	13.25	7
chr11	59523307	59523653	347	148	18	5.55	1	19	0.914472	3	10.1549	5	tss_flanking	6.83	12
chr11	60719921	60720115	195	57	9	5.266	1	10	0.481301	1	11.1704	5.5	tss_flanking	11.8	7
chr11	61100400	61100739	340	182	20	7.423	0.5661	21	1.01073	5	7.4469	3.66667	tss_flanking	7.79	17
chr11	61366974	61367166	193	99	10	5.018	1	11	0.529431	3	6.09292	3	tss_flanking	7.42	8
chr11	61688685	61688816	132	63	8	6.192	1	8	0.385041	1	9.13938	4.5	tss_flanking	15.46	7
chr11	61735204	61735528	325	233	16	5.797	1	19	0.914472	3	10.1549	5	tss_flanking	9.72	10
chr11	61808225	61808467	243	154	13	8.342	0.2798	14	0.673821	3	7.61615	3.75	intergenic	15.46	11
chr11	62192290	62192485	196	108	9	5.269	1	9	0.433171	4	4.06195	2	intergenic	11.87	9
chr11	62239917	62240164	248	134	11	6.047	1	11	0.529431	3	6.09292	3	intragenic	14.13	11
chr11	62341233	62341617	385	165	29	14.258	0.01	31	1.49203	8	7.22124	3.55556	tss_flanking	15.4	23
chr11	62432533	62432860	328	57	18	7.228	0.6316	19	0.914472	3	10.1549	5	tss_flanking	8.49	11
chr11	62438905	62439184	280	136	13	6.177	1	15	0.721951	4	6.49911	3.2	tss_flanking	13.46	11
chr11	62456790	62456975	186	73	10	5.495	1	10	0.481301	4	4.46814	2.2	tss_flanking	9.66	10
chr11	62572621	62572982	362	247	22	7.457	0.5564	23	1.10699	5	8.12389	4	tss_flanking	8.71	15
chr11	63610520	63610711	192	60	11	5.185	1	11	0.529431	5	4.06195	2	tss_flanking	8.98	10
chr11	63776921	63777099	179	75	9	5.897	1	9	0.433171	3	5.07743	2.5	intragenic	12.79	8
chr11	63997585	63997844	260	121	11	5.554	1	12	0.577561	2	8.80088	4.33333	tss_flanking	13.25	9
chr11	64037417	64037792	376	231	59	47.056	0.0123	62	2.98407	7	15.9939	7.875	intragenic	31.72	37
chr11	64073501	64073757	257	148	16	10.287	0.0565	16	0.770082	2	11.5088	5.66667	tss_flanking	14.13	12
chr11	64692113	64692334	222	121	11	5.272	1	11	0.529431	4	4.87433	2.4	tss_flanking	9.08	9
chr11	64901902	64902139	238	127	14	6.224	1	15	0.721951	2	10.8319	5.33333	tss_flanking	11.26	15
chr11	64951502	64951782	281	136	16	6.07	1	18	0.866342	11	3.21571	1.58333	intragenic	7.85	12
chr11	65150066	65150325	260	204	14	7.053	0.6941	16	0.770082	4	6.90531	3.4	tss_flanking	9.56	10
chr11	65186017	65186530	514	323	35	11.401	0.033	36	1.73268	20	3.57838	1.7619	tss_flanking	9.73	20
chr11	65188684	65188987	304	117	23	10.73	0.0452	25	1.20325	10	4.80048	2.36364	tss_flanking	12.66	20
chr11	65189623	65189878	256	135	18	9.806	0.0919	18	0.866342	5	6.43141	3.16667	tss_flanking	12.98	12
chr11	65190191	65190488	298	206	17	7.391	0.5747	16	0.770082	8	3.83628	1.88889	tss_flanking	10.39	10
chr11	65191742	65192556	815	190	47	12.871	0.0196	47	2.26211	25	3.74949	1.84615	tss_flanking	10.81	15
chr11	65192605	65193029	425	128	24	8.168	0.3302	22	1.05886	13	3.3366	1.64286	intragenic	9.02	13
chr11	65208364	65208482	119	60	9	5.648	1	9	0.433171	3	5.07743	2.5	tss_flanking	12.86	9
chr11	65267814	65268066	253	121	14	5.222	1	14	0.673821	12	2.34343	1.15385	tss_flanking	7.68	12
chr11	65308375	65308619	245	142	13	5.621	1	14	0.673821	5	5.07743	2.5	intragenic	9.22	11
chr11	65488062	65488465	404	249	25	12.318	0.0184	26	1.25138	8	6.09292	3	tss_flanking	13.76	18
chr11	65542323	65542602	280	134	12	5.705	1	12	0.577561	6	3.77181	1.85714	<25kb	10.69	11
chr11	65657395	65657751	357	133	19	5.045	1	19	0.914472	17	2.25664	1.11111	tss_flanking	7.81	13
chr11	65660864	65661017	154	50	9	5.209	1	9	0.433171	6	2.90139	1.42857	tss_flanking	10.71	8
chr11	65686775	65686994	220	142	11	5.722	1	13	0.625691	7	3.5542	1.75	tss_flanking	8.32	7
chr11	65933009	65933171	163	61	10	5.782	1	10	0.481301	2	7.4469	3.66667	tss_flanking	12.11	10
chr11	66080898	66081070	173	116	8	5.078	1	9	0.433171	1	10.1549	5	<25kb	10.51	6
chr11	66189119	66189455	337	179	24	8.05	0.3575	24	1.15512	14	3.38495	1.66667	tss_flanking	12.06	19
chr11	66445196	66445423	228	166	12	5.179	1	13	0.625691	4	5.68672	2.8	tss_flanking	9.06	8
chr11	66456577	66456751	175	115	8	5.207	1	9	0.433171	2	6.76991	3.33333	intragenic	8.84	8
chr11	66462286	66462505	220	160	12	6.531	0.9392	12	0.577561	6	3.77181	1.85714	intragenic	13.32	10
chr11	66484372	66484536	165	118	8	5.41	1	8	0.385041	2	6.09292	3	tss_flanking	11.05	6
chr11	66738085	66738357	273	181	18	5.081	1	18	0.866342	16	2.26991	1.11765	tss_flanking	5.26	14
chr11	66849693	66849869	177	62	8	5.168	1	8	0.385041	4	3.65575	1.8	intergenic	13.25	8
chr11	67236488	67236741	254	171	14	7.481	0.5498	14	0.673821	6	4.35208	2.14286	tss_flanking	10.09	12
chr11	67331117	67331380	264	161	19	7.77	0.4361	19	0.914472	13	2.90139	1.42857	<25kb	10.99	15
chr11	67919123	67919351	229	73	10	5.764	1	11	0.529431	4	4.87433	2.4	intergenic	12.71	8
chr11	68606565	68607457	893	312	262	290.593	0	344	16.5568	21	31.8493	15.6818	tss_flanking	197.72	254
chr11	68607520	68607710	191	129	11	5.135	1	13	0.625691	6	4.06195	2	tss_flanking	11.36	10
chr11	68608413	68608618	206	53	10	5.949	1	10	0.481301	1	11.1704	5.5	tss_flanking	11.95	8
chr11	68625079	68625279	201	64	13	7.611	0.4841	14	0.673821	3	7.61615	3.75	<25kb	12.75	11
chr11	69423887	69424079	193	79	10	5.097	1	10	0.481301	2	7.4469	3.66667	intergenic	9.08	7
chr11	69458156	69458324	169	61	8	5.327	1	9	0.433171	2	6.76991	3.33333	intragenic	11.05	6
chr11	70180782	70180994	213	154	12	5.778	1	13	0.625691	6	4.06195	2	intragenic	9.63	9
chr11	71161685	71161810	126	64	10	6.045	1	10	0.481301	4	4.46814	2.2	tss_flanking	12.67	10
chr11	71949219	71949381	163	79	8	5.188	1	8	0.385041	2	6.09292	3	intragenic	10.23	7
chr11	72145556	72145703	148	48	10	6.697	0.8689	10	0.481301	2	7.4469	3.66667	tss_flanking	10.26	8
chr11	72251565	72251707	143	61	9	5.266	1	9	0.433171	2	6.76991	3.33333	intergenic	11.54	8
chr11	73372080	73372246	167	74	10	5.351	1	10	0.481301	1	11.1704	5.5	intragenic	11.16	10
chr11	73693675	73693894	220	131	12	5.627	1	15	0.721951	4	6.49911	3.2	tss_flanking	8.26	10
chr11	73729459	73729784	326	201	25	15.643	0.0036	26	1.25138	5	9.13938	4.5	intragenic	20.76	20
chr11	74746956	74747199	244	89	14	8.231	0.3061	14	0.673821	5	5.07743	2.5	intergenic	11.08	10
chr11	74816713	74816935	223	75	12	5.477	1	12	0.577561	9	2.64026	1.3	<25kb	9.45	10
chr11	75026938	75027117	180	120	8	5.063	1	8	0.385041	2	6.09292	3	tss_flanking	15.25	7
chr11	75165344	75165767	424	197	31	10.985	0.04	35	1.68455	17	4.06195	2	tss_flanking	11.72	24
chr11	75236927	75237130	204	60	9	5.026	1	9	0.433171	2	6.76991	3.33333	tss_flanking	9.64	8
chr11	75265239	75265553	315	137	16	5.356	1	17	0.818212	12	2.81212	1.38462	<25kb	7.45	10
chr11	75945551	75945733	183	59	10	5.271	1	11	0.529431	6	3.48167	1.71429	intergenic	11.99	11
chr11	77790857	77791071	215	100	16	9.51	0.1196	16	0.770082	1	17.2633	8.5	tss_flanking	14.99	13
chr11	78817406	78817599	194	94	10	5.833	1	10	0.481301	0	22.3407	11	intragenic	10.94	9
chr11	82020141	82020322	182	61	8	5.073	1	11	0.529431	3	6.09292	3	intragenic	11.05	10
chr11	82745373	82745682	310	177	26	12.468	0.0187	27	1.29951	7	7.1084	3.5	tss_flanking	17.55	22
chr11	85194983	85195271	289	91	170	28.222	0.007	225	10.8293	170	2.68421	1.32164	tss_flanking	6.12	158
chr11	85601078	85601320	243	180	15	5.641	1	16	0.770082	6	4.93236	2.42857	intragenic	7.07	11
chr11	85955994	85956419	426	193	63	41.769	0.0111	67	3.22472	5	23.0177	11.3333	tss_flanking	36.47	48
chr11	86013033	86013394	362	153	30	13.288	0.0147	32	1.54016	8	7.4469	3.66667	tss_flanking	14.42	22
chr11	86748559	86749292	734	428	131	91.403	0	143	6.8826	13	20.89	10.2857	tss_flanking	46.99	88
chr11	90885927	90886080	154	58	8	5.115	1	8	0.385041	2	6.09292	3	intergenic	13.25	7
chr11	92631438	92631607	170	64	9	5.216	1	9	0.433171	5	3.38495	1.66667	intergenic	11.84	7
chr11	94527344	94527722	379	263	20	5.221	1	20	0.962602	13	3.04646	1.5	tss_flanking	6.84	14
chr11	95656961	95657471	511	393	26	6.438	0.9869	27	1.29951	9	5.68672	2.8	tss_flanking	7.46	14
chr11	95823846	95824150	305	133	34	13.908	0.0094	40	1.9252	15	5.20437	2.5625	tss_flanking	14.92	30
chr11	98797966	98798125	160	107	9	5.423	1	9	0.433171	2	6.76991	3.33333	intergenic	13.46	9
chr11	99405620	99405905	286	138	16	5.759	1	16	0.770082	8	3.83628	1.88889	intergenic	8.65	14
chr11	102134476	102134673	198	150	11	6.917	0.733	11	0.529431	1	12.1858	6	intergenic	15.63	11
chr11	102150323	102150687	365	174	44	24.554	0.0059	46	2.21398	13	6.81827	3.35714	<25kb	16.08	32
chr11	102246757	102247001	245	151	14	5.499	1	16	0.770082	12	2.65589	1.30769	intragenic	10.09	14
chr11	103307677	103307787	111	56	9	5.994	1	9	0.433171	4	4.06195	2	intragenic	11.26	9
chr11	104310004	104310185	182	51	9	5.221	1	10	0.481301	1	11.1704	5.5	intergenic	10.88	10
chr11	107328379	107328735	357	180	41	25.773	0.0062	47	2.26211	6	13.9267	6.85714	tss_flanking	33.78	39
chr11	107992322	107992657	336	278	17	5.06	1	17	0.818212	10	3.32341	1.63636	tss_flanking	6.73	11
chr11	107994801	107995033	233	64	13	6.002	1	14	0.673821	8	3.38495	1.66667	tss_flanking	9.46	11
chr11	108830088	108830358	271	85	16	5.488	1	16	0.770082	11	2.87721	1.41667	intergenic	8.79	14
chr11	109719979	109720088	110	56	8	5.181	1	8	0.385041	4	3.65575	1.8	intergenic	10.09	8
chr11	110581279	110581601	323	127	19	6.254	1	20	0.962602	12	3.2808	1.61538	intragenic	6.85	14
chr11	110646935	110647135	201	59	11	5.884	1	12	0.577561	5	4.40044	2.16667	intergenic	12.62	11
chr11	111205395	111205589	195	135	11	5.75	1	11	0.529431	3	6.09292	3	intergenic	10.39	10
chr11	111895897	111896282	386	207	43	24.559	0.006	51	2.45463	8	11.7345	5.77778	tss_flanking	25.8	40
chr11	113176431	113176640	210	122	12	5.477	1	13	0.625691	8	3.15929	1.55556	<25kb	8.9	9
chr11	113816403	113816585	183	123	8	5.054	1	9	0.433171	1	10.1549	5	intragenic	13.25	8
chr11	116706629	116706818	190	131	9	5.22	1	11	0.529431	2	8.12389	4	tss_flanking	9.46	9
chr11	118790175	118790478	304	139	28	17.206	0.004	30	1.4439	3	15.74	7.75	<25kb	21.43	24
chr11	118798824	118798992	169	112	9	5.095	1	10	0.481301	3	5.58518	2.75	tss_flanking	9.77	8
chr11	118827350	118827695	346	289	19	7.971	0.3726	18	0.866342	8	4.28761	2.11111	intragenic	11.97	10
chr11	119316254	119316472	219	158	12	6.341	1	12	0.577561	4	5.28053	2.6	intragenic	11.16	8
chr11	119438447	119438646	200	108	9	5.22	1	10	0.481301	3	5.58518	2.75	intergenic	7.97	9
chr11	120130077	120130220	144	86	8	5.663	1	8	0.385041	1	9.13938	4.5	intragenic	12.44	7
chr11	121526207	121526524	318	166	16	5.755	1	18	0.866342	6	5.51264	2.71429	intergenic	9.61	13
chr11	122031782	122032141	360	288	25	7.258	0.6012	25	1.20325	14	3.52035	1.73333	<25kb	6.99	15
chr11	122106393	122106583	191	80	13	6.217	1	13	0.625691	6	4.06195	2	intergenic	10.41	10
chr11	122513160	122513377	218	79	12	6.531	0.9379	12	0.577561	7	3.30033	1.625	<25kb	9.9	11
chr11	123002936	123003052	117	59	8	5.605	1	8	0.385041	5	3.04646	1.5	tss_flanking	14.51	8
chr11	124031833	124032016	184	102	8	5.036	1	8	0.385041	3	4.56969	2.25	<25kb	11.05	7
chr11	124760962	124761141	180	41	8	5.111	1	9	0.433171	2	6.76991	3.33333	intragenic	13.25	7
chr11	124764589	124764793	205	57	10	6.127	1	10	0.481301	4	4.46814	2.2	intragenic	10.35	7
chr11	125396304	125396467	164	70	8	5.431	1	9	0.433171	1	10.1549	5	intergenic	13.25	7
chr11	125462800	125463067	268	62	16	7.866	0.4	16	0.770082	7	4.31582	2.125	tss_flanking	10.09	14
chr11	125495658	125495956	299	150	16	6.445	0.9827	17	0.818212	2	12.1858	6	tss_flanking	11.45	15
chr11	125772955	125773278	324	188	17	6.711	0.8643	19	0.914472	11	3.38495	1.66667	tss_flanking	11.54	14
chr11	125998255	125998442	188	133	9	5.122	1	12	0.577561	4	5.28053	2.6	intergenic	10.94	9
chr11	126229334	126229597	264	118	13	6.475	0.9704	17	0.818212	9	3.65575	1.8	tss_flanking	11.78	13
chr11	127653492	127653642	151	55	9	6.694	0.8707	9	0.433171	0	20.3097	10	intergenic	13.25	8
chr11	128078332	128078565	234	118	16	5.631	1	17	0.818212	6	5.2225	2.57143	intergenic	7.79	13
chr11	128792464	128792609	146	74	8	5.836	1	8	0.385041	1	9.13938	4.5	<25kb	11.05	7
chr11	130036477	130036688	212	97	13	6.571	0.937	13	0.625691	4	5.68672	2.8	tss_flanking	12.39	12
chr11	130869080	130869363	284	118	20	7.639	0.4811	20	0.962602	9	4.26504	2.1	intergenic	9.58	12
chr11	131481538	131481695	158	57	8	5.56	1	8	0.385041	0	18.2788	9	tss_flanking	13.25	8
chr11	132446678	132446981	304	183	17	6.984	0.7071	18	0.866342	8	4.28761	2.11111	intragenic	8.83	14
chr11	132467996	132468213	218	82	11	5.329	1	11	0.529431	3	6.09292	3	intragenic	9.04	9
chr11	133249955	133250109	155	63	9	5.269	1	9	0.433171	3	5.07743	2.5	tss_flanking	10.95	8
chr11	134584337	134584529	193	58	9	5.744	1	9	0.433171	3	5.07743	2.5	<25kb	13.25	8
chr12	1013784	1013938	155	82	10	6.127	1	10	0.481301	4	4.46814	2.2	intragenic	10.95	9
chr12	1055203	1055449	247	134	12	5.477	1	14	0.673821	11	2.53872	1.25	tss_flanking	10.47	12
chr12	1058707	1059152	446	278	70	64.242	0.0196	77	3.70602	6	22.6308	11.1429	tss_flanking	62.52	54
chr12	3034501	3034754	254	140	13	6.217	1	15	0.721951	12	2.49966	1.23077	tss_flanking	9.23	10
chr12	3067111	3067343	233	113	12	5.997	1	13	0.625691	9	2.84336	1.4	tss_flanking	11.04	11
chr12	3108862	3109044	183	60	8	5.054	1	10	0.481301	3	5.58518	2.75	tss_flanking	11.05	7
chr12	3278361	3278615	255	157	16	6.866	0.7427	16	0.770082	10	3.13878	1.54545	intragenic	9.32	12
chr12	5551109	5551288	180	117	9	5.423	1	9	0.433171	5	3.38495	1.66667	tss_flanking	11.36	8
chr12	5994371	5994633	263	119	11	6.093	1	11	0.529431	4	4.87433	2.4	intragenic	12.98	9
chr12	6081566	6081727	162	53	8	5.473	1	9	0.433171	4	4.06195	2	intragenic	11.05	7
chr12	6445374	6446091	718	393	64	32.522	0.0083	68	3.27285	8	15.5708	7.66667	tss_flanking	31.87	37
chr12	6454559	6454820	262	157	15	6.013	1	16	0.770082	7	4.31582	2.125	tss_flanking	8.15	11
chr12	6480187	6480438	252	105	14	5.965	1	16	0.770082	5	5.75442	2.83333	tss_flanking	10.09	10
chr12	6944221	6944411	191	56	9	5.041	1	10	0.481301	8	2.4823	1.22222	tss_flanking	10.88	7
chr12	7079809	7080126	318	257	17	5.847	1	16	0.770082	14	2.30177	1.13333	tss_flanking	7.33	10
chr12	7125799	7126459	661	447	113	101.335	0	123	5.92	6	35.9772	17.7143	tss_flanking	65.14	71
chr12	8234531	8234759	229	170	12	5.082	1	14	0.673821	4	6.09292	3	tss_flanking	7.63	10
chr12	11938722	11938955	234	101	12	5.477	1	12	0.577561	6	3.77181	1.85714	intragenic	8.5	10
chr12	12234968	12235169	202	125	11	6.945	0.7161	11	0.529431	3	6.09292	3	tss_flanking	16.04	10
chr12	12764539	12764950	412	118	19	7.81	0.4335	18	0.866342	2	12.8628	6.33333	tss_flanking	10.44	11
chr12	12788916	12789155	240	178	12	6.324	1	13	0.625691	7	3.5542	1.75	intragenic	12.18	9
chr12	14518548	14518739	192	140	9	5.135	1	11	0.529431	1	12.1858	6	tss_flanking	9.35	9
chr12	14923950	14924253	304	141	22	8.159	0.332	23	1.10699	15	3.04646	1.5	tss_flanking	10.13	21
chr12	14927304	14927437	134	59	9	5.121	1	9	0.433171	2	6.76991	3.33333	tss_flanking	10.4	8
chr12	18905498	18905755	258	119	23	12.736	0.0192	25	1.20325	8	5.86725	2.88889	<25kb	14.87	18
chr12	22094320	22094459	140	68	9	5.006	1	11	0.529431	4	4.87433	2.4	tss_flanking	9.22	11
chr12	22137800	22137974	175	79	9	5.482	1	9	0.433171	2	6.76991	3.33333	intergenic	13.08	8
chr12	22488426	22488718	293	140	16	5.053	1	18	0.866342	10	3.50804	1.72727	tss_flanking	7.81	13
chr12	25015446	25015622	177	116	9	5.347	1	9	0.433171	3	5.07743	2.5	intragenic	14.59	8
chr12	26789654	26789857	204	128	12	5.188	1	13	0.625691	6	4.06195	2	intragenic	9.28	11
chr12	27972247	27972449	203	85	12	6.226	1	12	0.577561	7	3.30033	1.625	<25kb	11.54	11
chr12	29011184	29011468	285	154	13	5.818	1	13	0.625691	8	3.15929	1.55556	intergenic	12.75	10
chr12	30848765	30848935	171	79	11	5.559	1	11	0.529431	1	12.1858	6	tss_flanking	11.22	10
chr12	31540494	31540687	194	64	9	5.006	1	9	0.433171	3	5.07743	2.5	intragenic	12.77	9
chr12	31551053	31551249	197	107	10	6.569	0.9393	11	0.529431	3	6.09292	3	intragenic	17.67	8
chr12	31556134	31556312	179	91	11	6.449	0.9805	11	0.529431	4	4.87433	2.4	intragenic	14.34	10
chr12	31741007	31741291	285	152	13	5.871	1	13	0.625691	3	7.1084	3.5	tss_flanking	11.27	11
chr12	32240392	32240562	171	89	8	5.286	1	8	0.385041	5	3.04646	1.5	<25kb	13.25	7
chr12	32831957	32832207	251	172	17	9.164	0.1438	19	0.914472	6	5.80278	2.85714	tss_flanking	16.01	17
chr12	33783770	33783951	182	119	8	5.001	1	8	0.385041	1	9.13938	4.5	intergenic	12.98	7
chr12	33932480	33932583	104	53	8	6.02	1	8	0.385041	10	1.6617	0.818182	intergenic	12.6	8
chr12	39935717	39935887	171	80	9	6.019	1	9	0.433171	3	5.07743	2.5	intergenic	12.62	8
chr12	39975338	39975778	441	152	54	34.05	0.0088	59	2.83968	12	9.37372	4.61538	intragenic	24.28	39
chr12	40598494	40598682	189	78	9	5.014	1	10	0.481301	8	2.4823	1.22222	tss_flanking	8.91	9
chr12	41757327	41757666	340	156	50	8.963	0.1741	60	2.88781	47	2.58103	1.27083	intragenic	10.85	54
chr12	42703287	42703476	190	95	9	5.269	1	9	0.433171	8	2.25664	1.11111	<25kb	13.42	8
chr12	42855171	42855343	173	57	9	5.269	1	9	0.433171	6	2.90139	1.42857	tss_flanking	12.22	8
chr12	43360457	43360664	208	109	11	5.447	1	11	0.529431	5	4.06195	2	intergenic	10.34	9
chr12	45161752	45161879	128	64	8	5.669	1	8	0.385041	5	3.04646	1.5	intragenic	12.92	8
chr12	45609638	45609966	329	259	18	8.704	0.2044	17	0.818212	4	7.3115	3.6	tss_flanking	12.47	11
chr12	46024741	46024906	166	123	10	5.854	1	10	0.481301	6	3.19153	1.57143	intergenic	9.41	9
chr12	46654424	46654785	362	228	25	7.905	0.3886	25	1.20325	17	2.93363	1.44444	tss_flanking	10.12	21
chr12	46855723	46855953	231	169	16	6.783	0.8256	16	0.770082	6	4.93236	2.42857	intergenic	8.32	14
chr12	47046905	47047088	184	122	10	5.209	1	10	0.481301	5	3.72345	1.83333	intergenic	11.87	9
chr12	47164204	47164592	389	165	73	43.214	0.0116	82	3.94667	20	8.02718	3.95238	intragenic	30.92	72
chr12	47480757	47480926	170	47	10	5.187	1	11	0.529431	3	6.09292	3	tss_flanking	8.18	10
chr12	47832648	47832839	192	145	11	5.726	1	11	0.529431	6	3.48167	1.71429	intergenic	8.72	10
chr12	48099644	48099838	195	56	12	5.342	1	13	0.625691	2	9.47787	4.66667	tss_flanking	6.88	10
chr12	49268393	49268614	222	127	9	5.216	1	9	0.433171	5	3.38495	1.66667	<25kb	15.46	7
chr12	49364894	49365042	149	92	8	5.691	1	8	0.385041	4	3.65575	1.8	tss_flanking	15.14	7
chr12	49463410	49463612	203	63	9	5.214	1	10	0.481301	4	4.46814	2.2	tss_flanking	12.11	8
chr12	50671081	50671304	224	156	17	7.951	0.3777	17	0.818212	4	7.3115	3.6	tss_flanking	10.81	15
chr12	51441580	51441896	317	76	17	7.32	0.5866	16	0.770082	6	4.93236	2.42857	tss_flanking	9.37	10
chr12	51441918	51442243	326	205	24	12.133	0.0205	22	1.05886	1	23.3562	11.5	tss_flanking	22.31	14
chr12	51657391	51657566	176	116	9	6.098	1	9	0.433171	3	5.07743	2.5	intragenic	15.46	7
chr12	51765277	51765670	394	169	29	15.303	0.0036	30	1.4439	7	7.87002	3.875	intragenic	14.42	23
chr12	52387048	52387239	192	144	9	5.135	1	10	0.481301	4	4.46814	2.2	intragenic	13.08	8
chr12	52433601	52433781	181	136	8	5.092	1	9	0.433171	3	5.07743	2.5	tss_flanking	11.05	7
chr12	52624252	52624506	255	112	22	11.884	0.0273	22	1.05886	10	4.24658	2.09091	tss_flanking	15.75	20
chr12	52624804	52624989	186	73	12	6.982	0.7067	12	0.577561	2	8.80088	4.33333	tss_flanking	13.9	11
chr12	52769836	52770008	173	82	9	5.322	1	10	0.481301	3	5.58518	2.75	tss_flanking	8.85	8
chr12	52782750	52782954	205	54	9	5.515	1	10	0.481301	2	7.4469	3.66667	tss_flanking	11.05	7
chr12	53339746	53339975	230	98	12	6.474	0.9711	13	0.625691	0	28.4336	14	tss_flanking	13.76	12
chr12	53370013	53370377	365	87	17	7.471	0.5536	16	0.770082	10	3.13878	1.54545	<25kb	9.21	9
chr12	53459672	53459921	250	64	14	8.233	0.3065	17	0.818212	2	12.1858	6	intragenic	13.25	12
chr12	53764861	53765084	224	165	13	8.295	0.297	13	0.625691	4	5.68672	2.8	<25kb	14.13	9
chr12	53894912	53895127	216	157	12	5.999	1	14	0.673821	4	6.09292	3	tss_flanking	10.24	11
chr12	53895210	53895470	261	175	20	11.588	0.0315	21	1.01073	5	7.4469	3.66667	tss_flanking	17.73	18
chr12	54370355	54370541	187	130	9	5.784	1	10	0.481301	0	22.3407	11	tss_flanking	12.98	8
chr12	54417474	54417748	275	132	14	6.007	1	14	0.673821	6	4.35208	2.14286	tss_flanking	8.33	10
chr12	54520941	54521102	162	49	8	5.473	1	8	0.385041	3	4.56969	2.25	tss_flanking	11.05	7
chr12	54643442	54643598	157	62	8	5.582	1	9	0.433171	6	2.90139	1.42857	intragenic	15.46	9
chr12	54764165	54764503	339	62	16	5.863	1	15	0.721951	7	4.06195	2	intragenic	7.33	10
chr12	55732393	55732525	133	73	8	6.09	1	8	0.385041	5	3.04646	1.5	intergenic	15.14	7
chr12	56114678	56114952	275	144	14	5.731	1	15	0.721951	7	4.06195	2	tss_flanking	9.22	10
chr12	56194477	56194762	286	145	14	5.31	1	15	0.721951	7	4.06195	2	intragenic	10.09	10
chr12	56661050	56661227	178	117	9	5.237	1	10	0.481301	3	5.58518	2.75	tss_flanking	12.47	8
chr12	56946194	56946340	147	61	9	6.196	1	9	0.433171	3	5.07743	2.5	tss_flanking	11.36	8
chr12	56987756	56987945	190	129	12	5.358	1	13	0.625691	10	2.58487	1.27273	intragenic	8.97	11
chr12	57082353	57082517	165	105	9	5.522	1	9	0.433171	8	2.25664	1.11111	tss_flanking	10.69	7
chr12	57082814	57083015	202	83	10	5.569	1	10	0.481301	6	3.19153	1.57143	tss_flanking	12.47	8
chr12	57146068	57146265	198	64	10	5.035	1	13	0.625691	2	9.47787	4.66667	tss_flanking	10.71	9
chr12	57634647	57634886	240	59	13	5.514	1	13	0.625691	7	3.5542	1.75	tss_flanking	7.57	10
chr12	58129592	58129759	168	118	10	5.658	1	10	0.481301	7	2.79259	1.375	tss_flanking	10.6	10
chr12	58210585	58210904	320	177	17	5.519	1	17	0.818212	12	2.81212	1.38462	tss_flanking	6.27	15
chr12	58259102	58259318	217	160	11	5.285	1	11	0.529431	0	24.3717	12	<25kb	8.91	8
chr12	58283117	58283413	297	144	15	5.331	1	16	0.770082	7	4.31582	2.125	tss_flanking	6.99	10
chr12	59315075	59315310	236	174	12	5.518	1	13	0.625691	6	4.06195	2	tss_flanking	8.65	11
chr12	60517410	60517742	333	224	48	39.851	0.0109	49	2.35837	6	14.5069	7.14286	intergenic	44.92	40
chr12	61914249	61914415	167	108	9	6.301	1	9	0.433171	3	5.07743	2.5	intergenic	13.25	7
chr12	62517506	62517708	203	125	10	5.017	1	11	0.529431	3	6.09292	3	<25kb	9.37	9
chr12	63781771	63781937	167	72	8	5.345	1	9	0.433171	3	5.07743	2.5	intergenic	13.17	8
chr12	64409374	64409643	270	121	14	6.678	0.8772	14	0.673821	7	3.80807	1.875	intragenic	10.81	11
chr12	64493244	64493627	384	150	60	37.483	0.01	65	3.12846	14	8.93628	4.4	tss_flanking	28.39	52
chr12	64498260	64498551	292	244	17	5.104	1	18	0.866342	17	2.1438	1.05556	intragenic	5.89	11
chr12	64560507	64560626	120	61	12	10.72	0.045	12	0.577561	0	26.4026	13	intergenic	26.51	12
chr12	64822703	64822859	157	96	9	5.942	1	9	0.433171	5	3.38495	1.66667	intragenic	15.14	9
chr12	65960587	65960819	233	117	16	6.245	1	16	0.770082	8	3.83628	1.88889	<25kb	11.5	15
chr12	68799867	68800279	413	170	96	67.35	0.0208	106	5.10179	12	16.7165	8.23077	tss_flanking	39.84	85
chr12	70006413	70006580	168	128	8	5.131	1	8	0.385041	4	3.65575	1.8	tss_flanking	10.37	8
chr12	70070941	70071119	179	61	11	6.449	0.9805	12	0.577561	1	13.2013	6.5	intragenic	14.34	10
chr12	71660600	71660754	155	93	9	6.509	0.9472	9	0.433171	3	5.07743	2.5	intragenic	17.3	9
chr12	75010523	75010769	247	149	14	6.007	1	14	0.673821	12	2.34343	1.15385	intergenic	8.73	12
chr12	76371805	76372137	333	83	25	9.319	0.1289	25	1.20325	12	4.06195	2	<25kb	9.12	17
chr12	76425553	76425781	229	92	12	5.082	1	12	0.577561	1	13.2013	6.5	tss_flanking	7.63	8
chr12	76636049	76636230	182	63	9	5.501	1	9	0.433171	2	6.76991	3.33333	intergenic	15.63	9
chr12	77015384	77015627	244	67	21	8.703	0.204	22	1.05886	7	5.83905	2.875	intergenic	10.38	17
chr12	77713249	77713450	202	155	11	5.347	1	12	0.577561	5	4.40044	2.16667	intergenic	11.22	10
chr12	78066906	78067082	177	64	8	5.168	1	8	0.385041	2	6.09292	3	intergenic	13.25	8
chr12	78374700	78374975	276	63	16	7.398	0.566	17	0.818212	7	4.56969	2.25	intragenic	8.26	14
chr12	78686917	78687251	335	153	22	8.119	0.3424	24	1.15512	12	3.90572	1.92308	intergenic	11.1	19
chr12	79075900	79076122	223	123	17	9.835	0.0868	17	0.818212	3	9.13938	4.5	intergenic	12.86	17
chr12	79556847	79557003	157	94	10	5.937	1	10	0.481301	4	4.46814	2.2	intragenic	10.6	10
chr12	81204740	81204917	178	54	9	5.269	1	10	0.481301	3	5.58518	2.75	intragenic	8.98	9
chr12	81869774	81869957	184	98	8	5.036	1	9	0.433171	1	10.1549	5	tss_flanking	11.05	7
chr12	82537988	82538193	206	63	11	6.947	0.7138	12	0.577561	3	6.60066	3.25	intergenic	18.41	10
chr12	88535747	88536088	342	162	32	17.13	0.0039	34	1.63642	10	6.46219	3.18182	tss_flanking	16.43	24
chr12	89899524	89899746	223	97	12	5.477	1	13	0.625691	7	3.5542	1.75	intragenic	9.45	11
chr12	91749220	91749441	222	142	15	6.525	0.9409	16	0.770082	7	4.31582	2.125	intergenic	14.06	14
chr12	93293620	93293842	223	119	12	6.011	1	12	0.577561	2	8.80088	4.33333	tss_flanking	9.08	9
chr12	93789328	93789483	156	93	10	6.127	1	10	0.481301	3	5.58518	2.75	intragenic	14.17	10
chr12	94295897	94296043	147	85	8	5.812	1	8	0.385041	1	9.13938	4.5	tss_flanking	13.25	7
chr12	95477700	95478069	370	160	40	24.628	0.006	45	2.16585	7	11.6781	5.75	intragenic	25.66	30
chr12	95642826	95643033	208	147	11	5.726	1	12	0.577561	5	4.40044	2.16667	tss_flanking	11.02	9
chr12	95855905	95856096	192	109	9	5.764	1	9	0.433171	2	6.76991	3.33333	<25kb	11.05	8
chr12	95867759	95867996	238	118	17	8.905	0.1809	18	0.866342	2	12.8628	6.33333	tss_flanking	14.61	14
chr12	96015695	96015845	151	93	8	5.718	1	8	0.385041	3	4.56969	2.25	intergenic	15.46	7
chr12	96429404	96429644	241	112	13	5.315	1	14	0.673821	7	3.80807	1.875	tss_flanking	9.73	11
chr12	96802174	96802319	146	52	10	6.731	0.8531	10	0.481301	3	5.58518	2.75	<25kb	11.91	9
chr12	100124314	100124498	185	127	9	5.906	1	9	0.433171	5	3.38495	1.66667	intragenic	15.46	8
chr12	102292810	102293003	194	64	10	6.127	1	10	0.481301	6	3.19153	1.57143	intragenic	13.71	9
chr12	102445769	102445889	121	61	8	5.669	1	8	0.385041	2	6.09292	3	intragenic	14.77	8
chr12	103399179	103399376	198	142	9	5.647	1	10	0.481301	1	11.1704	5.5	intergenic	11.05	8
chr12	104586617	104586792	176	63	9	5.269	1	10	0.481301	8	2.4823	1.22222	<25kb	10.66	10
chr12	104607786	104607960	175	116	9	5.235	1	10	0.481301	5	3.72345	1.83333	tss_flanking	10.5	7
chr12	105355662	105355872	211	91	14	6.918	0.7337	14	0.673821	7	3.80807	1.875	tss_flanking	10.09	12
chr12	105735179	105735448	270	151	13	5.734	1	16	0.770082	10	3.13878	1.54545	tss_flanking	8.91	11
chr12	106629339	106629529	191	115	9	5.2	1	9	0.433171	6	2.90139	1.42857	intergenic	9.46	8
chr12	106812399	106812645	247	143	40	24.787	0.0061	42	2.02146	9	8.73318	4.3	intragenic	19.9	37
chr12	108342019	108342236	218	78	10	5.26	1	11	0.529431	5	4.06195	2	intergenic	8.91	10
chr12	108740939	108741220	282	156	11	5.877	1	11	0.529431	5	4.06195	2	<25kb	15.46	7
chr12	109232195	109232499	305	204	19	5.809	1	18	0.866342	8	4.28761	2.11111	tss_flanking	6.62	14
chr12	109258989	109259131	143	57	8	5.909	1	8	0.385041	2	6.09292	3	<25kb	13.25	8
chr12	109490199	109490429	231	172	12	5.005	1	14	0.673821	10	2.76951	1.36364	tss_flanking	10.09	13
chr12	110337877	110338094	218	159	11	6.335	1	12	0.577561	3	6.60066	3.25	tss_flanking	11.36	8
chr12	110389486	110389942	457	203	76	53.761	0.0149	83	3.9948	11	14.2168	7	intragenic	44.53	67
chr12	110578058	110578237	180	120	10	6.952	0.7136	10	0.481301	7	2.79259	1.375	intragenic	15.46	9
chr12	110916393	110916598	206	92	9	5.497	1	9	0.433171	4	4.06195	2	intragenic	13.25	8
chr12	111232764	111232936	173	58	9	5.13	1	10	0.481301	3	5.58518	2.75	intergenic	10.09	6
chr12	111267930	111268094	165	64	8	5.41	1	8	0.385041	2	6.09292	3	<25kb	13.25	7
chr12	111312448	111312624	177	61	8	5.168	1	10	0.481301	1	11.1704	5.5	intragenic	13.25	8
chr12	111851587	111851936	350	56	17	6.848	0.7555	17	0.818212	6	5.2225	2.57143	tss_flanking	11.16	12
chr12	112037347	112037505	159	45	9	6.492	0.9589	9	0.433171	2	6.76991	3.33333	tss_flanking	11.05	7
chr12	112037792	112038066	275	132	17	10.774	0.0433	17	0.818212	3	9.13938	4.5	tss_flanking	20.19	13
chr12	112043792	112043975	184	63	8	5.036	1	8	0.385041	3	4.56969	2.25	<25kb	11.05	7
chr12	112295339	112295516	178	53	10	7	0.7076	10	0.481301	2	7.4469	3.66667	tss_flanking	15.46	9
chr12	113672869	113673056	188	152	9	5.012	1	9	0.433171	3	5.07743	2.5	intragenic	8.85	7
chr12	115353849	115354179	331	242	17	5.143	1	16	0.770082	7	4.31582	2.125	intergenic	6.73	11
chr12	115548136	115548286	151	93	8	5.314	1	8	0.385041	4	3.65575	1.8	intergenic	13.76	7
chr12	116821907	116822085	179	118	9	5.238	1	9	0.433171	2	6.76991	3.33333	intergenic	10.75	8
chr12	117349009	117349158	150	91	9	5.462	1	11	0.529431	1	12.1858	6	tss_flanking	11.16	10
chr12	117350024	117350125	102	52	8	6.879	0.7453	8	0.385041	2	6.09292	3	tss_flanking	12.35	8
chr12	117650294	117650510	217	142	11	7.021	0.6981	11	0.529431	5	4.06195	2	intragenic	17.52	10
chr12	117776762	117776956	195	139	9	5.364	1	10	0.481301	5	3.72345	1.83333	tss_flanking	14.13	9
chr12	118490281	118490642	362	157	25	11.534	0.0312	27	1.29951	11	4.73894	2.33333	tss_flanking	12.62	16
chr12	118699242	118699343	102	52	8	8.436	0.2558	8	0.385041	2	6.09292	3	intragenic	17.67	8
chr12	120154403	120154608	206	144	11	5.726	1	13	0.625691	8	3.15929	1.55556	tss_flanking	10.92	11
chr12	120524703	120524974	272	123	13	5.328	1	13	0.625691	7	3.5542	1.75	intragenic	9.63	11
chr12	120537906	120538121	216	95	9	5.319	1	9	0.433171	2	6.76991	3.33333	intragenic	15.46	8
chr12	120574071	120574302	232	139	11	5.726	1	12	0.577561	8	2.93363	1.44444	intragenic	14.05	11
chr12	120632397	120632923	527	166	33	14.954	0.0105	32	1.54016	8	7.4469	3.66667	tss_flanking	13.63	17
chr12	120644148	120644327	180	133	8	5.111	1	8	0.385041	5	3.04646	1.5	<25kb	11.05	7
chr12	120966617	120967065	449	122	43	22.763	0.0055	43	2.06959	14	5.95752	2.93333	tss_flanking	17.3	20
chr12	121163511	121163709	199	122	10	5.443	1	11	0.529431	1	12.1858	6	tss_flanking	11.91	10
chr12	121163742	121163918	177	97	12	6.796	0.8181	11	0.529431	1	12.1858	6	tss_flanking	13.61	8
chr12	121454202	121454461	260	160	13	5.548	1	14	0.673821	11	2.53872	1.25	tss_flanking	11.01	11
chr12	121990643	121990760	118	60	8	5.554	1	8	0.385041	4	3.65575	1.8	intragenic	14.29	8
chr12	122194891	122195053	163	63	8	5.452	1	8	0.385041	3	4.56969	2.25	intragenic	15.46	8
chr12	122222470	122222644	175	62	8	5.207	1	8	0.385041	3	4.56969	2.25	intragenic	11.05	7
chr12	122240604	122240860	257	147	14	7.768	0.4356	14	0.673821	2	10.1549	5	tss_flanking	10.75	8
chr12	122278476	122278657	182	52	8	5.073	1	8	0.385041	2	6.09292	3	intragenic	13.25	7
chr12	122637391	122637584	194	59	9	5.725	1	9	0.433171	1	10.1549	5	intergenic	11.05	7
chr12	122938662	122938819	158	98	8	5.536	1	8	0.385041	3	4.56969	2.25	intergenic	13.17	7
chr12	122985483	122985737	255	117	18	10.945	0.0419	19	0.914472	3	10.1549	5	tss_flanking	15.14	14
chr12	123163972	123164155	184	105	9	5.927	1	9	0.433171	1	10.1549	5	intragenic	11.05	8
chr12	123277863	123278115	253	160	14	9.013	0.1672	15	0.721951	5	5.41593	2.66667	tss_flanking	13.17	12
chr12	123320638	123320892	255	120	11	5.639	1	12	0.577561	2	8.80088	4.33333	tss_flanking	13.25	11
chr12	123365225	123365551	327	56	18	6.04	1	17	0.818212	5	6.09292	3	tss_flanking	6.99	12
chr12	123574609	123574809	201	56	11	5.661	1	11	0.529431	5	4.06195	2	tss_flanking	8.99	10
chr12	123610738	123611008	271	179	17	10.516	0.0478	17	0.818212	9	3.65575	1.8	<25kb	13.42	14
chr12	123743234	123743421	188	63	10	5.864	1	10	0.481301	8	2.4823	1.22222	intergenic	10.69	8
chr12	123749231	123749404	174	59	8	5.154	1	9	0.433171	2	6.76991	3.33333	intragenic	10.81	8
chr12	124019126	124019327	202	75	9	5.269	1	9	0.433171	3	5.07743	2.5	tss_flanking	10.19	7
chr12	124827432	124827610	179	53	8	5.13	1	8	0.385041	1	9.13938	4.5	intragenic	13.25	7
chr12	124906872	124907008	137	64	8	5.518	1	8	0.385041	2	6.09292	3	intragenic	13.25	8
chr12	125003639	125003809	171	102	10	6.066	1	10	0.481301	3	5.58518	2.75	tss_flanking	10.21	8
chr12	125052409	125052581	173	57	8	5.246	1	10	0.481301	2	7.4469	3.66667	tss_flanking	13.25	7
chr12	125165887	125166198	312	179	20	11.028	0.0381	21	1.01073	3	11.1704	5.5	intergenic	13.17	15
chr12	125166367	125166569	203	149	10	5.017	1	15	0.721951	2	10.8319	5.33333	intergenic	9.37	9
chr12	125401704	125401963	260	129	13	5.315	1	13	0.625691	8	3.15929	1.55556	tss_flanking	9.19	10
chr12	125402012	125402202	191	53	14	7.353	0.5822	13	0.625691	6	4.06195	2	tss_flanking	11.54	11
chr12	125423671	125423939	269	130	12	5.474	1	14	0.673821	8	3.38495	1.66667	tss_flanking	11.4	11
chr12	125423975	125424330	356	124	19	6.831	0.7916	17	0.818212	6	5.2225	2.57143	tss_flanking	8.65	11
chr12	125527589	125527805	217	86	9	5.269	1	9	0.433171	4	4.06195	2	<25kb	13.14	8
chr12	126658570	126658779	210	155	11	5.301	1	11	0.529431	6	3.48167	1.71429	intergenic	10.09	9
chr12	126978352	126978500	149	87	8	5.021	1	8	0.385041	5	3.04646	1.5	intergenic	10.69	7
chr12	127203706	127203919	214	142	11	5.654	1	11	0.529431	3	6.09292	3	<25kb	9.56	9
chr12	127650732	127651012	281	167	43	10.479	0.0518	52	2.50277	34	3.07547	1.51429	tss_flanking	13.27	51
chr12	132569273	132569702	430	203	59	37.053	0.0099	63	3.0322	13	9.28445	4.57143	tss_flanking	31.47	50
chr12	133509636	133509826	191	61	11	5.929	1	11	0.529431	3	6.09292	3	intragenic	13.63	11
chr12	133532804	133533002	199	87	10	5.18	1	10	0.481301	6	3.19153	1.57143	tss_flanking	9.56	8
chr12	133657325	133657491	167	108	11	7.414	0.5661	11	0.529431	1	12.1858	6	tss_flanking	12.85	9
chr13	20412522	20412700	179	74	9	6.033	1	9	0.433171	5	3.38495	1.66667	tss_flanking	13.25	8
chr13	21608157	21608346	190	131	9	5.22	1	12	0.577561	6	3.77181	1.85714	intragenic	9.46	8
chr13	24128189	24128358	170	109	8	5.307	1	8	0.385041	0	18.2788	9	<25kb	11.05	7
chr13	26827885	26828324	440	361	43	31.113	0.0081	43	2.06959	4	17.8726	8.8	tss_flanking	35.86	25
chr13	28033674	28034062	389	76	77	13.082	0.0144	91	4.37984	80	2.30678	1.1358	<25kb	9.51	61
chr13	31775642	31775782	141	59	8	5.209	1	8	0.385041	1	9.13938	4.5	tss_flanking	10.69	7
chr13	32718036	32718263	228	160	10	5.957	1	12	0.577561	3	6.60066	3.25	intragenic	11.05	10
chr13	33792369	33792545	177	77	16	11.192	0.0391	16	0.770082	0	34.5265	17	tss_flanking	17.53	15
chr13	36646338	36646490	153	62	8	5.648	1	8	0.385041	3	4.56969	2.25	intragenic	13.17	7
chr13	37187000	37187184	185	123	8	5.017	1	8	0.385041	1	9.13938	4.5	intergenic	8.84	7
chr13	38153768	38153949	182	95	8	5.001	1	8	0.385041	3	4.56969	2.25	intragenic	10.81	7
chr13	39891521	39891765	245	124	34	25.017	0.0061	34	1.63642	6	10.1549	5	intergenic	28.96	31
chr13	41646238	41646391	154	101	8	5.649	1	8	0.385041	2	6.09292	3	tss_flanking	13.25	7
chr13	41768623	41768798	176	64	9	6.098	1	9	0.433171	0	20.3097	10	tss_flanking	13.25	9
chr13	42575727	42575929	203	141	9	5.264	1	9	0.433171	2	6.76991	3.33333	tss_flanking	10.23	7
chr13	43716216	43716399	184	112	8	5.036	1	8	0.385041	2	6.09292	3	<25kb	11.05	7
chr13	45222486	45222670	185	59	8	5.017	1	11	0.529431	4	4.87433	2.4	tss_flanking	11.05	9
chr13	45491733	45492020	288	130	13	7.437	0.564	15	0.721951	1	16.2478	8	intergenic	15.46	11
chr13	48614274	48614446	173	115	8	5.246	1	9	0.433171	5	3.38495	1.66667	tss_flanking	13.25	8
chr13	49897519	49897733	215	103	9	5.336	1	9	0.433171	1	10.1549	5	intragenic	13.25	9
chr13	51911244	51911440	197	121	9	5.666	1	9	0.433171	0	20.3097	10	tss_flanking	13.25	8
chr13	52157749	52158133	385	215	34	20.061	0.0048	34	1.63642	8	7.89823	3.88889	tss_flanking	24.51	27
chr13	52374808	52374966	159	99	10	7.486	0.5499	10	0.481301	2	7.4469	3.66667	tss_flanking	15.46	9
chr13	55834063	55834245	183	130	8	5.054	1	8	0.385041	4	3.65575	1.8	intergenic	13.25	8
chr13	56652610	56652793	184	126	8	5.036	1	8	0.385041	4	3.65575	1.8	intergenic	11.05	7
chr13	61708895	61709049	155	64	8	5.627	1	10	0.481301	1	11.1704	5.5	intergenic	13.25	9
chr13	62608231	62608413	183	57	8	5.054	1	9	0.433171	0	20.3097	10	tss_flanking	11.05	7
chr13	63123532	63123709	178	59	10	6.127	1	10	0.481301	3	5.58518	2.75	intergenic	16.17	10
chr13	63209853	63210016	164	91	9	6.289	1	9	0.433171	3	5.07743	2.5	intergenic	15.14	9
chr13	64565135	64565285	151	62	8	5.718	1	8	0.385041	3	4.56969	2.25	intragenic	15.46	7
chr13	65263591	65263761	171	115	8	5.141	1	9	0.433171	3	5.07743	2.5	intergenic	12.71	9
chr13	65441695	65441819	125	63	8	5.755	1	8	0.385041	3	4.56969	2.25	intergenic	15.14	8
chr13	66980216	66980550	335	233	31	19.091	0.0046	31	1.49203	7	8.12389	4	intragenic	24.64	28
chr13	67588264	67588474	211	64	10	5.904	1	10	0.481301	2	7.4469	3.66667	tss_flanking	10.09	8
chr13	72085995	72086160	166	115	9	5.976	1	9	0.433171	3	5.07743	2.5	intragenic	12.11	7
chr13	74099102	74099285	184	78	8	5.036	1	10	0.481301	3	5.58518	2.75	tss_flanking	8.84	7
chr13	74702421	74702730	310	133	18	9.948	0.0784	21	1.01073	3	11.1704	5.5	tss_flanking	17.81	18
chr13	74789857	74790002	146	82	8	5.836	1	8	0.385041	2	6.09292	3	<25kb	13.25	8
chr13	78831623	78831787	165	62	8	5.41	1	9	0.433171	2	6.76991	3.33333	tss_flanking	13.25	7
chr13	80655314	80655514	201	139	11	5.007	1	11	0.529431	2	8.12389	4	intergenic	10.31	9
chr13	80917316	80917567	252	64	14	5.21	1	14	0.673821	10	2.76951	1.36364	tss_flanking	8.72	12
chr13	81398456	81398712	257	120	14	8.961	0.1738	15	0.721951	3	8.12389	4	intergenic	15.46	12
chr13	82269853	82270067	215	139	10	5.316	1	10	0.481301	3	5.58518	2.75	intergenic	8.91	8
chr13	83180107	83180256	150	64	8	5.428	1	8	0.385041	2	6.09292	3	intergenic	12.11	7
chr13	84707901	84708072	172	87	11	6.776	0.8278	11	0.529431	0	24.3717	12	intergenic	11.52	10
chr13	85439903	85440076	174	50	10	5.13	1	10	0.481301	9	2.23407	1.1	intergenic	9.63	10
chr13	86648305	86648694	390	106	19	5.815	1	19	0.914472	13	2.90139	1.42857	intragenic	8.48	14
chr13	87238063	87238436	374	211	62	61.812	0.0189	64	3.08033	3	33.0033	16.25	intergenic	77.32	51
chr13	87877608	87877759	152	93	9	6.668	0.8806	10	0.481301	3	5.58518	2.75	intergenic	15.46	8
chr13	89322242	89322446	205	94	10	5.996	1	12	0.577561	5	4.40044	2.16667	intergenic	12.03	10
chr13	89950022	89950206	185	124	9	5.138	1	10	0.481301	2	7.4469	3.66667	intergenic	9.01	7
chr13	90798206	90798378	173	114	9	6.164	1	10	0.481301	4	4.46814	2.2	<25kb	11.05	9
chr13	90890815	90891039	225	123	12	5.74	1	13	0.625691	4	5.68672	2.8	intergenic	10.09	9
chr13	91659005	91659255	251	116	12	5.435	1	12	0.577561	6	3.77181	1.85714	intergenic	10.55	9
chr13	91755352	91755567	216	116	10	5.297	1	10	0.481301	4	4.46814	2.2	<25kb	10.69	10
chr13	92547360	92547471	112	57	8	5.439	1	8	0.385041	3	4.56969	2.25	intragenic	10.81	8
chr13	93389551	93389756	206	113	11	5.468	1	11	0.529431	3	6.09292	3	intragenic	10.29	10
chr13	93896801	93897141	341	165	20	7.617	0.4818	22	1.05886	5	7.7854	3.83333	tss_flanking	10.32	16
chr13	94980586	94980878	293	179	17	7.269	0.5992	17	0.818212	5	6.09292	3	intragenic	8.91	12
chr13	95248284	95248660	377	194	32	19.233	0.0047	33	1.58829	3	17.2633	8.5	tss_flanking	22.94	27
chr13	96006579	96006744	166	111	9	6.324	1	9	0.433171	0	20.3097	10	<25kb	13.25	7
chr13	96782098	96782272	175	99	8	5.135	1	8	0.385041	4	3.65575	1.8	tss_flanking	12.98	7
chr13	97762334	97762514	181	80	10	5.355	1	10	0.481301	5	3.72345	1.83333	intergenic	9.08	8
chr13	98732678	98732861	184	92	9	5.269	1	9	0.433171	5	3.38495	1.66667	intergenic	11.14	7
chr13	102542888	102543065	178	63	9	6.054	1	10	0.481301	2	7.4469	3.66667	tss_flanking	11.05	8
chr13	104502242	104502513	272	141	12	5.679	1	12	0.577561	5	4.40044	2.16667	intergenic	12.04	10
chr13	104565066	104565197	132	73	9	5.695	1	9	0.433171	5	3.38495	1.66667	intergenic	11.93	9
chr13	105238332	105238591	260	157	23	14.987	0.0105	24	1.15512	7	6.34679	3.125	intergenic	20.47	18
chr13	105393024	105393241	218	137	11	5.141	1	11	0.529431	5	4.06195	2	intergenic	8.65	8
chr13	105626464	105626715	252	169	14	5.21	1	14	0.673821	8	3.38495	1.66667	intergenic	7.63	11
chr13	106083764	106083950	187	130	9	5.374	1	9	0.433171	4	4.06195	2	intergenic	13.59	8
chr13	106678451	106678675	225	116	13	7.45	0.5611	13	0.625691	5	4.73894	2.33333	intergenic	10.38	11
chr13	109639998	109640182	185	120	8	5.017	1	10	0.481301	3	5.58518	2.75	intragenic	11.05	8
chr13	109999904	110000086	183	92	9	5.09	1	9	0.433171	3	5.07743	2.5	intergenic	8.8	9
chr13	110076633	110076732	100	51	13	7.078	0.6856	13	0.625691	8	3.15929	1.55556	intergenic	7.87	13
chr13	110886350	110886538	189	64	10	5.345	1	10	0.481301	6	3.19153	1.57143	intragenic	9.46	9
chr13	111471669	111471819	151	55	9	5.063	1	9	0.433171	6	2.90139	1.42857	intergenic	10.09	9
chr13	111485353	111485561	209	143	11	7.234	0.6312	13	0.625691	3	7.1084	3.5	intergenic	11.05	11
chr13	111643066	111643215	150	77	8	5.428	1	8	0.385041	5	3.04646	1.5	intergenic	12.11	8
chr13	114830718	114830959	242	113	11	6.216	1	13	0.625691	3	7.1084	3.5	intragenic	12.28	12
chr13	114873182	114873381	200	62	9	5.609	1	9	0.433171	2	6.76991	3.33333	tss_flanking	11.05	7
chr13	114962970	114963143	174	121	9	6.142	1	9	0.433171	4	4.06195	2	intergenic	11.05	8
chr13	115000161	115000348	188	103	10	5.123	1	10	0.481301	6	3.19153	1.57143	tss_flanking	10.39	8
chr14	23067494	23067661	168	112	10	6.695	0.8698	10	0.481301	1	11.1704	5.5	tss_flanking	13.59	9
chr14	23294187	23294350	164	106	8	5.431	1	9	0.433171	3	5.07743	2.5	tss_flanking	13.25	8
chr14	23387821	23387994	174	48	8	5.227	1	8	0.385041	4	3.65575	1.8	tss_flanking	13.25	7
chr14	23450108	23450293	186	63	10	6.487	0.9632	12	0.577561	4	5.28053	2.6	tss_flanking	16.37	10
chr14	24630244	24630521	278	131	13	7.511	0.5178	14	0.673821	2	10.1549	5	tss_flanking	15.14	12
chr14	24744943	24745100	158	98	8	5.56	1	9	0.433171	3	5.07743	2.5	tss_flanking	13.25	8
chr14	28754817	28754971	155	105	8	5.361	1	8	0.385041	3	4.56969	2.25	intergenic	12.28	8
chr14	30042907	30043094	188	96	9	5.034	1	9	0.433171	2	6.76991	3.33333	intergenic	8.91	9
chr14	30065240	30065455	216	131	9	5.319	1	9	0.433171	2	6.76991	3.33333	tss_flanking	13.25	7
chr14	31559800	31559954	155	96	9	5.542	1	9	0.433171	4	4.06195	2	intragenic	11.78	8
chr14	31698929	31699261	333	186	40	28.187	0.0069	43	2.06959	11	7.4469	3.66667	<25kb	28.81	29
chr14	35629083	35629488	406	173	54	41.804	0.0112	58	2.79155	10	10.8934	5.36364	intragenic	39.84	45
chr14	36004431	36004618	188	125	9	5.452	1	10	0.481301	2	7.4469	3.66667	tss_flanking	11.95	9
chr14	38019767	38019941	175	92	8	5.207	1	8	0.385041	1	9.13938	4.5	intragenic	13.25	7
chr14	38183878	38184037	160	64	8	5.516	1	8	0.385041	3	4.56969	2.25	<25kb	15.46	7
chr14	39309504	39309698	195	133	9	5.705	1	10	0.481301	2	7.4469	3.66667	intergenic	13.25	7
chr14	43306397	43306556	160	80	9	6.467	0.9712	9	0.433171	2	6.76991	3.33333	intergenic	13.25	8
chr14	45563926	45564065	140	78	9	6.637	0.8972	9	0.433171	3	5.07743	2.5	tss_flanking	16.15	9
chr14	46150198	46150350	153	92	9	6.45	0.9819	9	0.433171	3	5.07743	2.5	intergenic	14.72	8
chr14	51546314	51546486	173	63	10	6.794	0.8184	10	0.481301	3	5.58518	2.75	tss_flanking	12.28	9
chr14	52243105	52243263	159	102	8	5.538	1	11	0.529431	2	8.12389	4	tss_flanking	13.25	9
chr14	53499822	53500122	301	157	26	17.756	0.0041	28	1.34764	6	8.41403	4.14286	intergenic	24.94	25
chr14	55822703	55822873	171	110	9	5.215	1	9	0.433171	7	2.53872	1.25	intergenic	10.21	7
chr14	57857158	57857406	249	122	23	18.217	0.0043	23	1.10699	3	12.1858	6	tss_flanking	27.53	18
chr14	57935375	57935529	155	92	8	5.627	1	8	0.385041	1	9.13938	4.5	intergenic	11.05	7
chr14	59243171	59243343	173	53	8	5.246	1	8	0.385041	3	4.56969	2.25	<25kb	13.25	8
chr14	60221626	60221861	236	83	10	5.814	1	10	0.481301	4	4.46814	2.2	tss_flanking	15.46	10
chr14	62033299	62033649	351	159	31	17.341	0.0041	33	1.58829	4	13.8106	6.8	intragenic	19.75	27
chr14	64940787	64940937	151	95	8	5.182	1	8	0.385041	7	2.28484	1.125	intragenic	11.36	7
chr14	65168308	65168509	202	101	9	5.232	1	10	0.481301	5	3.72345	1.83333	tss_flanking	12.11	9
chr14	65724535	65724689	155	64	9	5.991	1	9	0.433171	4	4.06195	2	<25kb	15.14	8
chr14	69014961	69015201	241	143	11	5.397	1	12	0.577561	4	5.28053	2.6	intragenic	10.15	12
chr14	69477452	69477589	138	87	8	6.034	1	8	0.385041	1	9.13938	4.5	intergenic	15.46	7
chr14	73567077	73567289	213	153	12	6.736	0.8525	12	0.577561	3	6.60066	3.25	intragenic	15.14	10
chr14	74181384	74181572	189	78	9	5.014	1	9	0.433171	3	5.07743	2.5	tss_flanking	8.91	6
chr14	74195538	74195733	196	118	10	6.048	1	11	0.529431	6	3.48167	1.71429	tss_flanking	9.71	10
chr14	75406716	75406956	241	114	10	5.583	1	11	0.529431	0	24.3717	12	<25kb	14.93	9
chr14	76373001	76373380	380	217	79	60.965	0.0182	91	4.37984	17	10.3805	5.11111	intragenic	60.67	82
chr14	76663395	76663535	141	64	8	5.884	1	8	0.385041	1	9.13938	4.5	intragenic	15.14	8
chr14	78105168	78105348	181	59	8	5.092	1	9	0.433171	1	10.1549	5	<25kb	13.25	7
chr14	84283186	84283459	274	153	13	6.217	1	13	0.625691	5	4.73894	2.33333	intergenic	11.62	11
chr14	84334034	84334176	143	81	8	5.838	1	8	0.385041	6	2.61125	1.28571	intergenic	12.99	7
chr14	84898138	84898329	192	139	9	5.181	1	9	0.433171	1	10.1549	5	intergenic	11.36	7
chr14	88237481	88237867	387	298	113	10.132	0.0671	128	6.16065	144	1.80687	0.889655	intergenic	4.67	77
chr14	89017762	89017977	216	78	11	7.081	0.685	12	0.577561	3	6.60066	3.25	tss_flanking	15.46	9
chr14	89461868	89462131	264	88	21	12.193	0.0181	22	1.05886	7	5.83905	2.875	intergenic	15.86	21
chr14	89466907	89467237	331	171	18	7.407	0.5654	19	0.914472	5	6.76991	3.33333	intergenic	9.22	14
chr14	90168033	90168268	236	103	34	32.931	0.0085	34	1.63642	1	35.542	17.5	<25kb	53.02	33
chr14	90471442	90471614	173	113	8	5.246	1	8	0.385041	2	6.09292	3	intragenic	13.25	8
chr14	90557874	90558018	145	87	8	5.838	1	8	0.385041	3	4.56969	2.25	tss_flanking	15.37	8
chr14	90797969	90798132	164	80	12	6.531	0.9392	12	0.577561	5	4.40044	2.16667	tss_flanking	11.17	12
chr14	91604958	91605127	170	116	8	5.307	1	8	0.385041	4	3.65575	1.8	tss_flanking	11.05	7
chr14	92193580	92193756	177	123	8	5.168	1	8	0.385041	1	9.13938	4.5	intragenic	15.46	8
chr14	92456187	92456373	187	56	9	5.269	1	9	0.433171	5	3.38495	1.66667	intragenic	9.44	9
chr14	92506292	92506482	191	134	10	6.7	0.8678	10	0.481301	2	7.4469	3.66667	tss_flanking	13.25	8
chr14	94211961	94212123	163	111	8	5.452	1	8	0.385041	2	6.09292	3	intragenic	11.05	6
chr14	94603165	94603332	168	59	10	6.094	1	10	0.481301	1	11.1704	5.5	<25kb	15.14	9
chr14	94640050	94640189	140	82	8	5.838	1	8	0.385041	2	6.09292	3	tss_flanking	12.72	6
chr14	96712471	96712653	183	61	10	6.176	1	10	0.481301	4	4.46814	2.2	<25kb	13.08	8
chr14	99897027	99897273	247	162	13	5.582	1	14	0.673821	5	5.07743	2.5	intragenic	7.9	11
chr14	99903435	99903776	342	47	16	5.008	1	16	0.770082	8	3.83628	1.88889	intragenic	6.31	9
chr14	99989427	99989546	120	61	9	5.612	1	10	0.481301	3	5.58518	2.75	intragenic	12.74	10
chr14	100222462	100222877	416	310	24	5.884	1	23	1.10699	17	2.70796	1.33333	intergenic	7.79	15
chr14	100396408	100396575	168	59	10	5.093	1	10	0.481301	4	4.46814	2.2	intragenic	9.22	9
chr14	100604725	100604942	218	120	10	5.967	1	10	0.481301	0	22.3407	11	intragenic	12.71	9
chr14	100659171	100659358	188	136	10	5.629	1	10	0.481301	1	11.1704	5.5	intergenic	11.78	10
chr14	100713941	100714108	168	76	11	6.056	1	11	0.529431	9	2.43717	1.2	tss_flanking	10.96	9
chr14	100784674	100784848	175	61	9	6.12	1	10	0.481301	3	5.58518	2.75	tss_flanking	11.05	8
chr14	100942759	100943201	443	280	27	8.085	0.3503	26	1.25138	13	3.91688	1.92857	intragenic	8.85	17
chr14	101536118	101536259	142	51	8	5.504	1	8	0.385041	4	3.65575	1.8	tss_flanking	13.68	8
chr14	101751650	101751824	175	118	8	5.207	1	9	0.433171	0	20.3097	10	intergenic	13.25	7
chr14	102551868	102552068	201	150	11	5.884	1	11	0.529431	6	3.48167	1.71429	intragenic	12.62	10
chr14	102554602	102554869	268	136	12	5.393	1	14	0.673821	11	2.53872	1.25	intragenic	9.56	8
chr14	102701712	102701909	198	111	13	7.42	0.567	13	0.625691	5	4.73894	2.33333	intragenic	12.11	11
chr14	102746808	102747181	374	176	28	11.687	0.0293	29	1.39577	15	3.80807	1.875	intragenic	13.59	20
chr14	102780424	102780580	157	75	10	5.194	1	10	0.481301	3	5.58518	2.75	<25kb	10.09	8
chr14	102924498	102924715	218	90	11	6.567	0.9379	11	0.529431	4	4.87433	2.4	intragenic	13.95	9
chr14	102967169	102967386	218	162	12	5.67	1	13	0.625691	5	4.73894	2.33333	tss_flanking	9.63	11
chr14	103061005	103061295	291	79	38	18.482	0.0044	38	1.82894	13	5.65771	2.78571	intragenic	18.17	33
chr14	103384261	103384488	228	158	12	6.407	0.9939	12	0.577561	1	13.2013	6.5	tss_flanking	8.41	9
chr14	103569916	103570116	201	129	10	6.106	1	11	0.529431	4	4.87433	2.4	intragenic	10.09	9
chr14	103576245	103576509	265	141	15	8.064	0.3582	18	0.866342	7	4.82356	2.375	intragenic	16.82	12
chr14	103597612	103597785	174	64	12	7.733	0.4435	12	0.577561	3	6.60066	3.25	intragenic	15.14	11
chr14	103617839	103618078	240	106	14	6.007	1	14	0.673821	6	4.35208	2.14286	intergenic	8.48	12
chr14	103665084	103665339	256	196	16	5.018	1	15	0.721951	7	4.06195	2	tss_flanking	7.57	12
chr14	103820823	103821090	268	105	14	5.433	1	14	0.673821	7	3.80807	1.875	intergenic	9.69	12
chr14	104029075	104029405	331	206	88	76.5	0.0256	109	5.24618	4	44.6814	22	tss_flanking	63.69	100
chr14	104043027	104043318	292	168	23	9.946	0.0782	23	1.10699	12	3.74949	1.84615	tss_flanking	11.1	21
chr14	104132103	104132253	151	57	9	5.269	1	10	0.481301	4	4.46814	2.2	intragenic	10.67	9
chr14	104326286	104326476	191	72	10	6.127	1	10	0.481301	4	4.46814	2.2	<25kb	9.64	8
chr14	104387855	104388113	259	64	16	7.255	0.6014	18	0.866342	4	7.7177	3.8	tss_flanking	10.09	12
chr14	105156845	105157041	197	128	11	6.337	1	11	0.529431	7	3.04646	1.5	tss_flanking	13.69	9
chr14	105176413	105176588	176	114	8	5.115	1	8	0.385041	3	4.56969	2.25	tss_flanking	12.98	8
chr14	105257983	105258119	137	62	9	5.426	1	9	0.433171	5	3.38495	1.66667	intragenic	11.54	9
chr14	105260271	105260694	424	124	23	8.159	0.3315	23	1.10699	11	4.06195	2	tss_flanking	8.99	11
chr14	105282357	105282491	135	73	10	6.169	1	10	0.481301	4	4.46814	2.2	<25kb	12.39	9
chr14	105399751	105399949	199	60	10	5.309	1	10	0.481301	4	4.46814	2.2	intergenic	9.87	9
chr14	105435154	105435442	289	183	15	5.275	1	18	0.866342	9	3.85885	1.9	tss_flanking	6.73	11
chr14	105784248	105784462	215	94	9	5.204	1	10	0.481301	2	7.4469	3.66667	tss_flanking	12.79	9
chr14	105837234	105837404	171	60	9	5.862	1	9	0.433171	3	5.07743	2.5	tss_flanking	10.09	8
chr14	106020311	106020490	180	62	8	5.111	1	8	0.385041	7	2.28484	1.125	tss_flanking	11.05	8
chr14	106495774	106495940	167	106	8	5.368	1	9	0.433171	2	6.76991	3.33333	tss_flanking	13.25	8
chr14	106909751	106909913	163	92	8	5.452	1	9	0.433171	2	6.76991	3.33333	<25kb	11.05	7
chr14	107252908	107253293	386	140	83	74.817	0.0244	87	4.18732	5	29.7876	14.6667	<25kb	48.62	65
chr15	26315985	26316115	131	54	8	6.219	1	8	0.385041	1	9.13938	4.5	intergenic	15.46	8
chr15	27102315	27102493	179	76	8	5.13	1	8	0.385041	1	9.13938	4.5	<25kb	11.05	8
chr15	33121425	33121656	232	143	12	6.599	0.9215	14	0.673821	6	4.35208	2.14286	intragenic	12.47	11
chr15	33424097	33424346	250	99	13	6.217	1	13	0.625691	6	4.06195	2	tss_flanking	10.6	11
chr15	33424973	33425179	207	137	11	6.04	1	11	0.529431	2	8.12389	4	tss_flanking	11.78	10
chr15	34353973	34354143	171	61	8	5.286	1	9	0.433171	3	5.07743	2.5	intragenic	15.46	8
chr15	35586233	35586361	129	67	8	5.133	1	8	0.385041	3	4.56969	2.25	intergenic	11.16	8
chr15	35601248	35601422	175	113	9	5.088	1	9	0.433171	2	6.76991	3.33333	intergenic	11.78	8
chr15	37398376	37398559	184	55	8	5.036	1	8	0.385041	4	3.65575	1.8	tss_flanking	13.25	8
chr15	38093511	38093702	192	133	9	5.269	1	10	0.481301	3	5.58518	2.75	intergenic	11.63	8
chr15	38117135	38117282	148	96	8	5.251	1	8	0.385041	3	4.56969	2.25	intergenic	11.36	6
chr15	38421826	38422147	322	168	22	12.614	0.0189	24	1.15512	5	8.46239	4.16667	intergenic	21.63	16
chr15	38422969	38423201	233	158	12	6.522	0.9438	12	0.577561	0	26.4026	13	intergenic	12.32	11
chr15	38746176	38746469	294	148	17	8.373	0.268	18	0.866342	2	12.8628	6.33333	tss_flanking	18.17	17
chr15	39438140	39438460	321	207	36	27.178	0.0065	38	1.82894	8	8.80088	4.33333	intergenic	36.13	30
chr15	40040616	40040762	147	63	14	12.285	0.0183	15	0.721951	3	8.12389	4	intragenic	24.3	15
chr15	40383631	40383829	199	135	9	5.048	1	10	0.481301	5	3.72345	1.83333	intragenic	9.46	7
chr15	40546094	40546255	162	103	8	5.473	1	10	0.481301	1	11.1704	5.5	tss_flanking	15.46	10
chr15	40732420	40732560	141	60	9	6.829	0.7904	9	0.433171	3	5.07743	2.5	tss_flanking	14.94	9
chr15	41836243	41836426	184	121	9	5.269	1	10	0.481301	5	3.72345	1.83333	tss_flanking	11.14	9
chr15	43398158	43398396	239	167	15	8.683	0.2062	18	0.866342	3	9.64712	4.75	tss_flanking	11.78	13
chr15	44116617	44116800	184	52	10	6.858	0.7483	10	0.481301	2	7.4469	3.66667	tss_flanking	15.46	10
chr15	45004696	45004889	194	140	11	6.535	0.9438	12	0.577561	2	8.80088	4.33333	tss_flanking	10.56	9
chr15	49087042	49087255	214	153	10	5.531	1	12	0.577561	5	4.40044	2.16667	intragenic	11.22	9
chr15	49912802	49913221	420	216	43	32.81	0.0084	45	2.16585	5	15.5708	7.66667	tss_flanking	33.43	27
chr15	52263342	52263642	301	223	16	5.26	1	15	0.721951	14	2.16637	1.06667	tss_flanking	8.15	11
chr15	52263834	52264356	523	178	119	118.547	0	135	6.49756	11	23.0177	11.3333	tss_flanking	90.84	99
chr15	52432032	52432256	225	156	12	5.318	1	13	0.625691	5	4.73894	2.33333	intragenic	7.9	10
chr15	52446140	52446344	205	130	10	6.165	1	10	0.481301	3	5.58518	2.75	intragenic	12.53	8
chr15	54239808	54240011	204	64	9	5.534	1	9	0.433171	3	5.07743	2.5	intergenic	11.05	9
chr15	58461566	58461692	127	64	8	6.005	1	8	0.385041	1	9.13938	4.5	intragenic	16.26	8
chr15	59050402	59050621	220	135	17	10.682	0.0447	17	0.818212	2	12.1858	6	<25kb	20.72	15
chr15	59279628	59280012	385	200	40	23.997	0.0057	44	2.11772	9	9.13938	4.5	tss_flanking	29.51	36
chr15	59539722	59539915	194	58	9	5.189	1	11	0.529431	3	6.09292	3	intragenic	9.58	11
chr15	60523148	60523326	179	117	8	5.057	1	8	0.385041	1	9.13938	4.5	intergenic	10.81	8
chr15	60663474	60663893	420	264	26	5.85	1	29	1.39577	20	2.90139	1.42857	intragenic	5.71	18
chr15	60685165	60685696	532	439	39	8.189	0.3274	39	1.87707	21	3.69268	1.81818	tss_flanking	5.68	21
chr15	62862386	62862560	175	105	12	6.716	0.8616	12	0.577561	5	4.40044	2.16667	intergenic	11.01	11
chr15	62895903	62896273	371	154	26	12.075	0.0254	28	1.34764	7	7.36228	3.625	intergenic	15.14	20
chr15	62897622	62897921	300	159	19	7.431	0.5642	20	0.962602	12	3.2808	1.61538	intergenic	9.73	13
chr15	63449602	63449848	247	114	12	5.674	1	13	0.625691	7	3.5542	1.75	tss_flanking	9.37	11
chr15	63525895	63526249	355	204	39	23.541	0.0056	40	1.9252	5	13.8783	6.83333	tss_flanking	29.3	34
chr15	63674207	63674381	175	61	10	5.637	1	11	0.529431	5	4.06195	2	tss_flanking	9.41	10
chr15	63779496	63779762	267	133	13	6.418	0.989	14	0.673821	7	3.80807	1.875	<25kb	10.09	11
chr15	63919072	63919252	181	126	9	5.646	1	9	0.433171	3	5.07743	2.5	intragenic	14.13	8
chr15	64752529	64752784	256	130	14	5.312	1	15	0.721951	8	3.61062	1.77778	tss_flanking	9.04	13
chr15	65073552	65073733	182	63	9	5.969	1	9	0.433171	2	6.76991	3.33333	<25kb	13.25	8
chr15	66083753	66083980	228	142	11	5.865	1	11	0.529431	5	4.06195	2	tss_flanking	12.47	9
chr15	66507220	66507396	177	55	8	5.168	1	8	0.385041	3	4.56969	2.25	tss_flanking	11.05	8
chr15	67418014	67418265	252	84	15	7.784	0.4399	15	0.721951	8	3.61062	1.77778	tss_flanking	9.16	12
chr15	67613194	67613359	166	97	10	6.913	0.7337	10	0.481301	5	3.72345	1.83333	intragenic	12.11	8
chr15	67934095	67934396	302	159	15	6.244	1	17	0.818212	8	4.06195	2	intragenic	9.56	13
chr15	68346209	68346401	193	60	10	5.018	1	11	0.529431	4	4.87433	2.4	tss_flanking	10.39	9
chr15	68385628	68385906	279	104	15	5.143	1	16	0.770082	13	2.46618	1.21429	intragenic	7.39	12
chr15	68627562	68627710	149	75	8	5.765	1	8	0.385041	3	4.56969	2.25	intragenic	13.25	8
chr15	68870822	68871008	187	99	9	5.839	1	9	0.433171	2	6.76991	3.33333	tss_flanking	10.97	8
chr15	68897536	68897766	231	132	12	6.345	1	12	0.577561	4	5.28053	2.6	tss_flanking	13.46	11
chr15	69032089	69032309	221	149	13	5.315	1	13	0.625691	8	3.15929	1.55556	intergenic	11.15	12
chr15	69241495	69241681	187	127	11	7.021	0.6981	11	0.529431	5	4.06195	2	tss_flanking	13.21	8
chr15	69452845	69453095	251	117	13	6.197	1	15	0.721951	5	5.41593	2.66667	tss_flanking	9.08	12
chr15	69648473	69648645	173	115	9	6.164	1	9	0.433171	3	5.07743	2.5	intragenic	13.25	7
chr15	70324779	70324971	193	59	9	5.269	1	9	0.433171	3	5.07743	2.5	intergenic	9.74	6
chr15	70779194	70779317	124	63	10	5.959	1	10	0.481301	4	4.46814	2.2	intergenic	12.41	10
chr15	70801089	70801345	257	172	14	6.322	1	15	0.721951	3	8.12389	4	intergenic	8.26	12
chr15	72410582	72410860	279	131	16	7.115	0.6654	18	0.866342	7	4.82356	2.375	tss_flanking	10.62	17
chr15	72523448	72523598	151	76	10	6.684	0.8738	10	0.481301	3	5.58518	2.75	tss_flanking	13.92	9
chr15	72577893	72578037	145	82	8	5.365	1	8	0.385041	0	18.2788	9	intragenic	11.5	7
chr15	73246528	73246710	183	75	9	5.948	1	9	0.433171	3	5.07743	2.5	intergenic	13.25	7
chr15	73928859	73929062	204	62	12	6.112	1	13	0.625691	1	14.2168	7	tss_flanking	8.49	11
chr15	74275032	74275211	180	130	11	6.644	0.8902	12	0.577561	1	13.2013	6.5	<25kb	13.38	10
chr15	74488678	74488950	273	142	14	6.248	1	15	0.721951	5	5.41593	2.66667	intragenic	11.54	13
chr15	74494366	74494568	203	102	13	8.215	0.309	13	0.625691	3	7.1084	3.5	intragenic	16.22	13
chr15	74501381	74501971	591	194	48	28.559	0.0071	48	2.31024	3	24.8794	12.25	tss_flanking	19.14	21
chr15	74502348	74502771	424	177	68	46.539	0.012	73	3.5135	15	9.39325	4.625	tss_flanking	33.53	60
chr15	74687421	74687750	330	235	16	5.863	1	16	0.770082	10	3.13878	1.54545	intergenic	9.99	12
chr15	74988467	74988669	203	68	11	5.84	1	11	0.529431	1	12.1858	6	tss_flanking	7.89	9
chr15	75135516	75135724	209	64	11	6.881	0.7442	11	0.529431	0	24.3717	12	tss_flanking	14.32	9
chr15	75182207	75182502	296	150	28	14.83	0.0103	30	1.4439	5	10.4934	5.16667	tss_flanking	20.19	26
chr15	75315679	75315896	218	157	12	5.268	1	14	0.673821	4	6.09292	3	tss_flanking	7.57	11
chr15	75381918	75382071	154	92	8	5.649	1	8	0.385041	2	6.09292	3	<25kb	13.25	7
chr15	75390996	75391149	154	97	9	5.269	1	10	0.481301	6	3.19153	1.57143	<25kb	10.88	8
chr15	75494756	75494995	240	105	11	5.295	1	12	0.577561	4	5.28053	2.6	tss_flanking	13.17	10
chr15	75872183	75872505	323	197	20	6.869	0.7429	20	0.962602	14	2.84336	1.4	tss_flanking	7.82	14
chr15	75930959	75931077	119	60	8	5.196	1	8	0.385041	4	3.65575	1.8	<25kb	12.89	8
chr15	75956584	75956768	185	72	10	5.65	1	11	0.529431	5	4.06195	2	<25kb	11.65	10
chr15	76137334	76137673	340	73	19	6.685	0.8752	18	0.866342	12	2.96834	1.46154	tss_flanking	7.27	13
chr15	76482130	76482314	185	125	8	5.017	1	8	0.385041	2	6.09292	3	intragenic	8.84	6
chr15	76603712	76604277	566	245	191	230.514	0	223	10.733	9	45.4938	22.4	tss_flanking	146.63	161
chr15	76622751	76622980	230	141	13	5.315	1	13	0.625691	8	3.15929	1.55556	<25kb	5.8	10
chr15	76757585	76757801	217	115	11	6.273	1	12	0.577561	6	3.77181	1.85714	intragenic	11.15	8
chr15	77622754	77622941	188	83	10	5.162	1	11	0.529431	8	2.70796	1.33333	intergenic	8.99	7
chr15	77789179	77789420	242	141	12	6.51	0.9478	13	0.625691	3	7.1084	3.5	<25kb	12.77	8
chr15	78415573	78415741	169	112	8	5.018	1	8	0.385041	2	6.09292	3	intragenic	10.09	8
chr15	78799349	78799577	229	90	11	6.813	0.7941	11	0.529431	4	4.87433	2.4	tss_flanking	11.05	8
chr15	79430120	79430346	227	63	10	5.975	1	10	0.481301	3	5.58518	2.75	intergenic	15.46	9
chr15	79503083	79503267	185	113	8	5.017	1	9	0.433171	1	10.1549	5	intergenic	13.25	7
chr15	80285807	80285970	164	61	9	5.269	1	11	0.529431	3	6.09292	3	<25kb	9.93	8
chr15	81027729	81027927	199	54	10	5.331	1	13	0.625691	5	4.73894	2.33333	tss_flanking	8.27	9
chr15	82554963	82555148	186	59	9	5.885	1	10	0.481301	1	11.1704	5.5	tss_flanking	11.05	7
chr15	83680282	83680618	337	55	18	6.606	0.9167	17	0.818212	8	4.06195	2	tss_flanking	7.9	14
chr15	83770461	83770635	175	54	8	5.207	1	8	0.385041	4	3.65575	1.8	<25kb	11.05	7
chr15	84116026	84116262	237	99	10	5.538	1	10	0.481301	4	4.46814	2.2	tss_flanking	14.52	8
chr15	85147052	85147242	191	89	9	5.784	1	9	0.433171	0	20.3097	10	tss_flanking	15.46	9
chr15	85217221	85217431	211	157	10	6.127	1	12	0.577561	4	5.28053	2.6	intragenic	12.78	9
chr15	85491223	85491482	260	115	14	6.358	1	15	0.721951	5	5.41593	2.66667	<25kb	8.41	11
chr15	85497333	85497483	151	76	9	5.269	1	9	0.433171	6	2.90139	1.42857	<25kb	10.67	9
chr15	85627699	85627889	191	62	9	5.784	1	10	0.481301	4	4.46814	2.2	intragenic	11.05	7
chr15	86329320	86329581	262	139	18	8.424	0.2551	18	0.866342	9	3.85885	1.9	tss_flanking	10.9	16
chr15	87606603	87606775	173	52	9	5.269	1	9	0.433171	3	5.07743	2.5	intergenic	12.22	8
chr15	87848889	87849073	185	63	9	5.182	1	9	0.433171	7	2.53872	1.25	intergenic	10.94	8
chr15	88062520	88062735	216	74	9	5.319	1	9	0.433171	1	10.1549	5	intergenic	13.25	8
chr15	89010430	89010746	317	212	28	16.029	0.0037	29	1.39577	7	7.61615	3.75	tss_flanking	20.1	24
chr15	89157883	89158067	185	123	8	5.017	1	9	0.433171	2	6.76991	3.33333	<25kb	11.05	7
chr15	89497441	89497713	273	126	11	6.021	1	12	0.577561	2	8.80088	4.33333	intergenic	15.46	10
chr15	89979302	89979477	176	55	8	5.187	1	8	0.385041	0	18.2788	9	intergenic	8.84	5
chr15	90223761	90224171	411	221	104	87.846	0.0345	112	5.39057	14	15.3	7.53333	tss_flanking	48.03	83
chr15	90294210	90294384	175	120	8	5.207	1	8	0.385041	3	4.56969	2.25	tss_flanking	11.05	7
chr15	90321732	90322019	288	149	13	7.325	0.5857	14	0.673821	2	10.1549	5	intragenic	19.47	13
chr15	90436812	90437348	537	413	37	16.664	0.0039	37	1.78081	17	4.28761	2.11111	tss_flanking	15.14	19
chr15	91415950	91416117	168	109	10	6.127	1	10	0.481301	3	5.58518	2.75	tss_flanking	11.87	9
chr15	91786714	91786894	181	118	8	5.092	1	9	0.433171	1	10.1549	5	tss_flanking	11.05	8
chr15	92410997	92411241	245	70	19	14.326	0.01	20	0.962602	2	14.2168	7	tss_flanking	22.09	16
chr15	92590946	92591143	198	56	10	6.547	0.9424	10	0.481301	2	7.4469	3.66667	intragenic	15.46	9
chr15	93461121	93461445	325	61	18	6.914	0.7335	17	0.818212	6	5.2225	2.57143	intragenic	6.67	13
chr15	94662530	94662701	172	122	8	5.266	1	10	0.481301	4	4.46814	2.2	intergenic	11.05	7
chr15	95087655	95087830	176	118	8	5.187	1	9	0.433171	3	5.07743	2.5	intergenic	8.84	7
chr15	95120228	95120436	209	136	20	13.19	0.0146	22	1.05886	4	9.34247	4.6	intergenic	24.51	22
chr15	95435568	95435717	150	95	8	5.667	1	8	0.385041	2	6.09292	3	intergenic	12.98	7
chr15	96273050	96273228	179	112	9	5.283	1	10	0.481301	4	4.46814	2.2	<25kb	10.88	8
chr15	96873691	96874069	379	221	26	16.59	0.0038	25	1.20325	3	13.2013	6.5	tss_flanking	22.09	15
chr15	98491183	98491368	186	62	9	5.074	1	11	0.529431	3	6.09292	3	<25kb	10.69	9
chr15	98700177	98700413	237	114	12	7.551	0.5056	12	0.577561	1	13.2013	6.5	intergenic	15.46	8
chr15	98870437	98870686	250	92	12	7.286	0.5945	12	0.577561	3	6.60066	3.25	intergenic	13.25	9
chr15	99482969	99483198	230	131	12	7.123	0.6622	12	0.577561	4	5.28053	2.6	intragenic	11.8	9
chr15	99982782	99983045	264	115	43	34.723	0.009	46	2.21398	3	23.8639	11.75	intergenic	34.41	39
chr15	99995487	99995766	280	120	14	6.007	1	16	0.770082	8	3.83628	1.88889	intergenic	11.3	13
chr15	100096209	100096413	205	55	11	5.843	1	11	0.529431	4	4.87433	2.4	tss_flanking	9.56	9
chr15	100105842	100106168	327	156	18	9.089	0.1569	19	0.914472	5	6.76991	3.33333	tss_flanking	14.97	12
chr15	100159445	100159650	206	151	11	5.384	1	11	0.529431	4	4.87433	2.4	tss_flanking	11.54	9
chr15	101142521	101142878	358	136	34	19.136	0.0046	35	1.68455	5	12.1858	6	tss_flanking	16.27	26
chr15	101234836	101235126	291	158	16	6.556	0.942	18	0.866342	9	3.85885	1.9	intergenic	13.88	18
chr15	101389248	101389483	236	64	14	8.216	0.3094	15	0.721951	5	5.41593	2.66667	tss_flanking	16.03	13
chr16	103909	104103	195	56	9	5.466	1	10	0.481301	2	7.4469	3.66667	tss_flanking	10.37	6
chr16	279340	279630	291	138	20	10.688	0.0448	21	1.01073	4	8.93628	4.4	tss_flanking	16.17	17
chr16	577529	577729	201	126	11	6.171	1	14	0.673821	1	15.2323	7.5	tss_flanking	13.46	13
chr16	691780	691964	185	130	8	5.017	1	9	0.433171	2	6.76991	3.33333	tss_flanking	8.84	7
chr16	771353	771517	165	51	8	5.288	1	9	0.433171	3	5.07743	2.5	tss_flanking	12.79	7
chr16	790902	791228	327	141	124	149.259	0	163	7.84521	8	37.0088	18.2222	tss_flanking	132.03	146
chr16	1480520	1480700	181	109	9	5.99	1	10	0.481301	2	7.4469	3.66667	tss_flanking	13.25	8
chr16	1908306	1908486	181	63	10	5.563	1	10	0.481301	5	3.72345	1.83333	intragenic	11.16	9
chr16	2273452	2273787	336	153	29	15.133	0.0106	30	1.4439	7	7.87002	3.875	tss_flanking	18.17	23
chr16	2509403	2509799	397	255	21	8.481	0.2415	21	1.01073	9	4.46814	2.2	tss_flanking	10.52	14
chr16	2524000	2524202	203	60	11	7.337	0.5824	13	0.625691	2	9.47787	4.66667	tss_flanking	13.17	11
chr16	2653269	2653428	160	60	12	9.551	0.1153	12	0.577561	3	6.60066	3.25	tss_flanking	17.67	10
chr16	2827245	2827462	218	64	17	10.673	0.0446	17	0.818212	2	12.1858	6	tss_flanking	23.66	15
chr16	3070844	3071049	206	64	11	6.591	0.9239	12	0.577561	3	6.60066	3.25	tss_flanking	13.25	9
chr16	3450820	3451173	354	60	17	6.811	0.7955	18	0.866342	5	6.43141	3.16667	tss_flanking	8.01	10
chr16	3767757	3767959	203	56	13	5.579	1	13	0.625691	5	4.73894	2.33333	tss_flanking	8.65	11
chr16	4322133	4322246	114	58	8	5.019	1	8	0.385041	2	6.09292	3	tss_flanking	12.23	8
chr16	4331552	4331732	181	100	9	5.309	1	9	0.433171	3	5.07743	2.5	<25kb	12.92	8
chr16	4343853	4344227	375	56	22	6.186	1	21	1.01073	14	2.97876	1.46667	<25kb	7.57	16
chr16	4348192	4348618	427	367	24	5.667	1	24	1.15512	18	2.67233	1.31579	<25kb	6.03	15
chr16	4349022	4349241	220	157	13	6.871	0.744	13	0.625691	7	3.5542	1.75	<25kb	10.6	10
chr16	4360283	4360458	176	58	9	5.067	1	9	0.433171	5	3.38495	1.66667	tss_flanking	11.78	8
chr16	4378243	4378495	253	128	14	5.15	1	14	0.673821	8	3.38495	1.66667	tss_flanking	7.57	12
chr16	4465947	4466171	225	95	13	5.255	1	14	0.673821	4	6.09292	3	tss_flanking	8.97	10
chr16	4526328	4526610	283	104	16	5.008	1	16	0.770082	5	5.75442	2.83333	tss_flanking	6.27	12
chr16	4608134	4608281	148	59	8	5.788	1	8	0.385041	3	4.56969	2.25	tss_flanking	13.25	7
chr16	4743724	4744076	353	101	18	7.128	0.6631	17	0.818212	5	6.09292	3	tss_flanking	8.99	8
chr16	8891513	8891744	232	101	14	6.102	1	16	0.770082	5	5.75442	2.83333	tss_flanking	7.15	11
chr16	8962274	8962433	160	111	9	5.894	1	9	0.433171	1	10.1549	5	tss_flanking	9.52	9
chr16	10428527	10428704	178	64	8	5.076	1	9	0.433171	1	10.1549	5	intergenic	12.98	7
chr16	10753975	10754151	177	63	8	5.168	1	8	0.385041	1	9.13938	4.5	intragenic	15.46	8
chr16	10837636	10837807	172	52	8	5.194	1	8	0.385041	3	4.56969	2.25	tss_flanking	10.81	7
chr16	10897523	10897770	248	124	11	5.018	1	12	0.577561	7	3.30033	1.625	intragenic	11.16	9
chr16	11020720	11020887	168	58	8	5.347	1	8	0.385041	3	4.56969	2.25	intragenic	15.46	8
chr16	11038283	11038594	312	89	50	37.897	0.0102	51	2.45463	5	17.6018	8.66667	tss_flanking	42.9	45
chr16	11162273	11162549	277	163	12	5.701	1	13	0.625691	6	4.06195	2	intragenic	12.32	11
chr16	11481327	11481476	150	64	8	5.741	1	8	0.385041	2	6.09292	3	intergenic	15.46	8
chr16	12161898	12162085	188	71	10	5.007	1	10	0.481301	6	3.19153	1.57143	tss_flanking	7.21	7
chr16	14051233	14051496	264	148	15	6.145	1	15	0.721951	5	5.41593	2.66667	intergenic	12.02	11
chr16	14379969	14380290	322	213	16	6.326	1	17	0.818212	3	9.13938	4.5	<25kb	10.6	14
chr16	14404557	14404814	258	107	13	6.481	0.9689	14	0.673821	6	4.35208	2.14286	intergenic	9.87	10
chr16	14457040	14457334	295	155	14	8.171	0.3306	16	0.770082	9	3.45265	1.7	intergenic	15.46	10
chr16	14464966	14465248	283	139	13	7.529	0.5174	14	0.673821	4	6.09292	3	intergenic	17.67	12
chr16	14580751	14581056	306	174	42	6.361	1	48	2.31024	41	2.36947	1.16667	intragenic	7.68	41
chr16	15149971	15150166	196	61	12	7.282	0.596	12	0.577561	3	6.60066	3.25	tss_flanking	15.57	10
chr16	15527929	15528135	207	149	10	5.956	1	12	0.577561	4	5.28053	2.6	tss_flanking	12.03	10
chr16	15607115	15607269	155	76	8	5.269	1	8	0.385041	10	1.6617	0.818182	tss_flanking	9.96	7
chr16	15736940	15737057	118	60	9	5.87	1	9	0.433171	0	20.3097	10	tss_flanking	13.63	9
chr16	15990565	15990719	155	101	8	5.578	1	8	0.385041	1	9.13938	4.5	<25kb	15.25	8
chr16	16192697	16192836	140	90	9	5.93	1	9	0.433171	3	5.07743	2.5	tss_flanking	11.78	7
chr16	17471108	17471369	262	130	12	5.801	1	13	0.625691	8	3.15929	1.55556	tss_flanking	8.51	10
chr16	17668465	17668641	177	116	8	5.145	1	9	0.433171	0	20.3097	10	intergenic	10.97	7
chr16	18099852	18100013	162	108	8	5.473	1	8	0.385041	3	4.56969	2.25	intergenic	15.46	7
chr16	19532119	19532466	348	150	19	6.958	0.7163	20	0.962602	13	3.04646	1.5	tss_flanking	11.71	15
chr16	19567614	19567862	249	102	15	5.693	1	15	0.721951	13	2.32111	1.14286	tss_flanking	6.27	12
chr16	20779436	20779592	157	60	9	5.622	1	9	0.433171	3	5.07743	2.5	tss_flanking	12.18	9
chr16	20917834	20918145	312	214	21	6.837	0.7619	20	0.962602	2	14.2168	7	tss_flanking	9.4	14
chr16	21964498	21964757	260	127	18	6.743	0.8458	18	0.866342	3	9.64712	4.75	tss_flanking	9.35	15
chr16	22260036	22260224	189	96	10	6.744	0.847	10	0.481301	4	4.46814	2.2	intragenic	15.46	8
chr16	22398476	22398685	210	115	10	5.459	1	10	0.481301	3	5.58518	2.75	intragenic	10.81	8
chr16	22928167	22928344	178	121	9	5.025	1	9	0.433171	3	5.07743	2.5	intergenic	8.41	7
chr16	23510293	23510478	186	52	9	5.885	1	9	0.433171	2	6.76991	3.33333	tss_flanking	13.25	8
chr16	23619654	23619812	159	99	8	5.538	1	9	0.433171	1	10.1549	5	intragenic	13.25	8
chr16	23908381	23908587	207	146	10	5.47	1	10	0.481301	5	3.72345	1.83333	tss_flanking	12.47	9
chr16	24428659	24428821	163	63	8	5.452	1	9	0.433171	3	5.07743	2.5	<25kb	13.25	6
chr16	24657657	24657803	147	62	9	6.1	1	9	0.433171	3	5.07743	2.5	intergenic	12.92	8
chr16	24712267	24712670	404	111	22	7.735	0.4441	21	1.01073	12	3.43703	1.69231	tss_flanking	8.83	11
chr16	27663434	27663644	211	155	10	6.28	1	10	0.481301	2	7.4469	3.66667	intragenic	13.25	8
chr16	27929544	27929712	169	107	8	5.064	1	8	0.385041	2	6.09292	3	intragenic	10.23	7
chr16	29040597	29040897	301	241	16	7.153	0.6609	16	0.770082	2	11.5088	5.66667	tss_flanking	10.09	13
chr16	29787229	29787403	175	83	8	5.207	1	8	0.385041	1	9.13938	4.5	tss_flanking	13.25	7
chr16	30064294	30064541	248	160	14	8.002	0.3638	14	0.673821	1	15.2323	7.5	tss_flanking	12.62	12
chr16	30103230	30103489	260	101	18	10.803	0.0412	18	0.866342	6	5.51264	2.71429	tss_flanking	13.46	13
chr16	30429297	30429454	158	89	8	5.028	1	9	0.433171	4	4.06195	2	intragenic	9.46	9
chr16	30786631	30786933	303	136	19	8.445	0.2536	19	0.914472	10	3.69268	1.81818	intragenic	13.88	15
chr16	30924629	30924738	110	56	8	7.348	0.5798	8	0.385041	2	6.09292	3	tss_flanking	17.67	8
chr16	30933886	30934042	157	74	13	7.467	0.5521	13	0.625691	3	7.1084	3.5	tss_flanking	10.9	12
chr16	30963176	30963388	213	74	11	5.629	1	11	0.529431	7	3.04646	1.5	tss_flanking	11.04	9
chr16	31063552	31063856	305	92	41	29.961	0.0076	43	2.06959	9	8.93628	4.4	<25kb	31.66	32
chr16	31106107	31106408	302	173	21	14.685	0.0102	21	1.01073	3	11.1704	5.5	tss_flanking	33.14	16
chr16	31153777	31154072	296	112	15	9.039	0.1661	16	0.770082	4	6.90531	3.4	intragenic	17.67	14
chr16	33957003	33957463	461	357	66	5.966	1	79	3.80228	87	1.84634	0.909091	tss_flanking	4.72	51
chr16	33961246	33961364	119	60	21	9.691	0.1085	24	1.15512	9	5.07743	2.5	tss_flanking	10.81	24
chr16	33963005	33963502	498	223	125	24.2	0.0058	150	7.21951	107	2.8396	1.39815	tss_flanking	7.81	92
chr16	33963867	33964246	380	59	47	9.21	0.1412	54	2.59903	37	2.93957	1.44737	tss_flanking	9.41	36
chr16	33964832	33965085	254	128	41	11.633	0.0316	44	2.11772	24	3.65575	1.8	tss_flanking	9.79	36
chr16	33965454	33965773	320	164	32	9.498	0.1194	41	1.97333	24	3.41203	1.68	intergenic	13.11	34
chr16	46823997	46824185	189	62	10	5.842	1	10	0.481301	4	4.46814	2.2	intergenic	14.25	9
chr16	47494826	47495352	527	184	37	21.577	0.0052	42	2.02146	1	43.6659	21.5	tss_flanking	23.43	26
chr16	48443923	48444203	281	185	37	24.411	0.0058	37	1.78081	7	9.64712	4.75	<25kb	26.79	29
chr16	50995562	50995712	151	48	8	5.718	1	8	0.385041	3	4.56969	2.25	intergenic	13.25	8
chr16	53133482	53133773	292	150	14	6.007	1	18	0.866342	10	3.50804	1.72727	tss_flanking	10.32	13
chr16	53164187	53164361	175	59	8	5.207	1	10	0.481301	2	7.4469	3.66667	tss_flanking	11.05	9
chr16	55504939	55505101	163	123	9	5.151	1	9	0.433171	6	2.90139	1.42857	<25kb	9.56	7
chr16	57683216	57683405	190	60	10	6.072	1	10	0.481301	3	5.58518	2.75	tss_flanking	11.36	10
chr16	57798281	57798454	174	56	8	5.154	1	8	0.385041	2	6.09292	3	intragenic	12.98	8
chr16	58624000	58624240	241	134	12	6.038	1	12	0.577561	4	5.28053	2.6	intragenic	9.87	10
chr16	58808833	58809012	180	63	8	5.111	1	8	0.385041	1	9.13938	4.5	tss_flanking	13.25	8
chr16	62129248	62129424	177	45	8	5.096	1	9	0.433171	3	5.07743	2.5	intergenic	10.81	7
chr16	67097022	67097197	176	119	8	5.091	1	8	0.385041	3	4.56969	2.25	intragenic	12.89	6
chr16	67143654	67143973	320	178	60	57.561	0.0161	65	3.12846	1	67.0221	33	tss_flanking	76.59	56
chr16	67197533	67197743	211	60	10	5.904	1	10	0.481301	4	4.46814	2.2	tss_flanking	12.11	9
chr16	67386296	67386474	179	63	8	5.13	1	8	0.385041	2	6.09292	3	intragenic	15.46	8
chr16	67430736	67430893	158	47	8	5.56	1	8	0.385041	4	3.65575	1.8	tss_flanking	11.05	6
chr16	67480159	67480334	176	78	10	6.958	0.7151	10	0.481301	2	7.4469	3.66667	intragenic	17.3	8
chr16	67840504	67840768	265	130	15	7.743	0.4439	16	0.770082	3	8.63163	4.25	tss_flanking	17.53	12
chr16	67891727	67891870	144	73	10	6.742	0.8451	11	0.529431	4	4.87433	2.4	tss_flanking	13.46	10
chr16	68106179	68106552	374	179	48	35.685	0.0094	51	2.45463	7	13.2013	6.5	intragenic	33.31	41
chr16	68344775	68345000	226	64	26	20.341	0.0049	26	1.25138	3	13.7091	6.75	tss_flanking	27.22	22
chr16	68562650	68562874	225	120	10	5.377	1	13	0.625691	3	7.1084	3.5	<25kb	9.46	9
chr16	69566499	69566697	199	111	12	6.531	0.9392	12	0.577561	6	3.77181	1.85714	intergenic	10.55	11
chr16	69951714	69951916	203	74	12	5.597	1	14	0.673821	5	5.07743	2.5	intragenic	8.83	10
chr16	70473186	70473373	188	49	14	9.527	0.1169	15	0.721951	4	6.49911	3.2	tss_flanking	16.03	13
chr16	70780288	70780495	208	99	12	6.11	1	12	0.577561	5	4.40044	2.16667	intragenic	11.54	10
chr16	71670855	71671011	157	57	8	5.582	1	8	0.385041	2	6.09292	3	intragenic	15.46	7
chr16	71961395	71961553	159	103	8	5.416	1	11	0.529431	0	24.3717	12	tss_flanking	12.79	10
chr16	72098315	72098478	164	91	8	5.431	1	8	0.385041	0	18.2788	9	tss_flanking	13.25	7
chr16	73557132	73557328	197	85	9	5.666	1	9	0.433171	4	4.06195	2	intergenic	11.05	8
chr16	75267854	75268029	176	63	8	5.187	1	11	0.529431	6	3.48167	1.71429	intragenic	11.05	8
chr16	75279048	75279833	786	133	40	11.268	0.0394	37	1.78081	17	4.28761	2.11111	tss_flanking	8.83	15
chr16	75298647	75298865	219	83	11	5.331	1	12	0.577561	3	6.60066	3.25	tss_flanking	7.57	10
chr16	75614825	75614990	166	115	8	5.034	1	8	0.385041	3	4.56969	2.25	<25kb	11.95	8
chr16	77830205	77830378	174	88	8	5.227	1	8	0.385041	4	3.65575	1.8	tss_flanking	11.05	7
chr16	83932397	83932925	529	152	93	72.756	0.0233	103	4.9574	7	26.4026	13	tss_flanking	65.44	75
chr16	83960157	83960323	167	55	8	5.368	1	8	0.385041	0	18.2788	9	intragenic	11.05	6
chr16	84531271	84531430	160	98	9	5.87	1	9	0.433171	2	6.76991	3.33333	intragenic	11.36	9
chr16	84652586	84652921	336	209	17	7.422	0.5655	16	0.770082	5	5.75442	2.83333	tss_flanking	11.78	14
chr16	85586248	85586415	168	118	8	5.347	1	8	0.385041	6	2.61125	1.28571	intergenic	11.05	7
chr16	85832991	85833305	315	209	50	43.199	0.0115	55	2.64716	3	28.4336	14	tss_flanking	55.95	51
chr16	86495924	86496162	239	172	15	10.362	0.0512	15	0.721951	3	8.12389	4	intergenic	24.3	14
chr16	86611448	86611657	210	149	10	6.211	1	11	0.529431	2	8.12389	4	tss_flanking	15.14	10
chr16	86698139	86698424	286	121	26	17.344	0.0041	26	1.25138	0	54.8363	27	intergenic	19.54	22
chr16	87350468	87350741	274	120	15	5.143	1	15	0.721951	13	2.32111	1.14286	tss_flanking	10.37	13
chr16	87422123	87422335	213	108	20	13.434	0.0148	20	0.962602	5	7.1084	3.5	tss_flanking	18.17	17
chr16	87425600	87425755	156	64	9	6.015	1	9	0.433171	0	20.3097	10	tss_flanking	13.42	9
chr16	87498343	87498535	193	138	11	5.465	1	11	0.529431	6	3.48167	1.71429	tss_flanking	9.63	10
chr16	87984529	87984821	293	150	24	12.751	0.0193	25	1.20325	9	5.28053	2.6	tss_flanking	15.21	20
chr16	88231041	88231218	178	123	8	5.149	1	8	0.385041	1	9.13938	4.5	intergenic	11.05	7
chr16	88870963	88871145	183	126	9	5.948	1	9	0.433171	2	6.76991	3.33333	intragenic	13.25	8
chr16	89283154	89283265	112	57	8	5.029	1	8	0.385041	6	2.61125	1.28571	tss_flanking	9.69	8
chr16	89955418	89955594	177	132	9	6.076	1	10	0.481301	6	3.19153	1.57143	intragenic	11.05	9
chr16	89988695	89988861	167	58	9	6.301	1	9	0.433171	3	5.07743	2.5	intragenic	13.25	8
chr17	773434	773636	203	59	11	5.057	1	11	0.529431	7	3.04646	1.5	tss_flanking	10.53	10
chr17	831139	831372	234	109	11	6.019	1	11	0.529431	5	4.06195	2	tss_flanking	13.25	8
chr17	964309	964501	193	134	10	6.127	1	12	0.577561	6	3.77181	1.85714	intragenic	11.69	9
chr17	1040799	1041086	288	174	28	22.84	0.0055	32	1.54016	5	11.1704	5.5	tss_flanking	37.56	25
chr17	1395168	1395349	182	64	10	6.905	0.7343	10	0.481301	1	11.1704	5.5	tss_flanking	13.25	8
chr17	1528988	1529209	222	122	10	6.067	1	10	0.481301	3	5.58518	2.75	intragenic	15.46	9
chr17	1617944	1618170	227	90	20	12.364	0.0184	20	0.962602	2	14.2168	7	tss_flanking	15.57	14
chr17	1619359	1619546	188	126	11	5.869	1	12	0.577561	5	4.40044	2.16667	tss_flanking	8.82	10
chr17	1647826	1647998	173	61	8	5.246	1	8	0.385041	8	2.03097	1	tss_flanking	11.05	7
chr17	1665138	1665351	214	87	10	6.221	1	11	0.529431	3	6.09292	3	tss_flanking	13.25	10
chr17	2450589	2450803	215	89	9	5.269	1	9	0.433171	7	2.53872	1.25	intergenic	10.85	6
chr17	2469383	2469523	141	61	9	6.829	0.7904	10	0.481301	5	3.72345	1.83333	<25kb	17.08	8
chr17	3885185	3885342	158	63	8	5.56	1	8	0.385041	3	4.56969	2.25	intragenic	13.25	6
chr17	3927107	3927455	349	201	19	9.032	0.1658	18	0.866342	7	4.82356	2.375	intragenic	12.33	15
chr17	3953460	3953644	185	135	9	5.32	1	9	0.433171	5	3.38495	1.66667	intragenic	9.46	8
chr17	4046159	4046517	359	183	44	30.513	0.0078	47	2.26211	1	48.7433	24	tss_flanking	34.73	39
chr17	4151133	4151314	182	120	10	5.024	1	10	0.481301	3	5.58518	2.75	tss_flanking	9.81	9
chr17	4207840	4207990	151	89	9	5.134	1	9	0.433171	1	10.1549	5	intragenic	10.29	8
chr17	4323924	4324250	327	162	34	20.203	0.0048	36	1.73268	10	6.83145	3.36364	<25kb	23.52	29
chr17	4699208	4699532	325	228	94	86.655	0.0333	100	4.81301	12	15.7791	7.76923	tss_flanking	43.74	80
chr17	4714326	4714511	186	60	10	6.812	0.7928	10	0.481301	2	7.4469	3.66667	intragenic	13.25	9
chr17	4852487	4852679	193	59	10	5.955	1	11	0.529431	4	4.87433	2.4	tss_flanking	11.22	8
chr17	5323386	5323539	154	64	10	5.026	1	10	0.481301	2	7.4469	3.66667	tss_flanking	11.65	9
chr17	6955479	6955661	183	63	9	5.948	1	9	0.433171	1	10.1549	5	<25kb	15.46	8
chr17	7015990	7016177	188	142	9	5.259	1	9	0.433171	3	5.07743	2.5	tss_flanking	11.36	8
chr17	7118278	7118610	333	140	19	5.081	1	19	0.914472	14	2.70796	1.33333	tss_flanking	5.5	12
chr17	7122986	7124194	1209	689	239	191.4	0	259	12.4657	26	19.5575	9.62963	tss_flanking	73.22	120
chr17	7197885	7198142	258	145	11	6.053	1	12	0.577561	1	13.2013	6.5	tss_flanking	12.62	9
chr17	7232611	7233101	491	93	88	76.276	0.025	91	4.37984	5	31.1416	15.3333	tss_flanking	39.84	43
chr17	7255079	7255264	186	126	9	5.468	1	10	0.481301	1	11.1704	5.5	tss_flanking	11.87	8
chr17	7530878	7531051	174	93	9	5.322	1	9	0.433171	2	6.76991	3.33333	tss_flanking	12.47	7
chr17	7590722	7591147	426	143	25	5.607	1	24	1.15512	16	2.98672	1.47059	tss_flanking	7.17	14
chr17	7591560	7591737	178	60	14	7.205	0.6411	14	0.673821	4	6.09292	3	tss_flanking	13.46	14
chr17	7619827	7619955	129	61	9	7.066	0.6924	9	0.433171	1	10.1549	5	tss_flanking	16.59	9
chr17	7740245	7740457	213	62	13	5.477	1	15	0.721951	8	3.61062	1.77778	tss_flanking	10.32	13
chr17	8059451	8059651	201	95	11	6.402	0.9959	11	0.529431	2	8.12389	4	tss_flanking	8.85	8
chr17	8288213	8288496	284	86	24	8.648	0.2096	23	1.10699	12	3.74949	1.84615	tss_flanking	9.25	18
chr17	9355808	9355962	155	51	8	5.627	1	9	0.433171	1	10.1549	5	intragenic	13.25	8
chr17	9745675	9745900	226	185	16	10.713	0.0449	15	0.721951	3	8.12389	4	intragenic	17.67	13
chr17	10927380	10927508	129	68	8	6.273	1	8	0.385041	2	6.09292	3	intergenic	15.46	8
chr17	11709753	11709882	130	69	8	6.246	1	8	0.385041	0	18.2788	9	intragenic	15.46	8
chr17	11900874	11901010	137	63	8	5.743	1	8	0.385041	3	4.56969	2.25	tss_flanking	14.13	7
chr17	12888325	12888547	223	118	11	6.647	0.8893	11	0.529431	7	3.04646	1.5	intragenic	14.52	10
chr17	15071712	15071947	236	139	11	6.484	0.9682	11	0.529431	3	6.09292	3	intergenic	10.59	10
chr17	16189516	16190001	486	329	28	8.392	0.2659	28	1.34764	13	4.20701	2.07143	tss_flanking	8.35	15
chr17	16439013	16439268	256	157	16	6.983	0.7073	19	0.914472	7	5.07743	2.5	intergenic	11.92	12
chr17	17512737	17512933	197	59	9	5.666	1	10	0.481301	0	22.3407	11	<25kb	13.25	8
chr17	17650621	17650802	182	122	9	5.047	1	9	0.433171	3	5.07743	2.5	intragenic	12.11	7
chr17	17685201	17685394	194	138	9	5.334	1	11	0.529431	1	12.1858	6	intragenic	15.94	10
chr17	17704669	17704826	158	105	8	5.487	1	8	0.385041	1	9.13938	4.5	tss_flanking	12.98	8
chr17	17754078	17754258	181	63	10	5.878	1	11	0.529431	2	8.12389	4	tss_flanking	13.76	9
chr17	17766364	17766531	168	121	9	6.278	1	9	0.433171	1	10.1549	5	tss_flanking	11.05	9
chr17	17876040	17876338	299	139	24	12.597	0.0189	25	1.20325	11	4.40044	2.16667	tss_flanking	21.63	19
chr17	18050318	18050489	172	114	8	5.266	1	8	0.385041	4	3.65575	1.8	intragenic	13.25	8
chr17	18529308	18529491	184	131	8	5.036	1	8	0.385041	5	3.04646	1.5	tss_flanking	11.05	8
chr17	19552282	19552449	168	73	9	5.178	1	11	0.529431	2	8.12389	4	tss_flanking	11.58	9
chr17	19665838	19666063	226	163	12	5.503	1	13	0.625691	6	4.06195	2	<25kb	8.26	9
chr17	19771128	19771307	180	58	8	5.111	1	11	0.529431	1	12.1858	6	tss_flanking	15.46	9
chr17	20037046	20037231	186	124	11	6.52	0.9432	11	0.529431	4	4.87433	2.4	tss_flanking	10.09	9
chr17	22020666	22020906	241	110	117	17.588	0.0041	153	7.3639	141	2.2026	1.08451	tss_flanking	4.89	109
chr17	22023923	22024025	103	52	19	8.205	0.3219	29	1.39577	15	3.80807	1.875	tss_flanking	7.41	29
chr17	25574404	25574700	297	143	26	17.292	0.004	26	1.25138	7	6.85453	3.375	intergenic	25.23	24
chr17	26662477	26662687	211	150	13	6.281	1	13	0.625691	3	7.1084	3.5	tss_flanking	9.06	10
chr17	27139233	27139430	198	81	10	5.824	1	10	0.481301	5	3.72345	1.83333	tss_flanking	13	8
chr17	27279277	27279597	321	162	24	7.437	0.5646	27	1.29951	12	4.3744	2.15385	tss_flanking	10.64	22
chr17	27482443	27482661	219	112	19	14.139	0.0097	19	0.914472	1	20.3097	10	tss_flanking	19.29	14
chr17	29394902	29395160	259	169	21	14.152	0.0097	21	1.01073	4	8.93628	4.4	intergenic	23.16	19
chr17	29395425	29395588	164	64	11	7.821	0.4245	11	0.529431	5	4.06195	2	intergenic	17.7	11
chr17	29877019	29877222	204	147	10	5.123	1	12	0.577561	5	4.40044	2.16667	<25kb	9.66	10
chr17	30583465	30583718	254	132	10	5.258	1	10	0.481301	3	5.58518	2.75	<25kb	14.52	9
chr17	31149400	31149914	515	256	188	54.027	0.0152	228	10.9737	104	4.42945	2.18095	tss_flanking	11.14	123
chr17	32310882	32311037	156	94	8	5.604	1	8	0.385041	3	4.56969	2.25	tss_flanking	15.46	8
chr17	32527062	32527259	198	59	13	5.205	1	13	0.625691	5	4.73894	2.33333	intergenic	5.86	11
chr17	33478094	33478390	297	66	152	30.858	0.0079	180	8.66342	121	3.01316	1.48361	intragenic	5.56	115
chr17	33750807	33750982	176	57	10	6.065	1	10	0.481301	4	4.46814	2.2	tss_flanking	10.5	9
chr17	34985705	34986005	301	187	26	13.752	0.0093	27	1.29951	5	9.47787	4.66667	intergenic	14.53	18
chr17	35716102	35716291	190	64	13	7.431	0.5636	13	0.625691	0	28.4336	14	tss_flanking	13.1	10
chr17	35767209	35767374	166	105	10	5.791	1	10	0.481301	1	11.1704	5.5	tss_flanking	9.27	7
chr17	35850420	35850563	144	64	9	5.152	1	9	0.433171	4	4.06195	2	tss_flanking	9.86	9
chr17	36063167	36063375	209	131	11	5.241	1	11	0.529431	6	3.48167	1.71429	tss_flanking	7.08	9
chr17	36505059	36505244	186	136	9	5.443	1	9	0.433171	7	2.53872	1.25	tss_flanking	9.83	8
chr17	36592828	36593011	184	64	8	5.036	1	8	0.385041	1	9.13938	4.5	tss_flanking	13.25	7
chr17	36608022	36608288	267	110	15	7.398	0.5655	15	0.721951	7	4.06195	2	tss_flanking	10.6	10
chr17	36714207	36714438	232	139	12	5.178	1	12	0.577561	4	5.28053	2.6	intragenic	9.22	11
chr17	36811904	36812118	215	94	9	5.269	1	9	0.433171	5	3.38495	1.66667	intergenic	13.02	8
chr17	36833607	36833791	185	59	9	5.269	1	10	0.481301	6	3.19153	1.57143	tss_flanking	11.2	7
chr17	36886057	36886241	185	57	9	5.227	1	11	0.529431	1	12.1858	6	tss_flanking	9.23	10
chr17	37036279	37037015	737	517	78	39.488	0.0108	81	3.89854	28	5.74275	2.82759	intragenic	27.04	48
chr17	37057460	37057733	274	128	13	6.857	0.7485	14	0.673821	2	10.1549	5	intragenic	9.4	11
chr17	37200312	37200477	166	108	9	6.324	1	9	0.433171	2	6.76991	3.33333	intragenic	13.25	8
chr17	37253729	37253876	148	73	8	5.788	1	9	0.433171	4	4.06195	2	intragenic	13.25	8
chr17	37754047	37754244	198	54	11	7.484	0.5493	13	0.625691	0	28.4336	14	<25kb	15.46	10
chr17	37843509	37843759	251	63	12	5.023	1	14	0.673821	7	3.80807	1.875	tss_flanking	8.26	8
chr17	38083091	38083267	177	119	11	5.218	1	11	0.529431	3	6.09292	3	tss_flanking	9.54	10
chr17	38267989	38268250	262	81	14	5.55	1	15	0.721951	7	4.06195	2	<25kb	8.48	10
chr17	38472422	38472706	285	137	15	6.227	1	16	0.770082	11	2.87721	1.41667	tss_flanking	7.9	9
chr17	38488373	38488606	234	83	13	6.817	0.7915	14	0.673821	3	7.61615	3.75	intragenic	9.56	10
chr17	38511123	38511488	366	59	20	8.766	0.1956	20	0.962602	8	4.73894	2.33333	intragenic	9.56	10
chr17	38600197	38600388	192	58	10	5.543	1	10	0.481301	3	5.58518	2.75	tss_flanking	10.09	8
chr17	39933766	39934108	343	214	18	7.374	0.5816	20	0.962602	4	8.53009	4.2	tss_flanking	9.08	14
chr17	40626529	40626670	142	85	9	5.052	1	9	0.433171	5	3.38495	1.66667	intragenic	9.46	8
chr17	41387217	41387390	174	116	9	6.142	1	9	0.433171	3	5.07743	2.5	<25kb	13.25	7
chr17	41466006	41466512	507	76	82	10.172	0.0637	83	3.9948	82	2.05544	1.01205	tss_flanking	4.9	43
chr17	41669714	41670013	300	238	16	8.957	0.1735	17	0.818212	4	7.3115	3.6	intergenic	17.67	11
chr17	42075053	42075288	236	64	28	11.454	0.0308	31	1.49203	14	4.33274	2.13333	tss_flanking	16.24	29
chr17	42676886	42677086	201	154	10	6.106	1	12	0.577561	2	8.80088	4.33333	intergenic	10.09	9
chr17	42766997	42767210	214	97	13	6.297	1	13	0.625691	4	5.68672	2.8	tss_flanking	10.53	10
chr17	43096461	43096632	172	130	8	5.266	1	8	0.385041	1	9.13938	4.5	intergenic	13.25	8
chr17	43375947	43376135	189	60	12	6.805	0.796	13	0.625691	1	14.2168	7	tss_flanking	12.11	12
chr17	43379994	43380211	218	139	13	8.909	0.1815	13	0.625691	7	3.5542	1.75	tss_flanking	24.2	12
chr17	45214410	45214826	417	154	71	5.878	1	83	3.9948	106	1.59441	0.785047	tss_flanking	7.68	67
chr17	45266413	45266686	274	137	22	6.174	1	23	1.10699	16	2.86726	1.41176	tss_flanking	8.94	16
chr17	45920525	45920848	324	62	16	8.491	0.24	16	0.770082	3	8.63163	4.25	tss_flanking	15.46	11
chr17	46178085	46178266	182	62	8	5.001	1	9	0.433171	2	6.76991	3.33333	tss_flanking	10.81	7
chr17	46402719	46402978	260	120	11	6.239	1	12	0.577561	5	4.40044	2.16667	intragenic	13.25	12
chr17	47141645	47141860	216	127	9	5.319	1	9	0.433171	4	4.06195	2	<25kb	13.25	7
chr17	47492550	47492746	197	49	10	5.015	1	10	0.481301	2	7.4469	3.66667	tss_flanking	9.08	8
chr17	48739201	48739418	218	82	15	9.126	0.1566	15	0.721951	5	5.41593	2.66667	intragenic	13.2	11
chr17	49267253	49267511	259	118	12	6.072	1	13	0.625691	5	4.73894	2.33333	intragenic	10.69	11
chr17	53498008	53498314	307	140	20	12.274	0.0182	21	1.01073	5	7.4469	3.66667	tss_flanking	18.93	15
chr17	54993139	54993453	315	141	22	14.89	0.0103	26	1.25138	5	9.13938	4.5	tss_flanking	18.93	16
chr17	55353583	55353780	198	51	10	6.059	1	11	0.529431	7	3.04646	1.5	intragenic	11.8	8
chr17	55945503	55945838	336	175	19	9.87	0.0852	22	1.05886	3	11.6781	5.75	intragenic	18.71	19
chr17	56343276	56343488	213	115	10	6.152	1	11	0.529431	2	8.12389	4	intragenic	10.81	8
chr17	56708935	56709246	312	142	22	6.762	0.8324	24	1.15512	15	3.17339	1.5625	tss_flanking	10.24	20
chr17	57070086	57070377	292	179	23	17.028	0.0039	23	1.10699	3	12.1858	6	tss_flanking	21.94	16
chr17	57074707	57074879	173	110	10	5.153	1	10	0.481301	5	3.72345	1.83333	intragenic	8.26	7
chr17	57833666	57834043	378	172	29	12.985	0.0199	30	1.4439	12	4.84309	2.38462	intragenic	15.7	24
chr17	57863997	57864268	272	109	14	7.418	0.5652	17	0.818212	6	5.2225	2.57143	intragenic	10.69	13
chr17	57920556	57920761	206	113	12	5.851	1	13	0.625691	6	4.06195	2	intergenic	9.46	11
chr17	57930632	57931139	508	341	44	20.496	0.0049	45	2.16585	16	5.49557	2.70588	<25kb	15.38	22
chr17	58042234	58042566	333	167	20	11.927	0.0275	23	1.10699	8	5.41593	2.66667	tss_flanking	15.73	14
chr17	58716178	58716333	156	97	9	5.315	1	9	0.433171	1	10.1549	5	intragenic	11.16	8
chr17	59445582	59445760	179	61	8	5.057	1	8	0.385041	3	4.56969	2.25	intragenic	12.98	7
chr17	59488100	59488252	153	92	9	5.387	1	10	0.481301	4	4.46814	2.2	tss_flanking	9.56	8
chr17	60728721	60728887	167	76	9	5.659	1	9	0.433171	3	5.07743	2.5	tss_flanking	13.08	8
chr17	60993776	60993937	162	99	9	5.174	1	10	0.481301	2	7.4469	3.66667	intergenic	11.16	8
chr17	61232839	61233033	195	111	12	5.688	1	12	0.577561	4	5.28053	2.6	intragenic	9.89	12
chr17	61271347	61271550	204	147	12	5.001	1	12	0.577561	8	2.93363	1.44444	tss_flanking	7.79	9
chr17	61274815	61274980	166	63	10	5.375	1	10	0.481301	1	11.1704	5.5	tss_flanking	9.77	8
chr17	61624235	61624411	177	58	8	5.168	1	8	0.385041	4	3.65575	1.8	tss_flanking	11.05	7
chr17	61762494	61762681	188	132	10	5.54	1	11	0.529431	2	8.12389	4	intragenic	9.87	8
chr17	61838480	61838657	178	125	10	5.831	1	10	0.481301	5	3.72345	1.83333	intragenic	10.04	9
chr17	61911343	61911526	184	67	9	5.006	1	9	0.433171	2	6.76991	3.33333	intragenic	12.11	7
chr17	61919943	61920279	337	168	18	8.509	0.2344	19	0.914472	4	8.12389	4	tss_flanking	17.35	16
chr17	62207315	62207509	195	85	11	5.794	1	12	0.577561	3	6.60066	3.25	tss_flanking	8.99	10
chr17	62697468	62697641	174	114	8	5.011	1	8	0.385041	6	2.61125	1.28571	intergenic	10.37	7
chr17	63722593	63722781	189	130	9	5.24	1	9	0.433171	5	3.38495	1.66667	intragenic	13.25	8
chr17	63860498	63860677	180	92	8	5.038	1	8	0.385041	5	3.04646	1.5	intragenic	10.81	7
chr17	64188253	64188522	270	111	13	5.149	1	14	0.673821	3	7.61615	3.75	tss_flanking	6.58	10
chr17	64450153	64450399	247	121	12	5.533	1	12	0.577561	4	5.28053	2.6	intragenic	10.6	10
chr17	65796692	65796866	175	122	9	5.529	1	9	0.433171	10	1.84634	0.909091	<25kb	15.14	9
chr17	66467707	66467905	199	125	9	5.575	1	11	0.529431	5	4.06195	2	<25kb	10.89	8
chr17	66497302	66497467	166	47	8	5.079	1	8	0.385041	4	3.65575	1.8	<25kb	10.09	7
chr17	67444025	67444238	214	60	11	7.027	0.7017	12	0.577561	3	6.60066	3.25	tss_flanking	17.3	11
chr17	67521115	67521239	125	63	9	5.439	1	9	0.433171	2	6.76991	3.33333	intragenic	12.17	9
chr17	67942154	67942349	196	90	9	5.104	1	9	0.433171	6	2.90139	1.42857	<25kb	9.46	9
chr17	68098793	68098942	150	87	8	5.521	1	8	0.385041	0	18.2788	9	intragenic	12.44	8
chr17	68332278	68332435	158	56	8	5.56	1	8	0.385041	4	3.65575	1.8	intergenic	13.25	7
chr17	68786707	68786917	211	136	9	5.269	1	9	0.433171	4	4.06195	2	intergenic	10.65	8
chr17	70512959	70513158	200	97	10	5.16	1	10	0.481301	5	3.72345	1.83333	tss_flanking	9.56	10
chr17	72199669	72199855	187	77	12	7.266	0.6016	13	0.625691	5	4.73894	2.33333	tss_flanking	14.81	12
chr17	73241848	73242006	159	101	8	5.204	1	8	0.385041	2	6.09292	3	intragenic	12.03	7
chr17	73521020	73521208	189	53	9	5.24	1	9	0.433171	3	5.07743	2.5	tss_flanking	9.46	8
chr17	73780601	73781011	411	233	23	6.761	0.8333	23	1.10699	9	4.87433	2.4	tss_flanking	8.3	14
chr17	73851507	73851731	225	97	13	8.271	0.3004	13	0.625691	1	14.2168	7	tss_flanking	16.15	12
chr17	73873164	73873443	280	157	13	5.413	1	16	0.770082	7	4.31582	2.125	tss_flanking	7.21	14
chr17	73901103	73901320	218	159	11	5.726	1	12	0.577561	5	4.40044	2.16667	tss_flanking	8.25	8
chr17	74068448	74068786	339	184	43	31.12	0.0081	45	2.16585	7	11.6781	5.75	tss_flanking	46.14	42
chr17	74567183	74567345	163	57	8	5.306	1	9	0.433171	4	4.06195	2	intragenic	12.71	7
chr17	74684373	74684586	214	124	12	5.975	1	12	0.577561	5	4.40044	2.16667	tss_flanking	8.65	11
chr17	74734119	74734475	357	240	20	5.807	1	19	0.914472	9	4.06195	2	tss_flanking	8.07	11
chr17	75111638	75111846	209	112	10	6.113	1	10	0.481301	3	5.58518	2.75	tss_flanking	12.62	8
chr17	75282474	75282672	199	78	12	6.703	0.869	12	0.577561	3	6.60066	3.25	tss_flanking	10.93	11
chr17	75312017	75312496	480	359	22	8.613	0.2151	22	1.05886	11	3.8927	1.91667	intragenic	15.14	12
chr17	75371595	75371852	258	124	12	5.98	1	14	0.673821	3	7.61615	3.75	tss_flanking	13.92	11
chr17	75417010	75417273	264	110	12	5.226	1	13	0.625691	8	3.15929	1.55556	intragenic	10.6	11
chr17	76210128	76210489	362	136	27	8.453	0.2515	29	1.39577	16	3.58407	1.76471	tss_flanking	9.4	25
chr17	76250497	76250856	360	83	18	8.24	0.304	18	0.866342	8	4.28761	2.11111	tss_flanking	12.72	9
chr17	76326988	76327216	229	108	11	6.005	1	12	0.577561	1	13.2013	6.5	tss_flanking	12.92	10
chr17	76339304	76339553	250	134	14	5.793	1	14	0.673821	8	3.38495	1.66667	tss_flanking	9.69	10
chr17	76349177	76349434	258	132	14	6.788	0.823	14	0.673821	0	30.4646	15	intergenic	10.55	10
chr17	76378008	76378242	235	124	19	9.433	0.1246	19	0.914472	8	4.51327	2.22222	tss_flanking	11.22	16
chr17	76386437	76386685	249	123	12	6.531	0.9392	12	0.577561	5	4.40044	2.16667	tss_flanking	9.42	11
chr17	77005726	77005948	223	118	11	6.178	1	12	0.577561	2	8.80088	4.33333	tss_flanking	9.35	9
chr17	78066723	78066899	177	45	8	5.096	1	8	0.385041	3	4.56969	2.25	intragenic	10.81	7
chr17	78608972	78609146	175	117	8	5.207	1	8	0.385041	1	9.13938	4.5	intragenic	15.46	8
chr17	79008881	79009080	200	95	10	6.505	0.9516	10	0.481301	2	7.4469	3.66667	tss_flanking	15.46	10
chr17	79479707	79479864	158	64	8	5.56	1	8	0.385041	2	6.09292	3	tss_flanking	15.46	8
chr17	79519273	79519555	283	169	58	58.194	0.0164	62	2.98407	4	25.5903	12.6	tss_flanking	72.1	56
chr17	79669462	79669613	152	57	9	5.412	1	9	0.433171	3	5.07743	2.5	tss_flanking	11.16	8
chr17	79700836	79701000	165	106	9	6.266	1	9	0.433171	1	10.1549	5	intergenic	17.3	9
chr17	79825997	79826204	208	147	9	5.381	1	9	0.433171	5	3.38495	1.66667	intragenic	12.98	8
chr17	79988398	79988668	271	145	12	5.107	1	12	0.577561	5	4.40044	2.16667	tss_flanking	9.08	11
chr17	80170361	80170559	199	154	9	5.095	1	9	0.433171	0	20.3097	10	tss_flanking	9.58	7
chr17	80245909	80246383	475	123	28	5.231	1	27	1.29951	21	2.58487	1.27273	<25kb	4.23	16
chr17	80457023	80457190	168	58	12	5.289	1	12	0.577561	14	1.76018	0.866667	<25kb	7.81	9
chr17	80655610	80655836	227	136	11	5.937	1	12	0.577561	3	6.60066	3.25	tss_flanking	9.01	9
chr17	80821818	80822103	286	62	15	5.747	1	15	0.721951	7	4.06195	2	intragenic	7.27	10
chr17	81009440	81009675	236	130	11	5.096	1	12	0.577561	1	13.2013	6.5	tss_flanking	10.81	10
chr17	81066808	81067034	227	118	11	5.33	1	12	0.577561	3	6.60066	3.25	<25kb	9.41	9
chr18	109130	109645	516	180	124	5.067	1	191	9.19285	367	1.05964	0.521739	tss_flanking	5.27	113
chr18	782349	782535	187	109	9	5.165	1	10	0.481301	3	5.58518	2.75	tss_flanking	11.01	8
chr18	903506	903675	170	57	9	5.114	1	10	0.481301	5	3.72345	1.83333	tss_flanking	11.52	9
chr18	1850404	1850545	142	67	8	5.838	1	8	0.385041	2	6.09292	3	intergenic	12.9	7
chr18	3104533	3104677	145	88	13	9.318	0.1286	13	0.625691	4	5.68672	2.8	intragenic	18.93	13
chr18	3441403	3441593	191	62	9	5.703	1	11	0.529431	4	4.87433	2.4	intragenic	12.98	10
chr18	3620123	3620315	193	60	10	5.756	1	10	0.481301	7	2.79259	1.375	intragenic	10.69	8
chr18	3623895	3624347	453	239	27	13.82	0.0093	26	1.25138	8	6.09292	3	intragenic	14.68	12
chr18	3726111	3726289	179	84	9	5.688	1	10	0.481301	3	5.58518	2.75	intragenic	12.11	8
chr18	3732059	3732238	180	112	10	6.923	0.7308	10	0.481301	2	7.4469	3.66667	tss_flanking	15.36	9
chr18	4197772	4197964	193	137	9	5.269	1	11	0.529431	4	4.87433	2.4	tss_flanking	11.69	7
chr18	5628566	5628742	177	82	8	5.168	1	8	0.385041	0	18.2788	9	intergenic	13.25	7
chr18	7567103	7567314	212	132	10	5.012	1	11	0.529431	2	8.12389	4	tss_flanking	13.02	11
chr18	8945042	8945225	184	85	10	5.093	1	10	0.481301	5	3.72345	1.83333	intergenic	8.65	10
chr18	9033297	9033472	176	122	8	5.187	1	8	0.385041	0	18.2788	9	intergenic	11.05	5
chr18	9077129	9077315	187	129	9	5.865	1	9	0.433171	3	5.07743	2.5	intergenic	11.05	8
chr18	9449578	9449799	222	151	12	7.428	0.5624	13	0.625691	4	5.68672	2.8	intergenic	16.15	10
chr18	9825515	9825777	263	134	14	5.53	1	16	0.770082	6	4.93236	2.42857	intragenic	7.27	12
chr18	11689010	11689268	259	134	16	10.831	0.0414	17	0.818212	2	12.1858	6	tss_flanking	19.88	14
chr18	11689703	11689920	218	128	10	6.143	1	10	0.481301	0	22.3407	11	tss_flanking	13.25	9
chr18	11947195	11947564	370	149	197	281.06	0	266	12.8026	6	77.4671	38.1429	intergenic	207.93	228
chr18	11963904	11964117	214	98	11	5.892	1	12	0.577561	11	2.20022	1.08333	<25kb	10.09	9
chr18	11980395	11980572	178	120	8	5.076	1	9	0.433171	2	6.76991	3.33333	tss_flanking	12.98	7
chr18	12307719	12308007	289	121	14	6.479	0.9696	16	0.770082	5	5.75442	2.83333	tss_flanking	12.75	12
chr18	12653069	12653425	357	150	21	7.779	0.4384	23	1.10699	11	4.06195	2	tss_flanking	7.85	16
chr18	12819860	12820028	169	125	8	5.018	1	8	0.385041	2	6.09292	3	intragenic	12.11	7
chr18	18518069	18518428	360	74	82	5.136	1	162	7.79708	295	1.11841	0.550676	intergenic	7.42	140
chr18	18518856	18519358	503	116	88	5.435	1	178	8.56716	315	1.15046	0.566456	intergenic	6.03	127
chr18	18519685	18520365	681	600	155	5.421	1	336	16.1717	597	1.14454	0.563545	intergenic	5.01	161
chr18	18564090	18564196	107	54	9	7.924	0.382	9	0.433171	3	5.07743	2.5	intragenic	17.7	9
chr18	20141416	20141618	203	85	11	5.02	1	11	0.529431	9	2.43717	1.2	<25kb	9.14	9
chr18	20219004	20219277	274	136	17	7.134	0.6635	18	0.866342	10	3.50804	1.72727	<25kb	11.65	16
chr18	21209744	21209920	177	59	10	5.742	1	10	0.481301	6	3.19153	1.57143	intragenic	13.02	9
chr18	21242815	21243009	195	64	10	5.056	1	10	0.481301	4	4.46814	2.2	tss_flanking	9.08	8
chr18	21268990	21269211	222	162	11	5.726	1	13	0.625691	6	4.06195	2	tss_flanking	8.4	9
chr18	21272002	21272183	182	46	9	5.047	1	10	0.481301	5	3.72345	1.83333	tss_flanking	8.65	9
chr18	22018315	22018511	197	50	9	5.666	1	9	0.433171	4	4.06195	2	intragenic	13.25	6
chr18	22955099	22955280	182	64	8	5.05	1	8	0.385041	3	4.56969	2.25	<25kb	10.97	7
chr18	25741669	25741945	277	162	15	5.584	1	15	0.721951	7	4.06195	2	tss_flanking	7.97	11
chr18	26384698	26384844	147	64	9	5.127	1	9	0.433171	7	2.53872	1.25	intergenic	8.57	8
chr18	29205447	29205637	191	143	10	6.155	1	13	0.625691	3	7.1084	3.5	intragenic	11.65	10
chr18	29359688	29359883	196	80	10	6.211	1	10	0.481301	1	11.1704	5.5	<25kb	10.09	8
chr18	30480122	30480251	130	70	8	5.107	1	8	0.385041	2	6.09292	3	intergenic	11.16	8
chr18	30812103	30812253	151	93	11	6.99	0.7092	11	0.529431	3	6.09292	3	intragenic	13.63	10
chr18	33527583	33527754	172	118	8	5.266	1	9	0.433171	6	2.90139	1.42857	<25kb	11.05	7
chr18	33710492	33710636	145	57	10	6.045	1	11	0.529431	8	2.70796	1.33333	tss_flanking	12.92	10
chr18	34061676	34061857	182	120	9	5.625	1	9	0.433171	4	4.06195	2	intragenic	12.11	6
chr18	35178055	35178231	177	97	8	5.168	1	8	0.385041	1	9.13938	4.5	intergenic	13.25	7
chr18	40361411	40361615	205	124	10	5.255	1	10	0.481301	2	7.4469	3.66667	intragenic	8.36	8
chr18	40724891	40725060	170	53	10	5.411	1	10	0.481301	7	2.79259	1.375	intergenic	8.65	7
chr18	43101204	43101390	187	62	9	5.032	1	9	0.433171	2	6.76991	3.33333	intragenic	8.85	7
chr18	43779593	43779717	125	63	8	5.346	1	9	0.433171	2	6.76991	3.33333	tss_flanking	13.46	9
chr18	44497281	44497496	216	109	10	5.113	1	10	0.481301	3	5.58518	2.75	tss_flanking	11.91	8
chr18	44701105	44701266	162	64	9	5.058	1	9	0.433171	1	10.1549	5	tss_flanking	10.81	9
chr18	44776387	44776512	126	64	8	5.783	1	8	0.385041	4	3.65575	1.8	tss_flanking	15.26	8
chr18	46473496	46473721	226	166	11	6.118	1	11	0.529431	1	12.1858	6	intragenic	11.22	10
chr18	46524425	46524650	226	163	11	5.776	1	12	0.577561	6	3.77181	1.85714	intergenic	10.38	9
chr18	46741178	46741342	165	52	8	5.41	1	8	0.385041	2	6.09292	3	intragenic	11.05	6
chr18	47110777	47111039	263	106	11	5.504	1	14	0.673821	5	5.07743	2.5	intragenic	13.25	10
chr18	47151851	47152099	249	83	14	8.233	0.3065	14	0.673821	6	4.35208	2.14286	intergenic	13.19	11
chr18	47294474	47294622	149	79	9	5.269	1	9	0.433171	6	2.90139	1.42857	intergenic	10.53	7
chr18	47338981	47339167	187	146	9	5.054	1	12	0.577561	5	4.40044	2.16667	tss_flanking	8.91	9
chr18	47339488	47340335	848	471	184	177.169	0	199	9.57789	4	81.2389	40	tss_flanking	108.39	114
chr18	47814397	47814581	185	58	9	5.094	1	9	0.433171	3	5.07743	2.5	tss_flanking	8.91	6
chr18	48346184	48346596	413	119	19	6.555	0.9413	20	0.962602	12	3.2808	1.61538	tss_flanking	11.54	11
chr18	48494138	48494414	277	133	12	5.241	1	12	0.577561	4	5.28053	2.6	tss_flanking	11.16	8
chr18	51282218	51282342	125	63	8	5.711	1	8	0.385041	1	9.13938	4.5	intergenic	14.95	8
chr18	51402756	51402920	165	105	8	5.41	1	8	0.385041	3	4.56969	2.25	intergenic	13.25	7
chr18	51904581	51904703	123	62	8	5.463	1	8	0.385041	2	6.09292	3	intragenic	13.92	8
chr18	52829409	52829561	153	107	8	5.598	1	8	0.385041	2	6.09292	3	<25kb	10.81	6
chr18	54318295	54318642	348	261	29	15.875	0.0037	30	1.4439	5	10.4934	5.16667	tss_flanking	17.42	21
chr18	55507377	55507573	197	63	13	6.949	0.7135	13	0.625691	6	4.06195	2	intergenic	12.39	12
chr18	55789221	55789408	188	137	10	5.222	1	10	0.481301	3	5.58518	2.75	tss_flanking	9.13	9
chr18	55802680	55803112	433	109	26	6.632	0.912	25	1.20325	17	2.93363	1.44444	tss_flanking	6.92	16
chr18	56244773	56244979	207	60	12	5.157	1	13	0.625691	10	2.58487	1.27273	intragenic	7.01	10
chr18	57721004	57721234	231	102	12	5.198	1	12	0.577561	11	2.20022	1.08333	intergenic	10.53	11
chr18	60904609	60904798	190	135	12	5.906	1	12	0.577561	13	1.8859	0.928571	tss_flanking	8.83	10
chr18	60904856	60905087	232	58	20	10.098	0.0686	20	0.962602	4	8.53009	4.2	tss_flanking	16.96	16
chr18	62597718	62597930	213	106	11	6.794	0.8177	11	0.529431	5	4.06195	2	intergenic	12.28	9
chr18	63996489	63996662	174	118	9	6.088	1	10	0.481301	1	11.1704	5.5	intergenic	13.07	8
chr18	65092832	65093076	245	132	16	7.444	0.5626	18	0.866342	1	19.2942	9.5	intergenic	9.85	13
chr18	65479181	65479315	135	79	8	5.526	1	8	0.385041	2	6.09292	3	tss_flanking	13.08	8
chr18	66137689	66137968	280	94	14	6.707	0.8641	16	0.770082	8	3.83628	1.88889	intergenic	8.05	11
chr18	67872814	67873012	199	138	12	5.249	1	12	0.577561	4	5.28053	2.6	tss_flanking	11.47	11
chr18	68143030	68143166	137	62	8	5.886	1	8	0.385041	6	2.61125	1.28571	tss_flanking	14.72	8
chr18	71781042	71781272	231	107	11	6.774	0.8266	12	0.577561	1	13.2013	6.5	intragenic	13.25	10
chr18	71815521	71815872	352	146	20	7.124	0.6619	22	1.05886	5	7.7854	3.83333	tss_flanking	8.84	15
chr18	71956113	71956362	250	135	12	5.969	1	12	0.577561	6	3.77181	1.85714	tss_flanking	11.78	10
chr18	72265622	72265808	187	63	10	5.066	1	11	0.529431	1	12.1858	6	tss_flanking	10.19	8
chr18	72506122	72506309	188	82	10	5.202	1	11	0.529431	5	4.06195	2	intragenic	10.6	8
chr18	74097132	74097348	217	92	11	7.06	0.6932	12	0.577561	2	8.80088	4.33333	intragenic	11.05	9
chr18	74237141	74237391	251	114	12	5.367	1	14	0.673821	8	3.38495	1.66667	tss_flanking	10.39	11
chr18	74766733	74767229	497	127	43	29.482	0.0075	42	2.02146	7	10.9165	5.375	intragenic	24.55	19
chr18	77439321	77439705	385	264	17	5.765	1	17	0.818212	9	3.65575	1.8	tss_flanking	10.2	11
chr18	77672140	77672293	154	100	8	5.649	1	8	0.385041	2	6.09292	3	intragenic	11.05	7
chr19	302253	302446	194	134	9	5.725	1	9	0.433171	4	4.06195	2	<25kb	13.25	7
chr19	488921	489195	275	142	20	14.446	0.0101	22	1.05886	3	11.6781	5.75	<25kb	30.93	19
chr19	574894	575049	156	58	8	5.531	1	8	0.385041	1	9.13938	4.5	tss_flanking	12.98	7
chr19	632341	632524	184	125	9	5.927	1	10	0.481301	3	5.58518	2.75	intragenic	11.05	8
chr19	752784	752996	213	128	9	5.371	1	11	0.529431	1	12.1858	6	tss_flanking	11.05	7
chr19	778956	779139	184	121	8	5.036	1	8	0.385041	2	6.09292	3	<25kb	13.25	7
chr19	1212015	1212183	169	109	8	5.327	1	8	0.385041	2	6.09292	3	tss_flanking	13.25	7
chr19	1240340	1240510	171	113	8	5.286	1	8	0.385041	3	4.56969	2.25	tss_flanking	15.46	7
chr19	1261802	1261982	181	98	8	5.092	1	8	0.385041	1	9.13938	4.5	tss_flanking	8.84	7
chr19	1503023	1503201	179	58	8	5.057	1	9	0.433171	2	6.76991	3.33333	<25kb	10.81	8
chr19	1507597	1507833	237	110	11	6.657	0.8851	11	0.529431	4	4.87433	2.4	intragenic	11.05	9
chr19	1606184	1606368	185	131	8	5.017	1	9	0.433171	2	6.76991	3.33333	tss_flanking	11.05	6
chr19	1940850	1941199	350	210	32	18.356	0.0043	32	1.54016	8	7.4469	3.66667	tss_flanking	22.52	28
chr19	2163705	2163898	194	143	9	5.725	1	11	0.529431	1	12.1858	6	tss_flanking	11.05	8
chr19	2169034	2169285	252	153	14	9.075	0.1617	15	0.721951	2	10.8319	5.33333	tss_flanking	17.67	11
chr19	2269513	2269675	163	100	9	6.395	1	9	0.433171	2	6.76991	3.33333	tss_flanking	13.25	7
chr19	2495983	2496174	192	135	9	5.684	1	9	0.433171	7	2.53872	1.25	tss_flanking	10.81	9
chr19	3154980	3155124	145	87	8	5.114	1	9	0.433171	3	5.07743	2.5	intragenic	10.69	8
chr19	3185721	3185980	260	129	11	6.239	1	12	0.577561	5	4.40044	2.16667	tss_flanking	15.46	10
chr19	3335541	3335812	272	63	29	24.707	0.006	32	1.54016	0	67.0221	33	<25kb	35.35	30
chr19	3435156	3435492	337	188	18	8.581	0.2194	19	0.914472	7	5.07743	2.5	intragenic	14.34	15
chr19	3450832	3450986	155	102	8	5.627	1	8	0.385041	5	3.04646	1.5	intragenic	13.25	8
chr19	3968939	3969131	193	54	9	5.162	1	9	0.433171	6	2.90139	1.42857	tss_flanking	13.25	8
chr19	4007669	4007834	166	110	9	6.324	1	9	0.433171	3	5.07743	2.5	tss_flanking	15.46	8
chr19	4769574	4769876	303	156	18	11.677	0.0293	20	0.962602	5	7.1084	3.5	tss_flanking	15.46	15
chr19	5680563	5680890	328	129	16	8.418	0.2562	16	0.770082	4	6.90531	3.4	tss_flanking	13.25	12
chr19	5790537	5790749	213	59	14	7.344	0.5801	14	0.673821	2	10.1549	5	tss_flanking	11.01	12
chr19	6745127	6745313	187	125	9	5.423	1	10	0.481301	1	11.1704	5.5	intragenic	9.83	8
chr19	7600501	7600745	245	119	12	7.386	0.5788	12	0.577561	2	8.80088	4.33333	intragenic	13.25	9
chr19	7717007	7717346	340	153	30	23.112	0.0055	31	1.49203	5	10.8319	5.33333	<25kb	35.35	23
chr19	7745619	7745824	206	123	11	7.3	0.5887	11	0.529431	1	12.1858	6	tss_flanking	17.67	10
chr19	8426906	8427128	223	120	13	6.313	1	14	0.673821	7	3.80807	1.875	tss_flanking	11.01	11
chr19	8431867	8432735	869	597	247	269.15	0	292	14.054	17	33.0597	16.2778	intragenic	117.54	156
chr19	8497078	8497246	169	59	8	5.327	1	8	0.385041	2	6.09292	3	intragenic	11.05	6
chr19	11641413	11641581	169	112	9	6.255	1	9	0.433171	1	10.1549	5	tss_flanking	11.05	8
chr19	12848299	12848472	174	120	10	7.007	0.7068	10	0.481301	2	7.4469	3.66667	tss_flanking	12.98	8
chr19	12912850	12913019	170	62	9	6.232	1	10	0.481301	1	11.1704	5.5	tss_flanking	11.05	8
chr19	13030188	13030403	216	99	9	5.319	1	11	0.529431	1	12.1858	6	tss_flanking	13.25	9
chr19	13885074	13885374	301	134	39	35.687	0.0095	44	2.11772	0	91.3938	45	tss_flanking	61.86	43
chr19	14182971	14183155	185	131	9	5.906	1	9	0.433171	3	5.07743	2.5	tss_flanking	11.05	7
chr19	14229536	14229766	231	145	12	6.087	1	12	0.577561	3	6.60066	3.25	tss_flanking	11.16	10
chr19	14242633	14242790	158	108	9	6.516	0.9448	10	0.481301	4	4.46814	2.2	tss_flanking	13.25	8
chr19	14245315	14245445	131	45	8	6.219	1	8	0.385041	6	2.61125	1.28571	tss_flanking	15.46	7
chr19	14542815	14543038	224	97	9	5.183	1	9	0.433171	2	6.76991	3.33333	tss_flanking	15.46	8
chr19	15490144	15490354	211	126	9	5.327	1	9	0.433171	0	20.3097	10	tss_flanking	12.98	7
chr19	16653204	16653495	292	64	28	20.731	0.0049	30	1.4439	3	15.74	7.75	tss_flanking	28.04	26
chr19	17200233	17200427	195	63	10	5.48	1	12	0.577561	2	8.80088	4.33333	<25kb	13.46	9
chr19	17416043	17416423	381	260	31	19.091	0.0046	32	1.54016	8	7.4469	3.66667	tss_flanking	16.48	21
chr19	17447649	17447872	224	101	11	5.691	1	11	0.529431	5	4.06195	2	tss_flanking	13.46	9
chr19	18392256	18392547	292	135	13	6.217	1	15	0.721951	8	3.61062	1.77778	tss_flanking	12.38	9
chr19	18497321	18497501	181	53	9	5.909	1	9	0.433171	2	6.76991	3.33333	tss_flanking	10.81	7
chr19	18521345	18521603	259	131	13	7.999	0.3659	14	0.673821	6	4.35208	2.14286	tss_flanking	19.88	12
chr19	18529978	18530181	204	97	9	5.534	1	9	0.433171	2	6.76991	3.33333	tss_flanking	15.46	7
chr19	18570585	18571011	427	181	94	95.139	0	101	4.86114	8	23.0177	11.3333	intragenic	85.5	76
chr19	18652144	18652336	193	60	9	5.403	1	9	0.433171	2	6.76991	3.33333	intragenic	10.09	7
chr19	19431209	19431406	198	142	10	6.547	0.9424	12	0.577561	1	13.2013	6.5	tss_flanking	13.25	11
chr19	19643052	19643238	187	126	9	5.054	1	10	0.481301	5	3.72345	1.83333	tss_flanking	14.25	8
chr19	21494201	21494381	181	64	8	5.092	1	8	0.385041	0	18.2788	9	tss_flanking	13.25	7
chr19	24185350	24185592	243	124	15	6.673	0.8791	14	0.673821	1	15.2323	7.5	tss_flanking	13.89	13
chr19	27731856	27732444	589	290	141	6.001	1	296	14.2465	495	1.21613	0.59879	intergenic	5.18	184
chr19	36066660	36066870	211	62	20	5.109	1	27	1.29951	19	2.84336	1.4	<25kb	9.34	27
chr19	36497644	36497823	180	129	9	6.011	1	10	0.481301	1	11.1704	5.5	tss_flanking	17.67	9
chr19	37709025	37709226	202	89	9	5.232	1	10	0.481301	3	5.58518	2.75	tss_flanking	12.11	8
chr19	37861840	37861996	157	97	9	6.243	1	9	0.433171	0	20.3097	10	tss_flanking	14.32	8
chr19	39109677	39109952	276	94	16	7.471	0.5505	17	0.818212	8	4.06195	2	tss_flanking	11.14	12
chr19	39173686	39173925	240	62	13	7.682	0.4636	13	0.625691	5	4.73894	2.33333	tss_flanking	11.57	10
chr19	39321818	39322189	372	122	29	17.206	0.004	29	1.39577	9	6.09292	3	intragenic	19.31	23
[truncated: 2,543 more rows]
