# Supplementary material for: Genomewide Analyses Define Different Modes of Transcriptional Regulation by Peroxisome Proliferator-Activated Receptor-β/δ (PPARβ/δ)
Source: PLoS One. 2011 Jan 19;6(1):e16344. doi: 10.1371/journal.pone.0016344 (PMC3023804; doi:10.1371/journal.pone.0016344)
Supplement: Dataset S2 — Comparison of PPARβ/δ enrichment peaks with SNP data. (XLS) [file pone.0016344.s007.xls]

## Sheet: DataFrame
Interval set	repetition count (Monte Carlo)	bp Overlap %	Enrichment	p-value	Benjamini-Hochberg corrected p-value
Cholesterol	10000	0.0128242	1.75459	0.0003	0.0046
HDL cholesterol	10000	0.00611157	4.38894	0.0003	0.0069
Bipolar disorder	10000	0.0152651	2.83816	0.0003	0.0138
Height	10000	0.0231044	1.50201	0.0051	0.05865
Fasting glucose	10000	0.0043278	1.69729	0.0154	0.118067
Type 2 diabetes	10000	0.00601553	1.52014	0.0132	0.12144
Triglycerides	10000	0.00510764	2.24124	0.0213	0.139971
Restless legs syndrome	10000	0.00135072	7.51488	0.031	0.17825
Blood pressure	10000	0.00659263	1.61547	0.0446	0.227956
Crohn's disease	10000	0.00733157	1.26428	0.0851	0.326217
Multiple sclerosis	10000	0.00574788	1.34775	0.0712	0.32752
Colorectal cancer	10000	0.00193671	1.6842	0.08	0.334545
Celiac disease	10000	0.00165838	1.54141	0.1427	0.468871
Asthma	10000	0.00109907	1.50518	0.1744	0.471906
Coronary artery disease	10000	0.0017891	1.89354	0.1554	0.47656
Aging	10000	0.00133827	2.14896	0.1728	0.4968
Stroke	10000	0.00101815	1.88612	0.142	0.502462
Alzheimer's disease	10000	0.00311403	1.1632	0.2081	0.503821
Pancreatic cancer	10000	0.00147343	1.43593	0.1977	0.505233
Primary biliary cirrhosis	10000	0.00105194	1.88561	0.3213	0.671809
Atrial fibrillation	10000	0.00116843	0.998576	0.3136	0.686933
QT interval	10000	0.00395878	1.067	0.3055	0.70265
Adiposity related	10000	0.0100632	0.899862	0.3587	0.7174
Lung cancer	10000	0.00168862	0.832805	0.3874	0.742517
AIDS and HIV infection	10000	0.00420865	0.938846	0.441	0.751333
Prostate cancer	10000	0.00503917	1.07463	0.4308	0.762185
Myocardial infarction	10000	0.00143074	1.17805	0.4223	0.777032
Amyotrophic lateral sclerosis	10000	0.00556203	0.902999	0.5484	0.900943
Ankylosing spondylitis	10000	0	0	0.9939	0.9939
Systemic lupus erythematosus	10000	0.00337634	0.592242	0.952	0.995273
Psoriasis	10000	0.00140851	0.458452	0.9306	0.995526
Ulcerative colitis	10000	0.00231818	0.513297	0.9759	0.997587
Type 1 diabetes	10000	0.00741871	0.893073	0.6554	1.00495
Parkinson's disease	10000	0.00304378	1.10695	0.6357	1.00835
Hair colour	10000	0.000312114	0.275094	0.9297	1.01824
Alcohol dependence	10000	0.000229417	0.310156	0.8252	1.02592
Rheumatoid arthritis	10000	0.00271922	0.809906	0.8967	1.0312
Tanning	10000	0.00117999	0.47102	0.9197	1.03186
Melanoma	10000	0.000662464	0.86108	0.8853	1.0442
Bone mineral density	10000	0.00404148	0.756399	0.8192	1.04676
Chronic lymphocytic leukemia	10000	0.00149299	0.933379	0.7068	1.0488
LDL cholesterol	10000	0.00124045	0.518133	0.8745	1.05861
Attention deficit hyperactivity disorder	10000	0.00999565	0.954336	0.8113	1.06628
Schizophrenia	10000	0.00185223	0.71714	0.8048	1.08885
Breast cancer	10000	0.00205853	0.871298	0.774	1.11262
Leprosy	10000	0.000149388	0.474628	0.8042	1.12101
