# Supplementary material for: Genomewide Analyses Define Different Modes of Transcriptional Regulation by Peroxisome Proliferator-Activated Receptor-β/δ (PPARβ/δ)
Source: PLoS One. 2011 Jan 19;6(1):e16344. doi: 10.1371/journal.pone.0016344 (PMC3023804; doi:10.1371/journal.pone.0016344)
Supplement: Dataset S3 — High confidence PPARβ/δ peak set ( n = 443), consisting of peaks with a MACS-assigned FDR of less than 5% and fewer than 100 tags in the IgG track. (XLS) [file pone.0016344.s008.xls]

## Sheet: S3_High_Confidence_PPAR_Peaks
chr	start	end	length	summit	tags (MACS)	-log(p-value) (MACS)	FDR (MACS)	Foreground tags	Foreground tags (normalized 10^6)	Background tags	F/B ratio normalized	F/B ratio	Location	fold_enrichment (MACS)	height (overlap, extended 150bp)	Primary Gene ID	Primary Gene Name	Primary Gene Distance	Primary Gene Strand	Secondary Gene ID	Secondary Gene Name	Secondary Gene Distance	Secondary Gene Strand	next H3K4 peak distance	next H3K4 peak position
chr1	1015115	1015359	245	136	17	12.07	0.0254	17	0.818212	4	7.3115	3.6	<25kb	19.47	14	ENSG00000237330	AL390719.1	-5564	-1	ENSG00000217801	RP11-465B22.3	20137	-1	33	1015218
chr1	2457565	2457836	272	199	20	13.057	0.0171	22	1.05886	2	15.5708	7.66667	tss_flanking	16.62	20	ENSG00000157881	PANK4	286	-1	ENSG00000197921	HES5	3920	-1	235	2457529
chr1	8468073	8468780	708	271	68	29.56	0.0075	70	3.36911	28	4.97238	2.44828	intragenic	24.42	38	ENSG00000232912	RP5-1115A15.1	-16361	1	ENSG00000252254	AL356072.1	80217	1	15222	8483566
chr1	8480659	8481139	481	165	39	14.566	0.0101	41	1.97333	25	3.2808	1.61538	tss_flanking	10.41	20	ENSG00000232912	RP5-1115A15.1	-3881	1	ENSG00000221083	AL096855.1	91154	1	2742	8483566
chr1	11986420	11986615	196	63	33	34.232	0.0088	36	1.73268	0	75.146	37	tss_flanking	50.81	32	ENSG00000116685	KIAA2013	2	-1	ENSG00000083444	PLOD1	-7779	-1	4	11986479
chr1	15943787	15944049	263	96	25	16.987	0.0039	26	1.25138	3	13.7091	6.75	tss_flanking	22.31	22	ENSG00000197312	DDI2	-112	1	ENSG00000236500	RP4-680D5.4	-2521	1	399	15943484
chr1	19337618	19337948	331	180	22	11.39	0.0376	22	1.05886	9	4.67124	2.3	intergenic	11.87	16	ENSG00000169991	IFFO2	-54972	-1	ENSG00000159423	ALDH4A1	-90180	-1	54225	19283573
chr1	24345300	24345743	444	261	47	32.142	0.0082	47	2.26211	9	9.74867	4.8	<25kb	36.81	36	ENSG00000215905	RP11-4M23.7	-10552	-1	ENSG00000225315	RP11-293P20.2	-21782	-1	3972	24349533
chr1	24372762	24373045	284	95	25	15.687	0.0036	25	1.20325	2	17.6018	8.66667	intragenic	21.2	18	ENSG00000225315	RP11-293P20.2	5514	1	ENSG00000230703	RP11-293P20.4	-20407	1	23324	24349533
chr1	24592937	24593413	477	246	52	35.062	0.0091	55	2.64716	8	12.6372	6.22222	intergenic	30.28	38	ENSG00000158055	GRHL3	-52698	1	ENSG00000232298	RP11-10N16.3	55237	1	55518	24648701
chr1	29300446	29300673	228	99	20	11.085	0.0385	20	0.962602	5	7.1084	3.5	tss_flanking	13.32	18	ENSG00000225616	RP4-604A21.1	8577	-1	ENSG00000206704	AL138785.1	-11677	-1	59238	29241307
chr1	30995329	30995576	248	146	17	11.497	0.0311	18	0.866342	4	7.7177	3.8	intergenic	16.15	15	ENSG00000231949	RP4-591L5.2	106803	1	ENSG00000236335	RP4-591L5.1	-110990	1	196255	31191730
chr1	32219450	32219766	317	166	40	34.471	0.0089	43	2.06959	3	22.3407	11	tss_flanking	48.13	37	ENSG00000121753	BAI2	10325	-1	ENSG00000084636	COL16A1	-49696	-1	6902	32226518
chr1	50737677	50737932	256	157	18	12.459	0.0186	19	0.914472	1	20.3097	10	intergenic	29.04	19	ENSG00000233407	RP11-567C20.3	-49035	-1	ENSG00000234080	RP11-183G22.1	-53969	-1	687504	51425338
chr1	51425834	51426122	289	152	24	12.456	0.0186	25	1.20325	10	4.80048	2.36364	tss_flanking	16.96	21	ENSG00000185104	FAF1	-51	-1	ENSG00000123080	CDKN2C	-431	-1	648	51425338
chr1	53664129	53664356	228	102	29	17.866	0.0042	31	1.49203	6	9.28445	4.57143	tss_flanking	17.75	28	ENSG00000157184	CPT2	2130	1	ENSG00000236723	RP5-1024G6.2	15216	1	734	53663497
chr1	59347283	59347613	331	116	35	15.766	0.0037	37	1.78081	11	6.43141	3.16667	tss_flanking	15.98	28	ENSG00000232453	RP4-794H19.1	14976	-1	ENSG00000231740	RP11-63G10.2	-30473	-1	21791	59369190
chr1	59348991	59349320	330	100	31	11.776	0.027	31	1.49203	15	4.06195	2	tss_flanking	9.82	20	ENSG00000232453	RP4-794H19.1	13284	-1	ENSG00000231740	RP11-63G10.2	-32165	-1	20099	59369190
chr1	66277736	66278075	340	151	43	28.596	0.0071	49	2.35837	5	16.9248	8.33333	tss_flanking	31.28	36	ENSG00000184588	PDE4B	19690	1	ENSG00000239319	AL513493.1	-50855	1	19274	66258613
chr1	70377192	70377406	215	75	16	12.079	0.0255	17	0.818212	7	4.56969	2.25	intragenic	22.09	15	ENSG00000229359	PIN1L	-7738	1	ENSG00000240692	AL391728.1	31993	1	293853	70671120
chr1	78353672	78353935	264	142	23	15.838	0.0037	23	1.10699	5	8.12389	4	tss_flanking	26.26	21	ENSG00000162614	NEXN	-384	1	ENSG00000235927	C1orf118	1410	1	233	78354047
chr1	85070047	85070234	188	91	27	20.183	0.0048	28	1.34764	5	9.81637	4.83333	intergenic	26.5	26	ENSG00000117151	CTBS	-29975	-1	ENSG00000180869	C1orf180	30565	-1	266	85069872
chr1	86173990	86174359	370	166	73	58.62	0.0172	78	3.75415	4	32.0894	15.8	tss_flanking	47.31	65	ENSG00000117174	ZNHIT6	-55	-1	ENSG00000249070	AC092807.1	-48026	-1	189	86173967
chr1	89149781	89150066	286	148	20	10.901	0.0416	20	0.962602	3	10.6626	5.25	tss_flanking	14.84	18	ENSG00000065243	PKN2	24	1	ENSG00000237505	RP11-76N22.2	958	1	628	89150557
chr1	93645219	93645506	288	160	40	27.991	0.0068	41	1.97333	2	28.4336	14	tss_flanking	25.85	37	ENSG00000122483	CCDC18	-541	1	ENSG00000117500	TMED5	906	1	220	93645599
chr1	101491191	101491588	398	196	67	48.181	0.0128	72	3.46537	5	24.7102	12.1667	tss_flanking	43.74	62	ENSG00000233184	RP11-421L21.3	-22	1	ENSG00000117543	DPH5	257	1	198	101491585
chr1	105323259	105323569	311	171	23	14.145	0.0097	23	1.10699	5	8.12389	4	intergenic	22.37	18	ENSG00000228347	RP11-364B6.3	-626978	-1	ENSG00000225036	RP11-414B7.1	-653186	-1	1254529	104068901
chr1	110502531	110502948	418	250	34	12.465	0.0187	39	1.87707	12	6.24915	3.07692	<25kb	12.11	27	ENSG00000168710	AHCYL1	-24527	1	ENSG00000184371	CSF1	49548	1	24761	110527542
chr1	111682697	111682970	274	160	40	27.289	0.0065	42	2.02146	5	14.5553	7.16667	tss_flanking	26.92	36	ENSG00000156171	DRAM2	-32	-1	ENSG00000134255	CEPT1	608	-1	704	111682153
chr1	119466049	119466295	247	120	16	10.548	0.046	16	0.770082	3	8.63163	4.25	intragenic	12.11	13	ENSG00000092607	TBX15	66010	-1	ENSG00000226172	RP4-712E4.1	77846	-1	216625	119682794
chr1	120316530	120316811	282	109	28	12.439	0.0185	31	1.49203	12	4.99932	2.46154	<25kb	15.37	25	ENSG00000134240	HMGCS2	-5122	-1	ENSG00000134193	REG4	37644	-1	61080	120255559
chr1	151284025	151284472	448	313	43	13.439	0.0148	44	2.11772	25	3.51515	1.73077	tss_flanking	10.95	30	ENSG00000143393	PI4KB	15853	-1	ENSG00000224645	RP11-126K1.8	-28786	-1	10822	151273516
chr1	153325008	153325270	263	110	28	14.613	0.0102	33	1.58829	9	6.90531	3.4	tss_flanking	19.54	26	ENSG00000163218	PGLYRP4	-3802	-1	ENSG00000163220	S100A9	-5212	-1	113185	153438303
chr1	154244884	154245176	293	190	40	25.062	0.0061	45	2.16585	6	13.3464	6.57143	tss_flanking	25.06	35	ENSG00000143575	HAX1	87	1	ENSG00000201129	AL590431.4	12871	1	210	154245284
chr1	154792181	154792477	297	124	22	14.472	0.0101	23	1.10699	5	8.12389	4	intragenic	30.28	20	ENSG00000143603	KCNN3	50451	-1	ENSG00000227891	AL606500.1	64206	-1	116652	154908957
chr1	156710830	156711233	404	136	29	14.711	0.0102	29	1.39577	6	8.70417	4.28571	tss_flanking	18.17	20	ENSG00000143314	MRPL24	416	-1	ENSG00000242883	AL590666.1	-7917	-1	198	156710768
chr1	156736743	156737390	648	194	84	63.801	0.0192	91	4.37984	14	12.4566	6.13333	tss_flanking	57.23	61	ENSG00000143321	HDGF	-220	-1	ENSG00000143294	PRCC	16535	-1	1145	156738082
chr1	160232145	160232432	288	165	28	14.059	0.0096	31	1.49203	9	6.49911	3.2	tss_flanking	19.31	27	ENSG00000132716	DCAF8	11	-1	ENSG00000228606	RP11-574F21.2	776	-1	203	160232107
chr1	161067957	161068220	264	172	34	18.63	0.0044	35	1.68455	14	4.87433	2.4	tss_flanking	20.43	28	ENSG00000162755	KLHDC9	-22	1	ENSG00000143217	PVRL4	-8740	1	205	161067924
chr1	164736684	164737022	339	159	26	11.841	0.0272	27	1.29951	3	14.2168	7	tss_flanking	16.89	22	ENSG00000233693	RP11-506O24.1	7035	-1	ENSG00000242652	AL391001.1	-64292	-1	190597	164546246
chr1	172328839	172329143	305	192	51	42.725	0.0114	54	2.59903	8	12.4115	6.11111	intragenic	47.04	48	ENSG00000206684	Z97195.1	-6649	1	ENSG00000252354	AL133514.1	11748	1	39608	172368639
chr1	201682671	201682902	232	135	16	10.619	0.0445	17	0.818212	3	9.13938	4.5	intragenic	15.33	13	ENSG00000184965	AL645504.1	-16966	1	ENSG00000200942	AL645504.2	-19728	1	64138	201618668
chr1	210001070	210001436	367	215	63	61.3	0.0185	69	3.32098	8	15.7965	7.77778	tss_flanking	68.64	51	ENSG00000117597	C1orf107	-67	1	ENSG00000117595	IRF6	-21896	1	184	210001469
chr1	220219735	220220154	420	319	61	51.08	0.0145	62	2.98407	11	10.6626	5.25	tss_flanking	46.45	46	ENSG00000136628	EPRS	-54	-1	ENSG00000162813	BPNT1	43137	-1	527	220219527
chr1	225072180	225072616	437	228	33	11.283	0.0372	33	1.58829	11	5.75442	2.83333	<25kb	8.65	18	ENSG00000185842	DNAH14	-11556	1	ENSG00000225334	RP11-449J1.1	117806	1	45230	225117638
chr1	238822209	238822482	274	102	21	14.189	0.0098	22	1.05886	5	7.7854	3.83333	intergenic	22.71	14	ENSG00000224783	RP11-362H12.1	120189	-1	ENSG00000215807	KRT18P32	167699	-1	189640	238632671
chr10	15242789	15243106	318	151	21	14.239	0.0099	21	1.01073	3	11.1704	5.5	intergenic	19.88	17	ENSG00000228181	RP11-455B2.9	-29663	-1	ENSG00000248743	AL590365.1	31836	-1	9081	15252021
chr10	31607818	31608086	269	208	37	29.43	0.0074	38	1.82894	2	26.4026	13	tss_flanking	40.37	34	ENSG00000148516	ZEB1	-100	1	ENSG00000237036	RP11-192P3.1	784	1	165	31607861
chr10	53627891	53628181	291	147	31	19.223	0.0046	32	1.54016	4	13.4044	6.6	intragenic	21.63	26	ENSG00000177613	CSTF2T	-168683	-1	ENSG00000216022	AC068062.1	-228446	-1	168776	53459262
chr10	62674432	62674790	359	174	29	14.219	0.0098	33	1.58829	6	9.86472	4.85714	tss_flanking	13.11	26	ENSG00000223107	AC027678.1	-1921	-1	ENSG00000227244	RP11-322C8.2	-58269	-1	29152	62703758
chr10	70748357	70748712	356	152	39	21.105	0.0051	39	1.87707	8	9.02655	4.44444	tss_flanking	18.8	32	ENSG00000198954	KIAA1279	22	1	ENSG00000214875	RP11-314J18.5	-2384	1	474	70748983
chr10	74870086	74870337	252	114	43	19.7	0.0047	45	2.16585	22	4.06195	2	tss_flanking	18.53	40	ENSG00000166321	NUDT13	-17	1	ENSG00000251086	AL731563.1	-9145	1	9	74870209
chr10	76684012	76684347	336	164	56	39.008	0.0105	60	2.88781	7	15.4862	7.625	intragenic	35.87	48	ENSG00000242897	AC063962.1	-53910	1	ENSG00000156650	MYST4	98836	1	97160	76587016
chr10	80828483	80828948	466	115	38	11.106	0.0387	38	1.82894	14	5.28053	2.6	tss_flanking	6.34	19	ENSG00000108175	ZMIZ1	-194	1	ENSG00000224596	RP11-202P11.1	219	1	844	80829442
chr10	80909372	80910424	1053	543	88	17.221	0.004	88	4.23545	63	2.82432	1.39062	intragenic	9.53	36	ENSG00000224596	RP11-202P11.1	-81098	-1	ENSG00000108175	ZMIZ1	81123	-1	9541	80919456
chr10	81059157	81060022	866	197	71	11.963	0.0252	73	3.5135	57	2.59124	1.27586	intragenic	6.56	26	ENSG00000108179	PPIF	-47871	1	ENSG00000235426	RP11-342M3.5	-82730	1	87	81059441
chr10	81195327	81196114	788	280	76	16.194	0.0038	77	3.70602	50	3.10619	1.52941	tss_flanking	11.57	36	ENSG00000165424	ZCCHC24	9776	-1	ENSG00000235426	RP11-342M3.5	53523	-1	540	81195067
chr10	82258649	82259140	492	270	63	20.014	0.0047	62	2.98407	27	4.56969	2.25	intragenic	11.85	32	ENSG00000226659	RP11-137H2.4	36779	-1	ENSG00000178217	SH2D4B	-38739	-1	36752	82295671
chr10	82265221	82265810	590	272	117	54.585	0.0156	128	6.16065	39	6.54989	3.225	intragenic	31.53	90	ENSG00000226659	RP11-137H2.4	30205	-1	ENSG00000178217	SH2D4B	-32165	-1	30178	82295671
chr10	89721039	89721287	249	62	23	12.965	0.0198	24	1.15512	6	7.25347	3.57143	intragenic	14.53	17	ENSG00000245981	AC063965.2	-12407	-1	ENSG00000213613	RP11-380G5.3	15842	-1	93781	89627320
chr10	91029589	91029849	261	167	45	27.296	0.0066	49	2.35837	8	11.2832	5.55556	tss_flanking	22.31	41	ENSG00000232110	RP11-149I23.3	-13638	1	ENSG00000119922	IFIT2	-31956	1	18355	91011401
chr10	92339372	92339795	424	167	33	10.993	0.0402	36	1.73268	19	3.7573	1.85	intergenic	9.82	21	ENSG00000236373	RP11-15K3.1	-38977	-1	ENSG00000238291	RP11-94M14.3	117065	-1	278118	92617657
chr10	96989417	96989918	502	255	62	36.28	0.0096	67	3.22472	17	7.67256	3.77778	tss_flanking	30.4	46	ENSG00000234026	RP11-310E22.4	1229	-1	ENSG00000173124	C10orf129	35715	-1	46503	96943169
chr10	102124555	102124935	381	251	22	12.163	0.0205	23	1.10699	7	6.09292	3	<25kb	14.95	13	ENSG00000235823	C10orf75	-8566	1	ENSG00000099194	SCD	17929	1	8811	102133617
chr10	105127533	105127856	324	168	42	35.541	0.0093	44	2.11772	3	22.8484	11.25	tss_flanking	39.74	32	ENSG00000148835	TAF5	-23	1	ENSG00000156374	PCGF6	-16810	1	165	105127866
chr10	114143083	114143478	396	195	105	111.686	0	120	5.77561	7	30.7185	15.125	tss_flanking	89.16	104	ENSG00000197142	ACSL5	9502	1	ENSG00000232934	RP11-324O2.3	25974	1	63831	114207109
chr10	120514318	120514743	426	210	71	58.216	0.0167	76	3.65789	6	22.3407	11	tss_flanking	58.23	64	ENSG00000151893	C10orf46	233	-1	ENSG00000251836	AL157388.1	30947	-1	154	120514374
chr10	127511759	127512158	400	90	36	15.507	0.0036	36	1.73268	9	7.5146	3.7	tss_flanking	14.11	24	ENSG00000188690	UROS	-32	-1	ENSG00000107949	BCCIP	-266	-1	421	127512270
chr11	207408	207676	269	164	25	15.742	0.0036	25	1.20325	2	17.6018	8.66667	tss_flanking	24.51	23	ENSG00000177951	BET1L	-144	-1	ENSG00000177963	RIC8A	-958	-1	357	207215
chr11	450140	450375	236	102	25	21.294	0.0051	25	1.20325	2	17.6018	8.66667	tss_flanking	30.28	22	ENSG00000174915	PTDSS2	-38	1	ENSG00000185101	ANO9	-8231	1	166	450408
chr11	727967	728268	302	157	17	10.75	0.0453	18	0.866342	1	19.2942	9.5	<25kb	17.67	14	ENSG00000177156	TALDO1	-19205	1	ENSG00000177106	EPS8L2	22004	1	19660	747784
chr11	843958	844212	255	58	19	12.944	0.0197	20	0.962602	6	6.09292	3	tss_flanking	19.3	19	ENSG00000214063	TSPAN4	1204	1	ENSG00000177700	POLR2L	-1471	1	495	843521
chr11	10921299	10921881	583	236	47	17.795	0.0042	48	2.31024	24	3.98071	1.96	tss_flanking	13.68	26	ENSG00000250041	AC069360.2	-711	-1	ENSG00000247271	AC069360.1	41729	-1	31069	10952604
chr11	17376029	17376341	313	169	34	15.02	0.0106	36	1.73268	15	4.69662	2.3125	tss_flanking	15.14	30	ENSG00000188211	AC124798.1	2889	1	ENSG00000187486	KCNJ11	34008	1	870	17375328
chr11	34460318	34461111	794	580	143	107.285	0	156	7.5083	12	24.5279	12.0769	tss_flanking	63.87	94	ENSG00000121691	CAT	411	1	ENSG00000216708	RP1-53C18.2	8471	1	280	34460618
chr11	43665572	43665991	420	179	49	28.608	0.0072	57	2.74342	10	10.7088	5.27273	intergenic	24.67	38	ENSG00000149084	HSD17B12	-36392	1	ENSG00000199077	MIR129-2	62807	1	354	43666105
chr11	62341233	62341617	385	165	29	14.258	0.01	31	1.49203	8	7.22124	3.55556	tss_flanking	15.4	23	ENSG00000149016	TUT1	18251	-1	ENSG00000124942	AHNAK	-27066	-1	737	62340661
chr11	64037417	64037792	376	231	59	47.056	0.0123	62	2.98407	7	15.9939	7.875	intragenic	31.72	37	ENSG00000173264	GPR137	-14163	1	ENSG00000002330	BAD	14493	1	194	64037842
chr11	65186017	65186530	514	323	35	11.401	0.033	36	1.73268	20	3.57838	1.7619	tss_flanking	9.73	20	ENSG00000245532	AP000944.1	-3905	1	ENSG00000207727	MIR612	-25589	1	194	65186534
chr11	65188684	65188987	304	117	23	10.73	0.0452	25	1.20325	10	4.80048	2.36364	tss_flanking	12.66	20	ENSG00000245532	AP000944.1	-1444	1	ENSG00000207727	MIR612	-23128	1	781	65189582
chr11	65191742	65192556	815	190	47	12.871	0.0196	47	2.26211	25	3.74949	1.84615	tss_flanking	10.81	15	ENSG00000245532	AP000944.1	1687	1	ENSG00000207727	MIR612	-19997	1	2	65191934
chr11	65488062	65488465	404	249	25	12.318	0.0184	26	1.25138	8	6.09292	3	tss_flanking	13.76	18	ENSG00000172922	RNASEH2C	98	-1	ENSG00000214659	KRT8P26	-6301	-1	160	65488151
chr11	68606565	68607457	893	312	262	290.593	0	344	16.5568	21	31.8493	15.6818	tss_flanking	197.72	254	ENSG00000110090	CPT1A	2522	-1	ENSG00000250508	AP000808.1	-31255	-1	125	68606752
chr11	73729459	73729784	326	201	25	15.643	0.0036	26	1.25138	5	9.13938	4.5	intragenic	20.76	20	ENSG00000175564	UCP3	-9378	-1	ENSG00000175567	UCP2	-35771	-1	35436	73694224
chr11	75165344	75165767	424	197	31	10.985	0.04	35	1.68455	17	4.06195	2	tss_flanking	11.72	24	ENSG00000149243	KLHL35	-23863	-1	ENSG00000207445	SNORD15B	50076	-1	8987	75156554
chr11	82745373	82745682	310	177	26	12.468	0.0187	27	1.29951	7	7.1084	3.5	tss_flanking	17.55	22	ENSG00000207221	SNORA70E	7090	-1	ENSG00000137502	RAB30	37334	-1	37700	82783250
chr11	85955994	85956419	426	193	63	41.769	0.0111	67	3.22472	5	23.0177	11.3333	tss_flanking	36.47	48	ENSG00000074266	EED	372	1	ENSG00000247264	AP003084.1	41826	1	302	85955885
chr11	86013033	86013394	362	153	30	13.288	0.0147	32	1.54016	8	7.4469	3.66667	tss_flanking	14.42	22	ENSG00000149196	C11orf73	-67	1	ENSG00000247264	AP003084.1	-15173	1	199	86013385
chr11	86748559	86749292	734	428	131	91.403	0	143	6.8826	13	20.89	10.2857	tss_flanking	46.99	88	ENSG00000166575	TMEM135	-78	1	ENSG00000246523	AP001528.1	82326	1	91	86749078
chr11	95823846	95824150	305	133	34	13.908	0.0094	40	1.9252	15	5.20437	2.5625	tss_flanking	14.92	30	ENSG00000242993	RP11-697H10.1	127596	1	ENSG00000087053	MTMR2	-165500	1	152785	95976764
chr11	102150323	102150687	365	174	44	24.554	0.0059	46	2.21398	13	6.81827	3.35714	<25kb	16.08	32	ENSG00000243777	RP11-864G5.1	-15294	1	ENSG00000212466	AP000942.1	-33956	1	11161	102139336
chr11	107328379	107328735	357	180	41	25.773	0.0062	47	2.26211	6	13.9267	6.85714	tss_flanking	33.78	39	ENSG00000152404	CWF19L2	13	-1	ENSG00000225215	AP000766.2	-53244	-1	158	107328401
chr11	111895897	111896282	386	207	43	24.559	0.006	51	2.45463	8	11.7345	5.77778	tss_flanking	25.8	40	ENSG00000150768	DLAT	566	1	ENSG00000230911	PPIHP1	4987	1	154	111896258
chr11	118790175	118790478	304	139	28	17.206	0.004	30	1.4439	3	15.74	7.75	<25kb	21.43	24	ENSG00000186174	BCL9L	-8701	-1	ENSG00000239726	AP004609.2	-11607	-1	2628	118792942
chr12	1058707	1059152	446	278	70	64.242	0.0196	77	3.70602	6	22.6308	11.1429	tss_flanking	62.52	54	ENSG00000002016	RAD52	-97	-1	ENSG00000250132	AC004803.1	40222	-1	381	1058604
chr12	6445374	6446091	718	393	64	32.522	0.0083	68	3.27285	8	15.5708	7.66667	tss_flanking	31.87	37	ENSG00000067182	TNFRSF1A	5494	-1	ENSG00000251534	AC006057.2	7834	-1	62	6445705
chr12	7125799	7126459	661	447	113	101.335	0	123	5.92	6	35.9772	17.7143	tss_flanking	65.14	71	ENSG00000111684	U47924.1	-404	-1	ENSG00000239701	RP3-461F17.1	-13166	-1	177	7126069
chr12	18905498	18905755	258	119	23	12.736	0.0192	25	1.20325	8	5.86725	2.88889	<25kb	14.87	18	ENSG00000177938	CAPZA3	14572	1	ENSG00000139151	PLCZ1	-14626	1	45969	18951586
chr12	39975338	39975778	441	152	54	34.05	0.0088	59	2.83968	12	9.37372	4.61538	intragenic	24.28	39	ENSG00000173208	ABCD2	38353	-1	ENSG00000180116	C12orf40	-44479	-1	38213	40013703
chr12	47164204	47164592	389	165	73	43.214	0.0116	82	3.94667	20	8.02718	3.95238	intragenic	30.92	72	ENSG00000139209	SLC38A4	55411	-1	ENSG00000179715	FAM113B	-309017	-1	246466	46917903
chr12	51441918	51442243	326	205	24	12.133	0.0205	22	1.05886	1	23.3562	11.5	tss_flanking	22.31	14	ENSG00000050426	LETMD1	39	1	ENSG00000199903	AC087884.4	10841	1	136	51442259
chr12	51765277	51765670	394	169	29	15.303	0.0036	30	1.4439	7	7.87002	3.875	intragenic	14.42	23	ENSG00000139629	GALNT6	19754	-1	ENSG00000139610	CELA1	-24983	-1	20224	51785670
chr12	52624252	52624506	255	112	22	11.884	0.0273	22	1.05886	10	4.24658	2.09091	tss_flanking	15.75	20	ENSG00000135480	KRT7	-2590	1	ENSG00000135477	AC021066.1	27973	1	48423	52672787
chr12	53895210	53895470	261	175	20	11.588	0.0315	21	1.01073	5	7.4469	3.66667	tss_flanking	17.73	18	ENSG00000139546	TARBP2	680	1	ENSG00000139625	MAP3K12	-2114	1	551	53894834
chr12	60517410	60517742	333	224	48	39.851	0.0109	49	2.35837	6	14.5069	7.14286	intergenic	44.92	40	ENSG00000252607	AC130406.1	218088	-1	ENSG00000251822	AC090022.1	-239969	-1	527533	59990101
chr12	64493244	64493627	384	150	60	37.483	0.01	65	3.12846	14	8.93628	4.4	tss_flanking	28.39	52	ENSG00000252801	AC025576.1	-2554	1	ENSG00000212298	AC012158.2	-105179	1	122524	64615918
chr12	64560507	64560626	120	61	12	10.72	0.045	12	0.577561	0	26.4026	13	intergenic	26.51	12	ENSG00000212298	AC012158.2	-38005	1	ENSG00000174206	C12orf66	55508	1	55350	64615918
chr12	68799867	68800279	413	170	96	67.35	0.0208	106	5.10179	12	16.7165	8.23077	tss_flanking	39.84	85	ENSG00000111554	MDM1	-73876	-1	ENSG00000251695	AC124890.1	140074	-1	73536	68726501
chr12	88535747	88536088	342	162	32	17.13	0.0039	34	1.63642	10	6.46219	3.18182	tss_flanking	16.43	24	ENSG00000139324	TMTC3	-164	1	ENSG00000198707	CEP290	-825	1	301	88536210
chr12	95477700	95478069	370	160	40	24.628	0.006	45	2.16585	7	11.6781	5.75	intragenic	25.66	30	ENSG00000120798	NR2C1	-10456	-1	ENSG00000213243	AC126615.1	-16447	-1	10599	95467261
chr12	106812399	106812645	247	143	40	24.787	0.0061	42	2.02146	9	8.73318	4.3	intragenic	19.9	37	ENSG00000250518	AC078992.1	43907	-1	ENSG00000013503	POLR3B	61053	-1	60856	106751686
chr12	110389486	110389942	457	203	76	53.761	0.0149	83	3.9948	11	14.2168	7	intragenic	44.53	67	ENSG00000139436	GIT2	44505	-1	ENSG00000076513	ANKRD13A	-47546	-1	23	110389666
chr12	112037792	112038066	275	132	17	10.774	0.0433	17	0.818212	3	9.13938	4.5	tss_flanking	20.19	13	ENSG00000204842	ATXN2	-444	-1	ENSG00000238168	AC137055.1	18721	-1	1700	112036224
chr12	118490281	118490642	362	157	25	11.534	0.0312	27	1.29951	11	4.73894	2.33333	tss_flanking	12.62	16	ENSG00000176871	WSB2	9529	-1	ENSG00000111445	RFC5	35930	-1	8022	118498460
chr12	120966617	120967065	449	122	43	22.763	0.0055	43	2.06959	14	5.95752	2.93333	tss_flanking	17.3	20	ENSG00000110871	COQ5	225	-1	ENSG00000022840	RNF10	-5393	-1	67	120966806
chr12	122985483	122985737	255	117	18	10.945	0.0419	19	0.914472	3	10.1549	5	tss_flanking	15.14	14	ENSG00000033030	ZCCHC8	-82	-1	ENSG00000252192	AC127002.1	-8812	-1	362	122985238
chr12	123610738	123611008	271	179	17	10.516	0.0478	17	0.818212	9	3.65575	1.8	<25kb	13.42	14	ENSG00000090975	PITPNM2	-15942	-1	ENSG00000251497	AC026362.1	44986	-1	24032	123634949
chr12	125165887	125166198	312	179	20	11.028	0.0381	21	1.01073	3	11.1704	5.5	intergenic	13.17	15	ENSG00000196498	NCOR2	-114056	-1	ENSG00000246139	AC126309.2	-177063	-1	3810	125169876
chr12	132569273	132569702	430	203	59	37.053	0.0099	63	3.0322	13	9.28445	4.57143	tss_flanking	31.47	50	ENSG00000185684	EP400NL	648	1	ENSG00000208892	SNORA49	53707	1	534	132568942
chr13	26827885	26828324	440	361	43	31.113	0.0081	43	2.06959	4	17.8726	8.8	tss_flanking	35.86	25	ENSG00000132964	CDK8	-30	1	ENSG00000227882	RP11-380N8.3	19896	1	108	26828138
chr13	28033674	28034062	389	76	77	13.082	0.0144	91	4.37984	80	2.30678	1.1358	<25kb	9.51	61	ENSG00000122033	MTIF3	-9022	-1	ENSG00000203602	AL137059.1	-24998	-1	8378	28025372
chr13	33792369	33792545	177	77	16	11.192	0.0391	16	0.770082	0	34.5265	17	tss_flanking	17.53	15	ENSG00000230300	RP11-81F11.2	-53900	-1	ENSG00000236581	RP11-363P13.1	-59244	-1	66985	33859431
chr13	39891521	39891765	245	124	34	25.017	0.0061	34	1.63642	6	10.1549	5	intergenic	28.96	31	ENSG00000238408	AL158194.1	129708	-1	ENSG00000214823	RP11-527F15.1	-147557	-1	279660	39611985
chr13	52157749	52158133	385	215	34	20.061	0.0048	34	1.63642	8	7.89823	3.88889	tss_flanking	24.51	27	ENSG00000139668	WDFY2	-680	1	ENSG00000206920	AL139183.2	2704	1	14	52157950
chr13	66980216	66980550	335	233	31	19.091	0.0046	31	1.49203	7	8.12389	4	intragenic	24.64	28	ENSG00000234527	RP11-335P18.2	102446	1	ENSG00000235737	RP11-37K18.1	137320	1	823700	67804149
chr13	87238063	87238436	374	211	62	61.812	0.0189	64	3.08033	3	33.0033	16.25	intergenic	77.32	51	ENSG00000231879	RP11-506F17.1	-139481	1	ENSG00000214181	DDX6P2	310519	1	1088373	88326647
chr13	95248284	95248660	377	194	32	19.233	0.0047	33	1.58829	3	17.2633	8.5	tss_flanking	22.94	27	ENSG00000088451	TGDS	33	-1	ENSG00000152749	GPR180	-5679	-1	208	95248270
chr14	31698929	31699261	333	186	40	28.187	0.0069	43	2.06959	11	7.4469	3.66667	<25kb	28.81	29	ENSG00000202402	AL136418.4	-14852	1	ENSG00000092148	HECTD1	-22426	1	21717	31677398
chr14	35629083	35629488	406	173	54	41.804	0.0112	58	2.79155	10	10.8934	5.36364	intragenic	39.84	45	ENSG00000241052	RP11-173D9.1	-15570	-1	ENSG00000100890	KIAA0391	37487	-1	37328	35591928
chr14	53499822	53500122	301	157	26	17.756	0.0041	28	1.34764	6	8.41403	4.14286	intergenic	24.94	25	ENSG00000073712	PLEKHC1	-82164	-1	ENSG00000214855	AL352979.1	-85790	-1	81728	53418251
chr14	57857158	57857406	249	122	23	18.217	0.0043	23	1.10699	3	12.1858	6	tss_flanking	27.53	18	ENSG00000139977	NAA30	9	1	ENSG00000100557	C14orf105	103290	1	119	57857399
chr14	62033299	62033649	351	159	31	17.341	0.0041	33	1.58829	4	13.8106	6.8	intragenic	19.75	27	ENSG00000250548	AL355916.1	3913	-1	ENSG00000100644	HIF1A	-128661	-1	6929	62040387
chr14	76373001	76373380	380	217	79	60.965	0.0182	91	4.37984	17	10.3805	5.11111	intragenic	60.67	82	ENSG00000242488	RP11-270M14.1	-67761	-1	ENSG00000119699	TGFB3	74874	-1	74643	76447861
chr14	89461868	89462131	264	88	21	12.193	0.0181	22	1.05886	7	5.83905	2.875	intergenic	15.86	21	ENSG00000207342	AL133238.1	155447	1	ENSG00000246907	AL138478.1	-160570	1	170806	89291150
chr14	90168033	90168268	236	103	34	32.931	0.0085	34	1.63642	1	35.542	17.5	<25kb	53.02	33	ENSG00000200312	AL137230.1	-10719	1	ENSG00000252655	AL137230.2	-50889	1	219	90167917
chr14	102746808	102747181	374	176	28	11.687	0.0293	29	1.39577	15	3.80807	1.875	intragenic	13.59	20	ENSG00000080823	RAGE	24547	-1	ENSG00000022976	ZNF839	-39112	-1	12	102746996
chr14	103061005	103061295	291	79	38	18.482	0.0044	38	1.82894	13	5.65771	2.78571	intragenic	18.17	33	ENSG00000089902	RCOR1	1851	1	ENSG00000239224	AL136293.2	-11575	1	1115	103059969
chr14	104029075	104029405	331	206	88	76.5	0.0256	109	5.24618	4	44.6814	22	tss_flanking	63.69	100	ENSG00000126214	C14orf153	-18	1	ENSG00000166170	BAG5	-130	1	393	104028888
chr14	107252908	107253293	386	140	83	74.817	0.0244	87	4.18732	5	29.7876	14.6667	<25kb	48.62	65	ENSG00000211978	IGHV5-78	6584	-1	ENSG00000230278	IGHVIII-76-1	-12769	-1	223	107252825
chr15	38421826	38422147	322	168	22	12.614	0.0189	24	1.15512	5	8.46239	4.16667	intergenic	21.63	16	ENSG00000236914	AC091005.1	-57110	-1	ENSG00000166068	SPRED1	-123058	-1	56570	38365424
chr15	39438140	39438460	321	207	36	27.178	0.0065	38	1.82894	8	8.80088	4.33333	intergenic	36.13	30	ENSG00000251318	AC113146.1	48163	-1	ENSG00000175746	C15orf54	-104538	-1	433558	39871905
chr15	40040616	40040762	147	63	14	12.285	0.0183	15	0.721951	3	8.12389	4	intragenic	24.3	15	ENSG00000150667	FSIP1	34360	-1	ENSG00000137801	THBS1	167552	-1	34566	40075245
chr15	49912802	49913221	420	216	43	32.81	0.0084	45	2.16585	5	15.5708	7.66667	tss_flanking	33.43	27	ENSG00000166262	C15orf33	100	-1	ENSG00000104047	DTWD1	-208	-1	76	49912942
chr15	52263834	52264356	523	178	119	118.547	0	135	6.49756	11	23.0177	11.3333	tss_flanking	90.84	99	ENSG00000166477	LEO1	-15	-1	ENSG00000069956	MAPK6	-47405	-1	323	52263689
chr15	59279628	59280012	385	200	40	23.997	0.0057	44	2.11772	9	9.13938	4.5	tss_flanking	29.51	36	ENSG00000157450	RNF111	-34	1	ENSG00000137776	SLTM	-53942	1	655	59280483
chr15	62895903	62896273	371	154	26	12.075	0.0254	28	1.34764	7	7.36228	3.625	intergenic	15.14	20	ENSG00000248615	AC100839.1	41433	-1	ENSG00000171914	TLN2	-43420	-1	213535	62682522
chr15	63525895	63526249	355	204	39	23.541	0.0056	40	1.9252	5	13.8783	6.83333	tss_flanking	29.3	34	ENSG00000138613	APH1B	-43650	1	ENSG00000166128	RAB8B	44431	1	43210	63569309
chr15	74501381	74501971	591	194	48	28.559	0.0071	48	2.31024	3	24.8794	12.25	tss_flanking	19.14	21	ENSG00000137868	STRA6	-204	-1	ENSG00000140481	CCDC33	-8038	-1	218	74501793
chr15	74502348	74502771	424	177	68	46.539	0.012	73	3.5135	15	9.39325	4.625	tss_flanking	33.53	60	ENSG00000137868	STRA6	-1154	-1	ENSG00000140481	CCDC33	-7088	-1	732	74501793
chr15	75182207	75182502	296	150	28	14.83	0.0103	30	1.4439	5	10.4934	5.16667	tss_flanking	20.19	26	ENSG00000178802	MPI	-6	1	ENSG00000140497	SCAMP2	-16638	1	150	75182507
chr15	76603712	76604277	566	245	191	230.514	0	223	10.733	9	45.4938	22.4	tss_flanking	146.63	161	ENSG00000140374	ETFA	-147	-1	ENSG00000159556	ISL2	-25108	-1	585	76603372
chr15	89010430	89010746	317	212	28	16.029	0.0037	29	1.39577	7	7.61615	3.75	tss_flanking	20.1	24	ENSG00000173867	MRPL46	8	-1	ENSG00000181991	MRPS11	-42	-1	130	89010512
chr15	90223761	90224171	411	221	104	87.846	0.0345	112	5.39057	14	15.3	7.53333	tss_flanking	48.03	83	ENSG00000166819	PLIN1	-1334	-1	ENSG00000241362	RP11-531E13.2	7467	-1	9871	90233853
chr15	90436812	90437348	537	413	37	16.664	0.0039	37	1.78081	17	4.28761	2.11111	tss_flanking	15.14	19	ENSG00000157823	AP3S2	349	-1	ENSG00000252645	AC027176.2	-3583	-1	373	90436852
chr15	92410997	92411241	245	70	19	14.326	0.01	20	0.962602	2	14.2168	7	tss_flanking	22.09	16	ENSG00000176463	SLCO3A1	14142	1	ENSG00000238981	AC104020.2	32458	1	14053	92397014
chr15	95120228	95120436	209	136	20	13.19	0.0146	22	1.05886	4	9.34247	4.6	intergenic	24.51	22	ENSG00000140563	MCTP2	345413	1	ENSG00000212022	AC080032.1	-495944	1	1130011	96250375
chr15	96873691	96874069	379	221	26	16.59	0.0038	25	1.20325	3	13.2013	6.5	tss_flanking	22.09	15	ENSG00000222651	MIR1469	-2578	1	ENSG00000247809	AC012409.1	-3335	1	579	96873333
chr15	99982782	99983045	264	115	43	34.723	0.009	46	2.21398	3	23.8639	11.75	intergenic	34.41	39	ENSG00000241562	CTD-3221M10.1	109408	-1	ENSG00000068305	MEF2A	-123236	-1	34245	99948652
chr15	101142521	101142878	358	136	34	19.136	0.0046	35	1.68455	5	12.1858	6	tss_flanking	16.27	26	ENSG00000183475	ASB7	-82	1	ENSG00000140471	LINS1	-212	1	394	101142263
chr16	279340	279630	291	138	20	10.688	0.0448	21	1.01073	4	8.93628	4.4	tss_flanking	16.17	17	ENSG00000007392	LUC7L	-16	-1	ENSG00000206168	Z69890.1	-1655	-1	153	279325
chr16	790902	791228	327	141	124	149.259	0	163	7.84521	8	37.0088	18.2222	tss_flanking	132.03	146	ENSG00000103245	NARFL	-41	-1	ENSG00000245986	Z98258.1	7988	-1	208	790835
chr16	2273452	2273787	336	153	29	15.133	0.0106	30	1.4439	7	7.87002	3.875	tss_flanking	18.17	23	ENSG00000167967	E4F1	38	1	ENSG00000184207	PGP	-8783	1	98	2273703
chr16	11038283	11038594	312	89	50	37.897	0.0102	51	2.45463	5	17.6018	8.66667	tss_flanking	42.9	45	ENSG00000038532	CLEC16A	27	1	ENSG00000182108	DEXI	-2055	1	149	11038521
chr16	30103230	30103489	260	101	18	10.803	0.0412	18	0.866342	6	5.51264	2.71429	tss_flanking	13.46	13	ENSG00000149922	TBX6	-126	-1	ENSG00000090238	YPEL3	4206	-1	70	30103401
chr16	31063552	31063856	305	92	41	29.961	0.0076	43	2.06959	9	8.93628	4.4	<25kb	31.66	32	ENSG00000232748	AC135050.3	-7258	1	ENSG00000249093	AC135050.2	11270	1	19008	31044636
chr16	31106107	31106408	302	173	21	14.685	0.0102	21	1.01073	3	11.1704	5.5	tss_flanking	33.14	16	ENSG00000167397	VKORC1	1021	-1	ENSG00000151006	AC135050.5	-5331	-1	487	31105793
chr16	33964832	33965085	254	128	41	11.633	0.0316	44	2.11772	24	3.65575	1.8	tss_flanking	9.79	36	ENSG00000200434	AC136932.1	-466	1	ENSG00000207986	AC136932.2	3308	1	1035	33963925
chr16	47494826	47495352	527	184	37	21.577	0.0052	42	2.02146	1	43.6659	21.5	tss_flanking	23.43	26	ENSG00000129636	ITFG1	163	-1	ENSG00000102893	PHKB	-200	-1	146	47494864
chr16	48443923	48444203	281	185	37	24.411	0.0058	37	1.78081	7	9.64712	4.75	<25kb	26.79	29	ENSG00000239138	AC023818.3	11006	-1	ENSG00000196470	SIAH1	-24747	-1	24525	48419583
chr16	67143654	67143973	320	178	60	57.561	0.0161	65	3.12846	1	67.0221	33	tss_flanking	76.59	56	ENSG00000125149	C16orf70	-83	1	ENSG00000237172	B3GNT9	40556	1	151	67143983
chr16	68106179	68106552	374	179	48	35.685	0.0094	51	2.45463	7	13.2013	6.5	intragenic	33.31	41	ENSG00000072736	NFATC3	-13017	1	ENSG00000221789	AC130462.4	-16571	1	13426	68119784
chr16	68344775	68345000	226	64	26	20.341	0.0049	26	1.25138	3	13.7091	6.75	tss_flanking	27.22	22	ENSG00000103061	SLC7A6OS	9	-1	ENSG00000132600	PRMT7	-106	-1	512	68344327
chr16	75279048	75279833	786	133	40	11.268	0.0394	37	1.78081	17	4.28761	2.11111	tss_flanking	8.83	15	ENSG00000240338	RP11-331F4.4	19209	1	ENSG00000050820	BCAR1	22770	1	4734	75283915
chr16	83932397	83932925	529	152	93	72.756	0.0233	103	4.9574	7	26.4026	13	tss_flanking	65.44	75	ENSG00000103150	MLYCD	-181	1	ENSG00000140961	OSGIN1	-50123	1	115	83932434
chr16	85832991	85833305	315	209	50	43.199	0.0115	55	2.64716	3	28.4336	14	tss_flanking	55.95	51	ENSG00000131148	COX4NB	-52	-1	ENSG00000131143	COX4I1	-90	-1	167	85833033
chr16	86698139	86698424	286	121	26	17.344	0.0041	26	1.25138	0	54.8363	27	intergenic	19.54	22	ENSG00000176678	FOXL1	86145	1	ENSG00000176692	FOXC2	97403	1	76782	86775042
chr16	87422123	87422335	213	108	20	13.434	0.0148	20	0.962602	5	7.1084	3.5	tss_flanking	18.17	17	ENSG00000140941	MAP1LC3B	-3175	1	ENSG00000103264	FBXO31	-4837	1	4032	87426263
chr16	87984529	87984821	293	150	24	12.751	0.0193	25	1.20325	9	5.28053	2.6	tss_flanking	15.21	20	ENSG00000172530	BANP	637	1	ENSG00000174990	CA5A	-14557	1	114	87984793
chr17	1040799	1041086	288	174	28	22.84	0.0055	32	1.54016	5	11.1704	5.5	tss_flanking	37.56	25	ENSG00000159842	ABR	42158	-1	ENSG00000235361	AC016292.1	-44214	-1	28701	1012272
chr17	1617944	1618170	227	90	20	12.364	0.0184	20	0.962602	2	14.2168	7	tss_flanking	15.57	14	ENSG00000199060	MIR22	-749	-1	ENSG00000186594	C17orf91	1470	-1	265	1617769
chr17	4046159	4046517	359	183	44	30.513	0.0078	47	2.26211	1	48.7433	24	tss_flanking	34.73	39	ENSG00000074755	ZZEF1	-28	-1	ENSG00000167740	CYB5D2	-120	-1	337	4046005
chr17	4323924	4324250	327	162	34	20.203	0.0048	36	1.73268	10	6.83145	3.36364	<25kb	23.52	29	ENSG00000182557	SPNS3	-13133	1	ENSG00000132388	UBE2G1	-54117	1	53820	4270266
chr17	4699208	4699532	325	228	94	86.655	0.0333	100	4.81301	12	15.7791	7.76923	tss_flanking	43.74	80	ENSG00000142507	PSMB6	-3	1	ENSG00000249874	AC233723.1	-5407	1	203	4699639
chr17	7122986	7124194	1209	689	239	191.4	0	259	12.4657	26	19.5575	9.62963	tss_flanking	73.22	120	ENSG00000132535	DLG4	-306	-1	ENSG00000072778	ACADVL	544	-1	285	7123390
chr17	7232611	7233101	491	93	88	76.276	0.025	91	4.37984	5	31.1416	15.3333	tss_flanking	39.84	43	ENSG00000215041	NEURL4	-66	-1	ENSG00000224647	AC026954.6	-1067	-1	341	7232363
chr17	9745675	9745900	226	185	16	10.713	0.0449	15	0.721951	3	8.12389	4	intragenic	17.67	13	ENSG00000065325	GLP2R	16992	1	ENSG00000214978	AC027045.1	-20472	1	196908	9548952
chr17	17876040	17876338	299	139	24	12.597	0.0189	25	1.20325	11	4.40044	2.16667	tss_flanking	21.63	19	ENSG00000171962	LRRC48	52	1	ENSG00000175662	TOM1L2	-455	1	127	17876306
chr17	25574404	25574700	297	143	26	17.292	0.004	26	1.25138	7	6.85453	3.375	intergenic	25.23	24	ENSG00000239223	RP11-173M1.1	-26586	1	ENSG00000213664	RP11-173M1.2	-32910	1	46905	25621452
chr17	27482443	27482661	219	112	19	14.139	0.0097	19	0.914472	1	20.3097	10	tss_flanking	19.29	14	ENSG00000196535	MYO18A	11403	-1	ENSG00000178082	AC005412.1	48937	-1	21009	27503564
chr17	29394902	29395160	259	169	21	14.152	0.0097	21	1.01073	4	8.93628	4.4	intergenic	23.16	19	ENSG00000196712	NF1	-26874	1	ENSG00000249384	AC079915.1	-27257	1	27162	29422233
chr17	34985705	34986005	301	187	26	13.752	0.0093	27	1.29951	5	9.47787	4.66667	intergenic	14.53	18	ENSG00000129282	MRM1	27891	1	ENSG00000108272	DHRS11	37580	1	27825	34958067
chr17	37036279	37037015	737	517	78	39.488	0.0108	81	3.89854	28	5.74275	2.82759	intragenic	27.04	48	ENSG00000002834	LASP1	10540	1	ENSG00000244086	CTD-2303K11.1	25229	1	10324	37026472
chr17	42075053	42075288	236	64	28	11.454	0.0308	31	1.49203	14	4.33274	2.13333	tss_flanking	16.24	29	ENSG00000131096	PYY	6720	-1	ENSG00000161653	NAGS	-6915	-1	1	42075118
chr17	53498008	53498314	307	140	20	12.274	0.0182	21	1.01073	5	7.4469	3.66667	tss_flanking	18.93	15	ENSG00000108960	MMD	1193	-1	ENSG00000251272	AC007638.1	-92996	-1	229	53498377
chr17	54993139	54993453	315	141	22	14.89	0.0103	26	1.25138	5	9.13938	4.5	tss_flanking	18.93	16	ENSG00000121060	TRIM25	-1871	-1	ENSG00000212469	AC015912.1	44749	-1	1965	54991315
chr17	57070086	57070377	292	179	23	17.028	0.0039	23	1.10699	3	12.1858	6	tss_flanking	21.94	16	ENSG00000216168	AC100832.1	-3950	-1	ENSG00000242833	AC100832.2	41712	-1	113247	57183512
chr17	57833666	57834043	378	172	29	12.985	0.0199	30	1.4439	12	4.84309	2.38462	intragenic	15.7	24	ENSG00000141378	PTRH2	-48851	-1	ENSG00000062716	TMEM49	48975	-1	1817	57832021
chr17	57930632	57931139	508	341	44	20.496	0.0049	45	2.16585	16	5.49557	2.70588	<25kb	15.38	22	ENSG00000201524	AC004686.1	-6068	-1	ENSG00000199004	MIR21	12346	-1	14165	57916808
chr17	58042234	58042566	333	167	20	11.927	0.0275	23	1.10699	8	5.41593	2.66667	tss_flanking	15.73	14	ENSG00000247508	AC005702.2	-56	1	ENSG00000189050	RNFT1	-279	1	451	58041950
chr17	74068448	74068786	339	184	43	31.12	0.0081	45	2.16585	7	11.6781	5.75	tss_flanking	46.14	42	ENSG00000167881	SRP68	-25	-1	ENSG00000247689	AC087289.1	863	-1	237	74068395
chr17	79519273	79519555	283	169	58	58.194	0.0164	62	2.98407	4	25.5903	12.6	tss_flanking	72.1	56	ENSG00000185504	C17orf70	-16	-1	ENSG00000231751	AC137896.2	20916	-1	188	79519254
chr18	3623895	3624347	453	239	27	13.82	0.0093	26	1.25138	8	6.09292	3	intragenic	14.68	12	ENSG00000238060	AP002478.4	21136	1	ENSG00000251512	AP002478.2	-29276	1	17937	3606197
chr18	11689010	11689268	259	134	16	10.831	0.0414	17	0.818212	2	12.1858	6	tss_flanking	19.88	14	ENSG00000141404	GNAL	-121	1	ENSG00000153081	AP001120.1	-55092	1	136	11689280
chr18	11947195	11947564	370	149	197	281.06	0	266	12.8026	6	77.4671	38.1429	intergenic	207.93	228	ENSG00000141401	IMPA2	-34083	1	ENSG00000154889	MPPE1	-38565	1	542	11947886
chr18	47339488	47340335	848	471	184	177.169	0	199	9.57789	4	81.2389	40	tss_flanking	108.39	114	ENSG00000167315	ACAA2	314	-1	ENSG00000248524	AC092705.3	-434	-1	148	47339811
chr18	54318295	54318642	348	261	29	15.875	0.0037	30	1.4439	5	10.4934	5.16667	tss_flanking	17.42	21	ENSG00000091157	WDR7	-60	1	ENSG00000091164	TXNL1	-12636	1	177	54318733
chr18	74766733	74767229	497	127	43	29.482	0.0075	42	2.02146	7	10.9165	5.375	intragenic	24.55	19	ENSG00000197971	MBP	78779	-1	ENSG00000166573	GALR1	-195645	-1	32940	74799800
chr19	488921	489195	275	142	20	14.446	0.0101	22	1.05886	3	11.6781	5.75	<25kb	30.93	19	ENSG00000099866	MADCAM1	-7391	1	ENSG00000181781	ODF3L2	-14080	1	120	488943
chr19	1940850	1941199	350	210	32	18.356	0.0043	32	1.54016	8	7.4469	3.66667	tss_flanking	22.52	28	ENSG00000133275	CSNK1G2	-101	1	ENSG00000180846	C19orf34	13488	1	246	1941306
chr19	3335541	3335812	272	63	29	24.707	0.006	32	1.54016	0	67.0221	33	<25kb	35.35	30	ENSG00000141905	NFIC	-24012	1	ENSG00000161082	CELF5	110903	1	24318	3359922
chr19	4769574	4769876	303	156	18	11.677	0.0293	20	0.962602	5	7.1084	3.5	tss_flanking	15.46	15	ENSG00000176840	C19orf30	578	1	ENSG00000207630	MIR7-3	-952	1	22097	4791827
chr19	7717007	7717346	340	153	30	23.112	0.0055	31	1.49203	5	10.8319	5.33333	<25kb	35.35	23	ENSG00000076944	STXBP2	15169	1	ENSG00000104918	RETN	-16812	1	22358	7694802
chr19	8431867	8432735	869	597	247	269.15	0	292	14.054	17	33.0597	16.2778	intragenic	117.54	156	ENSG00000167772	ANGPTL4	3453	1	ENSG00000185236	RAB11B	-22741	1	5398	8427066
chr19	13885074	13885374	301	134	39	35.687	0.0095	44	2.11772	0	91.3938	45	tss_flanking	61.86	43	ENSG00000104979	C19orf53	-49	1	ENSG00000115934	AC008686.1	1835	1	182	13885390
chr19	16653204	16653495	292	64	28	20.731	0.0049	30	1.4439	3	15.74	7.75	tss_flanking	28.04	26	ENSG00000085872	CHERP	-5	-1	ENSG00000240106	AC008764.1	-2473	-1	281	16653549
chr19	17416043	17416423	381	260	31	19.091	0.0046	32	1.54016	8	7.4469	3.66667	tss_flanking	16.48	21	ENSG00000130312	MRPL34	-174	1	ENSG00000127220	ABHD8	-2021	1	407	17416710
chr19	18570585	18571011	427	181	94	95.139	0	101	4.86114	8	23.0177	11.3333	intragenic	85.5	76	ENSG00000105655	ISYNA1	-21823	-1	ENSG00000130511	SSBP4	40630	-1	9817	18580583
chr19	39321818	39322189	372	122	29	17.206	0.004	29	1.39577	9	6.09292	3	intragenic	19.31	23	ENSG00000104823	ECH1	557	-1	ENSG00000171747	LGALS4	-18200	-1	401	39322341
chr19	39322270	39322709	440	360	96	105.495	0	106	5.10179	4	43.4628	21.4	tss_flanking	101.62	75	ENSG00000104823	ECH1	-133	-1	ENSG00000171747	LGALS4	-18890	-1	289	39322341
chr19	39926581	39926766	186	99	25	23.382	0.0056	28	1.34764	2	19.6327	9.66667	tss_flanking	33.18	24	ENSG00000105193	RPS16	-62	-1	ENSG00000213922	AC011500.1	-3532	-1	227	39926453
chr19	41035008	41035254	247	149	23	13.802	0.0093	25	1.20325	3	13.2013	6.5	intragenic	22.38	23	ENSG00000160410	SHKBP1	-47600	1	ENSG00000160460	SPTBN4	62031	1	41015	41076172
chr19	42913683	42913923	241	126	20	15.55	0.0036	21	1.01073	3	11.1704	5.5	intragenic	26.51	19	ENSG00000213904	AC004785.1	-14612	1	ENSG00000079435	LIPE	17769	1	7671	42906138
chr19	46850163	46850408	246	123	23	18.539	0.0044	24	1.15512	0	50.7743	25	tss_flanking	28.12	20	ENSG00000011485	PPP5C	-8	1	ENSG00000199796	AC007193.2	-40452	1	202	46850488
chr19	48673715	48674000	286	167	20	13.712	0.0092	23	1.10699	2	16.2478	8	tss_flanking	23.13	17	ENSG00000185453	C19orf68	-67	1	ENSG00000105486	LIG1	-322	1	438	48674320
chr19	49013839	49014044	206	122	18	14.117	0.0096	21	1.01073	6	6.38306	3.14286	intragenic	29.11	19	ENSG00000142235	LMTK3	2485	-1	ENSG00000246646	AC008403.1	-28391	-1	16667	48997294
chr19	50145052	50145383	332	139	28	17.965	0.0042	29	1.39577	5	10.1549	5	tss_flanking	23.71	22	ENSG00000126461	SCAF1	-191	1	ENSG00000126458	RRAS	-1791	1	136	50145055
chr19	50268717	50269233	517	310	83	80.79	0.0312	91	4.37984	10	16.9863	8.36364	tss_flanking	59.65	55	ENSG00000206599	AC011495.1	-1140	-1	ENSG00000196961	AP2A1	-1153	-1	449	50269476
chr19	51611556	51611848	293	170	22	12.615	0.019	23	1.10699	8	5.41593	2.66667	tss_flanking	12.11	18	ENSG00000142544	CTU1	-79	-1	ENSG00000129450	SIGLEC9	-16439	-1	211	51611515
chr19	51869663	51870276	614	196	149	152.504	0	165	7.94147	8	37.4602	18.4444	tss_flanking	103.77	112	ENSG00000105379	ETFB	-187	-1	ENSG00000160318	CLDND2	2398	-1	402	51869457
chr19	54023931	54024346	416	239	37	17.17	0.004	39	1.87707	8	9.02655	4.44444	tss_flanking	15.66	27	ENSG00000130844	ZNF331	-65	1	ENSG00000213777	VN1R103P	22479	1	287	54024457
chr19	54618629	54618909	281	137	32	19.026	0.0045	34	1.63642	9	7.1084	3.5	tss_flanking	29.16	30	ENSG00000105618	PRPF31	-71	1	ENSG00000105619	TFPT	289	1	461	54619227
chr19	55629017	55629221	205	72	18	10.502	0.0498	19	0.914472	4	8.12389	4	tss_flanking	14	14	ENSG00000125503	PPP1R12C	-162	-1	ENSG00000105048	TNNT1	31517	-1	356	55628733
chr19	56652189	56652482	294	130	26	15.881	0.0037	27	1.29951	2	18.9557	9.33333	tss_flanking	18.93	24	ENSG00000167685	ZNF444	-237	1	ENSG00000204533	AC024580.3	10931	1	876	56653195
chr2	3633357	3633719	363	196	31	15.649	0.0036	35	1.68455	7	9.13938	4.5	<25kb	16.56	27	ENSG00000252531	AC108488.1	5393	1	ENSG00000118004	COLEC11	-8873	1	529	3633024
chr2	10182961	10183309	349	98	22	13.064	0.0171	21	1.01073	6	6.38306	3.14286	tss_flanking	19.02	15	ENSG00000172059	KLF11	83	1	ENSG00000188525	AC010969.1	-36901	1	691	10183750
chr2	10183365	10183568	204	88	40	40.424	0.011	39	1.87707	1	40.6195	20	tss_flanking	59.77	35	ENSG00000172059	KLF11	477	1	ENSG00000188525	AC010969.1	-37295	1	297	10183750
chr2	19849484	19849829	346	185	51	33.987	0.0087	55	2.64716	8	12.6372	6.22222	intergenic	27.43	46	ENSG00000235911	AC019055.1	-61807	1	ENSG00000237992	AC010096.2	174458	1	213672	20063341
chr2	20649948	20650521	574	368	57	33.939	0.0086	63	3.0322	13	9.28445	4.57143	tss_flanking	27.53	37	ENSG00000228950	AC023137.2	-487	1	ENSG00000247111	AC023137.2	-1635	1	1855	20648461
chr2	26463875	26464083	209	73	23	13.464	0.0149	25	1.20325	16	3.10619	1.52941	tss_flanking	16.11	20	ENSG00000138029	HADHB	-2090	1	ENSG00000084754	HADHA	3646	1	1658	26465606
chr2	30497628	30498018	391	223	27	13.068	0.0172	29	1.39577	9	6.09292	3	intragenic	19.11	21	ENSG00000213626	LBH	43454	1	ENSG00000231712	AC104698.2	64990	1	42450	30455401
chr2	33240420	33240758	339	165	35	21.146	0.0051	37	1.78081	14	5.14513	2.53333	intragenic	21.81	27	ENSG00000252502	AL133244.2	-24194	-1	ENSG00000223951	AL133244.1	47595	-1	67973	33172612
chr2	39005118	39005390	273	190	28	20.291	0.0048	30	1.4439	5	10.4934	5.16667	intragenic	31.96	26	ENSG00000232114	AC018693.5	8901	1	ENSG00000227238	AC018693.4	14632	1	206	39005514
chr2	43651337	43651662	326	123	30	17.222	0.004	33	1.58829	4	13.8106	6.8	intragenic	19.58	25	ENSG00000252804	AC092838.1	16014	1	ENSG00000115970	THADA	171725	1	171586	43823046
chr2	46191468	46191691	224	109	26	14.905	0.0104	27	1.29951	7	7.1084	3.5	intragenic	15.14	23	ENSG00000233829	AC017078.1	39871	-1	ENSG00000232696	AC017006.2	114390	-1	28003	46163574
chr2	46392194	46392443	250	109	19	11.61	0.0316	19	0.914472	8	4.51327	2.22222	intragenic	22.31	17	ENSG00000231336	AC017006.3	2814	-1	ENSG00000232696	AC017006.2	-86336	-1	131824	46524127
chr2	48715167	48715496	330	216	49	32.595	0.0083	53	2.5509	11	9.13938	4.5	intragenic	31.36	47	ENSG00000202227	AC093635.1	13780	-1	ENSG00000243244	STON1	-41139	-1	42299	48757682
chr2	72922043	72922429	387	167	97	94.764	0	103	4.9574	10	19.2019	9.45455	intragenic	67.77	83	ENSG00000222536	AC092630.1	-26725	1	ENSG00000212378	AC092630.2	-65453	1	130791	73053001
chr2	75833312	75833617	306	184	27	13.634	0.0091	28	1.34764	6	8.41403	4.14286	<25kb	14.58	21	ENSG00000230477	AC005034.2	8299	1	ENSG00000221638	AC005034.1	-21583	1	40916	75874412
chr2	85788485	85788886	402	216	49	29.195	0.0073	50	2.4065	11	8.63163	4.25	tss_flanking	26.56	42	ENSG00000118640	VAMP8	16	1	ENSG00000115486	GGCX	-31	1	167	85788534
chr2	101869185	101869447	263	168	65	66.673	0.0204	72	3.46537	6	21.1801	10.4286	tss_flanking	76.45	64	ENSG00000204634	TBC1D8	-25	-1	ENSG00000158435	C2orf29	89	-1	162	101869515
chr2	107618875	107619292	418	259	33	18.702	0.0045	33	1.58829	9	6.90531	3.4	intergenic	25.74	26	ENSG00000226905	AC005040.3	39485	1	ENSG00000229360	AC005040.2	-61196	1	115397	107503737
chr2	129062597	129063011	415	149	80	68.261	0.0213	82	3.94667	6	24.0815	11.8571	tss_flanking	46.8	59	ENSG00000136720	HS6ST1	13405	-1	ENSG00000252742	AC013277.1	45755	-1	11631	129074377
chr2	133012786	133013215	430	64	56	14.25	0.0099	63	3.0322	35	3.61062	1.77778	tss_flanking	14.32	42	ENSG00000221288	MIR663B	1803	-1	ENSG00000202174	AC097532.2	-1972	-1	16827	133029677
chr2	161126734	161127162	429	282	33	16.046	0.0038	34	1.63642	12	5.468	2.69231	tss_flanking	13.88	19	ENSG00000115221	ITGB6	1383	-1	ENSG00000252465	AC104598.1	126463	-1	135368	161262384
chr2	174292639	174292917	279	152	30	18.142	0.0042	30	1.4439	10	5.72365	2.81818	intergenic	18.1	25	ENSG00000213148	AC073465.1	3749	-1	ENSG00000236832	AC073465.2	50337	-1	72643	174220148
chr2	182550029	182550377	349	202	43	26.911	0.0064	49	2.35837	4	20.3097	10	tss_flanking	30.28	41	ENSG00000234595	AC013733.3	2391	1	ENSG00000162992	NEUROD1	-4628	1	28400	182521831
chr2	183481613	183481958	346	167	31	12.261	0.0182	36	1.73268	11	6.26217	3.08333	intergenic	15.98	28	ENSG00000115252	PDE1A	-93861	-1	ENSG00000077232	DNAJC10	-99219	-1	99341	183581121
chr2	187350791	187351127	337	171	25	11.117	0.0388	27	1.29951	8	6.31858	3.11111	tss_flanking	23.2	22	ENSG00000065548	ZC3H15	79	1	ENSG00000234875	AC018867.1	-1918	1	209	187350753
chr2	201809535	201809911	377	302	33	18.979	0.0045	32	1.54016	6	9.57459	4.71429	intragenic	19.49	20	ENSG00000183308	AC005037.3	-18149	1	ENSG00000115942	ORC2L	18566	1	18343	201828180
chr2	208176116	208176587	472	226	99	70.914	0.0222	110	5.29431	18	11.8652	5.84211	tss_flanking	36.7	78	ENSG00000215942	AC009226.1	-1502	-1	ENSG00000221628	MIR1302-4	-42194	-1	22999	208199341
chr2	208549040	208549328	289	189	37	27.377	0.0067	37	1.78081	8	8.57522	4.22222	tss_flanking	23.34	26	ENSG00000213082	AC096772.4	2915	1	ENSG00000200764	AC096772.2	-3455	1	26516	208575745
chr2	210341251	210341503	253	155	24	11.999	0.0253	25	1.20325	4	10.5611	5.2	tss_flanking	15.14	22	ENSG00000078018	MAP2	52624	1	ENSG00000222317	AC006385.1	245339	1	52348	210289058
chr2	223724647	223724946	300	155	72	65.633	0.02	79	3.80228	12	12.4983	6.15385	tss_flanking	46.68	65	ENSG00000123983	ACSL3	-850	1	ENSG00000250676	AC013476.1	-34617	1	1620	223726422
chr2	223725408	223725643	236	60	18	10.815	0.0413	18	0.866342	4	7.7177	3.8	tss_flanking	13.76	15	ENSG00000123983	ACSL3	-184	1	ENSG00000250676	AC013476.1	-33951	1	954	223726422
chr2	227526526	227526862	337	151	38	23.257	0.0056	43	2.06959	6	12.7661	6.28571	intergenic	18.17	30	ENSG00000242839	AC093784.1	118111	1	ENSG00000169047	IRS1	137798	1	129395	227656072
chr2	239593081	239593394	314	95	22	12.188	0.0181	22	1.05886	7	5.83905	2.875	intergenic	13.9	15	ENSG00000234279	AC113618.1	-35789	1	ENSG00000224252	AC113618.2	51012	1	82706	239510470
chr2	239711686	239712096	411	192	65	54.513	0.0154	69	3.32098	8	15.7965	7.77778	<25kb	52.59	54	ENSG00000226992	AC144525.1	-13521	-1	ENSG00000233608	AC149644.1	-44795	-1	42896	239754774
chr20	5986568	5986921	354	117	74	58.862	0.0179	85	4.09106	3	43.6659	21.5	tss_flanking	38.4	66	ENSG00000088766	CRLS1	-51	1	ENSG00000247862	AL035461.1	-218	1	199	5986884
chr20	19983064	19983381	318	175	24	11.573	0.0313	25	1.20325	6	7.54361	3.71429	<25kb	13.32	19	ENSG00000173418	NAT5	-14521	1	ENSG00000089101	C20orf26	-49919	1	14447	19997686
chr20	25677275	25677650	376	268	32	15.16	0.0071	32	1.54016	7	8.37776	4.125	tss_flanking	16.4	23	ENSG00000130684	ZNF337	-66	-1	ENSG00000236542	RP4-694B14.4	-26521	-1	500	25677043
chr20	36322184	36322617	434	199	79	58.69	0.0175	88	4.23545	7	22.5946	11.125	tss_flanking	44.53	67	ENSG00000132792	CTNNBL1	-25	1	ENSG00000204117	RP4-640H8.2	17071	1	407	36322790
chr20	44718256	44718863	608	398	115	83.066	0.0323	123	5.92	6	35.9772	17.7143	tss_flanking	58.64	89	ENSG00000124160	NCOA5	-63	-1	ENSG00000213820	RPL13P2	-9503	-1	489	44718165
chr20	45987896	45988247	352	85	53	35.12	0.0092	56	2.69529	9	11.5765	5.7	tss_flanking	22.43	34	ENSG00000101040	ZMYND8	-2414	-1	ENSG00000231119	RP4-569M23.2	6676	-1	113	45988094
chr20	49545978	49546350	373	141	54	27.814	0.0068	55	2.64716	11	9.47787	4.66667	tss_flanking	24.7	43	ENSG00000101126	ADNP	1631	-1	ENSG00000228663	PSMD10P	15851	-1	1534	49547653
chr20	50366694	50366987	294	128	35	22.329	0.0054	41	1.97333	4	17.0602	8.4	tss_flanking	29.07	32	ENSG00000215444	RP5-827A12.2	15750	1	ENSG00000054793	ATP9A	18351	1	7239	50359583
chr20	57617937	57618353	417	198	50	26.749	0.0064	55	2.64716	14	7.5823	3.73333	tss_flanking	24.11	37	ENSG00000101166	SLMO2	-171	-1	ENSG00000124172	ATP5E	-10698	-1	364	57617771
chr20	61863834	61864263	430	151	27	11.055	0.0384	28	1.34764	10	5.35438	2.63636	tss_flanking	11.85	18	ENSG00000101197	BIRC7	-3250	1	ENSG00000149658	YTHDF1	-16399	1	16014	61847971
chr20	62339165	62339529	365	193	25	14.125	0.0096	27	1.29951	2	18.9557	9.33333	tss_flanking	16.64	24	ENSG00000101246	ARFRP1	-3	-1	ENSG00000197114	ZGPAT	564	-1	158	62339516
chr20	62694231	62694615	385	228	38	27.308	0.0066	41	1.97333	8	9.47787	4.66667	tss_flanking	34.25	34	ENSG00000237371	RP13-152O15.5	6303	1	ENSG00000171703	TCEA2	13270	1	363	62694822
chr21	36598542	36598888	347	202	35	21.798	0.0053	39	1.87707	8	9.02655	4.44444	intragenic	22.02	29	ENSG00000234703	AF015262.2	89809	1	ENSG00000215518	AF015262.1	187852	1	178444	36420300
chr21	46783972	46784309	338	257	23	13.293	0.0147	21	1.01073	6	6.38306	3.14286	<25kb	18.93	13	ENSG00000228930	BX322559.2	12068	-1	ENSG00000228355	BX322559.3	15321	-1	41127	46825356
chr21	46786941	46787240	300	159	21	13.064	0.0171	25	1.20325	5	8.80088	4.33333	intergenic	19.99	16	ENSG00000228930	BX322559.2	9197	-1	ENSG00000228355	BX322559.3	12450	-1	38256	46825356
chr21	47480553	47480882	330	235	27	13.244	0.0146	28	1.34764	13	4.20701	2.07143	intergenic	16.31	21	ENSG00000226115	AP001476.3	4358	1	ENSG00000228235	AP001476.4	8278	1	4255	47476533
chr22	18051058	18051404	347	170	26	14.077	0.0096	27	1.29951	10	5.16975	2.54545	tss_flanking	21.63	24	ENSG00000182902	SLC25A18	8089	1	ENSG00000236754	AC004019.13	20730	1	59478	18110706
chr22	20067362	20067625	264	134	30	25.845	0.0063	32	1.54016	3	16.7555	8.25	tss_flanking	40.52	25	ENSG00000128191	DGCR8	-259	1	ENSG00000221366	MIR1306	-6085	1	166	20067330
chr22	24951812	24952121	310	141	30	16.655	0.0038	33	1.58829	4	13.8106	6.8	tss_flanking	21.29	25	ENSG00000138867	C22orf13	-50	-1	ENSG00000100028	SNRPD3	482	-1	164	24952117
chr22	30988084	30988290	207	87	24	16.629	0.0038	26	1.25138	2	18.2788	9	tss_flanking	22.78	23	ENSG00000215428	AC005006.1	542	-1	ENSG00000223831	RP1-56J10.8	-6125	-1	544	30987627
chr22	31485110	31485464	355	170	42	36.282	0.0097	44	2.11772	6	13.0563	6.42857	tss_flanking	56.24	36	ENSG00000248603	RP3-412A9.10	-12582	1	ENSG00000235573	RP3-412A9.12	-23723	1	4186	31481094
chr22	31691983	31692391	409	241	31	12.813	0.0194	32	1.54016	13	4.78729	2.35714	tss_flanking	9.4	20	ENSG00000100100	PIK3IP1	-3700	-1	ENSG00000228839	RP3-400N23.6	3739	-1	3880	31688344
chr22	36924907	36925413	507	380	59	37.753	0.0101	61	2.93594	10	11.4473	5.63636	tss_flanking	38.54	42	ENSG00000100353	EIF3D	196	-1	ENSG00000188078	RP5-1119A7.11	8367	-1	437	36925724
chr22	36925423	36925682	260	132	20	11.986	0.0253	19	0.914472	5	6.76991	3.33333	tss_flanking	15.66	16	ENSG00000100353	EIF3D	-72	-1	ENSG00000188078	RP5-1119A7.11	8099	-1	169	36925724
chr22	46481648	46481967	320	163	22	13.586	0.0121	25	1.20325	3	13.2013	6.5	tss_flanking	20.31	19	ENSG00000235159	RP6-109B7.4	-16040	-1	ENSG00000198986	MIRLET7A3	-26818	-1	192	46481619
chr22	51016958	51017240	283	122	19	11.218	0.0393	19	0.914472	7	5.07743	2.5	tss_flanking	13.71	13	ENSG00000205560	CPT1B	4348	-1	ENSG00000205559	CTA-384D8.20	-4375	-1	3872	51020952
chr3	12185367	12185729	363	171	58	50.305	0.0141	61	2.93594	4	25.1841	12.4	intragenic	55.21	54	ENSG00000157150	TIMP4	15313	-1	ENSG00000233026	AC026166.2	21604	-1	14926	12200464
chr3	15106702	15107012	311	155	23	11.908	0.0274	23	1.10699	8	5.41593	2.66667	tss_flanking	22.87	23	ENSG00000131368	MRPS25	-15	-1	ENSG00000244821	AC090954.2	-4725	-1	205	15106652
chr3	24358456	24358636	181	109	18	11.347	0.0375	19	0.914472	5	6.76991	3.33333	intragenic	17.66	17	ENSG00000229756	AC112217.1	-113674	1	ENSG00000224822	AC112217.2	142360	1	177602	24536167
chr3	24640216	24640506	291	121	32	18.036	0.0042	33	1.58829	5	11.5088	5.66667	intergenic	19.33	30	ENSG00000233544	AC012087.1	43012	1	ENSG00000237838	AC133680.1	-89073	1	77115	24563222
chr3	38206277	38206580	304	166	23	14.901	0.0104	25	1.20325	7	6.60066	3.25	tss_flanking	21.89	19	ENSG00000172939	OXSR1	-137	1	ENSG00000172936	MYD88	26474	1	0	38206443
chr3	42122019	42122397	379	208	41	29.253	0.0074	42	2.02146	7	10.9165	5.375	tss_flanking	32.79	32	ENSG00000229339	RP11-193I22.2	-29041	-1	ENSG00000234562	RP11-193I22.1	65636	-1	8380	42113847
chr3	48935682	48936576	895	622	193	201.786	0	223	10.733	15	28.4336	14	tss_flanking	149.33	136	ENSG00000178537	SLC25A20	122	-1	ENSG00000177479	ARIH2	-19950	-1	134	48936170
chr3	52719796	52720093	298	165	24	10.94	0.0419	26	1.25138	6	7.83375	3.85714	tss_flanking	12.71	23	ENSG00000163939	PBRM1	-28	-1	ENSG00000252787	AC104446.2	-2937	-1	172	52720133
chr3	53381610	53381801	192	89	16	10.9	0.0415	17	0.818212	5	6.09292	3	tss_flanking	18.2	15	ENSG00000162290	DCP1A	-62	-1	ENSG00000207109	AC112218.2	-14544	-1	262	53381437
chr3	75996358	75996639	282	167	17	11.228	0.0394	20	0.962602	3	10.6626	5.25	tss_flanking	24.3	17	ENSG00000222883	AC126467.1	17695	-1	ENSG00000185008	ROBO2	40699	-1	40229	75956296
chr3	109375100	109375464	365	136	23	11.104	0.0386	24	1.15512	7	6.34679	3.125	tss_flanking	12.98	17	ENSG00000242029	RP11-457K10.1	8282	1	ENSG00000252541	AC092905.1	158744	1	319972	109055264
chr3	127770901	127771292	392	216	47	24.247	0.0058	52	2.50277	9	10.7642	5.3	tss_flanking	23.71	42	ENSG00000058262	SEC61A1	633	1	ENSG00000222627	AC011311.2	22975	1	278	127771395
chr3	128104163	128104525	363	219	26	13.136	0.0145	32	1.54016	10	6.09292	3	intragenic	17.86	26	ENSG00000221067	MIR1280	23374	1	ENSG00000242049	RP11-475N22.2	-78055	1	26540	128130922
chr3	143488530	143488804	275	186	46	35.533	0.0093	47	2.26211	9	9.74867	4.8	intragenic	35.99	41	ENSG00000243457	RP11-8J23.2	6820	-1	ENSG00000181804	SLC9A9	78657	-1	5727	143494443
chr3	157013761	157014106	346	243	27	11.118	0.0389	27	1.29951	7	7.1084	3.5	tss_flanking	9.9	18	ENSG00000243176	RP11-550I24.2	120992	1	ENSG00000222675	AC104411.1	-122175	1	120814	156893190
chr3	158436176	158436714	539	222	76	48.958	0.0135	80	3.85041	16	9.67699	4.76471	tss_flanking	33.65	50	ENSG00000118855	MFSD1	-13589	1	ENSG00000240207	RP11-379F4.4	-13718	1	13713	158450111
chr3	158443041	158443755	715	529	61	23.613	0.0057	66	3.17659	21	6.18524	3.04545	tss_flanking	15.33	32	ENSG00000118855	MFSD1	-6417	1	ENSG00000240207	RP11-379F4.4	-6546	1	6541	158450111
chr3	159542088	159542527	440	286	33	10.947	0.042	35	1.68455	12	5.62423	2.76923	tss_flanking	11	21	ENSG00000252763	AC021654.1	-16015	-1	ENSG00000241211	RP11-192K2.2	-55973	-1	59561	159482813
chr3	167021931	167022172	242	120	47	30.162	0.0077	50	2.4065	10	9.41633	4.63636	intragenic	18.63	41	ENSG00000240360	RP11-452B4.1	-58901	-1	ENSG00000169064	ZBBX	77083	-1	75936	167097987
chr3	170456516	170456933	418	227	57	33.89	0.0085	61	2.93594	9	12.592	6.2	intragenic	25.06	45	ENSG00000239739	RP11-373E16.4	2411	-1	ENSG00000244738	RP11-373E16.3	82392	-1	1951	170458694
chr3	174158588	174158957	370	190	32	14.864	0.0103	36	1.73268	4	15.0292	7.4	tss_flanking	17.94	28	ENSG00000177694	NAALADL2	2415	1	ENSG00000213169	RP11-393N4.2	63744	1	653	174159431
chr3	177307717	177308134	418	267	29	10.534	0.0458	32	1.54016	12	5.15555	2.53846	tss_flanking	13.76	21	ENSG00000200288	AC026355.1	34213	-1	ENSG00000236385	RP11-114M1.2	38091	-1	230240	177077744
chr3	177332782	177333232	451	216	28	10.576	0.0442	29	1.39577	12	4.68686	2.30769	tss_flanking	10.25	17	ENSG00000200288	AC026355.1	9199	-1	ENSG00000236385	RP11-114M1.2	13077	-1	255254	177077744
chr3	180707412	180707731	320	123	71	58.525	0.0169	79	3.80228	5	27.0796	13.3333	tss_flanking	54.15	63	ENSG00000243341	RP11-436A20.3	-23	1	ENSG00000205981	DNAJC19	27	1	184	180707351
chr4	2420515	2420745	231	64	17	10.988	0.0401	18	0.866342	4	7.7177	3.8	tss_flanking	24.48	16	ENSG00000206113	RP11-503N18.1	-122	1	ENSG00000159733	ZFYVE28	-189	1	170	2420749
chr4	6642236	6642565	330	139	50	46.297	0.0119	53	2.5509	5	18.2788	9	tss_flanking	57.96	43	ENSG00000179010	MRFAP1	557	1	ENSG00000170846	AC093323.3	-32803	1	160	6642535
chr4	6675587	6675901	315	162	30	21.392	0.0051	34	1.63642	4	14.2168	7	tss_flanking	33.84	27	ENSG00000251580	RP11-539L10.3	-192	-1	ENSG00000170846	AC093323.3	571	-1	151	6675900
chr4	6711540	6711831	292	76	51	38.738	0.0103	55	2.64716	5	18.9557	9.33333	tss_flanking	36.1	46	ENSG00000178988	MRFAP1L1	-9	-1	ENSG00000186222	CNO	-6226	-1	209	6711407
chr4	88343534	88343932	399	194	59	48.048	0.0127	64	3.08033	11	11.0011	5.41667	tss_flanking	52.59	53	ENSG00000170502	NUDT9	-6	1	ENSG00000251716	AC112250.1	10348	1	357	88344085
chr4	112355721	112356070	350	242	29	15.746	0.0037	29	1.39577	7	7.61615	3.75	intergenic	18.75	20	ENSG00000200963	AC097498.1	103395	1	ENSG00000241722	RP11-255I10.1	-117047	1	711223	113067186
chr4	114389444	114389822	379	169	27	11.456	0.0309	29	1.39577	11	5.07743	2.5	intragenic	11.22	17	ENSG00000206820	AC093900.2	48134	1	ENSG00000239279	AC093900.1	48617	1	291223	114680836
chr4	142141886	142142133	248	164	25	16.662	0.0039	27	1.29951	2	18.9557	9.33333	tss_flanking	24.75	24	ENSG00000109445	ZNF330	9	1	ENSG00000170153	RNF150	-8019	1	139	142142189
chr4	152020536	152020831	296	171	23	13.516	0.015	26	1.25138	5	9.13938	4.5	tss_flanking	18.35	20	ENSG00000145425	RPS3A	-18	1	ENSG00000201264	AC095055.1	-2502	1	570	152021277
chr4	159593316	159594169	854	447	143	111.21	0	151	7.26764	20	14.7004	7.2381	tss_flanking	35.39	51	ENSG00000205208	C4orf46	-356	-1	ENSG00000171503	ETFDH	486	-1	1497	159592266
chr4	170146511	170146908	398	154	76	52.075	0.0147	78	3.75415	9	16.0447	7.9	tss_flanking	33.03	55	ENSG00000251171	RP11-327O17.2	23720	1	ENSG00000154447	SH3RF1	45591	1	45338	170192003
chr4	186033302	186033511	210	61	30	28.683	0.0072	33	1.58829	5	11.5088	5.66667	tss_flanking	33.91	26	ENSG00000244154	AC093824.1	-928	-1	ENSG00000151729	SLC25A4	-31032	-1	31191	186064554
chr5	5340194	5340888	695	477	66	13.484	0.0149	70	3.36911	46	3.06807	1.51064	intergenic	6.73	28	ENSG00000251568	RP11-531A21.5	36278	-1	ENSG00000248729	RP11-531A21.3	55399	-1	200	5340471
chr5	10551414	10551820	407	117	41	12.172	0.0206	43	2.06959	20	4.25537	2.09524	<25kb	8.53	26	ENSG00000214179	AC112200.1	9963	1	ENSG00000164236	ANKRD33B	-12911	1	59	10551590
chr5	14038392	14038955	564	362	49	13.556	0.012	51	2.45463	31	3.30033	1.625	intergenic	7.12	22	ENSG00000039139	DNAH5	-94102	-1	ENSG00000038382	TRIO	-105057	-1	27220	14011534
chr5	21680389	21680840	452	139	61	18.457	0.0043	63	3.0322	23	5.41593	2.66667	intergenic	14.19	43	ENSG00000221615	AC140132.1	-53792	1	ENSG00000230110	AC138951.1	-180108	1	220753	21459775
chr5	28226622	28226807	186	62	16	11.805	0.027	16	0.770082	6	4.93236	2.42857	<25kb	20.19	13	ENSG00000250079	RP11-560A7.1	-12018	-1	ENSG00000249785	CTD-2061E9.1	61088	-1	941081	29167765
chr5	31361225	31361611	387	156	57	39.239	0.0106	62	2.98407	14	8.53009	4.2	intergenic	30.47	45	ENSG00000250482	RP11-152K4.1	111395	1	ENSG00000206682	AC106802.1	-144410	1	166911	31194470
chr5	38467519	38467841	323	192	47	31.04	0.0079	48	2.31024	6	14.2168	7	tss_flanking	29.82	36	ENSG00000251257	CTD-2263F21.1	730	-1	ENSG00000248234	CTD-2108O9.4	-37449	-1	21923	38445788
chr5	40755887	40756265	379	187	31	14.007	0.0095	31	1.49203	8	7.22124	3.55556	tss_flanking	16.11	25	ENSG00000113638	TTC33	3	-1	ENSG00000248665	CTD-2096I23.1	-3	-1	172	40755902
chr5	55193859	55194165	307	168	37	25.588	0.0062	41	1.97333	6	12.1858	6	intragenic	30.28	34	ENSG00000248219	CTD-2031P19.1	-37946	1	ENSG00000198637	CTD-2031P19.2	-46431	1	26389	55220416
chr5	71146591	71146968	378	305	91	21.098	0.005	108	5.19805	68	3.20835	1.57971	tss_flanking	11.23	78	ENSG00000239935	AC116340.1	156	1	ENSG00000164326	CARTPT	131906	1	12	71146908
chr5	79947879	79948318	440	263	68	11.464	0.031	75	3.60976	63	2.41178	1.1875	tss_flanking	10.97	53	ENSG00000240312	AC008434.1	-188	-1	ENSG00000241047	AC008434.2	-1207	-1	8	79948150
chr5	118788430	118788803	374	168	28	13.583	0.0121	30	1.4439	9	6.29602	3.1	tss_flanking	20.46	23	ENSG00000133835	HSD17B4	460	1	ENSG00000202092	AC024564.1	7187	1	293	118788305
chr5	125782378	125782921	544	350	56	29.839	0.0076	56	2.69529	21	5.26207	2.59091	tss_flanking	28.24	37	ENSG00000250602	RP11-517I3.1	43335	-1	ENSG00000155324	GRAMD3	86904	-1	23402	125759326
chr5	131708041	131708549	509	308	53	24.556	0.0059	55	2.64716	18	5.98602	2.94737	tss_flanking	21.19	33	ENSG00000233006	AC034220.3	-2741	-1	ENSG00000197375	SLC22A5	2948	-1	2133	131706216
chr5	133968410	133968729	320	176	20	12.68	0.0192	21	1.01073	6	6.38306	3.14286	tss_flanking	20.74	16	ENSG00000207459	AC106763.1	2049	-1	ENSG00000113615	SEC24A	-15893	-1	220	133968366
chr5	138477675	138477903	229	93	22	13.178	0.0145	23	1.10699	11	4.06195	2	tss_flanking	15.14	20	ENSG00000252533	AC008614.1	-79679	1	ENSG00000242683	CTB-46B19.1	-106092	1	56078	138533846
chr5	138709312	138709715	404	243	33	19.274	0.0047	35	1.68455	12	5.62423	2.76923	tss_flanking	18.35	22	ENSG00000249758	CTB-43P18.1	-4149	-1	ENSG00000170482	SLC23A1	10687	-1	11541	138721096
chr5	140027292	140027601	310	127	36	20.936	0.005	36	1.73268	9	7.5146	3.7	tss_flanking	23.79	31	ENSG00000131495	NDUFA2	-49	-1	ENSG00000113141	IK	776	-1	309	140027110
chr5	140079806	140080152	347	203	95	79.715	0.0286	100	4.81301	11	17.094	8.41667	tss_flanking	54.51	82	ENSG00000146007	ZMAT2	90	1	ENSG00000170445	HARS	-8400	1	146	140080155
chr5	140904232	140904687	456	247	103	74.417	0.0238	116	5.58309	20	11.3154	5.57143	tss_flanking	48.98	92	ENSG00000248581	AC005618.1	-11969	-1	ENSG00000246422	AC008781.1	-33399	-1	46466	140858013
chr5	178157583	178157887	305	151	18	11.473	0.031	19	0.914472	5	6.76991	3.33333	tss_flanking	23.79	13	ENSG00000169131	ZNF354A	-31	-1	ENSG00000250420	AACSL	87702	-1	108	178157626
chr5	178487174	178487447	274	145	22	12.775	0.0194	23	1.10699	9	4.87433	2.4	tss_flanking	18.75	20	ENSG00000177932	ZNF354C	-97	1	ENSG00000234284	ZNF879	36543	1	116	178487435
chr5	179245839	179246266	428	234	44	28.062	0.0068	50	2.4065	7	12.9475	6.375	tss_flanking	28.84	37	ENSG00000161013	MGAT4B	-12121	-1	ENSG00000161011	SQSTM1	12675	-1	83	179246156
chr6	3808493	3808762	270	132	33	25.356	0.0062	33	1.58829	6	9.86472	4.85714	<25kb	27.38	26	ENSG00000238158	RP11-420L9.4	-23544	1	ENSG00000145945	FAM50B	-40995	1	17390	3826015
chr6	7975304	7975715	412	188	90	77.916	0.0263	98	4.71675	7	25.1333	12.375	intragenic	49.21	75	ENSG00000219294	RP1-303A1.2	-11278	1	ENSG00000217746	RP1-303A1.1	-35937	1	64211	7911281
chr6	25418873	25419290	418	185	29	11.829	0.0271	31	1.49203	9	6.49911	3.2	intragenic	12.25	20	ENSG00000253017	AL160037.2	10935	1	ENSG00000238322	AL160037.1	-16450	1	138266	25280792
chr6	26027383	26027711	329	207	33	16.164	0.0038	35	1.68455	16	4.30088	2.11765	tss_flanking	17.58	28	ENSG00000124529	HIST1H4B	-110	-1	ENSG00000124693	HIST1H3B	4698	-1	236	26027354
chr6	26055215	26055542	328	158	26	12.889	0.0197	26	1.25138	13	3.91688	1.92857	<25kb	14.53	19	ENSG00000187837	HIST1H1C	1326	-1	ENSG00000196532	HIST1H3C	9761	-1	385	26054988
chr6	26103968	26104511	544	137	37	10.909	0.0417	38	1.82894	16	4.65929	2.29412	tss_flanking	12.47	25	ENSG00000197061	HIST1H4C	1	1	ENSG00000187475	HIST1H1T	4259	1	83	26104188
chr6	26123115	26123584	470	140	32	13.876	0.0093	33	1.58829	12	5.31177	2.61538	tss_flanking	14.48	18	ENSG00000180596	HIST1H2BC	899	-1	ENSG00000180573	HIST1H2AC	-1118	-1	21	26123234
chr6	41039728	41040225	498	335	27	10.567	0.044	32	1.54016	3	16.7555	8.25	tss_flanking	13.04	18	ENSG00000001167	NFYA	-621	1	ENSG00000124701	APOBEC2	19123	1	688	41039375
chr6	48579147	48579525	379	221	34	13.908	0.0094	34	1.63642	17	3.94911	1.94444	intergenic	12.36	26	ENSG00000221175	AL391538.1	-238192	1	ENSG00000216835	RBMXP1	-396838	1	75756	48655124
chr6	107780596	107780938	343	173	39	26.234	0.0063	40	1.9252	5	13.8783	6.83333	tss_flanking	33.65	33	ENSG00000164494	PDSS2	10	-1	ENSG00000112320	SOBP	-30393	-1	272	107781041
chr6	110008411	110008796	386	175	35	21.096	0.005	39	1.87707	8	9.02655	4.44444	tss_flanking	24.75	28	ENSG00000155085	AKD1	3834	-1	ENSG00000112367	FIG4	-3838	-1	4278	110012864
chr6	111912636	111913113	478	181	29	10.615	0.0444	32	1.54016	11	5.58518	2.75	intragenic	16.96	22	ENSG00000056972	TRAF3IP2	14632	-1	ENSG00000239015	Z97989.1	54813	-1	14177	111926994
chr6	111923683	111924053	371	204	30	12.95	0.0198	30	1.4439	12	4.84309	2.38462	tss_flanking	16.46	24	ENSG00000056972	TRAF3IP2	3562	-1	ENSG00000239015	Z97989.1	43743	-1	3107	111926994
chr6	112408555	112408919	365	189	33	18.99	0.0045	36	1.73268	4	15.0292	7.4	tss_flanking	25.68	33	ENSG00000074935	TUBE1	-28	-1	ENSG00000203778	C6orf225	-58	-1	145	112408889
chr6	126235037	126235373	337	178	35	22.208	0.0053	37	1.78081	6	11.0253	5.42857	tss_flanking	30.28	32	ENSG00000222445	AL136163.1	38901	1	ENSG00000111911	HINT3	-42712	1	42877	126278092
chr6	140029851	140030443	593	388	39	16.172	0.0038	39	1.87707	10	7.38536	3.63636	intergenic	13.11	19	ENSG00000205695	RP11-15H7.2	49174	1	ENSG00000219806	RP11-15H7.1	-93898	1	336396	139693843
chr6	140139631	140139941	311	145	29	19.055	0.0045	29	1.39577	5	10.1549	5	intergenic	23.66	24	ENSG00000231426	RP5-899B16.1	-36211	1	ENSG00000225148	RP5-899B16.2	58752	1	445933	139693843
chr6	159063212	159063607	396	168	56	45.427	0.0118	58	2.79155	6	17.1182	8.42857	tss_flanking	36.21	40	ENSG00000146425	DYNLT1	2391	-1	ENSG00000164674	SYTL3	-7666	-1	128	159063508
chr7	766152	766436	285	132	22	14.351	0.01	23	1.10699	5	8.12389	4	tss_flanking	23.29	17	ENSG00000164818	HEATR2	-54	1	ENSG00000188191	PRKAR1B	1003	1	328	766612
chr7	22862316	22862641	326	187	60	50.62	0.0143	72	3.46537	4	29.6522	14.6	tss_flanking	57.81	63	ENSG00000196683	TOMM7	-33	-1	ENSG00000228649	AC005682.5	-33202	-1	325	22862178
chr7	23373255	23373622	368	263	39	20.399	0.0049	41	1.97333	7	10.6626	5.25	tss_flanking	14.42	28	ENSG00000232304	AC021876.3	9201	-1	ENSG00000232627	AC021876.4	-31719	-1	34408	23339110
chr7	27404045	27404447	403	234	45	21.667	0.0052	47	2.26211	11	8.12389	4	tss_flanking	20.48	36	ENSG00000224322	AC004009.3	2817	1	ENSG00000244597	RP5-1103I5.1	2817	1	94601	27498880
chr7	41956089	41956529	441	140	35	17.11	0.0039	39	1.87707	13	5.80278	2.85714	intergenic	13.65	24	ENSG00000213721	AC073852.3	-196735	1	ENSG00000236310	AC005027.3	-211296	1	26141	41982370
chr7	47802995	47803584	590	147	40	17.326	0.0041	42	2.02146	12	6.71783	3.30769	intragenic	12.72	18	ENSG00000146666	AC019066.3	2068	1	ENSG00000136275	C7orf69	-31747	1	234	47802908
chr7	55639538	55639860	323	149	30	18.405	0.0043	30	1.4439	5	10.4934	5.16667	tss_flanking	18.57	22	ENSG00000154978	VOPP1	994	-1	ENSG00000223475	RP11-310H4.1	-1177	-1	486	55639201
chr7	65447105	65447424	320	150	30	21.946	0.0053	30	1.4439	8	6.99557	3.44444	tss_flanking	37.85	27	ENSG00000169919	GUSB	46	-1	ENSG00000224365	RP11-252P18.1	-21749	-1	123	65447132
chr7	69265516	69265801	286	109	30	21.878	0.0053	34	1.63642	5	11.8473	5.83333	tss_flanking	26.92	28	ENSG00000158321	AUTS2	201720	1	ENSG00000234215	RP5-942I16.1	-203191	1	201257	69064368
chr7	83333863	83334260	398	178	34	17.246	0.004	37	1.78081	17	4.28761	2.11111	intergenic	18.08	25	ENSG00000230244	AC004954.2	41306	1	ENSG00000170381	SEMA3E	-55715	1	55800	83278241
chr7	95238026	95238546	521	222	349	310	0	467	22.4768	11	79.2079	39	tss_flanking	138.35	315	ENSG00000231170	AC002451.3	12254	1	ENSG00000004799	PDK4	-12445	1	12486	95225762
chr7	99063658	99064042	385	181	34	18.63	0.0044	36	1.73268	10	6.83145	3.36364	tss_flanking	18.14	27	ENSG00000106246	PTCD1	-19	-1	ENSG00000248919	RP5-900K19.1	-52	-1	163	99063676
chr7	100860994	100861382	389	63	22	11.337	0.0373	22	1.05886	8	5.19026	2.55556	tss_flanking	15.33	14	ENSG00000106400	ZNHIT1	108	1	ENSG00000106397	PLOD3	644	1	54	100861111
chr7	100887880	100888194	315	193	22	11.581	0.0314	21	1.01073	9	4.46814	2.2	tss_flanking	16.03	18	ENSG00000106404	CLDN15	-5972	-1	ENSG00000214253	FIS1	7524	-1	203	100888276
chr7	111802172	111802557	386	316	30	13.084	0.0145	30	1.4439	15	3.93501	1.9375	tss_flanking	16.18	17	ENSG00000128512	DOCK4	43978	-1	ENSG00000198839	ZNF277	-44155	-1	44431	111846919
chr7	112089771	112090621	851	276	82	28.174	0.0069	82	3.94667	26	6.24336	3.07407	tss_flanking	16.31	33	ENSG00000180019	AC079741.2	-3617	-1	ENSG00000006652	IFRD1	27024	-1	724	112090771
chr7	115422729	115423053	325	141	27	12.64	0.019	28	1.34764	13	4.20701	2.07143	<25kb	12.98	20	ENSG00000243345	RP11-458K10.3	-6913	1	ENSG00000199224	AC096551.1	50557	1	305532	115117338
chr7	128694843	128695372	530	352	42	20.828	0.005	50	2.4065	10	9.41633	4.63636	tss_flanking	22	26	ENSG00000064419	TNPO3	3	-1	ENSG00000230359	RP11-128A6.1	-878	-1	417	128694778
chr7	129996874	129997239	366	213	38	21.663	0.0052	38	1.82894	9	7.92079	3.9	tss_flanking	21.29	30	ENSG00000249817	AC007938.2	-78	-1	ENSG00000245606	AC007938.1	12300	-1	83752	130080839
chr7	130013570	130013949	380	134	25	10.951	0.0421	25	1.20325	8	5.86725	2.88889	tss_flanking	9.46	15	ENSG00000245606	AC007938.1	-4317	-1	ENSG00000091704	CPA1	-6476	-1	67135	130080839
chr7	130593489	130593726	238	130	21	11.535	0.0312	21	1.01073	11	3.72345	1.83333	intragenic	19.22	19	ENSG00000226380	AC058791.1	4450	-1	ENSG00000207748	MIR29B1	-31321	-1	2283	130595902
chr7	149535313	149535649	337	158	22	10.752	0.0454	23	1.10699	2	16.2478	8	tss_flanking	16.82	16	ENSG00000106479	ZNF862	15	1	ENSG00000243834	RP4-751H13.5	-13190	1	396	149535867
chr7	151156962	151157898	937	506	237	214.182	0	262	12.6101	28	18.4188	9.06897	<25kb	71.92	120	ENSG00000241959	AC005996.1	4555	-1	ENSG00000127377	CRYGN	-19569	-1	11696	151145772
chr8	13224218	13224489	272	121	25	13.895	0.0094	25	1.20325	3	13.2013	6.5	intragenic	18.17	21	ENSG00000164741	DLC1	148057	-1	ENSG00000252179	AC022844.1	-169199	-1	90387	13133952
chr8	27950509	27950805	297	124	75	80.414	0.0294	87	4.18732	2	59.5752	29.3333	tss_flanking	98.59	80	ENSG00000134014	ELP3	224	1	ENSG00000189233	C8orf80	-9245	1	298	27950931
chr8	33370552	33370897	346	149	69	69.03	0.0217	79	3.80228	2	54.1593	26.6667	tss_flanking	89.72	67	ENSG00000129696	C8orf41	2	-1	ENSG00000239039	SNORD13	-292	-1	631	33370070
chr8	34783093	34783620	528	378	31	11.835	0.0272	30	1.4439	11	5.24668	2.58333	intergenic	11.85	15	ENSG00000243181	RP11-734J24.1	51793	1	ENSG00000156687	UNC5D	-309504	1	1359049	33424422
chr8	48265768	48266156	389	184	28	10.573	0.0441	29	1.39577	16	3.58407	1.76471	intragenic	13.74	18	ENSG00000164808	KIAA0146	92410	1	ENSG00000215177	AC120036.1	-151432	1	92072	48173880
chr8	74884506	74885000	495	142	30	11.367	0.0376	29	1.39577	15	3.80807	1.875	tss_flanking	13.88	16	ENSG00000154582	TCEB1	-302	-1	ENSG00000175606	TMEM70	-3782	-1	318	74884966
chr8	86019148	86019460	313	175	21	11.185	0.039	21	1.01073	2	14.8938	7.33333	tss_flanking	19.68	17	ENSG00000133739	LRRCC1	-54	1	ENSG00000133740	E2F5	-70296	1	138	86019185
chr8	103665870	103666884	1015	528	233	229.031	0	282	13.5727	9	57.4765	28.3	tss_flanking	134.58	173	ENSG00000155090	KLF10	1585	-1	ENSG00000250684	KB-1042C11.1	34763	-1	881	103667279
chr8	128519531	128520338	808	190	77	14.255	0.0099	79	3.80228	63	2.53872	1.25	intergenic	9.97	37	ENSG00000246228	AC018714.1	-25337	-1	ENSG00000212993	POU5F1P1	92588	-1	230786	128750507
chr8	128865964	128867226	1263	156	86	11.204	0.0392	87	4.18732	55	3.19153	1.57143	tss_flanking	4.94	20	ENSG00000221315	MIR1204	57912	1	ENSG00000249859	PVT1	59341	1	1830	128864290
chr8	129550515	129551292	778	350	86	13.976	0.0095	90	4.33171	73	2.49755	1.22973	intergenic	7.39	44	ENSG00000221351	AC068570.1	-281175	1	ENSG00000201782	AC007860.1	318115	1	429563	129121302
chr8	131027155	131027798	644	328	49	11.427	0.0331	50	2.4065	28	3.57171	1.75862	tss_flanking	5.8	19	ENSG00000153310	FAM49B	1214	-1	ENSG00000253043	AC131568.2	-10636	-1	1414	131028897
chr8	131314676	131315105	430	208	45	22.696	0.0054	48	2.31024	13	7.1084	3.5	intragenic	19.18	40	ENSG00000248594	AC103725.1	-75090	-1	ENSG00000153317	ASAP1	99333	-1	55830	131370714
chr8	143757563	143757845	283	84	22	11.34	0.0374	23	1.10699	9	4.87433	2.4	tss_flanking	13.88	22	ENSG00000234616	JRK	5739	-1	ENSG00000167653	PSCA	5921	-1	5737	143751910
chr8	144897844	144898132	289	183	35	30.735	0.0078	36	1.73268	4	15.0292	7.4	tss_flanking	44.78	28	ENSG00000180900	SCRIB	-478	-1	ENSG00000216090	MIR937	-2815	-1	837	144897190
chr8	145159724	145160005	282	106	39	31.079	0.008	45	2.16585	5	15.5708	7.66667	tss_flanking	49.95	38	ENSG00000179632	MAF1	525	1	ENSG00000179526	SHARPIN	-690	1	298	145159532
chr9	734738	735315	578	146	76	46.966	0.0122	82	3.94667	10	15.3246	7.54545	tss_flanking	38.27	53	ENSG00000227914	RP11-130C19.3	-49329	-1	ENSG00000229875	RP11-130C19.1	74898	-1	27938	706946
chr9	4740318	4740945	628	141	46	23.156	0.0056	49	2.35837	8	11.2832	5.55556	tss_flanking	16.65	23	ENSG00000147853	AK3	1584	-1	ENSG00000220105	RP11-307I14.2	41619	-1	851	4739608
chr9	4740958	4741273	316	196	27	15.13	0.0106	26	1.25138	3	13.7091	6.75	tss_flanking	15.94	22	ENSG00000147853	AK3	889	-1	ENSG00000220105	RP11-307I14.2	40924	-1	410	4741564
chr9	7799593	7799915	323	243	24	13.65	0.0091	25	1.20325	5	8.80088	4.33333	tss_flanking	18.45	17	ENSG00000137038	C9orf123	88544	-1	ENSG00000226376	RP11-29B9.1	135301	-1	177	7799659
chr9	19128893	19129133	241	146	21	13.334	0.0147	21	1.01073	4	8.93628	4.4	intragenic	15.07	16	ENSG00000147872	PLIN2	20249	-1	ENSG00000147874	HAUS6	-25922	-1	332	19128707
chr9	19129638	19130008	371	221	35	22.48	0.0054	36	1.73268	5	12.5243	6.16667	intragenic	24.72	29	ENSG00000147872	PLIN2	19429	-1	ENSG00000147874	HAUS6	-26742	-1	1152	19128707
chr9	19161513	19162103	591	243	128	91.569	0	140	6.73821	19	14.3184	7.05	<25kb	43.13	90	ENSG00000147872	PLIN2	-12468	-1	ENSG00000232176	RP11-146N23.1	39288	-1	33049	19128707
chr9	33329052	33329600	549	226	42	19.867	0.0047	47	2.26211	16	5.73451	2.82353	intragenic	11.36	24	ENSG00000200544	AL356472.1	23594	-1	ENSG00000086102	NFX1	38769	-1	38603	33290675
chr9	33330077	33330329	253	100	39	26.942	0.0065	39	1.87707	9	8.12389	4	intragenic	21.63	35	ENSG00000200544	AL356472.1	22695	-1	ENSG00000086102	NFX1	39668	-1	39502	33290675
chr9	75733874	75734150	277	105	33	15.901	0.0037	33	1.58829	2	23.0177	11.3333	intergenic	15.3	25	ENSG00000135046	ANXA1	-32694	1	ENSG00000165092	ALDH1A1	-38621	1	13559	75747538
chr9	79186532	79186820	289	173	46	13.949	0.0095	57	2.74342	30	3.79988	1.87097	tss_flanking	11.03	48	ENSG00000241781	AL161626.1	56	1	ENSG00000219149	RP11-214N16.2	-22018	1	10	79186695
chr9	88896454	88897181	728	150	92	49.912	0.0137	100	4.81301	16	12.0664	5.94118	tss_flanking	24.42	41	ENSG00000135070	ISCA1	910	-1	ENSG00000187753	C9orf153	-22032	-1	218	88896822
chr9	93800187	93800466	280	158	33	18.64	0.0044	35	1.68455	9	7.3115	3.6	intergenic	20.19	26	ENSG00000249954	AL158071.1	37069	-1	ENSG00000230537	RP11-305L7.1	69241	-1	155884	93956229
chr9	99182709	99183091	383	272	33	12.309	0.0183	34	1.63642	17	3.94911	1.94444	tss_flanking	10.77	20	ENSG00000165244	ZNF367	-2370	-1	ENSG00000238251	RP11-172F4.2	13415	-1	1235	99181746
chr9	102861189	102861590	402	162	32	11.906	0.0274	34	1.63642	6	10.1549	5	tss_flanking	8.91	23	ENSG00000023318	ERP44	-29	-1	ENSG00000119509	INVS	-187	-1	258	102861093
chr9	107688758	107689156	399	306	23	10.544	0.0459	23	1.10699	11	4.06195	2	tss_flanking	12.95	13	ENSG00000226334	RP11-217B7.2	-770	1	ENSG00000165029	ABCA1	1454	1	48	107689112
chr9	107753391	107754452	1062	718	206	147.63	0	228	10.9737	26	17.2257	8.48148	tss_flanking	70.45	118	ENSG00000230013	RP11-217B7.3	-47	-1	ENSG00000165029	ABCA1	-63591	-1	194	107753915
chr9	107816668	107817196	529	359	52	14.971	0.0105	57	2.74342	33	3.4646	1.70588	intergenic	11.09	36	ENSG00000201583	AL591506.1	-42010	1	ENSG00000230013	RP11-217B7.3	-62965	1	63112	107753915
chr9	107826789	107827140	352	192	34	18.409	0.0043	36	1.73268	9	7.5146	3.7	intergenic	12.81	22	ENSG00000201583	AL591506.1	-32056	1	ENSG00000230013	RP11-217B7.3	-72919	1	73066	107753915
chr9	108320239	108320556	318	165	85	71.725	0.0227	90	4.33171	11	15.4015	7.58333	tss_flanking	53.5	76	ENSG00000106692	FKTN	-7	1	ENSG00000228317	RP11-235C23.5	-94	1	140	108320544
chr9	110517527	110517882	356	172	30	14.187	0.0098	31	1.49203	7	8.12389	4	intergenic	16.46	26	ENSG00000222558	AL162389.2	42429	-1	ENSG00000244104	AL162389.1	56496	-1	54653	110463046
chr9	113388374	113389107	734	187	67	21.459	0.0052	67	3.22472	38	3.54118	1.74359	intergenic	14.82	34	ENSG00000232896	RP11-410K21.2	26806	1	ENSG00000030304	MUSK	-42490	1	46992	113341569
chr9	115142215	115142975	761	576	123	78.405	0.0278	126	6.06439	19	12.8967	6.35	tss_flanking	48.45	66	ENSG00000119471	HSDL2	574	1	ENSG00000213529	RP11-432F4.2	17797	1	137	115142654
chr9	115983391	115983821	431	220	75	47.22	0.0125	84	4.04293	7	21.5791	10.625	tss_flanking	35.88	63	ENSG00000119321	FKBP15	30	-1	ENSG00000136868	SLC31A1	-231	-1	157	115983454
chr9	130601043	130601485	443	204	34	12.846	0.0195	41	1.97333	14	5.68672	2.8	tss_flanking	12.3	24	ENSG00000222455	AL157935.2	2254	-1	ENSG00000222296	AL157935.3	-4926	-1	332	130600915
chr9	133321915	133322308	394	179	26	11.094	0.0385	28	1.34764	8	6.54425	3.22222	tss_flanking	15.75	24	ENSG00000130707	ASS1	2000	1	ENSG00000238298	AL354898.2	-3147	1	460	133321634
chr9	136202927	136203214	288	122	20	11.002	0.0403	23	1.10699	6	6.96334	3.42857	tss_flanking	16.65	16	ENSG00000148296	SURF6	186	-1	ENSG00000201451	AL158826.1	1612	-1	159	136202890
chr9	139294509	139294863	355	175	22	12.888	0.0196	27	1.29951	3	14.2168	7	tss_flanking	18.93	18	ENSG00000165684	SNAPC4	-1435	-1	ENSG00000165689	SDCCAG3	10377	-1	347	139294337
chrX	9134019	9134252	234	96	16	11.041	0.0382	17	0.818212	0	36.5575	18	tss_flanking	20.6	15	ENSG00000177138	FAM9B	-1435	-1	ENSG00000219870	RP11-430A19.2	-13311	-1	61081	9195196
chrX	40504253	40504607	355	211	45	36.37	0.0098	46	2.21398	6	13.6365	6.71429	tss_flanking	44.53	34	ENSG00000185753	CXorf38	2342	-1	ENSG00000238205	RP11-126D17.4	21628	-1	170	40504294
chrX	40804388	40804554	167	59	15	12.645	0.0191	15	0.721951	1	16.2478	8	<25kb	26.51	14	ENSG00000216866	RP11-185O17.3	-9478	-1	ENSG00000189145	RP11-77G22.2	37207	-1	82416	40886863
chrX	45366352	45366730	379	149	120	134.073	0	140	6.73821	3	71.5918	35.25	tss_flanking	93.42	119	ENSG00000229563	RP11-245M24.1	1868	1	ENSG00000237782	RP1-192P9.1	-125261	1	258477	45624978
chrX	109090495	109090776	282	128	54	48.828	0.0132	57	2.74342	2	39.2655	19.3333	<25kb	36.34	43	ENSG00000225381	RP1-205E24.1	-5918	1	ENSG00000252069	AL590647.1	-102645	1	114301	108976322
chrX	153639696	153639973	278	119	18	11.955	0.0251	18	0.866342	6	5.51264	2.71429	tss_flanking	18.94	15	ENSG00000102125	TAZ	-39	1	ENSG00000013563	DNASE1L1	634	1	130	153639685
