# Supplementary material for: Genomewide Analyses Define Different Modes of Transcriptional Regulation by Peroxisome Proliferator-Activated Receptor-β/δ (PPARβ/δ)
Source: PLoS One. 2011 Jan 19;6(1):e16344. doi: 10.1371/journal.pone.0016344 (PMC3023804; doi:10.1371/journal.pone.0016344)
Supplement: Dataset S4 — ChIP-Seq data set of histone H3 lysine-4 trimethylation (H3K4me3) enrichment peaks (complete list; n = 24,843). (XLS) [file pone.0016344.s009.xls]

## Sheet: S4_H3K4m3_peaks
chr	start	end	length	summit	tags (MACS)	-log(p-value) (MACS)	FDR (MACS)	fold_enrichment (MACS	Foreground tags	Foreground tags (normalized 10^6)	Background tags	F/B ratio normalized	F/B ratio	Location	Primary Gene ID	Primary Gene Name	Primary Gene Distance	Primary Gene Strand	PolII GW501516 tag count
chr1	564408	567250	2843	671	2145	310	0	10.01	2230	218.992	1577	5.85871	1.41381	tss_flanking	ENSG00000225630	RP5-857K21.8	59	1	1310
chr1	567411	567911	501	105	124	19.965	0.0027	5.94	127	12.4717	122	4.31236	1.04065	tss_flanking	ENSG00000241800	AC114498.1	551	-1	74
chr1	567932	570356	2425	470	1459	310	0	16.77	1503	147.598	1113	5.59464	1.35009	tss_flanking	ENSG00000229344	RP5-857K21.7	265	1	892
chr1	841510	841760	251	174	7	5.408	1	16.69	7	0.687417	2	11.0504	2.66667	<25kb	ENSG00000230699	RP11-54O7.1	-5131	1	2
chr1	858996	859231	236	67	7	5.446	1	12.71	8	0.78562	4	7.45903	1.8	tss_flanking	ENSG00000187634	SAMD11	-1197	1	9
chr1	859358	859640	283	79	9	6.926	0.4993	16.34	10	0.982025	1	22.7915	5.5	tss_flanking	ENSG00000187634	SAMD11	-823	1	14
chr1	859646	860331	686	131	29	19.497	0.0033	19.33	27	2.65147	7	14.5037	3.5	tss_flanking	ENSG00000187634	SAMD11	-483	1	38
chr1	860370	861132	763	210	39	29.708	0.0005	33.38	38	3.73169	8	17.9569	4.33333	tss_flanking	ENSG00000187634	SAMD11	320	1	68
chr1	877486	877719	234	168	7	5.629	1	13.35	7	0.687417	0	33.1512	8	tss_flanking	ENSG00000188976	NOC2L	17035	-1	7
chr1	877782	878029	248	164	7	5.445	1	16.69	7	0.687417	4	6.63025	1.6	intragenic	ENSG00000188976	NOC2L	16743	-1	13
chr1	893882	894661	780	624	68	68.035	0.0001	56.74	68	6.67777	11	23.8275	5.75	tss_flanking	ENSG00000188976	NOC2L	183	-1	65
chr1	895706	896580	875	378	57	51.596	0.0002	63.42	59	5.79395	3	62.1586	15	tss_flanking	ENSG00000187961	KLHL17	117	1	46
chr1	896617	896963	347	70	17	12.496	0.0291	33.38	16	1.57124	4	14.0893	3.4	tss_flanking	ENSG00000187961	KLHL17	720	1	1
chr1	901738	902704	967	500	44	26.887	0.0007	30.5	45	4.41911	19	9.53098	2.3	intragenic	ENSG00000187583	PLEKHN1	361	1	112
chr1	932484	932804	321	173	8	5.557	1	16.69	9	0.883822	2	13.813	3.33333	<25kb	ENSG00000188290	HES4	2895	-1	7
chr1	934213	934701	489	295	22	16.372	0.0065	20.02	22	2.16045	7	11.9137	2.875	intragenic	ENSG00000188290	HES4	1044	-1	11
chr1	934757	937542	2786	1182	135	93.456	0.0002	32.68	129	12.6681	44	11.9713	2.88889	tss_flanking	ENSG00000188290	HES4	-387	-1	234
chr1	948373	949822	1450	659	79	45.321	0.0003	23.87	76	7.46339	37	8.39686	2.02632	tss_flanking	ENSG00000187608	ISG15	229	1	122
chr1	954986	955303	318	122	13	10.766	0.0636	26.7	14	1.37483	2	20.7195	5	tss_flanking	ENSG00000188157	AGRN	-395	1	27
chr1	955455	956230	776	120	54	50.501	0.0003	43.39	54	5.30293	5	37.9858	9.16667	tss_flanking	ENSG00000188157	AGRN	72	1	85
chr1	956282	956557	276	76	12	8.17	0.2457	23.36	11	1.08023	1	24.8634	6	tss_flanking	ENSG00000188157	AGRN	855	1	11
chr1	968434	968651	218	84	8	6.931	0.498	23.36	8	0.78562	3	9.32379	2.25	intragenic	ENSG00000188157	AGRN	13015	1	9
chr1	995087	995411	325	158	18	15.631	0.0084	29.74	18	1.76764	9	7.87342	1.9	tss_flanking	ENSG00000217801	RP11-465B22.3	131	1	33
chr1	1004503	1005134	632	114	28	20.38	0.0024	35.34	27	2.65147	9	11.6029	2.8	intragenic	ENSG00000237330	AL390719.1	5070	-1	27
chr1	1014837	1015021	185	82	7	6.38	0.6888	20.03	7	0.687417	4	6.63025	1.6	<25kb	ENSG00000237330	AL390719.1	-5232	-1	31
chr1	1015102	1015352	251	116	10	7.402	0.3766	19.61	9	0.883822	4	8.28781	2	<25kb	ENSG00000237330	AL390719.1	-5531	-1	67
chr1	1050490	1050864	375	188	14	9.085	0.1502	14.71	15	1.47304	9	6.63025	1.6	tss_flanking	ENSG00000131591	C1orf159	1063	-1	1
chr1	1051117	1051616	500	239	42	41.763	0.0003	76.77	42	4.1245	4	35.6376	8.6	tss_flanking	ENSG00000131591	C1orf159	385	-1	28
chr1	1051837	1052325	489	173	23	18.884	0.0037	26.52	23	2.25866	6	14.2077	3.42857	tss_flanking	ENSG00000131591	C1orf159	-269	-1	20
chr1	1166125	1168001	1877	1116	157	149.182	0.0005	96.66	157	15.4178	22	28.4668	6.86957	tss_flanking	ENSG00000078808	SDF4	170	-1	183
chr1	1200484	1200717	234	79	8	5.344	1	13.73	8	0.78562	5	6.21586	1.5	tss_flanking	ENSG00000160087	UBE2J2	8702	-1	13
chr1	1207906	1209959	2054	832	179	166.281	0.0008	70.48	180	17.6764	34	21.4299	5.17143	tss_flanking	ENSG00000160087	UBE2J2	527	-1	201
chr1	1240563	1241246	684	191	24	14.058	0.0144	16.74	25	2.45506	13	7.69582	1.85714	tss_flanking	ENSG00000169972	PUSL1	-3193	1	110
chr1	1241960	1243928	1969	915	138	107.799	0.0003	55.92	139	13.6501	32	17.5802	4.24242	tss_flanking	ENSG00000169972	PUSL1	-1072	1	135
chr1	1243932	1245174	1243	400	112	112.868	0.0003	53.4	113	11.0969	11	39.3671	9.5	tss_flanking	ENSG00000169972	PUSL1	385	1	151
chr1	1259553	1260103	551	173	74	80.1	0.0002	50.42	75	7.36519	11	26.2447	6.33333	tss_flanking	ENSG00000127054	CPSF3L	345	-1	70
chr1	1260146	1260937	792	166	80	77.58	0.0002	59.21	80	7.8562	13	23.9754	5.78571	tss_flanking	ENSG00000224051	GLTPD1	176	1	78
chr1	1283042	1284854	1813	1214	148	129.128	0.0004	48.16	148	14.534	32	18.7104	4.51515	tss_flanking	ENSG00000107404	DVL1	474	-1	114
chr1	1284901	1285416	516	335	50	52.513	0.0002	53.4	49	4.81192	5	34.5325	8.33333	tss_flanking	ENSG00000107404	DVL1	-506	-1	89
chr1	1293129	1293968	840	190	39	29.703	0.0005	25.42	41	4.0263	11	14.5037	3.5	tss_flanking	ENSG00000162576	MXRA8	3838	-1	87
chr1	1307416	1307732	317	210	11	6.404	0.6799	12.48	12	1.17843	9	5.38708	1.3	<25kb	ENSG00000175756	AURKAIP1	3249	-1	15
chr1	1309517	1311125	1609	963	136	128.073	0.0004	73.2	138	13.5519	22	25.0436	6.04348	tss_flanking	ENSG00000175756	AURKAIP1	395	-1	195
chr1	1333706	1335886	2181	1386	232	195.06	0.0013	52.93	235	23.0776	45	21.26	5.13043	tss_flanking	ENSG00000224870	RP4-758J18.2	190	1	259
chr1	1341749	1343547	1799	775	212	204.227	0.0015	77.78	215	21.1135	33	26.326	6.35294	tss_flanking	ENSG00000242485	MRPL20	169	-1	249
chr1	1343920	1344179	260	155	10	6.189	0.7678	11.9	10	0.982025	9	4.5583	1.1	tss_flanking	ENSG00000242485	MRPL20	-1382	-1	5
chr1	1376323	1376648	326	166	11	8.37	0.2202	19.61	11	1.08023	7	6.21586	1.5	intragenic	ENSG00000179403	VWA1	6248	1	5
chr1	1406362	1407244	883	561	68	65.877	0.0001	63.42	68	6.67777	7	35.7412	8.625	tss_flanking	ENSG00000160072	ATAD3B	-220	1	98
chr1	1407963	1408321	359	107	18	14.571	0.0121	36.71	19	1.86585	3	20.7195	5	tss_flanking	ENSG00000160072	ATAD3B	927	1	7
chr1	1446681	1447617	937	566	74	71.881	0.0002	56.06	76	7.46339	15	19.9425	4.8125	tss_flanking	ENSG00000197785	ATAD3A	-284	1	201
chr1	1474589	1475526	938	546	54	44.986	0.0003	40.05	53	5.20473	7	27.9714	6.75	intragenic	ENSG00000205090	C1orf70	698	-1	19
chr1	1475540	1476300	761	84	38	28.592	0.0005	36.71	37	3.63349	4	31.4937	7.6	tss_flanking	ENSG00000205090	C1orf70	209	-1	94
chr1	1509029	1511032	2004	1105	256	261.834	0.0044	66.9	262	25.729	42	25.3453	6.11628	tss_flanking	ENSG00000160075	SSU72	115	-1	316
chr1	1524067	1524310	244	178	7	5.497	1	20.03	7	0.687417	3	8.28781	2	<25kb	ENSG00000236684	AL645728.3	9109	1	0
chr1	1549690	1550175	486	77	21	8.779	0.1791	11.04	19	1.86585	15	5.17988	1.25	tss_flanking	ENSG00000197530	MIB2	-1034	1	9
chr1	1550299	1552159	1861	720	191	185.335	0.0011	66.14	192	18.8549	30	25.7991	6.22581	tss_flanking	ENSG00000197530	MIB2	218	1	338
chr1	1552468	1552724	257	82	7	5.053	1	15.25	9	0.883822	1	20.7195	5	tss_flanking	ENSG00000197530	MIB2	1749	1	3
chr1	1590303	1590757	455	376	16	10.766	0.0636	16.69	15	1.47304	1	33.1512	8	tss_flanking	ENSG00000248333	CDC2L1	-1744	-1	34
chr1	1655627	1656019	393	122	22	17.397	0.005	23.12	22	2.16045	7	11.9137	2.875	tss_flanking	ENSG00000008128	CDK11A	217	-1	97
chr1	1708474	1708790	317	154	14	9.085	0.1502	14.5	14	1.37483	14	4.1439	1	tss_flanking	ENSG00000008130	NADK	3268	-1	3
chr1	1709082	1710531	1450	426	115	92.576	0.0002	50.04	116	11.3915	13	34.6312	8.35714	tss_flanking	ENSG00000008130	NADK	2388	-1	158
chr1	1812155	1812327	173	101	7	6.437	0.6683	19.06	7	0.687417	5	5.52521	1.33333	tss_flanking	ENSG00000248957	AL109917.1	-3344	1	2
chr1	1820450	1820664	215	150	9	7.245	0.4164	16.15	9	0.883822	5	6.90651	1.66667	tss_flanking	ENSG00000078369	GNB1	1895	-1	4
chr1	1820959	1822180	1222	618	119	124.101	0.0003	68.63	124	12.1771	10	47.0898	11.3636	tss_flanking	ENSG00000078369	GNB1	918	-1	56
chr1	1822189	1822867	679	181	91	104.956	0.0002	97.81	91	8.93642	3	95.3098	23	tss_flanking	ENSG00000078369	GNB1	125	-1	116
chr1	1822947	1823510	564	86	35	28.402	0.0005	45.87	35	3.43709	11	12.4317	3	tss_flanking	ENSG00000231050	RP1-140A9.1	123	1	121
chr1	1839786	1840915	1130	651	72	61.579	0.0001	70.88	75	7.36519	10	28.6306	6.90909	tss_flanking	ENSG00000169885	CALML6	-5829	1	171
chr1	2064081	2064373	293	111	10	6.504	0.6473	12.04	11	1.08023	9	4.97269	1.2	tss_flanking	ENSG00000182873	RP11-181G12.2	51636	-1	2
chr1	2064498	2064739	242	81	12	9.001	0.157	16.61	11	1.08023	5	8.28781	2	tss_flanking	ENSG00000182873	RP11-181G12.2	51249	-1	13
chr1	2065034	2065381	348	192	11	6.387	0.6863	18.2	12	1.17843	7	6.73385	1.625	tss_flanking	ENSG00000182873	RP11-181G12.2	50602	-1	14
chr1	2121084	2121842	759	185	45	37.743	0.0003	36.6	46	4.51731	8	21.6404	5.22222	intragenic	ENSG00000182873	RP11-181G12.2	-5441	-1	131
chr1	2125475	2125727	253	180	7	5.383	1	13.35	11	1.08023	3	12.4317	3	tss_flanking	ENSG00000182873	RP11-181G12.2	-9827	-1	5
chr1	2126498	2126880	383	217	15	11.01	0.0573	17.52	16	1.57124	8	7.82738	1.88889	tss_flanking	ENSG00000182873	RP11-181G12.2	-10887	-1	45
chr1	2130542	2131251	710	634	27	17.412	0.005	26.7	26	2.55326	6	15.9836	3.85714	tss_flanking	ENSG00000243558	RP11-181G12.5	12837	-1	104
chr1	2136795	2137112	318	146	10	6.96	0.4909	17.46	11	1.08023	5	8.28781	2	tss_flanking	ENSG00000243558	RP11-181G12.5	7072	-1	33
chr1	2143982	2144528	547	336	17	8.801	0.1775	20.33	19	1.86585	11	6.90651	1.66667	tss_flanking	ENSG00000162585	C1orf86	-159	-1	69
chr1	2158349	2160099	1751	1167	116	100.778	0.0002	43.39	115	11.2933	4	96.1386	23.2	tss_flanking	ENSG00000157933	SKI	-618	1	274
chr1	2160154	2163428	3275	459	274	256.502	0.0038	60.57	274	26.9075	49	22.7915	5.5	tss_flanking	ENSG00000157933	SKI	479	1	78
chr1	2163595	2164047	453	344	19	12.489	0.0293	16.86	20	1.96405	10	7.91109	1.90909	tss_flanking	ENSG00000215059	AL590822.1	2854	-1	12
chr1	2167497	2167728	232	148	7	5.269	1	14.76	7	0.687417	5	5.52521	1.33333	tss_flanking	ENSG00000215059	AL590822.1	-852	-1	3
chr1	2245825	2246283	459	126	14	8.732	0.1835	13.35	13	1.27663	3	14.5037	3.5	intergenic	ENSG00000238240	RP4-740C4.5	37347	-1	21
chr1	2246736	2247029	294	159	10	7.893	0.2907	16.69	10	0.982025	2	15.1943	3.66667	intergenic	ENSG00000238240	RP4-740C4.5	36403	-1	2
chr1	2253693	2253951	259	77	9	7.361	0.3907	20.03	9	0.883822	2	13.813	3.33333	intragenic	ENSG00000238240	RP4-740C4.5	29528	-1	5
chr1	2322264	2324610	2347	611	197	161.871	0.0007	71.48	195	19.1495	44	18.049	4.35556	tss_flanking	ENSG00000157916	RER1	-392	1	212
chr1	2343188	2344690	1503	642	112	102.689	0.0002	63.42	112	10.9987	12	36.0201	8.69231	tss_flanking	ENSG00000157911	PEX10	1406	-1	148
chr1	2456568	2458456	1889	961	134	109.064	0.0003	57.19	135	13.2573	32	17.0779	4.12121	tss_flanking	ENSG00000157881	PANK4	521	-1	107
chr1	2478155	2478434	280	134	8	6.036	0.8689	16.69	9	0.883822	1	20.7195	5	<25kb	ENSG00000157873	TNFRSF14	-8789	1	6
chr1	2487606	2488373	768	550	41	33.134	0.0004	33.38	40	3.9281	9	16.99	4.1	tss_flanking	ENSG00000238164	RP3-395M20.8	314	-1	60
chr1	2517016	2518895	1880	644	118	93.185	0.0002	64.05	116	11.3915	24	19.3935	4.68	tss_flanking	ENSG00000157870	C1orf93	-270	1	156
chr1	2573688	2574632	945	848	48	37.654	0.0003	43.39	50	4.91012	12	16.2569	3.92308	intragenic	ENSG00000142606	MMEL1	-10107	-1	86
chr1	2574758	2575002	245	77	9	6.511	0.6416	20.03	9	0.883822	3	10.3598	2.5	intragenic	ENSG00000142606	MMEL1	-10406	-1	3
chr1	3527134	3527387	254	100	7	5.37	1	16.69	9	0.883822	1	20.7195	5	tss_flanking	ENSG00000162591	MEGF6	825	-1	4
chr1	3527746	3528131	386	181	11	7.674	0.326	16.69	11	1.08023	2	16.5756	4	tss_flanking	ENSG00000162591	MEGF6	132	-1	3
chr1	3540643	3542288	1646	1021	120	108.956	0.0003	73.43	121	11.8825	17	28.0865	6.77778	tss_flanking	ENSG00000158109	TPRG1L	98	1	100
chr1	3565928	3566784	857	548	61	48.107	0.0003	38.94	63	6.18676	10	24.11	5.81818	tss_flanking	ENSG00000078900	TP73	-2608	1	77
chr1	3568695	3569081	387	199	11	7.181	0.4303	18.06	12	1.17843	5	8.97846	2.16667	tss_flanking	ENSG00000078900	TP73	-190	1	10
chr1	3569089	3569567	479	298	19	11.393	0.0469	17.16	18	1.76764	8	8.74824	2.11111	tss_flanking	ENSG00000116213	WDR8	-62	-1	4
chr1	3663269	3663541	273	204	9	6.085	0.8156	12.71	9	0.883822	1	20.7195	5	tss_flanking	ENSG00000227372	KIAA0495	427	-1	2
chr1	3663620	3664212	593	509	25	17.09	0.0054	26.7	24	2.35686	13	7.39983	1.78571	tss_flanking	ENSG00000227372	KIAA0495	-229	-1	70
chr1	3711988	3713671	1684	806	140	136.083	0.0004	63.42	147	14.4358	21	27.8772	6.72727	tss_flanking	ENSG00000130764	LRRC47	274	-1	160
chr1	3772898	3774407	1510	1039	158	159.794	0.0007	77.2	160	15.7124	26	24.71	5.96296	tss_flanking	ENSG00000169598	DFFB	92	1	147
chr1	3774432	3774697	266	84	10	6.185	0.7692	15.25	9	0.883822	5	6.90651	1.66667	tss_flanking	ENSG00000169598	DFFB	671	1	1
chr1	3816020	3817472	1453	523	103	80.931	0.0002	45.75	101	9.91845	23	17.6116	4.25	tss_flanking	ENSG00000198912	C1orf174	314	-1	159
chr1	3817494	3818131	638	134	43	34.645	0.0003	39.54	42	4.1245	10	16.1989	3.90909	tss_flanking	ENSG00000236423	RP13-15E13.1	692	1	107
chr1	6051313	6053073	1761	1082	122	103.08	0.0002	66.22	122	11.9807	16	29.9824	7.23529	tss_flanking	ENSG00000131697	NPHP4	138	-1	116
chr1	6053100	6053737	638	293	33	22.425	0.0019	23.35	33	3.24068	11	11.7411	2.83333	tss_flanking	ENSG00000131697	NPHP4	-860	-1	8
chr1	6258554	6260480	1927	970	182	133.475	0.0004	58.77	181	17.7746	60	12.3638	2.98361	tss_flanking	ENSG00000158286	RNF207	-6011	1	183
chr1	6265114	6265461	348	225	15	8.502	0.2042	17.69	16	1.57124	10	6.40422	1.54545	tss_flanking	ENSG00000158286	RNF207	-196	1	29
chr1	6265747	6266935	1189	579	105	105.006	0.0002	56.74	105	10.3113	13	31.3753	7.57143	tss_flanking	ENSG00000226944	RP1-120G22.11	-486	-1	140
chr1	6294391	6296155	1765	1478	181	164.912	0.0007	85.36	181	17.7746	37	19.8471	4.78947	tss_flanking	ENSG00000116237	ICMT	163	-1	195
chr1	6296212	6296353	142	72	8	7.717	0.3162	26.14	7	0.687417	0	33.1512	8	tss_flanking	ENSG00000225077	C1orf211	-16	1	28
chr1	6320400	6321412	1013	331	54	43.293	0.0003	33.38	56	5.49934	2	78.7342	19	tss_flanking	ENSG00000158292	GPR153	304	-1	27
chr1	6411967	6412201	235	84	7	5.615	1	13.35	8	0.78562	4	7.45903	1.8	tss_flanking	ENSG00000097021	ACOT7	42400	-1	0
chr1	6452377	6453540	1164	920	64	50.653	0.0003	53.25	62	6.08855	19	13.0533	3.15	tss_flanking	ENSG00000097021	ACOT7	1154	-1	70
chr1	6453558	6453865	308	155	27	27.66	0.0006	60.08	27	2.65147	2	38.6764	9.33333	tss_flanking	ENSG00000097021	ACOT7	738	-1	109
chr1	6453961	6454297	337	116	20	13.061	0.0225	19.27	19	1.86585	10	7.53437	1.81818	tss_flanking	ENSG00000097021	ACOT7	374	-1	38
chr1	6545121	6545618	498	321	16	10.199	0.0838	23.36	18	1.76764	4	15.7468	3.8	tss_flanking	ENSG00000215788	TNFRSF25	-19187	-1	19
chr1	6549933	6550179	247	111	8	5.72	1	13.46	8	0.78562	5	6.21586	1.5	tss_flanking	ENSG00000215788	TNFRSF25	-23789	-1	9
chr1	6550186	6551551	1366	839	97	79.449	0.0002	41.34	95	9.32923	18	20.9376	5.05263	tss_flanking	ENSG00000215788	TNFRSF25	-24770	-1	73
chr1	6557024	6557415	392	203	14	9.726	0.1059	20.02	14	1.37483	4	12.4317	3	tss_flanking	ENSG00000171680	PLEKHG5	22894	-1	5
chr1	6557618	6558002	385	240	26	21.636	0.0019	36.6	25	2.45506	7	13.4677	3.25	tss_flanking	ENSG00000171680	PLEKHG5	22263	-1	26
chr1	6613925	6615037	1113	525	135	143.858	0.0005	97.22	137	13.4537	17	31.7699	7.66667	tss_flanking	ENSG00000162408	NOL9	145	-1	125
chr1	6639424	6640921	1498	726	82	55.31	0.0001	33.71	82	8.0526	33	10.116	2.44118	tss_flanking	ENSG00000204859	ZBTB48	89	1	238
chr1	6660325	6663347	3023	593	322	305.187	0	52.81	324	31.8176	57	23.2202	5.60345	tss_flanking	ENSG00000250449	AL591866.2	7653	1	476
chr1	6663359	6664553	1195	72	47	25.247	0.0008	21.87	48	4.71372	26	7.52042	1.81481	tss_flanking	ENSG00000250449	AL591866.2	10166	1	224
chr1	6672508	6673553	1046	573	115	125.577	0.0004	71.38	118	11.5879	17	27.3958	6.61111	tss_flanking	ENSG00000116273	PHF13	-664	1	147
chr1	6673583	6675185	1603	822	144	136.829	0.0004	64.52	145	14.2394	3	151.253	36.5	tss_flanking	ENSG00000162413	KLHL21	262	-1	123
chr1	6675196	6676146	951	82	76	58.285	0.0001	33.15	77	7.56159	22	14.0532	3.3913	tss_flanking	ENSG00000162413	KLHL21	-611	-1	17
chr1	6684848	6686128	1281	1045	85	53.54	0.0001	19.54	86	8.44541	35	10.0144	2.41667	tss_flanking	ENSG00000041988	THAP3	967	1	113
chr1	6761011	6762174	1164	755	114	99.022	0.0002	40.62	115	11.2933	30	15.5062	3.74194	tss_flanking	ENSG00000007923	DNAJC11	218	-1	111
chr1	6843912	6844801	890	544	67	53.446	0.0001	33.93	68	6.67777	21	12.9968	3.13636	tss_flanking	ENSG00000237436	RP11-312B8.1	447	-1	70
chr1	6844849	6845290	442	84	25	18.675	0.0037	41.06	23	2.25866	1	49.7269	12	tss_flanking	ENSG00000237436	RP11-312B8.1	-30	-1	62
chr1	6845419	6846841	1423	209	98	72.59	0.0002	52.97	96	9.42744	14	26.7973	6.46667	tss_flanking	ENSG00000171735	CAMTA1	244	1	54
chr1	7740970	7741218	249	74	7	5.433	1	16.69	8	0.78562	1	18.6476	4.5	intragenic	ENSG00000049245	VAMP3	-90285	1	2
chr1	7784965	7785198	234	160	7	5.629	1	20.03	7	0.687417	4	6.63025	1.6	intragenic	ENSG00000049245	VAMP3	-46204	1	2
chr1	7830785	7832494	1710	688	141	103.722	0.0002	41.59	145	14.2394	46	12.8726	3.10638	tss_flanking	ENSG00000049245	VAMP3	144	1	111
chr1	7843391	7843613	223	71	11	8.725	0.1844	16.86	11	1.08023	1	24.8634	6	tss_flanking	ENSG00000049246	PER3	-918	1	20
chr1	7844413	7845125	713	161	37	24.703	0.0011	20.18	38	3.73169	11	13.4677	3.25	tss_flanking	ENSG00000049246	PER3	194	1	21
chr1	8013818	8014736	919	680	58	41.536	0.0003	34.31	59	5.79395	23	10.3598	2.5	tss_flanking	ENSG00000116288	PARK7	147	1	171
chr1	8021004	8021595	592	324	57	47.569	0.0003	34.31	58	5.69574	18	12.8679	3.10526	tss_flanking	ENSG00000116288	PARK7	6977	1	241
chr1	8021664	8022379	716	433	74	64.106	0.0001	38.81	75	7.36519	15	19.6835	4.75	tss_flanking	ENSG00000116288	PARK7	7746	1	164
chr1	8065048	8065317	270	139	9	5.197	1	11.93	9	0.883822	6	5.91986	1.42857	intragenic	ENSG00000225820	CTA-215D11.3	1597	-1	30
chr1	8085045	8086769	1725	946	168	123.78	0.0003	37.05	169	16.5962	50	13.813	3.33333	tss_flanking	ENSG00000116285	ERRFI1	377	-1	383
chr1	8212190	8212354	165	83	7	6.615	0.5979	23.36	8	0.78562	3	9.32379	2.25	intergenic	ENSG00000229305	RP11-431K24.2	-37611	1	0
chr1	8249973	8250373	401	165	12	7.387	0.3856	16.15	12	1.17843	9	5.38708	1.3	tss_flanking	ENSG00000229305	RP11-431K24.2	254	1	3
chr1	8377898	8378123	226	151	8	6.699	0.5704	22.71	8	0.78562	3	9.32379	2.25	tss_flanking	ENSG00000162426	SLC45A1	163	1	8
chr1	8378191	8378678	488	81	26	19.677	0.0028	35.08	24	2.35686	9	10.3598	2.5	tss_flanking	ENSG00000162426	SLC45A1	386	1	22
chr1	8481842	8484429	2588	1724	238	178.522	0.001	35.47	242	23.765	59	16.7828	4.05	tss_flanking	ENSG00000232912	RP5-1115A15.1	-1139	1	284
chr1	8484535	8484895	361	188	12	5.031	1	7.38	14	1.37483	13	4.4399	1.07143	tss_flanking	ENSG00000232912	RP5-1115A15.1	18	1	21
chr1	8585276	8586247	972	552	67	41.49	0.0003	22.24	68	6.67777	25	10.9973	2.65385	tss_flanking	ENSG00000221083	AL096855.1	-13850	-1	134
chr1	8762877	8763994	1118	519	58	31.991	0.0005	22.88	56	5.49934	23	9.84177	2.375	tss_flanking	ENSG00000234619	RP4-633I8.1	-47093	1	178
chr1	8876833	8877851	1019	583	98	88.512	0.0002	44.58	98	9.62384	21	18.6476	4.5	tss_flanking	ENSG00000142599	RERE	286	-1	200
chr1	8877913	8878634	722	319	34	19.913	0.0027	18.39	32	3.14248	16	8.04405	1.94118	tss_flanking	ENSG00000142599	RERE	-530	-1	77
chr1	8908933	8909190	258	83	8	5.37	1	10.17	10	0.982025	6	6.51185	1.57143	intergenic	ENSG00000229716	RP11-185B14.1	17843	1	11
chr1	8937341	8937704	364	217	32	28.433	0.0005	37.57	32	3.14248	2	45.583	11	tss_flanking	ENSG00000236269	RP3-477M7.2	508	-1	11
chr1	8937810	8938832	1023	510	131	136.447	0.0004	58.79	131	12.8645	11	45.583	11	tss_flanking	ENSG00000236269	RP3-477M7.2	-254	-1	351
chr1	8938867	8939658	792	334	42	28.136	0.0005	25.42	40	3.9281	15	10.6188	2.5625	tss_flanking	ENSG00000074800	ENO1	107	-1	161
chr1	8950180	8950428	249	65	7	5.433	1	13.35	7	0.687417	1	16.5756	4	tss_flanking	ENSG00000238249	RP3-477M7.4	-3223	1	8
chr1	8977649	8977827	179	97	7	6.486	0.6523	20.03	7	0.687417	3	8.28781	2	<25kb	ENSG00000232663	RP3-477M7.6	7927	1	0
chr1	8978311	8978626	316	231	9	6.575	0.6194	16.69	9	0.883822	8	4.60434	1.11111	<25kb	ENSG00000232663	RP3-477M7.6	8723	1	4
chr1	9187498	9187817	320	243	11	5.792	0.9916	10.98	11	1.08023	11	4.1439	1	tss_flanking	ENSG00000180758	GPR157	1509	-1	1
chr1	9187841	9189306	1466	1151	103	75.274	0.0002	29.06	102	10.0167	38	10.9442	2.64103	tss_flanking	ENSG00000180758	GPR157	258	-1	96
chr1	9241424	9241703	280	199	12	6.368	0.6937	10.68	12	1.17843	13	3.84791	0.928571	tss_flanking	ENSG00000234546	RP3-510D11.2	-648	1	12
chr1	9241733	9241962	230	79	10	5.062	1	11.44	9	0.883822	7	5.17988	1.25	tss_flanking	ENSG00000234546	RP3-510D11.2	-459	1	2
chr1	9242003	9242411	409	83	22	13.003	0.023	14.64	21	2.06225	11	7.59716	1.83333	tss_flanking	ENSG00000234546	RP3-510D11.2	-185	1	21
chr1	9242413	9242769	357	223	17	11.165	0.0519	16.68	17	1.66944	5	12.4317	3	tss_flanking	ENSG00000234546	RP3-510D11.2	365	1	24
chr1	9242774	9243596	823	300	39	24.43	0.0013	25.42	38	3.73169	7	20.2015	4.875	tss_flanking	ENSG00000234546	RP3-510D11.2	803	1	24
chr1	9261475	9262143	669	589	33	19.959	0.0026	23.52	32	3.14248	10	12.4317	3	tss_flanking	ENSG00000228526	RP3-510D11.1	614	-1	31
chr1	9262180	9262624	445	279	15	6.401	0.6817	14.56	14	1.37483	12	4.78143	1.15385	tss_flanking	ENSG00000228526	RP3-510D11.1	219	-1	4
chr1	9294292	9294720	429	330	22	18.24	0.0045	27.63	25	2.45506	5	17.9569	4.33333	tss_flanking	ENSG00000049239	H6PD	-241	1	33
chr1	9294785	9295796	1012	180	86	80.442	0.0002	53.13	86	8.44541	8	40.0577	9.66667	tss_flanking	ENSG00000049239	H6PD	102	1	190
chr1	9352359	9352843	485	339	26	18.869	0.0037	21.33	26	2.55326	7	13.9857	3.375	tss_flanking	ENSG00000171621	SPSB1	-241	1	25
chr1	9352870	9355281	2412	1025	199	160.068	0.0007	43.46	198	19.4441	52	15.5592	3.75472	tss_flanking	ENSG00000171621	SPSB1	956	1	217
chr1	9488619	9489136	518	198	24	11.05	0.0562	15.25	24	2.35686	18	5.45251	1.31579	intergenic	ENSG00000252956	AL928921.1	9020	-1	115
chr1	9489203	9489673	471	85	24	11.132	0.0533	16.78	23	2.25866	18	5.23441	1.26316	intergenic	ENSG00000252956	AL928921.1	8549	-1	110
chr1	9519917	9520166	250	176	7	5.42	1	16.69	10	0.982025	3	11.3957	2.75	<25kb	ENSG00000252956	AL928921.1	-22256	-1	1
chr1	9599579	9600739	1161	323	107	100.046	0.0002	47.8	109	10.7041	20	21.7062	5.2381	tss_flanking	ENSG00000171612	SLC25A33	361	1	43
chr1	9648694	9650722	2029	934	148	123.818	0.0003	54.33	146	14.3376	34	17.4044	4.2	tss_flanking	ENSG00000188807	TMEM201	651	1	140
chr1	9686963	9687291	329	219	13	7.977	0.2769	16.64	13	1.27663	9	5.80147	1.4	<25kb	ENSG00000171608	PIK3CD	-24621	1	7
chr1	9712236	9712469	234	134	7	5.629	1	16.69	7	0.687417	3	8.28781	2	tss_flanking	ENSG00000171608	PIK3CD	567	1	0
chr1	9747121	9747621	501	365	25	18.189	0.0045	19.77	24	2.35686	7	12.9497	3.125	tss_flanking	ENSG00000231789	RP11-558F24.4	146	-1	18
chr1	9747738	9748383	646	520	26	14.04	0.0144	21.03	23	2.25866	8	11.0504	2.66667	tss_flanking	ENSG00000231789	RP11-558F24.4	-626	-1	16
chr1	9749111	9749496	386	160	19	13.061	0.0225	22.07	19	1.86585	8	9.20868	2.22222	tss_flanking	ENSG00000231789	RP11-558F24.4	-1639	-1	17
chr1	9749595	9749921	327	189	12	6.412	0.6778	15.78	11	1.08023	1	24.8634	6	tss_flanking	ENSG00000231789	RP11-558F24.4	-2152	-1	27
chr1	9749934	9750510	577	244	38	29.987	0.0005	35.98	38	3.73169	8	17.9569	4.33333	tss_flanking	ENSG00000231789	RP11-558F24.4	-2546	-1	14
chr1	9852445	9852710	266	171	8	5.853	0.9601	12.04	8	0.78562	4	7.45903	1.8	tss_flanking	ENSG00000171603	CLSTN1	31968	-1	4
chr1	9882609	9884558	1950	1094	183	161.137	0.0007	50.04	184	18.0693	23	31.9426	7.70833	tss_flanking	ENSG00000171603	CLSTN1	881	-1	158
chr1	9969089	9970496	1408	996	84	67.067	0.0001	45.15	86	8.44541	22	15.6748	3.78261	tss_flanking	ENSG00000178585	CTNNBIP1	309	-1	135
chr1	9970661	9971216	556	155	25	14.24	0.0136	18.5	24	2.35686	12	7.96905	1.92308	tss_flanking	ENSG00000178585	CTNNBIP1	-422	-1	108
chr1	10002461	10004066	1606	1209	154	130.396	0.0004	48.28	156	15.3196	43	14.7862	3.56818	tss_flanking	ENSG00000173614	NMNAT1	184	1	292
chr1	10092532	10095050	2519	822	205	149.83	0.0005	45.7	205	20.1315	63	13.3382	3.21875	tss_flanking	ENSG00000130939	UBE4B	464	1	184
chr1	10269765	10272122	2358	1005	200	153.944	0.0006	42.89	202	19.8369	48	17.1676	4.14286	tss_flanking	ENSG00000054523	KIF1B	6	1	414
chr1	10272129	10272494	366	86	20	7.673	0.326	10.17	20	1.96405	22	3.78357	0.913043	tss_flanking	ENSG00000054523	KIF1B	1451	1	3
chr1	10458354	10459020	667	356	46	34.129	0.0003	37.43	50	4.91012	19	10.567	2.55	tss_flanking	ENSG00000142657	PGD	61	1	58
chr1	10459110	10460277	1168	185	102	88.139	0.0002	41.29	102	10.0167	24	17.0729	4.12	tss_flanking	ENSG00000142657	PGD	646	1	140
chr1	10490161	10490760	600	436	40	30.96	0.0005	36.6	40	3.9281	12	13.0692	3.15385	tss_flanking	ENSG00000175279	APITD1	438	1	117
chr1	10490799	10491693	895	160	84	73.688	0.0002	52.97	82	8.0526	20	16.3783	3.95238	tss_flanking	ENSG00000175279	APITD1	800	1	139
chr1	10531656	10532674	1019	449	72	52.924	0.0001	29.11	76	7.46339	24	12.7632	3.08	tss_flanking	ENSG00000142655	PEX14	-240	1	94
chr1	10534767	10535981	1215	566	116	90.21	0.0002	42.23	116	11.3915	32	14.692	3.54545	tss_flanking	ENSG00000160049	DFFA	-2750	-1	125
chr1	10753562	10753823	262	182	14	8.991	0.1578	15.98	13	1.27663	7	7.25183	1.75	tss_flanking	ENSG00000243267	AL139423.1	76851	1	5
chr1	10753863	10754633	771	356	51	42.321	0.0003	39.65	49	4.81192	12	15.9381	3.84615	tss_flanking	ENSG00000243267	AL139423.1	77326	1	18
chr1	10754649	10755383	735	524	28	18.082	0.0045	26.7	27	2.65147	8	12.8921	3.11111	intragenic	ENSG00000243267	AL139423.1	78280	1	7
chr1	10759362	10759646	285	211	8	5.974	0.8978	13.35	8	0.78562	2	12.4317	3	intragenic	ENSG00000243267	AL139423.1	82680	1	0
chr1	10855344	10855561	218	82	7	5.719	1	12.8	7	0.687417	3	8.28781	2	tss_flanking	ENSG00000130940	CASZ1	1281	-1	1
chr1	10856414	10856752	339	175	14	11.174	0.0517	28.4	14	1.37483	5	10.3598	2.5	tss_flanking	ENSG00000130940	CASZ1	118	-1	8
chr1	10856988	10857220	233	86	7	5.575	1	19.61	7	0.687417	6	4.73589	1.14286	tss_flanking	ENSG00000130940	CASZ1	-367	-1	0
chr1	10927022	10927292	271	196	9	6.335	0.7077	18.84	12	1.17843	3	13.4677	3.25	intergenic	ENSG00000225158	RP11-340B24.3	-28603	1	8
chr1	10957703	10957883	181	81	7	6.382	0.6883	19.61	8	0.78562	2	12.4317	3	intergenic	ENSG00000225158	RP11-340B24.3	1963	1	0
chr1	11004254	11004573	320	115	10	6.601	0.6026	13.46	16	1.57124	5	11.7411	2.83333	intergenic	ENSG00000175262	C1orf127	19921	-1	2
chr1	11028582	11028854	273	188	11	7.3	0.4039	15.25	12	1.17843	6	7.69582	1.85714	tss_flanking	ENSG00000175262	C1orf127	-4480	-1	3
chr1	11072356	11073730	1375	457	110	88.707	0.0002	44.93	111	10.9005	33	13.6505	3.29412	tss_flanking	ENSG00000120948	TARDBP	399	1	155
chr1	11119019	11120138	1120	867	78	64.022	0.0001	48.01	77	7.56159	20	15.3916	3.71429	tss_flanking	ENSG00000116649	SRM	195	-1	42
chr1	11120222	11120792	571	180	43	37.383	0.0003	38.58	44	4.32091	7	23.3095	5.625	tss_flanking	ENSG00000116649	SRM	-321	-1	81
chr1	11121030	11121273	244	65	8	5.117	1	11.16	8	0.78562	7	4.66189	1.125	tss_flanking	ENSG00000116649	SRM	-1014	-1	10
chr1	11159058	11160048	991	720	96	81.875	0.0002	47.4	97	9.52564	34	11.6029	2.8	tss_flanking	ENSG00000230337	RP4-635E18.6	46	1	125
chr1	11321800	11323326	1527	687	110	88.342	0.0002	55.92	112	10.9987	29	15.6087	3.76667	tss_flanking	ENSG00000198793	MTOR	77	-1	135
chr1	11333202	11334325	1124	202	67	44.505	0.0003	37.02	67	6.57957	28	9.71674	2.34483	tss_flanking	ENSG00000120942	UBIAD1	141	1	129
chr1	11538973	11539433	461	157	14	8.709	0.1854	13.35	14	1.37483	2	20.7195	5	tss_flanking	ENSG00000204624	PTCHD2	-93	1	43
chr1	11714555	11714887	333	196	13	9.997	0.093	21.33	13	1.27663	5	9.66911	2.33333	tss_flanking	ENSG00000132879	FBXO44	319	1	9
chr1	11714901	11715465	565	335	32	24.49	0.0013	39.65	31	3.04428	8	14.7339	3.55556	tss_flanking	ENSG00000116661	FBXO2	606	-1	24
chr1	11724321	11724814	494	340	17	12.269	0.0326	20.03	20	1.96405	2	29.0073	7	tss_flanking	ENSG00000116663	FBXO6	511	1	29
chr1	11740286	11741779	1494	824	126	120.765	0.0003	66.72	126	12.3735	17	29.2376	7.05556	tss_flanking	ENSG00000116670	MAD2L2	10597	-1	198
chr1	11796022	11797044	1023	413	79	53.46	0.0001	29.84	81	7.9544	17	18.8778	4.55556	tss_flanking	ENSG00000177674	AGTRAP	294	1	153
chr1	11845222	11845507	286	78	10	5.808	0.9834	9.95	10	0.982025	4	9.11659	2.2	tss_flanking	ENSG00000177553	RP11-56N19.5	-5624	-1	25
chr1	11862429	11862823	395	279	18	9.92	0.0968	17.16	19	1.86585	10	7.53437	1.81818	tss_flanking	ENSG00000011021	CLCN6	-3499	1	24
chr1	11862843	11863710	868	642	39	19.122	0.0035	15.84	36	3.53529	28	5.28705	1.27586	tss_flanking	ENSG00000011021	CLCN6	-2722	1	111
chr1	11863720	11864089	370	198	16	8.894	0.1657	14.05	15	1.47304	10	6.0275	1.45455	tss_flanking	ENSG00000011021	CLCN6	-2289	1	114
chr1	11865092	11866109	1018	558	79	54.078	0.0001	21.87	81	7.9544	27	12.1357	2.92857	tss_flanking	ENSG00000011021	CLCN6	-557	1	197
chr1	11866117	11867156	1040	255	110	84.436	0.0002	57.1	109	10.7041	35	12.6619	3.05556	tss_flanking	ENSG00000011021	CLCN6	165	1	133
chr1	11968727	11969060	334	195	12	7.017	0.4746	16.64	12	1.17843	9	5.38708	1.3	intergenic	ENSG00000199347	RNU5E	713	1	98
chr1	11984646	11984962	317	190	10	5.759	1	13.07	11	1.08023	8	5.52521	1.33333	tss_flanking	ENSG00000116685	KIAA2013	1649	-1	4
chr1	11985031	11985333	303	182	10	6.018	0.877	16.63	9	0.883822	7	5.17988	1.25	tss_flanking	ENSG00000116685	KIAA2013	1272	-1	6
chr1	11986356	11986660	305	123	13	11.001	0.0576	33.38	13	1.27663	1	29.0073	7	tss_flanking	ENSG00000116685	KIAA2013	6	-1	78
chr1	11994193	11995512	1320	653	67	32.334	0.0004	28.52	65	6.38316	40	6.67068	1.60976	tss_flanking	ENSG00000083444	PLOD1	584	1	206
chr1	12040198	12041340	1143	437	108	89.51	0.0002	44.14	108	10.6059	15	28.2304	6.8125	tss_flanking	ENSG00000116688	MFN2	397	1	94
chr1	12079383	12080321	939	543	78	62.603	0.0001	34.86	78	7.65979	20	15.589	3.7619	tss_flanking	ENSG00000116691	MIIP	403	1	92
chr1	12226788	12227704	917	362	47	37.062	0.0003	40.05	47	4.61552	10	18.0825	4.36364	tss_flanking	ENSG00000028137	TNFRSF1B	90	1	68
chr1	12289788	12290834	1047	663	106	103.896	0.0002	56.51	107	10.5077	18	23.5548	5.68421	tss_flanking	ENSG00000048707	VPS13D	327	1	66
chr1	12290860	12291471	612	293	35	26.349	0.0008	26.91	36	3.53529	11	12.777	3.08333	tss_flanking	ENSG00000048707	VPS13D	1029	1	25
chr1	12541115	12541425	311	197	13	6.613	0.5985	9.09	13	1.27663	9	5.80147	1.4	tss_flanking	ENSG00000239149	SNORA59B	-25988	1	8
chr1	12599949	12600230	282	110	12	8.337	0.2242	16.01	13	1.27663	7	7.25183	1.75	<25kb	ENSG00000241848	AL031296.1	-9584	-1	25
chr1	12602263	12602579	317	108	10	6.13	0.7965	11.91	10	0.982025	7	5.69787	1.375	<25kb	ENSG00000241848	AL031296.1	-11896	-1	2
chr1	12655555	12655837	283	124	10	6.695	0.5711	14.6	10	0.982025	3	11.3957	2.75	tss_flanking	ENSG00000162496	DHRS3	22058	-1	27
chr1	12655954	12656321	368	261	15	7.288	0.4065	14.52	14	1.37483	4	12.4317	3	tss_flanking	ENSG00000162496	DHRS3	21522	-1	69
chr1	12656525	12656843	319	139	9	5.248	1	14.3	10	0.982025	4	9.11659	2.2	tss_flanking	ENSG00000162496	DHRS3	21073	-1	58
chr1	12674087	12674347	261	86	9	5.491	1	12.48	10	0.982025	7	5.69787	1.375	tss_flanking	ENSG00000162496	DHRS3	3564	-1	10
chr1	12674617	12676829	2213	1631	213	162.159	0.0007	36.04	214	21.0153	64	13.7068	3.30769	tss_flanking	ENSG00000162496	DHRS3	1489	-1	145
chr1	12676836	12679936	3101	782	282	241.33	0.003	50.57	282	27.6931	48	23.9332	5.77551	tss_flanking	ENSG00000162496	DHRS3	119	-1	534
chr1	14026376	14027419	1044	189	47	34.339	0.0003	36.21	46	4.51731	11	16.2303	3.91667	tss_flanking	ENSG00000116731	PRDM2	-128	1	16
chr1	14075308	14075703	396	273	19	11.709	0.0408	19.42	18	1.76764	6	11.2477	2.71429	intragenic	ENSG00000227612	RP5-1177E19.2	30044	-1	65
chr1	14075876	14077189	1314	495	112	89.286	0.0002	44.48	114	11.1951	27	17.0196	4.10714	tss_flanking	ENSG00000227612	RP5-1177E19.2	29254	-1	146
chr1	14077282	14077645	364	284	14	7.393	0.3842	14.43	13	1.27663	7	7.25183	1.75	tss_flanking	ENSG00000227612	RP5-1177E19.2	28059	-1	1
chr1	15256335	15256698	364	178	10	5.553	1	11.9	11	1.08023	8	5.52521	1.33333	tss_flanking	ENSG00000175147	C1orf126	222447	-1	0
chr1	15298584	15298871	288	121	8	5.937	0.9164	16.69	8	0.78562	1	18.6476	4.5	intragenic	ENSG00000175147	C1orf126	180255	-1	0
chr1	15478993	15481032	2040	1455	140	110.673	0.0003	49.91	138	13.5519	25	22.154	5.34615	tss_flanking	ENSG00000171729	TMEM51	1420	1	167
chr1	15481073	15481348	276	78	13	8.708	0.1855	19.26	12	1.17843	5	8.97846	2.16667	tss_flanking	ENSG00000171729	TMEM51	2123	1	25
chr1	15482512	15483056	545	406	18	9.464	0.1225	17.22	18	1.76764	10	7.15765	1.72727	tss_flanking	ENSG00000171729	TMEM51	3890	1	28
chr1	15573628	15573940	313	187	11	6.261	0.7366	13.92	11	1.08023	7	6.21586	1.5	tss_flanking	ENSG00000142621	FHAD1	10750	1	2
chr1	15735854	15737602	1749	1100	179	167.486	0.0008	58.46	179	17.5782	17	41.439	10	tss_flanking	ENSG00000142634	EFHD2	563	1	154
chr1	15738261	15738498	238	162	8	5.117	1	10.89	8	0.78562	5	6.21586	1.5	tss_flanking	ENSG00000142634	EFHD2	2032	1	4
chr1	15850181	15850752	572	425	37	26.883	0.0007	24.95	38	3.73169	12	12.4317	3	tss_flanking	ENSG00000132906	CASP9	2423	-1	91
chr1	15851076	15851345	270	84	27	23.838	0.0015	33.27	26	2.55326	2	37.2951	9	tss_flanking	ENSG00000132906	CASP9	1869	-1	20
chr1	15851660	15852339	680	143	34	15.407	0.0089	12.73	33	3.24068	24	5.63571	1.36	tss_flanking	ENSG00000132906	CASP9	1226	-1	57
chr1	15852840	15854473	1634	631	118	77.028	0.0002	36.67	122	11.9807	48	10.402	2.5102	tss_flanking	ENSG00000116138	DNAJC16	163	1	177
chr1	15929489	15930441	953	472	83	55.145	0.0001	26.56	85	8.34721	33	10.4816	2.52941	tss_flanking	ENSG00000237301	RP4-680D5.2	160	-1	207
chr1	15943296	15943708	413	188	21	11.675	0.0416	12.62	22	2.16045	14	6.35399	1.53333	tss_flanking	ENSG00000197312	DDI2	-511	1	139
chr1	15943885	15945177	1293	725	138	121.397	0.0003	41.59	138	13.5519	26	21.3334	5.14815	tss_flanking	ENSG00000197312	DDI2	615	1	202
chr1	16010236	16011885	1650	679	144	128.875	0.0004	49.11	147	14.4358	29	20.4433	4.93333	tss_flanking	ENSG00000116786	PLEKHM2	2889	1	156
chr1	16085247	16086013	767	192	27	17.629	0.0048	26.7	26	2.55326	3	27.9714	6.75	tss_flanking	ENSG00000162458	FBLIM1	2337	1	24
chr1	16160231	16162477	2247	819	176	137.877	0.0004	43.46	175	17.1854	37	19.1928	4.63158	intragenic	ENSG00000178715	RP11-169K16.8	6323	1	503
chr1	16162495	16162841	347	186	14	8.991	0.1578	21.17	13	1.27663	8	6.44607	1.55556	intragenic	ENSG00000178715	RP11-169K16.8	7954	1	184
chr1	16173591	16174262	672	282	46	38.008	0.0003	30.84	46	4.51731	9	19.4764	4.7	tss_flanking	ENSG00000065526	SPEN	-486	1	177
chr1	16174276	16176755	2480	967	259	224.775	0.0022	44.9	261	25.6308	55	19.3876	4.67857	tss_flanking	ENSG00000179743	RP11-169K16.9	-601	-1	199
chr1	16276323	16276549	227	111	9	5.387	1	10.56	9	0.883822	8	4.60434	1.11111	tss_flanking	ENSG00000234607	RP11-5P18.1	-19690	1	21
chr1	16301774	16302859	1086	654	83	64.902	0.0001	30.5	83	8.15081	26	12.8921	3.11111	tss_flanking	ENSG00000116809	ZBTB17	199	-1	169
chr1	16472243	16472792	550	301	19	7.675	0.326	10.17	20	1.96405	18	4.58011	1.10526	tss_flanking	ENSG00000227959	RP11-276H7.2	-9162	1	121
chr1	16477715	16478216	502	83	15	6.086	0.8153	7.66	15	1.47304	18	3.4896	0.842105	tss_flanking	ENSG00000227959	RP11-276H7.2	-3908	1	21
chr1	16480074	16480400	327	150	10	5.832	0.9716	9.15	10	0.982025	9	4.5583	1.1	tss_flanking	ENSG00000227959	RP11-276H7.2	-1482	1	4
chr1	16480656	16481018	363	221	17	13.06	0.0225	21.92	17	1.66944	3	18.6476	4.5	tss_flanking	ENSG00000227959	RP11-276H7.2	-829	1	9
chr1	16481289	16482995	1707	1123	150	135.045	0.0004	47.88	151	14.8286	21	28.6306	6.90909	tss_flanking	ENSG00000142627	EPHA2	170	-1	287
chr1	16494154	16494630	477	283	21	15.525	0.0087	25.73	21	2.06225	5	15.1943	3.66667	<25kb	ENSG00000224621	RP11-276H7.3	8676	1	23
chr1	16502429	16502609	181	86	7	5.248	1	13.73	7	0.687417	2	11.0504	2.66667	<25kb	ENSG00000224621	RP11-276H7.3	16754	1	17
chr1	16528167	16528402	236	152	7	5.117	1	14.3	7	0.687417	7	4.1439	1	intragenic	ENSG00000234166	RP4-733M16.2	3970	1	1
chr1	16533177	16533812	636	537	24	13.669	0.0165	14.92	23	2.25866	5	16.5756	4	intragenic	ENSG00000142632	ARHGEF19	5426	-1	233
chr1	16543553	16543925	373	254	23	15.146	0.0097	22.88	22	2.16045	9	9.53098	2.3	tss_flanking	ENSG00000237276	C1orf224	16	-1	47
chr1	16562615	16562981	367	187	12	5.957	0.9061	10.89	12	1.17843	10	4.89734	1.18182	tss_flanking	ENSG00000132881	C1orf89	693	-1	2
chr1	16563143	16563690	548	215	26	16.675	0.0061	21.79	26	2.55326	12	8.60657	2.07692	tss_flanking	ENSG00000132881	C1orf89	137	-1	48
chr1	16599663	16599933	271	199	8	5.608	1	14.3	9	0.883822	4	8.28781	2	intragenic	ENSG00000233929	MTL1	-31969	-1	2
chr1	16677500	16679074	1575	952	176	141.614	0.0005	44.12	180	17.6764	44	16.6677	4.02222	tss_flanking	ENSG00000037637	FBXO42	497	-1	120
chr1	16679079	16679462	384	189	22	17.44	0.005	28.59	22	2.16045	7	11.9137	2.875	tss_flanking	ENSG00000055070	C1orf144	198	1	136
chr1	16693681	16695330	1650	1077	155	131.034	0.0004	39.21	155	15.2214	32	19.5894	4.72727	tss_flanking	ENSG00000226457	RP11-430L17.1	1267	-1	199
chr1	16713689	16714115	427	220	15	5.743	1	10.68	16	1.57124	15	4.4029	1.0625	tss_flanking	ENSG00000226457	RP11-430L17.1	-17884	-1	13
chr1	16767040	16768173	1134	293	118	92.873	0.0002	44.06	120	11.7843	37	13.1951	3.18421	tss_flanking	ENSG00000157191	NECAP2	166	1	182
chr1	16825085	16826406	1322	889	71	56.808	0.0001	43.39	73	7.16878	14	20.4433	4.93333	<25kb	ENSG00000080947	CROCCL2	-6778	-1	100
chr1	16938906	16939574	669	242	53	32.444	0.0004	18.63	54	5.30293	23	9.49645	2.29167	tss_flanking	ENSG00000219481	NBPF1	935	-1	24
chr1	16939631	16940567	937	279	114	90.682	0.0002	59.13	117	11.4897	31	15.2806	3.6875	tss_flanking	ENSG00000219481	NBPF1	173	-1	246
chr1	16970735	16971221	487	343	51	56.691	0.0001	70.09	53	5.20473	5	37.2951	9	tss_flanking	ENSG00000215908	RP5-1182A14.4	100	-1	57
chr1	17019402	17019653	252	185	7	5.395	1	13.35	7	0.687417	6	4.73589	1.14286	tss_flanking	ENSG00000239644	RP1-163M9.6	-783	-1	0
chr1	17215755	17216052	298	80	10	7.834	0.2987	16.69	10	0.982025	6	6.51185	1.57143	tss_flanking	ENSG00000235241	RP11-108M9.5	245	1	30
chr1	17229822	17230174	353	255	15	5.569	1	6.46	15	1.47304	23	2.7626	0.666667	tss_flanking	ENSG00000207005	RNU1-5	7602	1	5
chr1	17230227	17230555	329	214	18	9.229	0.1403	20.33	20	1.96405	13	6.21586	1.5	tss_flanking	ENSG00000207005	RNU1-5	7966	1	21
chr1	17230758	17231350	593	469	38	19.157	0.0035	18.99	36	3.53529	24	6.13298	1.48	tss_flanking	ENSG00000207005	RNU1-5	8752	1	230
chr1	17231409	17231765	357	157	14	5.361	1	9.47	13	1.27663	9	5.80147	1.4	tss_flanking	ENSG00000207005	RNU1-5	9091	1	223
chr1	17239928	17240526	599	518	24	7.534	0.3495	7.47	22	2.16045	26	3.52999	0.851852	tss_flanking	ENSG00000207005	RNU1-5	17971	1	50
chr1	17240540	17241210	671	277	73	79.731	0.0002	70.09	72	7.07058	8	33.6117	8.11111	tss_flanking	ENSG00000207005	RNU1-5	18342	1	143
chr1	17287454	17287701	248	136	8	6.468	0.6594	13.35	9	0.883822	3	10.3598	2.5	intragenic	ENSG00000226526	RP1-37C10.3	-17831	1	8
chr1	17306509	17306753	245	168	9	7.583	0.3403	20.03	9	0.883822	1	20.7195	5	tss_flanking	ENSG00000117122	MFAP2	653	-1	6
chr1	17306836	17307056	221	84	9	6.882	0.5091	23.36	8	0.78562	2	12.4317	3	tss_flanking	ENSG00000117122	MFAP2	410	-1	2
chr1	17337635	17338046	412	257	22	18.431	0.0039	33.11	22	2.16045	8	10.59	2.55556	tss_flanking	ENSG00000159363	ATP13A2	531	-1	3
chr1	17338068	17338580	513	251	43	42.696	0.0003	63.42	43	4.22271	1	91.1659	22	tss_flanking	ENSG00000159363	ATP13A2	104	-1	45
chr1	17379800	17380754	955	603	91	82.602	0.0002	35.74	94	9.23103	20	18.7462	4.52381	tss_flanking	ENSG00000117118	SDHB	262	-1	106
chr1	17763228	17766365	3138	1324	232	184.118	0.0011	39.78	233	22.8812	54	17.6304	4.25455	tss_flanking	ENSG00000179051	RCC2	1668	-1	396
chr1	17766379	17766594	216	71	9	6.277	0.7293	16.54	8	0.78562	3	9.32379	2.25	tss_flanking	ENSG00000179051	RCC2	-230	-1	70
chr1	17866399	17866883	485	298	20	15.624	0.0084	26.7	20	1.96405	6	12.4317	3	tss_flanking	ENSG00000074964	ARHGEF10L	367	1	26
chr1	17867154	17867356	203	140	7	5.589	1	14.3	7	0.687417	2	11.0504	2.66667	tss_flanking	ENSG00000074964	ARHGEF10L	964	1	1
chr1	17933308	17933581	274	123	9	7.137	0.4403	16.69	9	0.883822	4	8.28781	2	intragenic	ENSG00000074964	ARHGEF10L	67101	1	5
chr1	18124702	18124963	262	191	10	6.803	0.5301	11.55	10	0.982025	6	6.51185	1.57143	tss_flanking	ENSG00000117148	ACTL8	43085	1	0
chr1	19228451	19229394	944	173	51	34.319	0.0003	21.45	51	5.00833	14	14.3655	3.46667	tss_flanking	ENSG00000221662	MIR1290	-4982	-1	94
chr1	19229430	19229790	361	131	15	8.998	0.1574	27.56	17	1.66944	6	10.6558	2.57143	intragenic	ENSG00000221662	MIR1290	-5919	-1	71
chr1	19276862	19277259	398	184	11	5.477	1	12.71	13	1.27663	4	11.6029	2.8	tss_flanking	ENSG00000169991	IFFO2	5780	-1	16
chr1	19281671	19283153	1483	1354	94	63.208	0.0001	32.07	92	9.03463	22	16.7558	4.04348	tss_flanking	ENSG00000169991	IFFO2	-199	-1	135
chr1	19283430	19283845	416	143	25	18.929	0.0037	22.65	25	2.45506	4	21.5483	5.2	tss_flanking	ENSG00000169991	IFFO2	-747	-1	33
chr1	19535528	19537660	2133	1140	257	197.067	0.0013	32.48	258	25.3362	76	13.9386	3.36364	tss_flanking	ENSG00000127481	UBR4	102	-1	331
chr1	19577251	19578980	1730	625	183	164.707	0.0007	65.36	189	18.5603	35	21.8706	5.27778	tss_flanking	ENSG00000053372	MRTO4	-157	1	206
chr1	19637428	19638689	1262	643	86	58.911	0.0001	27.85	88	8.64182	34	10.5374	2.54286	tss_flanking	ENSG00000053371	AKR7A2	569	-1	176
chr1	19638746	19639834	1089	366	114	100.015	0.0002	44.07	115	11.2933	15	30.0433	7.25	tss_flanking	ENSG00000040487	PQLC2	372	1	201
chr1	19810550	19812150	1601	1107	139	116.499	0.0003	36.97	138	13.5519	26	21.3334	5.14815	tss_flanking	ENSG00000077549	CAPZB	376	-1	56
chr1	19812190	19812922	733	204	60	50.237	0.0003	42.89	61	5.99035	14	17.1281	4.13333	tss_flanking	ENSG00000077549	CAPZB	-361	-1	178
chr1	19922889	19924524	1636	758	141	101.356	0.0002	30.62	143	14.043	48	12.178	2.93878	tss_flanking	ENSG00000173436	C1orf151	170	1	188
chr1	19970191	19970699	509	363	23	16.894	0.0056	25.26	27	2.65147	6	16.5756	4	tss_flanking	ENSG00000158747	NBL1	3506	1	38
chr1	19970708	19972190	1483	805	126	113.684	0.0003	42.36	128	12.5699	16	31.4449	7.58824	tss_flanking	ENSG00000158747	NBL1	4465	1	120
chr1	19972230	19972636	407	195	11	6.183	0.7704	17.79	12	1.17843	7	6.73385	1.625	tss_flanking	ENSG00000158747	NBL1	5377	1	8
chr1	20125946	20127006	1061	384	59	43.095	0.0003	33.89	58	5.69574	13	17.4636	4.21429	tss_flanking	ENSG00000162542	TMCO4	108	-1	87
chr1	20208689	20210094	1406	317	130	102.482	0.0002	41.25	130	12.7663	33	15.9662	3.85294	tss_flanking	ENSG00000169914	OTUD3	0	1	187
chr1	20811715	20812348	634	71	27	18.279	0.0042	17.6	26	2.55326	8	12.4317	3	tss_flanking	ENSG00000162545	CAMK2N1	927	-1	17
chr1	20812956	20813158	203	129	7	5.923	0.9226	15.89	7	0.687417	3	8.28781	2	tss_flanking	ENSG00000162545	CAMK2N1	-372	-1	6
chr1	20833811	20834964	1154	643	140	126.982	0.0004	50.84	141	13.8465	30	18.9818	4.58065	tss_flanking	ENSG00000090432	MUL1	200	-1	137
chr1	20959917	20961065	1149	370	121	124.5	0.0003	69.23	124	12.1771	21	23.5449	5.68182	tss_flanking	ENSG00000158828	PINK1	339	1	117
chr1	20986605	20988939	2335	897	177	123.688	0.0003	38.13	172	16.8908	56	12.5771	3.03509	tss_flanking	ENSG00000244038	DDOST	498	-1	241
chr1	21022860	21023522	663	405	29	18.892	0.0037	26.91	31	3.04428	13	9.47178	2.28571	tss_flanking	ENSG00000235432	RP5-930J4.5	-2759	-1	58
chr1	21044331	21044848	518	337	24	17.98	0.0048	20.02	24	2.35686	9	10.3598	2.5	tss_flanking	ENSG00000117245	KIF17	-158	-1	24
chr1	21058317	21058710	394	203	12	7.533	0.3497	19.06	12	1.17843	7	6.73385	1.625	tss_flanking	ENSG00000189410	SH2D5	810	-1	12
chr1	21058762	21059387	626	486	31	21.023	0.0021	27.9	30	2.94607	10	11.6783	2.81818	tss_flanking	ENSG00000189410	SH2D5	82	-1	36
chr1	21059434	21059822	389	85	18	10.435	0.0743	18.95	16	1.57124	6	10.0638	2.42857	tss_flanking	ENSG00000233069	RP5-930J4.2	146	1	57
chr1	21111509	21113260	1752	1597	210	200.083	0.0014	51.21	212	20.8189	42	20.5268	4.95349	tss_flanking	ENSG00000127483	HP1BP3	710	-1	149
chr1	21113273	21114713	1441	402	113	89.904	0.0002	37.67	113	11.0969	36	12.7677	3.08108	tss_flanking	ENSG00000127483	HP1BP3	141	-1	349
chr1	21348762	21349129	368	196	12	5.247	1	9.47	13	1.27663	11	4.83456	1.16667	tss_flanking	ENSG00000233072	RP11-487E1.1	-18531	-1	33
chr1	21500734	21502968	2235	1909	178	139.386	0.0005	34.81	181	17.7746	51	14.5037	3.5	intragenic	ENSG00000075151	EIF4G3	734	-1	82
chr1	21503248	21503435	188	70	11	8.638	0.1911	22.75	11	1.08023	1	24.8634	6	tss_flanking	ENSG00000075151	EIF4G3	59	-1	124
chr1	21503516	21503830	315	163	11	6.426	0.6728	10.17	10	0.982025	4	9.11659	2.2	tss_flanking	ENSG00000075151	EIF4G3	-302	-1	33
chr1	21616178	21617159	982	477	69	60.606	0.0001	44.27	69	6.77597	7	36.2592	8.75	tss_flanking	ENSG00000231105	RP5-1071N3.1	-3128	1	104
chr1	21617218	21617464	247	49	8	5.015	1	14.48	8	0.78562	4	7.45903	1.8	tss_flanking	ENSG00000231105	RP5-1071N3.1	-2516	1	6
chr1	21671125	21672967	1843	722	148	112.378	0.0003	35.03	148	14.534	32	18.7104	4.51515	tss_flanking	ENSG00000117298	ECE1	150	-1	223
chr1	21766279	21766922	644	459	40	34.824	0.0003	53.4	40	3.9281	6	24.2714	5.85714	tss_flanking	ENSG00000142794	NBPF3	114	1	77
chr1	21767136	21767285	150	76	7	7.795	0.3047	23.36	7	0.687417	1	16.5756	4	tss_flanking	ENSG00000142794	NBPF3	588	1	1
chr1	22108266	22110457	2192	1263	212	187.22	0.0011	69.97	212	20.8189	51	16.9741	4.09615	tss_flanking	ENSG00000090686	USP48	570	-1	404
chr1	22262514	22263854	1341	746	92	69.084	0.0001	36.12	93	9.13283	22	16.936	4.08696	tss_flanking	ENSG00000142798	HSPG2	530	-1	120
chr1	22351343	22352882	1540	881	146	119.829	0.0003	51.72	148	14.534	39	15.436	3.725	tss_flanking	ENSG00000218510	RP1-224A6.4	543	1	357
chr1	22378858	22380652	1795	479	182	168.969	0.0008	66.72	182	17.8728	36	20.4955	4.94595	tss_flanking	ENSG00000070831	CDC42	217	1	263
chr1	22468751	22469067	317	163	13	10.783	0.063	23.36	14	1.37483	2	20.7195	5	tss_flanking	ENSG00000162552	WNT4	1548	-1	0
chr1	22469408	22469632	225	140	8	6.817	0.5263	13.35	8	0.78562	0	37.2951	9	tss_flanking	ENSG00000162552	WNT4	914	-1	12
chr1	22470151	22470397	247	162	9	7.551	0.3465	20.03	9	0.883822	3	10.3598	2.5	tss_flanking	ENSG00000162552	WNT4	149	-1	2
chr1	22755324	22755677	354	161	12	6.734	0.5494	12.48	12	1.17843	7	6.73385	1.625	<25kb	ENSG00000184677	ZBTB40	-22859	1	18
chr1	22778229	22779351	1123	512	95	71.133	0.0002	38.43	98	9.62384	29	13.6749	3.3	tss_flanking	ENSG00000184677	ZBTB40	397	1	108
chr1	22799143	22799388	246	86	9	6.08	0.8182	13.73	9	0.883822	10	3.76719	0.909091	tss_flanking	ENSG00000184677	ZBTB40	20885	1	0
chr1	23036730	23037061	332	130	13	9.074	0.1513	20.56	13	1.27663	2	19.3382	4.66667	tss_flanking	ENSG00000133216	EPHB2	-598	1	93
chr1	23037086	23037914	829	662	60	48.533	0.0003	35.19	60	5.89215	7	31.5973	7.625	tss_flanking	ENSG00000133216	EPHB2	290	1	96
chr1	23037972	23038579	608	158	41	32.83	0.0004	36.27	39	3.8299	12	12.7505	3.07692	tss_flanking	ENSG00000133216	EPHB2	672	1	8
chr1	23252864	23253164	301	168	11	7.09	0.4548	11.48	12	1.17843	8	5.98564	1.44444	intergenic	ENSG00000215906	RP1-74M1.2	38765	-1	2
chr1	23344997	23347501	2505	1109	227	205.461	0.0015	69.3	227	22.292	45	20.5394	4.95652	tss_flanking	ENSG00000004487	KDM1A	165	1	312
chr1	23493709	23495697	1989	545	147	106.713	0.0003	28.85	150	14.7304	26	23.1752	5.59259	tss_flanking	ENSG00000252578	AL049576.1	3808	1	233
chr1	23503875	23504734	860	293	37	17.617	0.0048	12.32	36	3.53529	23	6.38852	1.54167	tss_flanking	ENSG00000169641	LUZP1	133	-1	85
chr1	23543451	23543988	538	370	20	12.941	0.0235	27.27	20	1.96405	7	10.8778	2.625	<25kb	ENSG00000179546	HTR1D	-22599	-1	21
chr1	23543993	23544374	382	174	13	8.223	0.2393	21.21	12	1.17843	3	13.4677	3.25	<25kb	ENSG00000179546	HTR1D	-22945	-1	14
chr1	23668556	23669311	756	222	35	14.98	0.0101	12.11	37	3.63349	32	4.77177	1.15152	tss_flanking	ENSG00000125944	HNRNPR	2075	-1	18
chr1	23669441	23671017	1577	1216	166	148.332	0.0005	51.55	166	16.3016	36	18.7036	4.51351	tss_flanking	ENSG00000125944	HNRNPR	196	-1	167
chr1	23671064	23671773	710	270	43	30.69	0.0005	28.01	43	4.22271	8	20.2591	4.88889	tss_flanking	ENSG00000125944	HNRNPR	-481	-1	144
chr1	23694035	23696575	2541	2027	271	208.802	0.0017	37.05	273	26.8093	69	16.2204	3.91429	tss_flanking	ENSG00000125945	ZNF436	-127	-1	500
chr1	23730538	23730821	284	68	12	5.849	0.9633	12.48	14	1.37483	7	7.76982	1.875	intragenic	ENSG00000232482	RP4-654C18.1	-6719	1	9
chr1	23750323	23750647	325	205	17	12.349	0.031	22.21	17	1.66944	2	24.8634	6	tss_flanking	ENSG00000204219	TCEA3	733	-1	18
chr1	23750704	23751246	543	464	22	12	0.0367	16.86	21	2.06225	13	6.51185	1.57143	tss_flanking	ENSG00000204219	TCEA3	93	-1	50
chr1	23809437	23810845	1409	287	99	76.45	0.0002	36.12	102	10.0167	21	19.401	4.68182	tss_flanking	ENSG00000088280	ASAP3	1337	-1	215
chr1	23810943	23811219	277	84	13	9.261	0.1377	24.22	12	1.17843	3	13.4677	3.25	tss_flanking	ENSG00000088280	ASAP3	34	-1	27
chr1	23855070	23855352	283	187	10	5.71	1	11.53	10	0.982025	6	6.51185	1.57143	tss_flanking	ENSG00000007968	E2F2	2455	-1	18
chr1	23856493	23857861	1369	1161	91	54.853	0.0001	26.52	92	9.03463	31	12.0432	2.90625	tss_flanking	ENSG00000007968	E2F2	58	-1	102
chr1	23857869	23858294	426	184	20	9.742	0.1053	12.62	20	1.96405	15	5.43888	1.3125	tss_flanking	ENSG00000007968	E2F2	-341	-1	38
chr1	23866229	23866378	150	76	7	6.425	0.6731	16.01	7	0.687417	6	4.73589	1.14286	<25kb	ENSG00000007968	E2F2	-8593	-1	3
chr1	23880972	23881347	376	234	16	8.847	0.1693	10.56	18	1.76764	10	7.15765	1.72727	tss_flanking	ENSG00000235052	RP1-150O5.3	-3800	-1	65
chr1	23882310	23882808	499	86	17	5.233	1	7.15	18	1.76764	16	4.63142	1.11765	tss_flanking	ENSG00000117318	ID3	3889	-1	71
chr1	23883273	23883655	383	188	14	5.508	1	9.15	14	1.37483	10	5.65078	1.36364	<25kb	ENSG00000117318	ID3	2824	-1	87
chr1	23883963	23886554	2592	1910	288	238.628	0.0028	49.21	292	28.6751	57	20.9339	5.05172	tss_flanking	ENSG00000117318	ID3	412	-1	744
chr1	23894590	23894949	360	160	12	8.106	0.2582	22.32	12	1.17843	2	17.9569	4.33333	<25kb	ENSG00000117318	ID3	-8465	-1	8
chr1	23961466	23962009	544	347	35	19.763	0.0028	23.57	36	3.53529	19	7.66622	1.85	intragenic	ENSG00000247296	AL451000.1	-15856	-1	40
chr1	24018098	24019786	1689	472	151	104.916	0.0002	31.54	152	14.9268	58	10.7461	2.59322	tss_flanking	ENSG00000142676	RPL11	301	1	211
chr1	24069247	24071049	1803	854	181	148.434	0.0005	39.7	184	18.0693	29	25.5541	6.16667	tss_flanking	ENSG00000011007	TCEB3	456	1	237
chr1	24071094	24071727	634	439	33	15.226	0.0096	12.48	34	3.33888	22	6.30594	1.52174	tss_flanking	ENSG00000011007	TCEB3	1888	1	23
chr1	24104253	24105906	1654	781	181	164.172	0.0007	65.36	182	17.8728	37	19.9562	4.81579	tss_flanking	ENSG00000057757	C1orf128	139	1	382
chr1	24117159	24118753	1595	880	124	98.149	0.0002	35.88	125	12.2753	21	23.7333	5.72727	tss_flanking	ENSG00000011009	LYPLA2	579	1	174
chr1	24118775	24119012	238	81	8	5.014	1	19.53	7	0.687417	3	8.28781	2	tss_flanking	ENSG00000011009	LYPLA2	1396	1	5
chr1	24126075	24128125	2051	871	155	133.55	0.0004	49.86	153	15.025	29	21.272	5.13333	tss_flanking	ENSG00000117308	GALE	348	-1	443
chr1	24151130	24152180	1051	664	99	77.272	0.0002	37.4	101	9.91845	32	12.8084	3.09091	tss_flanking	ENSG00000117305	HMGCL	13316	-1	259
chr1	24194035	24195821	1787	646	92	52.708	0.0002	30.12	90	8.83822	49	7.54191	1.82	tss_flanking	ENSG00000179163	FUCA1	103	-1	116
chr1	24285343	24286387	1045	653	74	58.426	0.0001	41.12	73	7.16878	18	16.1394	3.89474	tss_flanking	ENSG00000189266	PNRC2	397	1	348
chr1	24286412	24287501	1090	227	147	138.535	0.0004	59.46	147	14.4358	27	21.9035	5.28571	tss_flanking	ENSG00000189266	PNRC2	1040	1	96
chr1	24287544	24287975	432	73	15	7.043	0.4678	13.73	13	1.27663	11	4.83456	1.16667	intragenic	ENSG00000189266	PNRC2	2018	1	15
chr1	24304375	24307504	3130	2325	288	206.721	0.0016	52.85	291	28.5769	92	13.011	3.13978	tss_flanking	ENSG00000188529	SFRS13A	717	-1	343
chr1	24349346	24349597	252	187	11	8.672	0.1887	21.53	12	1.17843	6	7.69582	1.85714	<25kb	ENSG00000215905	RP11-4M23.7	-14524	-1	33
chr1	24422227	24422466	240	164	7	5.549	1	13.35	7	0.687417	2	11.0504	2.66667	intragenic	ENSG00000240284	RP11-293P20.3	-11769	-1	1
chr1	24438937	24439248	312	181	15	11.795	0.0395	18.84	15	1.47304	4	13.2605	3.2	tss_flanking	ENSG00000142661	MYOM3	-453	-1	4
chr1	24468832	24469682	851	472	44	26.458	0.0008	15.57	45	4.41911	22	8.28781	2	tss_flanking	ENSG00000142677	IL22RA1	307	-1	49
chr1	24513527	24513786	260	166	9	7.346	0.3941	16.69	9	0.883822	3	10.3598	2.5	tss_flanking	ENSG00000185436	IL28RA	756	-1	10
chr1	24513861	24514431	571	210	29	24.298	0.0013	40.05	30	2.94607	6	18.3516	4.42857	tss_flanking	ENSG00000185436	IL28RA	378	-1	12
chr1	24648484	24648868	385	217	17	10.095	0.0883	15.25	17	1.66944	8	8.28781	2	tss_flanking	ENSG00000232298	RP11-10N16.3	-281	-1	11
chr1	24648886	24649210	325	86	16	9.123	0.1471	10.98	15	1.47304	6	9.47178	2.28571	tss_flanking	ENSG00000232298	RP11-10N16.3	-552	-1	5
chr1	24739635	24740431	797	521	70	58.969	0.0001	41.2	73	7.16878	13	21.9035	5.28571	tss_flanking	ENSG00000001461	NIPAL3	-2128	1	56
chr1	24742069	24743170	1102	567	93	70.634	0.0001	38.78	96	9.42744	31	12.5612	3.03125	tss_flanking	ENSG00000001461	NIPAL3	352	1	66
chr1	24828670	24829245	576	492	24	14.287	0.0134	16.86	24	2.35686	10	9.41797	2.27273	tss_flanking	ENSG00000117602	RCAN3	-225	1	21
chr1	24829255	24829692	438	293	21	13.795	0.0158	16.94	20	1.96405	4	17.4044	4.2	tss_flanking	ENSG00000117602	RCAN3	161	1	22
chr1	24968884	24969487	604	339	88	89.79	0.0002	79.3	91	8.93642	9	38.1239	9.2	tss_flanking	ENSG00000133226	SRRM1	11016	1	289
chr1	24969578	24971310	1733	320	186	140.368	0.0005	43.53	186	18.2657	54	14.0893	3.4	tss_flanking	ENSG00000133226	SRRM1	11691	1	106
chr1	25054034	25054311	278	89	9	7.053	0.4654	16.58	9	0.883822	3	10.3598	2.5	<25kb	ENSG00000169504	CLIC4	-17725	1	49
chr1	25070352	25070750	399	187	12	7.129	0.4422	20.33	13	1.27663	10	5.27406	1.27273	tss_flanking	ENSG00000169504	CLIC4	-1309	1	6
chr1	25071250	25071532	283	105	9	6.018	0.8762	10.36	10	0.982025	5	7.59716	1.83333	tss_flanking	ENSG00000169504	CLIC4	-493	1	59
chr1	25071741	25073606	1866	209	159	139.547	0.0005	49.39	162	15.9088	33	19.8664	4.79412	tss_flanking	ENSG00000169504	CLIC4	102	1	258
chr1	25073634	25073806	173	84	10	7.504	0.356	20.8	9	0.883822	4	8.28781	2	tss_flanking	ENSG00000169504	CLIC4	1870	1	0
chr1	25174736	25175011	276	66	9	5.083	1	9.86	9	0.883822	8	4.60434	1.11111	tss_flanking	ENSG00000222492	AL023096.1	-61832	1	51
chr1	25558378	25560088	1711	505	181	137.769	0.0004	36.28	181	17.7746	57	13.0033	3.13793	tss_flanking	ENSG00000117614	SYF2	110	-1	244
chr1	25566386	25567058	673	370	37	23.147	0.0019	19.06	38	3.73169	22	7.02662	1.69565	<25kb	ENSG00000117614	SYF2	-7763	-1	166
chr1	25572209	25574735	2527	1641	300	278.238	0	70.88	303	29.7553	60	20.6516	4.98361	tss_flanking	ENSG00000117614	SYF2	-14857	-1	541
chr1	25593033	25593269	237	171	7	5.588	1	16.69	7	0.687417	1	16.5756	4	tss_flanking	ENSG00000117616	C1orf63	1123	-1	3
chr1	25663319	25663548	230	70	8	6.738	0.5485	20.03	10	0.982025	5	7.59716	1.83333	tss_flanking	ENSG00000183726	TMEM50A	-1019	1	2
chr1	25664775	25666180	1406	467	135	121.761	0.0003	52.41	140	13.7483	27	20.8675	5.03571	tss_flanking	ENSG00000183726	TMEM50A	834	1	197
chr1	25756068	25758402	2335	1934	215	163.081	0.0007	38.43	216	21.2117	33	26.4479	6.38235	tss_flanking	ENSG00000204178	TMEM57	614	1	179
chr1	25869698	25869988	291	210	11	8.073	0.2629	16.44	11	1.08023	7	6.21586	1.5	tss_flanking	ENSG00000157978	LDLRAP1	-163	1	9
chr1	25870016	25871422	1407	731	113	97.31	0.0002	39.44	114	11.1951	16	28.0323	6.76471	tss_flanking	ENSG00000157978	LDLRAP1	676	1	114
chr1	25942402	25943151	750	422	36	23.431	0.0017	24.86	36	3.53529	8	17.0361	4.11111	tss_flanking	ENSG00000117643	MAN1C1	-1135	1	70
chr1	25943174	25944515	1342	750	97	76.668	0.0002	39.14	98	9.62384	16	24.1322	5.82353	tss_flanking	ENSG00000117643	MAN1C1	-35	1	71
chr1	26126266	26126599	334	236	18	10.433	0.0743	15.28	19	1.86585	10	7.53437	1.81818	tss_flanking	ENSG00000162430	SEPN1	-165	1	45
chr1	26126667	26127841	1175	175	59	40.868	0.0003	25.57	58	5.69574	11	20.3742	4.91667	tss_flanking	ENSG00000162430	SEPN1	175	1	96
chr1	26145972	26147698	1727	789	211	212.878	0.0018	63.95	215	21.1135	27	31.9673	7.71429	tss_flanking	ENSG00000228172	RP1-317E23.3	-498	-1	285
chr1	26185064	26186639	1576	709	127	116.54	0.0003	89.65	125	12.2753	33	15.3568	3.70588	tss_flanking	ENSG00000127423	C1orf135	130	-1	321
chr1	26201208	26202023	816	590	44	35.963	0.0003	38.13	45	4.41911	13	13.6157	3.28571	tss_flanking	ENSG00000207302	AL033528.1	-2189	1	91
chr1	26230949	26233273	2325	1366	224	183.964	0.0011	52.47	223	21.8992	54	16.877	4.07273	tss_flanking	ENSG00000117632	STMN1	1167	-1	353
chr1	26248989	26249685	697	183	27	8.584	0.1953	9.15	25	2.45506	14	7.18277	1.73333	<25kb	ENSG00000117632	STMN1	-15690	-1	36
chr1	26249702	26249903	202	72	10	6.771	0.5387	13.46	9	0.883822	2	13.813	3.33333	<25kb	ENSG00000117632	STMN1	-16292	-1	8
chr1	26323744	26324941	1198	559	63	36	0.0003	19.06	64	6.28496	33	7.92217	1.91176	tss_flanking	ENSG00000158006	PAFAH2	345	-1	134
chr1	26361670	26361862	193	84	9	6.836	0.522	17.43	9	0.883822	7	5.17988	1.25	intragenic	ENSG00000158014	SLC30A2	10870	-1	6
chr1	26361974	26362711	738	163	55	45.479	0.0003	43.21	54	5.30293	12	17.5319	4.23077	intragenic	ENSG00000158014	SLC30A2	10487	-1	94
chr1	26436887	26439171	2285	1572	208	176.028	0.0009	74.74	212	20.8189	26	32.6908	7.88889	tss_flanking	ENSG00000175087	PDIK1L	795	1	342
chr1	26488411	26488854	444	124	14	8.913	0.1642	16.69	15	1.47304	4	13.2605	3.2	intragenic	ENSG00000197245	GRRP1	3024	1	2
chr1	26490790	26491043	254	172	7	5.37	1	16.69	8	0.78562	0	37.2951	9	<25kb	ENSG00000142684	ZNF593	-5400	1	1
chr1	26496176	26497269	1094	507	76	52.77	0.0002	43.76	76	7.46339	24	12.7632	3.08	tss_flanking	ENSG00000142684	ZNF593	321	1	92
chr1	26560276	26560495	220	163	8	5.26	1	12.59	8	0.78562	2	12.4317	3	tss_flanking	ENSG00000130695	CCDC21	-252	1	25
chr1	26560588	26562061	1474	425	174	141.482	0.0005	38.53	177	17.3818	43	16.764	4.04545	tss_flanking	ENSG00000130695	CCDC21	322	1	231
chr1	26605860	26606488	629	430	29	15.614	0.0084	14.49	27	2.65147	14	7.73529	1.86667	tss_flanking	ENSG00000142669	SH3BGRL3	623	1	142
chr1	26606536	26607132	597	143	58	49.325	0.0003	47.61	58	5.69574	13	17.4636	4.21429	tss_flanking	ENSG00000142669	SH3BGRL3	1012	1	169
chr1	26607157	26607439	283	80	10	5.17	1	10.35	9	0.883822	3	10.3598	2.5	tss_flanking	ENSG00000142669	SH3BGRL3	1570	1	26
chr1	26632569	26633286	718	419	86	88.396	0.0002	67.87	88	8.64182	14	24.5872	5.93333	tss_flanking	ENSG00000169442	CD52	-11460	1	61
chr1	26633314	26633642	329	98	18	11.184	0.0516	20.97	18	1.76764	7	9.84177	2.375	tss_flanking	ENSG00000169442	CD52	-11036	1	53
chr1	26662467	26662937	471	388	21	16.284	0.0064	21.55	21	2.06225	9	9.11659	2.2	intragenic	ENSG00000225854	RP11-569G9.7	9677	1	9
chr1	26758255	26759484	1230	706	81	38.796	0.0003	24.08	80	7.8562	57	5.78718	1.39655	tss_flanking	ENSG00000117682	DHDDS	188	1	204
chr1	26760687	26760889	203	144	8	5.701	1	11	8	0.78562	10	3.39047	0.818182	tss_flanking	ENSG00000117682	DHDDS	2058	1	1
chr1	26797802	26799540	1739	1414	145	112.597	0.0003	55.89	146	14.3376	17	33.8419	8.16667	tss_flanking	ENSG00000198830	HMGN2	275	1	349
chr1	26799556	26800475	920	529	123	109.372	0.0003	40.67	122	11.9807	24	20.388	4.92	tss_flanking	ENSG00000198830	HMGN2	1144	1	170
chr1	26800833	26801176	344	165	12	5.25	1	11.81	12	1.17843	10	4.89734	1.18182	tss_flanking	ENSG00000198830	HMGN2	2057	1	16
chr1	26826536	26827401	866	623	42	24.471	0.0013	25.02	43	4.22271	20	8.68247	2.09524	intergenic	ENSG00000224129	RP11-492M19.1	19582	-1	91
chr1	26827526	26828212	687	154	37	31.328	0.0005	36.71	37	3.63349	9	15.7468	3.8	intergenic	ENSG00000224129	RP11-492M19.1	19061	-1	148
chr1	26855674	26856101	428	344	15	7.069	0.4612	11.75	15	1.47304	10	6.0275	1.45455	tss_flanking	ENSG00000117676	RPS6KA1	-240	1	24
chr1	26856136	26857116	981	236	65	50.452	0.0003	48.29	65	6.38316	18	14.3946	3.47368	tss_flanking	ENSG00000117676	RPS6KA1	114	1	74
chr1	26946476	26947060	585	294	26	15.991	0.007	15.25	27	2.65147	16	6.82526	1.64706	intergenic	ENSG00000229247	RP11-492M19.3	20265	-1	106
chr1	26947066	26947684	619	206	28	19.038	0.0035	22.32	28	2.74967	10	10.9248	2.63636	intergenic	ENSG00000229247	RP11-492M19.3	19763	-1	191
chr1	26947737	26948565	829	415	34	17.826	0.0048	16.86	33	3.24068	15	8.8058	2.125	intergenic	ENSG00000229247	RP11-492M19.3	18883	-1	287
chr1	27018580	27018900	321	127	13	8.109	0.2538	12.48	13	1.27663	8	6.44607	1.55556	tss_flanking	ENSG00000117713	ARID1A	-3815	1	44
chr1	27018929	27019992	1064	692	52	29.37	0.0005	26.39	51	5.00833	26	7.98085	1.92593	tss_flanking	ENSG00000117713	ARID1A	-2901	1	303
chr1	27020144	27020471	328	85	12	7.242	0.4169	18.09	11	1.08023	6	7.10384	1.71429	tss_flanking	ENSG00000117713	ARID1A	-2293	1	12
chr1	27021634	27024798	3165	696	307	261.014	0.0043	58.82	311	30.541	33	38.0264	9.17647	tss_flanking	ENSG00000117713	ARID1A	-192	1	537
chr1	27024834	27025223	390	154	18	6.503	0.6475	12.27	17	1.66944	19	3.72951	0.9	tss_flanking	ENSG00000117713	ARID1A	2466	1	36
chr1	27026398	27026673	276	192	12	5.843	0.966	12.11	12	1.17843	12	4.1439	1	tss_flanking	ENSG00000117713	ARID1A	4068	1	5
chr1	27098076	27098315	240	120	10	5.055	1	9.7	10	0.982025	5	7.59716	1.83333	intragenic	ENSG00000060642	PIGV	-15767	1	55
chr1	27113810	27115210	1401	699	121	76.927	0.0002	37.17	124	12.1771	30	16.7093	4.03226	tss_flanking	ENSG00000060642	PIGV	546	1	308
chr1	27115315	27115814	500	160	19	7.919	0.2867	8.63	19	1.86585	10	7.53437	1.81818	tss_flanking	ENSG00000060642	PIGV	1512	1	50
chr1	27152744	27154528	1785	556	132	104.224	0.0002	61.49	132	12.9627	30	17.7787	4.29032	tss_flanking	ENSG00000204160	ZDHHC18	99	1	185
chr1	27183649	27183885	237	74	7	5.477	1	16.11	8	0.78562	6	5.32788	1.28571	<25kb	ENSG00000175793	SFN	-5930	1	6
chr1	27191001	27191715	715	468	40	33.738	0.0003	38.66	40	3.9281	11	14.1583	3.41667	<25kb	ENSG00000175793	SFN	1816	1	274
chr1	27191733	27192133	401	84	15	9.435	0.1251	19.89	14	1.37483	5	10.3598	2.5	<25kb	ENSG00000175793	SFN	2164	1	171
chr1	27215829	27217134	1306	625	132	116.591	0.0003	48.68	134	13.1591	31	17.4821	4.21875	tss_flanking	ENSG00000142751	GPN2	334	-1	284
chr1	27225830	27227408	1579	526	127	79.791	0.0002	26.56	127	12.4717	55	9.47178	2.28571	tss_flanking	ENSG00000090273	NUDC	-373	1	291
chr1	27248056	27248965	910	552	84	64.804	0.0001	28.15	86	8.44541	19	18.026	4.35	tss_flanking	ENSG00000131910	NR0B2	-8151	-1	129
chr1	27319482	27321590	2109	1595	156	132.322	0.0004	36.94	156	15.3196	27	23.2355	5.60714	tss_flanking	ENSG00000204157	TRNP1	878	1	259
chr1	27338689	27338973	285	159	8	5.391	1	14.12	9	0.883822	6	5.91986	1.42857	tss_flanking	ENSG00000158246	FAM46B	485	-1	3
chr1	27339049	27339283	235	176	7	5.072	1	11.23	8	0.78562	0	37.2951	9	tss_flanking	ENSG00000158246	FAM46B	108	-1	32
chr1	27339507	27339803	297	174	10	7.428	0.3714	18.18	11	1.08023	7	6.21586	1.5	tss_flanking	ENSG00000158246	FAM46B	-348	-1	25
chr1	27479022	27479619	598	412	23	12.569	0.0279	16.01	24	2.35686	15	6.47485	1.5625	tss_flanking	ENSG00000090020	SLC9A1	14038	-1	11
chr1	27479943	27480467	525	205	25	17.052	0.0054	21.45	26	2.55326	12	8.60657	2.07692	tss_flanking	ENSG00000090020	SLC9A1	13324	-1	15
chr1	27480932	27481774	843	511	41	27.796	0.0006	22.38	41	4.0263	13	12.4317	3	intragenic	ENSG00000090020	SLC9A1	12029	-1	309
chr1	27560533	27560866	334	181	13	7.446	0.3677	9.55	13	1.27663	8	6.44607	1.55556	tss_flanking	ENSG00000224311	RP11-40H20.4	129	-1	21
chr1	27560871	27562237	1367	382	106	84.97	0.0002	39.78	107	10.5077	19	22.3771	5.4	tss_flanking	ENSG00000142784	WDTC1	246	1	122
chr1	27648239	27649609	1371	622	143	118.128	0.0003	47.58	145	14.2394	35	16.8058	4.05556	tss_flanking	ENSG00000186501	TMEM222	225	1	190
chr1	27675788	27676587	800	572	34	22.594	0.0019	31.34	32	3.14248	8	15.1943	3.66667	tss_flanking	ENSG00000142765	SYTL1	7847	1	97
chr1	27691660	27692061	402	266	16	5.667	1	8.49	15	1.47304	17	3.68347	0.888889	tss_flanking	ENSG00000142733	MAP3K6	1457	-1	51
chr1	27692131	27692404	274	163	17	12.744	0.0257	25.42	17	1.66944	5	12.4317	3	tss_flanking	ENSG00000142733	MAP3K6	1089	-1	106
chr1	27692468	27693490	1023	118	99	87.32	0.0002	50.33	99	9.72204	16	24.3759	5.88235	tss_flanking	ENSG00000142733	MAP3K6	797	-1	286
chr1	27719041	27719687	647	201	34	24.162	0.0013	26.77	34	3.33888	11	12.0864	2.91667	tss_flanking	ENSG00000181773	GPR3	94	1	47
chr1	27814655	27815049	395	170	13	5.29	1	10.33	13	1.27663	15	3.62592	0.875	tss_flanking	ENSG00000158195	WASF2	1844	-1	6
chr1	27815325	27815770	446	344	21	12.616	0.0278	19.06	23	2.25866	14	6.63025	1.6	tss_flanking	ENSG00000158195	WASF2	1000	-1	11
chr1	27815975	27817453	1479	365	161	162.856	0.0007	82.12	159	15.6142	18	34.896	8.42105	tss_flanking	ENSG00000158195	WASF2	329	-1	275
chr1	27883341	27883502	162	82	7	5.408	1	16.01	7	0.687417	2	11.0504	2.66667	intragenic	ENSG00000237429	RP1-159A19.4	31107	1	5
chr1	27895037	27895417	381	183	13	7.92	0.2865	14.3	14	1.37483	3	15.5396	3.75	tss_flanking	ENSG00000126705	AHDC1	35722	-1	17
chr1	27901800	27902349	550	243	21	13.66	0.0167	17.94	20	1.96405	1	43.511	10.5	tss_flanking	ENSG00000126705	AHDC1	28899	-1	47
chr1	27902486	27902738	253	81	10	7.017	0.4746	20.93	10	0.982025	2	15.1943	3.66667	tss_flanking	ENSG00000126705	AHDC1	28375	-1	31
chr1	27928380	27931108	2729	2159	235	210.739	0.0017	48.16	238	23.3722	27	35.3712	8.53571	tss_flanking	ENSG00000126705	AHDC1	403	-1	177
chr1	27960939	27961207	269	101	8	6.103	0.8081	13.07	9	0.883822	3	10.3598	2.5	tss_flanking	ENSG00000000938	FGR	748	-1	8
chr1	27986244	27986679	436	209	18	11.073	0.0553	21.79	19	1.86585	5	13.813	3.33333	<25kb	ENSG00000233975	RP11-288L9.1	2780	-1	45
chr1	27998239	27999186	948	335	49	26.367	0.0008	20.29	49	4.81192	25	7.96905	1.92308	tss_flanking	ENSG00000126709	IFI6	155	-1	240
chr1	28051799	28052123	325	245	13	5.003	1	6.86	13	1.27663	15	3.62592	0.875	tss_flanking	ENSG00000009780	FAM76A	-446	1	49
chr1	28052203	28052341	139	70	7	5.11	1	14.56	6	0.589215	2	9.66911	2.33333	tss_flanking	ENSG00000009780	FAM76A	-217	1	16
chr1	28052449	28053607	1159	621	106	79.632	0.0002	35.19	107	10.5077	27	15.9836	3.85714	tss_flanking	ENSG00000009780	FAM76A	580	1	91
chr1	28099203	28100910	1708	1061	144	110.569	0.0003	38.07	147	14.4358	45	13.3326	3.21739	tss_flanking	ENSG00000117758	STX12	570	1	243
chr1	28156950	28158601	1652	518	159	134.129	0.0004	55.07	159	15.6142	34	18.9436	4.57143	tss_flanking	ENSG00000117751	PPP1R8	179	1	329
chr1	28199061	28199516	456	111	19	12.86	0.024	17.79	21	2.06225	10	8.28781	2	tss_flanking	ENSG00000130775	C1orf38	117	1	50
chr1	28240272	28241192	921	644	90	92.513	0.0002	71.1	92	9.03463	12	29.6449	7.15385	tss_flanking	ENSG00000117748	RPA2	341	-1	168
chr1	28286011	28287010	1000	245	50	35.927	0.0003	33.55	49	4.81192	16	12.188	2.94118	tss_flanking	ENSG00000158156	XKR8	283	1	152
chr1	28414001	28415534	1534	976	156	125.814	0.0004	43.92	156	15.3196	46	13.8424	3.34043	tss_flanking	ENSG00000158161	EYA3	230	-1	242
chr1	28558670	28559760	1091	748	143	130.087	0.0004	62.39	145	14.2394	32	18.3336	4.42424	tss_flanking	ENSG00000126698	DNAJC8	118	-1	92
chr1	28562086	28563625	1540	670	168	153.569	0.0006	69.71	171	16.7926	31	22.2735	5.375	tss_flanking	ENSG00000249507	AL353622.3	61	1	344
chr1	28573005	28573354	350	265	14	5.286	1	5.72	14	1.37483	19	3.10793	0.75	intragenic	ENSG00000249507	AL353622.3	10575	1	7
chr1	28585838	28586647	810	310	76	66.36	0.0001	41.79	76	7.46339	5	53.1801	12.8333	tss_flanking	ENSG00000130766	SESN2	110	1	208
chr1	28586684	28588138	1455	335	101	56.968	0.0001	27.23	100	9.82025	54	7.60972	1.83636	tss_flanking	ENSG00000130766	SESN2	981	1	77
chr1	28655161	28655399	239	142	11	9.04	0.1541	19.29	11	1.08023	6	7.10384	1.71429	tss_flanking	ENSG00000130772	MED18	-210	1	54
chr1	28655438	28655798	361	112	35	33.745	0.0003	34.58	35	3.43709	4	29.8361	7.2	tss_flanking	ENSG00000130772	MED18	37	1	170
chr1	28656048	28656381	334	76	18	10.276	0.0814	15.28	17	1.66944	13	5.32788	1.28571	tss_flanking	ENSG00000130772	MED18	611	1	8
chr1	28695652	28697379	1728	1095	148	124.082	0.0003	50.31	148	14.534	36	16.6876	4.02703	tss_flanking	ENSG00000204138	PHACTR4	633	1	290
chr1	28831758	28834290	2533	861	246	204.627	0.0015	56.15	247	24.256	43	23.3566	5.63636	tss_flanking	ENSG00000180198	RCC1	123	1	700
chr1	28834301	28835125	825	240	61	36.502	0.0003	20.32	60	5.89215	27	9.02779	2.17857	tss_flanking	ENSG00000200087	SNORA73B	-530	1	36
chr1	28844488	28846065	1578	427	123	87.702	0.0002	39.44	123	12.0789	35	14.2734	3.44444	tss_flanking	ENSG00000238821	AL513497.2	927	1	266
chr1	28879372	28880495	1124	365	126	107.055	0.0003	51.42	125	12.2753	32	15.8222	3.81818	tss_flanking	ENSG00000180098	TRNAU1AP	140	1	170
chr1	28906256	28906596	341	266	14	5.278	1	8.9	13	1.27663	21	2.63703	0.636364	tss_flanking	ENSG00000207311	SNORA61	-117	-1	23
chr1	28906832	28908909	2078	834	235	191.168	0.0012	49.51	237	23.274	54	17.9318	4.32727	tss_flanking	ENSG00000207070	SNORA16A	-100	-1	566
chr1	28918661	28919161	501	167	21	12.651	0.0269	19.26	21	2.06225	7	11.3957	2.75	tss_flanking	ENSG00000188060	RAB42	116	1	43
chr1	28919182	28919594	413	210	19	9.751	0.1047	13.74	19	1.86585	12	6.37524	1.53846	tss_flanking	ENSG00000188060	RAB42	680	1	9
chr1	28968650	28968936	287	146	11	6.653	0.5861	11.93	11	1.08023	6	7.10384	1.71429	tss_flanking	ENSG00000120656	TAF12	801	-1	8
chr1	28968943	28970326	1384	456	117	96.496	0.0002	38.89	116	11.3915	33	14.2599	3.44118	tss_flanking	ENSG00000120656	TAF12	198	-1	360
chr1	28974523	28974838	316	222	11	6.387	0.6863	10.33	11	1.08023	9	4.97269	1.2	tss_flanking	ENSG00000209804	RNU11	-367	1	79
chr1	28994714	28995381	668	401	45	32.624	0.0004	30.56	45	4.41911	16	11.2129	2.70588	tss_flanking	ENSG00000162419	GMEB1	-129	1	75
chr1	28995440	28996584	1145	336	92	79.313	0.0002	44.53	92	9.03463	22	16.7558	4.04348	tss_flanking	ENSG00000162419	GMEB1	532	1	144
chr1	29062914	29065041	2128	1440	202	163.957	0.0007	52.63	205	20.1315	33	25.1072	6.05882	tss_flanking	ENSG00000198492	YTHDF2	1221	1	173
chr1	29213485	29214889	1405	301	75	43.362	0.0003	23.87	76	7.46339	33	9.38473	2.26471	tss_flanking	ENSG00000159023	EPB41	158	1	53
chr1	29240559	29240909	351	194	13	9.354	0.1304	20.02	14	1.37483	6	8.8798	2.14286	tss_flanking	ENSG00000159023	EPB41	27125	1	32
chr1	29241015	29242059	1045	292	63	47.89	0.0003	28.07	61	5.99035	19	12.8461	3.1	tss_flanking	ENSG00000159023	EPB41	27679	1	88
chr1	29448162	29451297	3136	1925	202	159.977	0.0007	41.59	201	19.7387	32	25.3657	6.12121	tss_flanking	ENSG00000187975	TMEM200B	360	-1	343
chr1	29451472	29451795	324	241	10	7.47	0.3619	16.69	11	1.08023	3	12.4317	3	tss_flanking	ENSG00000187975	TMEM200B	-1266	-1	54
chr1	29506358	29508795	2438	1726	260	223.022	0.0021	46.98	263	25.8273	62	17.3649	4.19048	tss_flanking	ENSG00000116350	SFRS4	415	-1	329
chr1	29556898	29557777	880	392	73	53.475	0.0001	40.26	73	7.16878	25	11.7942	2.84615	tss_flanking	ENSG00000116353	MECR	164	-1	146
chr1	31191650	31191924	275	80	9	6.663	0.5814	20.8	9	0.883822	6	5.91986	1.42857	tss_flanking	ENSG00000186056	RP5-1166H10.2	790	1	49
chr1	31297045	31297273	229	145	12	7.256	0.4134	14.97	12	1.17843	10	4.89734	1.18182	tss_flanking	ENSG00000223382	RP1-65J11.1	115	1	52
chr1	31380860	31381166	307	190	11	8.622	0.1924	22.71	11	1.08023	2	16.5756	4	tss_flanking	ENSG00000162512	SDC3	558	-1	1
chr1	31381455	31381664	210	76	7	5.838	0.9669	16	7	0.687417	0	33.1512	8	tss_flanking	ENSG00000162512	SDC3	77	-1	27
chr1	31381755	31382049	295	178	12	8.211	0.2415	20.02	12	1.17843	3	13.4677	3.25	tss_flanking	ENSG00000162512	SDC3	-325	-1	3
chr1	31536215	31538495	2281	1943	180	119.499	0.0003	33.66	184	18.0693	63	11.9785	2.89062	tss_flanking	ENSG00000134644	PUM1	605	-1	133
chr1	31538516	31539068	553	231	21	12.2	0.034	12.57	21	2.06225	7	11.3957	2.75	tss_flanking	ENSG00000134644	PUM1	16	-1	123
chr1	31619772	31620024	253	83	7	5.316	1	16.34	7	0.687417	4	6.63025	1.6	intergenic	ENSG00000225142	RP11-490K7.1	-38386	-1	0
chr1	31627497	31627835	339	217	20	14.66	0.0116	29.11	21	2.06225	4	18.2332	4.4	intergenic	ENSG00000225142	RP11-490K7.1	-46245	-1	56
chr1	31627897	31628588	692	398	28	17.676	0.0049	26.7	25	2.45506	5	17.9569	4.33333	intergenic	ENSG00000225142	RP11-490K7.1	-46826	-1	53
chr1	31768676	31770950	2275	1280	224	175.238	0.0009	41.76	227	22.292	62	14.997	3.61905	tss_flanking	ENSG00000121766	ZCCHC17	114	1	314
chr1	31846011	31846663	653	148	24	10.685	0.066	10.98	24	2.35686	19	5.17988	1.25	intragenic	ENSG00000121769	FABP3	3538	-1	108
chr1	31846753	31847000	248	78	11	6.627	0.5948	14.69	10	0.982025	6	6.51185	1.57143	intragenic	ENSG00000121769	FABP3	2866	-1	26
chr1	31885987	31886484	498	208	20	15.284	0.0092	23.04	21	2.06225	4	18.2332	4.4	tss_flanking	ENSG00000168528	SERINC2	3783	1	6
chr1	31886636	31886958	323	148	11	6.387	0.6863	10.56	11	1.08023	9	4.97269	1.2	tss_flanking	ENSG00000168528	SERINC2	4372	1	3
chr1	32054615	32054842	228	75	7	5.711	1	16.69	10	0.982025	5	7.59716	1.83333	<25kb	ENSG00000142910	TINAGL1	12604	1	11
chr1	32083464	32083640	177	95	8	5.891	0.9392	14.17	8	0.78562	4	7.45903	1.8	tss_flanking	ENSG00000121764	HCRTR1	272	1	1
chr1	32109431	32111372	1942	727	172	118.718	0.0003	45.75	173	16.989	62	11.4451	2.7619	tss_flanking	ENSG00000162517	PEF1	339	-1	177
chr1	32169331	32169793	463	134	31	21.974	0.0019	26.55	30	2.94607	11	10.7051	2.58333	tss_flanking	ENSG00000084636	COL16A1	455	-1	56
chr1	32180902	32181268	367	140	12	5.279	1	11.19	13	1.27663	10	5.27406	1.27273	<25kb	ENSG00000084636	COL16A1	-11122	-1	56
chr1	32226089	32226598	510	429	21	12.092	0.0354	18.3	21	2.06225	6	13.0237	3.14286	tss_flanking	ENSG00000121753	BAI2	3423	-1	16
chr1	32228220	32229650	1431	917	96	70.829	0.0001	35.74	94	9.23103	17	21.8706	5.27778	tss_flanking	ENSG00000121753	BAI2	804	-1	40
chr1	32229763	32230057	295	86	21	17.252	0.0052	36.9	21	2.06225	1	45.583	11	tss_flanking	ENSG00000121753	BAI2	92	-1	44
chr1	32239065	32239373	309	155	9	5.326	1	14.14	9	0.883822	9	4.1439	1	<25kb	ENSG00000121753	BAI2	-9279	-1	1
chr1	32253846	32254751	906	279	45	23.874	0.0015	13.56	45	4.41911	21	8.66453	2.09091	<25kb	ENSG00000121753	BAI2	-24184	-1	66
chr1	32262859	32264475	1617	499	82	46.191	0.0003	19.55	81	7.9544	33	9.99412	2.41176	tss_flanking	ENSG00000134668	SPOCD1	18265	-1	77
chr1	32402156	32404142	1987	1693	199	174.374	0.0009	52.29	204	20.0333	38	21.7821	5.25641	tss_flanking	ENSG00000184007	PTP4A2	4328	-1	193
chr1	32404238	32404457	220	84	9	5.557	1	16.01	8	0.78562	5	6.21586	1.5	tss_flanking	ENSG00000184007	PTP4A2	3855	-1	39
chr1	32410212	32410624	413	265	15	8.136	0.25	13.73	17	1.66944	3	18.6476	4.5	tss_flanking	ENSG00000184007	PTP4A2	-2300	-1	131
chr1	32429755	32430221	467	106	16	6.358	0.697	8.22	15	1.47304	19	3.31512	0.8	<25kb	ENSG00000184007	PTP4A2	-21684	-1	21
chr1	32478794	32481149	2356	1168	297	280.208	0	64.47	297	29.1661	51	23.7478	5.73077	tss_flanking	ENSG00000121774	KHDRBS1	532	1	387
chr1	32481310	32481563	254	127	10	5.791	0.9921	12.32	10	0.982025	13	3.25593	0.785714	tss_flanking	ENSG00000121774	KHDRBS1	2007	1	4
chr1	32537819	32539192	1374	830	99	68.411	0.0001	52.72	97	9.52564	36	10.9757	2.64865	tss_flanking	ENSG00000203325	RP11-277A4.4	426	-1	248
chr1	32573438	32574821	1384	322	172	171.82	0.0009	65.66	174	17.0872	31	22.662	5.46875	tss_flanking	ENSG00000025800	KPNA6	121	1	161
chr1	32627928	32628145	218	106	7	5.139	1	13.3	7	0.687417	6	4.73589	1.14286	intragenic	ENSG00000250135	RP4-622L5.2	-8300	1	2
chr1	32644956	32646637	1682	869	139	98.822	0.0002	30.15	139	13.6501	35	16.1152	3.88889	tss_flanking	ENSG00000084652	TXLNA	538	1	453
chr1	32646725	32647708	984	81	44	18.94	0.0037	19.36	41	4.0263	27	6.21586	1.5	tss_flanking	ENSG00000084652	TXLNA	1519	1	38
chr1	32665813	32666199	387	85	18	9.751	0.1047	11.27	18	1.76764	18	4.1439	1	tss_flanking	ENSG00000160050	CCDC28B	-89	1	38
chr1	32666207	32666433	227	110	21	18.881	0.0037	38.89	20	1.96405	4	17.4044	4.2	tss_flanking	ENSG00000160050	CCDC28B	330	1	29
chr1	32670916	32672071	1156	773	103	70.148	0.0001	29.52	105	10.3113	36	11.8717	2.86486	tss_flanking	ENSG00000160051	IQCC	427	1	205
chr1	32681323	32681565	243	85	9	5.762	1	12.48	9	0.883822	8	4.60434	1.11111	intragenic	ENSG00000084623	EIF3I	-6121	1	2
chr1	32687135	32688449	1315	987	160	148.132	0.0005	70.19	161	15.8106	32	20.3428	4.90909	tss_flanking	ENSG00000160055	C1orf91	-162	-1	162
chr1	32706125	32707103	979	509	47	24.575	0.0011	20.97	47	4.61552	24	7.9563	1.92	tss_flanking	ENSG00000220785	MTMR9L	587	-1	81
chr1	32707247	32707632	386	141	15	11.01	0.0573	20.6	15	1.47304	6	9.47178	2.28571	tss_flanking	ENSG00000220785	MTMR9L	-167	-1	6
chr1	32757027	32758652	1626	947	184	157.42	0.0006	42.77	185	18.1675	41	18.3516	4.42857	tss_flanking	ENSG00000116478	HDAC1	287	1	155
chr1	32800534	32801902	1369	729	92	81.725	0.0002	50.07	91	8.93642	9	38.1239	9.2	tss_flanking	ENSG00000175130	MARCKSL1	717	-1	218
chr1	32816814	32817971	1158	698	74	53.37	0.0001	34.66	76	7.46339	12	24.5447	5.92308	tss_flanking	ENSG00000224021	RP4-811H24.8	390	1	201
chr1	32859340	32860843	1504	996	117	75.789	0.0002	33.6	119	11.6861	50	9.75036	2.35294	tss_flanking	ENSG00000160058	BSDC1	-4	-1	256
chr1	32892455	32892702	248	119	7	5.445	1	16.69	7	0.687417	2	11.0504	2.66667	tss_flanking	ENSG00000229259	RP11-395N6.2	-184	-1	3
chr1	32930186	32930554	369	250	14	6.009	0.881	8.32	14	1.37483	15	3.88491	0.9375	tss_flanking	ENSG00000160062	ZBTB8A	-222	1	26
chr1	32930606	32931007	402	192	16	7.653	0.3293	16.35	17	1.66944	10	6.78094	1.63636	tss_flanking	ENSG00000160062	ZBTB8A	140	1	7
chr1	32965624	32966446	823	580	51	36.273	0.0003	25.16	51	5.00833	11	17.9569	4.33333	intragenic	ENSG00000160062	ZBTB8A	35546	1	86
chr1	32966505	32966893	389	141	18	6.904	0.504	9.49	17	1.66944	17	4.1439	1	intragenic	ENSG00000160062	ZBTB8A	35988	1	17
chr1	33004552	33006048	1497	393	84	54.707	0.0001	27.45	83	8.15081	21	15.8222	3.81818	intragenic	ENSG00000160062	ZBTB8A	74287	1	136
chr1	33077600	33078209	610	126	27	14.64	0.0117	17.94	26	2.55326	15	6.99284	1.6875	tss_flanking	ENSG00000200591	AC114489.1	-27826	1	63
chr1	33113967	33114236	270	138	8	6.165	0.7785	16.69	8	0.78562	4	7.45903	1.8	tss_flanking	ENSG00000176261	ZBTB8OS	2428	-1	3
chr1	33115530	33116639	1110	385	97	68.411	0.0001	32.76	97	9.52564	33	11.9442	2.88235	tss_flanking	ENSG00000176261	ZBTB8OS	618	-1	191
chr1	33116760	33117587	828	215	84	80.521	0.0002	50.27	85	8.34721	18	18.7566	4.52632	tss_flanking	ENSG00000162521	RBBP4	226	1	93
chr1	33117641	33118085	445	246	19	10.563	0.0696	18.87	17	1.66944	13	5.32788	1.28571	tss_flanking	ENSG00000162521	RBBP4	1138	1	5
chr1	33167534	33168435	902	562	60	47.018	0.0003	38.55	60	5.89215	19	12.6389	3.05	tss_flanking	ENSG00000162520	SYNC	1101	-1	78
chr1	33168491	33168920	430	121	26	20.143	0.0024	28.92	25	2.45506	4	21.5483	5.2	tss_flanking	ENSG00000162520	SYNC	585	-1	57
chr1	33168929	33169558	630	78	30	14.325	0.0131	16.95	29	2.84787	21	5.65078	1.36364	tss_flanking	ENSG00000162520	SYNC	190	-1	84
chr1	33206448	33206855	408	189	13	6.4	0.6819	11.44	13	1.27663	10	5.27406	1.27273	tss_flanking	ENSG00000162522	KIAA1522	-849	1	8
chr1	33206871	33208420	1550	799	107	78.851	0.0002	30.04	107	10.5077	20	21.3115	5.14286	tss_flanking	ENSG00000162522	KIAA1522	184	1	83
chr1	33219156	33219485	330	154	12	6.603	0.6017	9.44	13	1.27663	10	5.27406	1.27273	tss_flanking	ENSG00000162522	KIAA1522	11824	1	26
chr1	33219491	33220490	1000	553	64	36.644	0.0003	22.88	63	6.18676	31	8.28781	2	tss_flanking	ENSG00000162522	KIAA1522	12558	1	64
chr1	33238523	33239011	489	202	19	9.253	0.1382	13.56	19	1.86585	15	5.17988	1.25	intragenic	ENSG00000162522	KIAA1522	31239	1	30
chr1	33281718	33284353	2636	1142	280	244.429	0.0031	60.31	282	27.6931	58	19.8767	4.79661	tss_flanking	ENSG00000116497	S100PBP	-183	1	384
chr1	33284356	33284753	398	186	15	7.069	0.4612	14.57	15	1.47304	15	4.1439	1	tss_flanking	ENSG00000134684	YARS	-788	-1	19
chr1	33336203	33336554	352	130	14	9.987	0.0937	21.47	14	1.37483	8	6.90651	1.66667	tss_flanking	ENSG00000160097	FNDC5	1750	-1	6
chr1	33336566	33336912	347	74	16	10.756	0.0642	22.88	16	1.57124	4	14.0893	3.4	tss_flanking	ENSG00000160097	FNDC5	1443	-1	1
chr1	33358628	33359099	472	111	17	9.4	0.1276	12.04	16	1.57124	7	8.8058	2.125	tss_flanking	ENSG00000121905	HPCA	7144	1	19
chr1	33366565	33367503	939	430	64	57.002	0.0001	39.21	63	6.18676	15	16.5756	4	tss_flanking	ENSG00000121900	TMEM54	44	-1	56
chr1	33428563	33429106	544	354	33	22.241	0.0019	22.81	33	3.24068	17	7.82738	1.88889	tss_flanking	ENSG00000116514	RNF19B	1432	-1	7
chr1	33429303	33430515	1213	119	119	105.391	0.0003	48.04	121	11.8825	12	38.889	9.38462	tss_flanking	ENSG00000116514	RNF19B	927	-1	306
chr1	33438345	33439064	720	183	34	20.854	0.0021	20.59	34	3.33888	12	11.1567	2.69231	<25kb	ENSG00000217644	RP4-803A2.1	-7018	1	54
chr1	33501561	33502692	1132	617	91	71.427	0.0002	44.07	92	9.03463	25	14.8224	3.57692	tss_flanking	ENSG00000004455	AK2	415	-1	60
chr1	33522461	33522728	268	111	8	5.054	1	12.04	8	0.78562	8	4.1439	1	<25kb	ENSG00000004455	AK2	-19979	-1	0
chr1	33546227	33547124	898	243	59	39.895	0.0003	29.84	59	5.79395	20	11.8397	2.85714	tss_flanking	ENSG00000142920	ADC	-235	1	180
chr1	33547181	33547374	194	76	12	9.147	0.1454	22.88	11	1.08023	2	16.5756	4	tss_flanking	ENSG00000142920	ADC	552	1	2
chr1	33547502	33547886	385	326	17	8.6	0.1941	13.92	15	1.47304	10	6.0275	1.45455	tss_flanking	ENSG00000142920	ADC	1123	1	2
chr1	33592093	33593721	1629	582	123	71.009	0.0002	28.12	125	12.2753	60	8.55954	2.06557	intergenic	ENSG00000142920	ADC	45970	1	236
chr1	33646074	33646506	433	217	18	8.143	0.2491	11.44	20	1.96405	10	7.91109	1.90909	tss_flanking	ENSG00000116525	TRIM62	1380	-1	16
chr1	33646660	33647255	596	350	30	17.036	0.0054	17.01	30	2.94607	14	8.56407	2.06667	tss_flanking	ENSG00000116525	TRIM62	661	-1	27
chr1	33647291	33647845	555	252	36	22.909	0.0019	33.69	35	3.43709	10	13.5619	3.27273	tss_flanking	ENSG00000116525	TRIM62	128	-1	62
chr1	33721417	33721877	461	247	19	14.934	0.0104	26.7	19	1.86585	2	27.626	6.66667	tss_flanking	ENSG00000160094	ZNF362	-482	1	10
chr1	33721884	33723612	1729	767	111	92.174	0.0002	42.7	111	10.9005	23	19.3382	4.66667	tss_flanking	ENSG00000160094	ZNF362	505	1	91
chr1	33812807	33813893	1087	114	47	20.338	0.0024	17.33	44	4.32091	31	5.82737	1.40625	tss_flanking	ENSG00000233246	RP11-415J8.5	-3032	1	98
chr1	33813915	33815549	1635	1418	157	126.359	0.0004	34.75	158	15.516	33	19.3788	4.67647	tss_flanking	ENSG00000233246	RP11-415J8.5	-620	1	254
chr1	33815695	33815905	211	127	9	5.249	1	12.04	8	0.78562	3	9.32379	2.25	tss_flanking	ENSG00000233246	RP11-415J8.5	-131	1	66
chr1	33815964	33816246	283	130	12	7.004	0.4776	14.83	11	1.08023	5	8.28781	2	tss_flanking	ENSG00000233246	RP11-415J8.5	141	1	20
chr1	33893934	33894360	427	219	14	5.222	1	8.27	14	1.37483	12	4.78143	1.15385	tss_flanking	ENSG00000134686	PHC2	2500	-1	6
chr1	33894852	33896812	1961	1117	162	107.853	0.0003	34.95	162	15.9088	46	14.3714	3.46809	tss_flanking	ENSG00000134686	PHC2	684	-1	103
chr1	33938104	33938944	841	248	55	30.607	0.0005	21.05	56	5.49934	16	13.8943	3.35294	tss_flanking	ENSG00000121903	ZSCAN20	120	1	77
chr1	34694139	34694388	250	166	7	5.138	1	12.2	7	0.687417	8	3.68347	0.888889	intergenic	ENSG00000251514	AC115286.1	50914	1	0
chr1	35324635	35325731	1097	575	123	115.178	0.0003	58.89	122	11.9807	22	22.1609	5.34783	tss_flanking	ENSG00000163866	C1orf212	207	-1	111
chr1	35331827	35332388	562	168	19	11.679	0.0414	18.3	18	1.76764	10	7.15765	1.72727	intragenic	ENSG00000163866	C1orf212	-6578	-1	19
chr1	35450053	35451301	1249	671	120	102.362	0.0002	38.84	121	11.8825	28	17.433	4.2069	tss_flanking	ENSG00000241014	RP11-244H3.1	190	-1	193
chr1	35496492	35497710	1219	747	117	89.42	0.0002	32.19	122	11.9807	33	14.9912	3.61765	tss_flanking	ENSG00000163867	ZMYM6	330	-1	184
chr1	35544564	35545504	941	676	65	60.105	0.0001	43.39	65	6.38316	10	24.8634	6	tss_flanking	ENSG00000197056	ZMYM1	19853	1	164
chr1	35545599	35545922	324	188	11	7.47	0.3619	23.36	12	1.17843	4	10.7742	2.6	tss_flanking	ENSG00000197056	ZMYM1	20400	1	4
chr1	35656245	35659320	3076	2093	420	310	0	76.13	427	41.9325	65	26.8726	6.48485	tss_flanking	ENSG00000116560	SFPQ	411	-1	479
chr1	35734156	35735804	1649	408	149	106.903	0.0003	37	150	14.7304	32	18.9615	4.57576	tss_flanking	ENSG00000146463	ZMYM4	-4	1	146
chr1	36022165	36024145	1981	1020	205	171.213	0.0008	52.34	206	20.2297	37	22.5734	5.44737	tss_flanking	ENSG00000020129	NCDN	111	1	369
chr1	36024277	36024587	311	182	10	5.553	1	10.16	11	1.08023	11	4.1439	1	tss_flanking	ENSG00000142687	KIAA0319L	-908	-1	2
chr1	36106250	36107613	1364	1160	143	127.893	0.0004	57.99	144	14.1412	27	21.4595	5.17857	tss_flanking	ENSG00000126067	PSMB2	35	-1	236
chr1	36107830	36108116	287	203	13	8.025	0.2699	15.32	13	1.27663	7	7.25183	1.75	tss_flanking	ENSG00000126067	PSMB2	-588	-1	1
chr1	36173501	36173719	219	136	7	5.839	0.9666	16.69	7	0.687417	2	11.0504	2.66667	intergenic	ENSG00000142686	C1orf216	11436	-1	9
chr1	36183532	36185056	1525	440	108	76.433	0.0002	25.86	108	10.6059	31	14.1152	3.40625	tss_flanking	ENSG00000142686	C1orf216	1101	-1	305
chr1	36234247	36234569	323	142	9	5.486	1	15.42	9	0.883822	8	4.60434	1.11111	tss_flanking	ENSG00000092853	CLSPN	1179	-1	2
chr1	36234647	36236022	1376	818	99	75.345	0.0002	41.18	99	9.72204	28	14.2893	3.44828	tss_flanking	ENSG00000092853	CLSPN	103	-1	429
chr1	36273214	36274948	1735	1141	118	81.382	0.0002	33.82	122	11.9807	35	14.1583	3.41667	tss_flanking	ENSG00000134698	EIF2C4	582	1	134
chr1	36348619	36349781	1163	521	143	130.274	0.0004	47.66	147	14.4358	24	24.5319	5.92	tss_flanking	ENSG00000221032	AL139286.1	-8305	-1	128
chr1	36395914	36397843	1930	1149	253	218.31	0.0019	35.69	260	25.5326	52	20.4068	4.92453	tss_flanking	ENSG00000126070	EIF2C3	744	1	336
chr1	36550209	36550590	382	218	12	7.344	0.3943	17.79	12	1.17843	6	7.69582	1.85714	tss_flanking	ENSG00000092850	TEKT2	751	1	6
chr1	36554121	36555652	1532	495	151	134.253	0.0004	52	152	14.9268	32	19.2126	4.63636	tss_flanking	ENSG00000116863	ADPRHL2	140	1	185
chr1	36614168	36615652	1485	796	145	127.276	0.0004	56.62	149	14.6322	26	23.0217	5.55556	tss_flanking	ENSG00000054116	TRAPPC3	134	-1	168
chr1	36621066	36621603	538	290	37	31.243	0.0005	36.39	38	3.73169	1	80.8061	19.5	tss_flanking	ENSG00000116871	MAP7D1	162	1	149
chr1	36621625	36623777	2153	933	192	165.381	0.0008	57.49	193	18.9531	39	20.0979	4.85	tss_flanking	ENSG00000116871	MAP7D1	1364	1	212
chr1	36626431	36627024	594	337	24	10.524	0.0712	17.97	26	2.55326	20	5.32788	1.28571	tss_flanking	ENSG00000116871	MAP7D1	5574	1	58
chr1	36653863	36654126	264	85	14	11.052	0.0562	24.08	14	1.37483	9	6.21586	1.5	intergenic	ENSG00000116871	MAP7D1	32754	1	13
chr1	36688923	36691554	2632	1450	242	180.199	0.001	42.5	244	23.9614	76	13.1852	3.18182	tss_flanking	ENSG00000054118	THRAP3	356	1	405
chr1	36772070	36772566	497	289	17	11.206	0.0513	20.03	17	1.66944	4	14.9181	3.6	intragenic	ENSG00000214193	C1orf113	371	1	55
chr1	36772595	36773260	666	186	39	33.036	0.0004	40.05	38	3.73169	7	20.2015	4.875	tss_flanking	ENSG00000214193	C1orf113	793	1	201
chr1	36788493	36789245	753	614	58	52.322	0.0002	36.49	60	5.89215	4	50.5556	12.2	tss_flanking	ENSG00000116883	AL591845.1	-228	1	148
chr1	36789309	36789718	410	215	23	17.397	0.005	29.48	22	2.16045	12	7.33152	1.76923	tss_flanking	ENSG00000116883	AL591845.1	189	1	50
chr1	36850293	36851603	1311	747	118	81.27	0.0002	26.99	119	11.6861	47	10.3598	2.5	tss_flanking	ENSG00000196182	STK40	457	-1	54
chr1	36851620	36852581	962	481	43	18.025	0.0047	18.78	42	4.1245	19	8.9094	2.15	tss_flanking	ENSG00000196182	STK40	-604	-1	237
chr1	36862648	36863601	954	544	75	47.918	0.0003	26.56	75	7.36519	33	9.26285	2.23529	tss_flanking	ENSG00000181817	LSM10	301	-1	124
chr1	36915867	36916072	206	80	16	14.045	0.0144	32.68	16	1.57124	5	11.7411	2.83333	tss_flanking	ENSG00000116885	OSCP1	105	-1	18
chr1	36916110	36916543	434	226	19	12.625	0.0278	32.11	19	1.86585	4	16.5756	4	tss_flanking	ENSG00000116885	OSCP1	-284	-1	127
chr1	36929000	36930357	1358	871	178	151.154	0.0006	49.7	181	17.7746	48	15.3916	3.71429	tss_flanking	ENSG00000116898	MRPS15	167	-1	227
chr1	37939637	37940038	402	260	34	26.502	0.0008	28.59	34	3.33888	8	16.1152	3.88889	tss_flanking	ENSG00000233621	RP11-422J8.1	115	-1	37
chr1	37940089	37941194	1106	642	77	50.413	0.0003	31.62	78	7.65979	21	14.8804	3.59091	tss_flanking	ENSG00000163874	ZC3H12A	578	1	203
chr1	37944550	37944820	271	180	9	5.151	1	9.86	10	0.982025	7	5.69787	1.375	tss_flanking	ENSG00000163874	ZC3H12A	4577	1	11
chr1	37979310	37980917	1608	947	127	117.429	0.0003	76.25	130	12.7663	36	14.6717	3.54054	tss_flanking	ENSG00000163875	MEAF6	118	-1	199
chr1	38018970	38020029	1060	798	150	143.771	0.0005	61.37	155	15.2214	24	25.858	6.24	tss_flanking	ENSG00000163877	SNIP1	135	-1	113
chr1	38022180	38022479	300	155	12	7.327	0.3977	13.92	12	1.17843	8	5.98564	1.44444	tss_flanking	ENSG00000163879	DNALI1	-185	1	61
chr1	38060761	38061995	1235	596	114	76.508	0.0002	25.73	116	11.3915	43	11.019	2.65909	tss_flanking	ENSG00000134697	GNL2	179	-1	156
chr1	38155818	38156844	1027	259	49	22.821	0.0019	21.69	46	4.51731	27	6.95584	1.67857	tss_flanking	ENSG00000116922	C1orf109	1837	-1	135
chr1	38157063	38158922	1860	1424	183	156.883	0.0006	51.55	184	18.0693	28	26.4353	6.37931	tss_flanking	ENSG00000134690	CDCA8	397	1	163
chr1	38259553	38260085	533	344	19	12.743	0.0257	20.03	20	1.96405	6	12.4317	3	tss_flanking	ENSG00000185090	MANEAL	355	1	41
chr1	38260459	38260679	221	73	7	5.322	1	17.16	7	0.687417	3	8.28781	2	tss_flanking	ENSG00000185090	MANEAL	990	1	1
chr1	38272665	38274926	2262	621	187	144.341	0.0005	32.68	189	18.5603	34	22.4955	5.42857	tss_flanking	ENSG00000196449	YRDC	571	-1	277
chr1	38324471	38326257	1787	682	163	129.72	0.0004	51.72	164	16.1052	40	16.6767	4.02439	tss_flanking	ENSG00000188786	MTF1	139	-1	231
chr1	38396824	38397861	1038	450	66	54.134	0.0001	61.82	65	6.38316	15	17.0936	4.125	tss_flanking	ENSG00000204084	INPP5B	15455	-1	104
chr1	38412092	38412983	892	530	47	30.483	0.0005	32.03	48	4.71372	19	10.1526	2.45	tss_flanking	ENSG00000204084	INPP5B	107	-1	41
chr1	38454901	38456041	1141	573	132	114.437	0.0003	36.31	137	13.4537	28	19.7193	4.75862	tss_flanking	ENSG00000183431	SF3A3	1119	-1	162
chr1	38461069	38461944	876	616	43	27.342	0.0006	22.62	41	4.0263	21	7.91109	1.90909	<25kb	ENSG00000212541	AL603790.1	4551	1	178
chr1	38469377	38471271	1895	1538	165	127.907	0.0004	44.36	165	16.2034	44	15.2864	3.68889	tss_flanking	ENSG00000183386	FHL3	363	-1	221
chr1	38477973	38479301	1329	764	123	97.018	0.0002	52.96	125	12.2753	37	13.7403	3.31579	tss_flanking	ENSG00000183520	UTP11L	3807	1	207
chr1	38603051	38603370	320	153	9	5.237	1	11.91	9	0.883822	6	5.91986	1.42857	intergenic	ENSG00000223589	RP5-884C9.3	-56619	-1	0
chr1	39324354	39326376	2023	1426	261	258.738	0.004	66.01	262	25.729	35	30.2735	7.30556	tss_flanking	ENSG00000228436	RP5-864K19.4	108	1	267
chr1	39326401	39326662	262	48	9	5.043	1	11.73	9	0.883822	8	4.60434	1.11111	tss_flanking	ENSG00000228436	RP5-864K19.4	777	1	14
chr1	39338281	39339758	1478	624	124	97.27	0.0002	36.76	125	12.2753	25	20.082	4.84615	tss_flanking	ENSG00000131233	GJA9	8384	-1	212
chr1	39456437	39456746	310	197	18	11.898	0.0384	19.06	18	1.76764	4	15.7468	3.8	tss_flanking	ENSG00000174574	AKIRIN1	-282	1	17
chr1	39456814	39458557	1744	251	165	101.89	0.0002	38.05	165	16.2034	73	9.29579	2.24324	tss_flanking	ENSG00000174574	AKIRIN1	149	1	190
chr1	39491765	39492813	1049	869	121	116.559	0.0003	73.13	125	12.2753	23	21.7555	5.25	tss_flanking	ENSG00000168653	NDUFS5	644	1	208
chr1	39546621	39547551	931	450	51	37.227	0.0003	25.7	52	5.10653	7	27.4534	6.625	tss_flanking	ENSG00000127603	MACF1	83	1	26
chr1	39570508	39572813	2306	588	183	127.439	0.0004	31.36	185	18.1675	44	17.1281	4.13333	tss_flanking	ENSG00000206654	AL355477.1	15619	-1	179
chr1	39669983	39671116	1134	785	52	22.652	0.0019	12.58	52	5.10653	39	5.49067	1.325	tss_flanking	ENSG00000222378	AL356055.1	-50800	-1	87
chr1	39671144	39671431	288	205	13	5.644	1	9.42	12	1.17843	11	4.48923	1.08333	tss_flanking	ENSG00000222378	AL356055.1	-51381	-1	6
chr1	39671477	39671769	293	104	15	7.425	0.3718	11.44	14	1.37483	11	5.17988	1.25	tss_flanking	ENSG00000222378	AL356055.1	-51613	-1	2
chr1	39734009	39734495	487	240	22	10.906	0.0597	18.64	22	2.16045	12	7.33152	1.76923	tss_flanking	ENSG00000226438	RP11-420K8.1	-10928	-1	86
chr1	39812455	39812630	176	81	8	6.926	0.4991	18.84	8	0.78562	6	5.32788	1.28571	intragenic	ENSG00000217897	RP11-420K8.2	-41966	-1	0
chr1	39873855	39874258	404	327	24	16.025	0.0069	14.64	25	2.45506	14	7.18277	1.73333	intragenic	ENSG00000183682	BMP8A	-83136	1	49
chr1	39874535	39875678	1144	586	111	82.845	0.0002	28.79	112	10.9987	15	29.2663	7.0625	intragenic	ENSG00000183682	BMP8A	-82197	1	106
chr1	39876606	39877058	453	283	18	7.749	0.3107	9.47	18	1.76764	13	5.62387	1.35714	intragenic	ENSG00000183682	BMP8A	-80429	1	21
chr1	39956458	39956708	251	83	7	5.408	1	16.69	7	0.687417	4	6.63025	1.6	tss_flanking	ENSG00000183682	BMP8A	-777	1	5
chr1	40024763	40025355	593	411	42	37.366	0.0003	42.89	43	4.22271	13	13.0237	3.14286	tss_flanking	ENSG00000243970	RP11-69E11.5	-795	-1	91
chr1	40039495	40042844	3350	2078	286	215.521	0.0019	37.82	282	27.6931	81	14.3015	3.45122	tss_flanking	ENSG00000090621	PABPC4	948	-1	299
chr1	40204505	40205413	909	224	94	73.983	0.0002	42.36	95	9.32923	23	16.5756	4	tss_flanking	ENSG00000252413	AL035404.1	-15430	-1	143
chr1	40236099	40236256	158	80	7	6.615	0.5979	23.36	7	0.687417	0	33.1512	8	tss_flanking	ENSG00000198754	OXCT2	841	-1	1
chr1	40347826	40349369	1544	1232	145	99.645	0.0002	60.34	151	14.8286	52	11.8844	2.86792	tss_flanking	ENSG00000043514	TRIT1	125	-1	171
chr1	40367036	40367748	713	508	32	18.925	0.0037	20.38	31	3.04428	10	12.055	2.90909	tss_flanking	ENSG00000116990	MYCL1	381	-1	11
chr1	40367903	40368278	376	237	14	7.411	0.375	12.81	15	1.47304	15	4.1439	1	tss_flanking	ENSG00000116990	MYCL1	-215	-1	5
chr1	40420752	40421185	434	210	19	13.888	0.0153	24.8	19	1.86585	5	13.813	3.33333	tss_flanking	ENSG00000168389	MFSD2A	160	1	50
chr1	40421225	40421720	496	293	21	13.547	0.0183	21.28	21	2.06225	7	11.3957	2.75	tss_flanking	ENSG00000168389	MFSD2A	716	1	11
chr1	40505145	40507544	2400	1577	198	141.642	0.0005	46.49	196	19.2477	54	14.8427	3.58182	tss_flanking	ENSG00000131236	CAP1	817	1	418
chr1	40562310	40562953	644	295	62	49.103	0.0003	36.4	62	6.08855	21	11.8666	2.86364	tss_flanking	ENSG00000131238	PPT1	770	-1	95
chr1	40562999	40563330	332	73	21	15.891	0.0072	28.3	20	1.96405	5	14.5037	3.5	tss_flanking	ENSG00000131238	PPT1	303	-1	53
chr1	40626443	40628781	2339	753	198	163.911	0.0007	58.16	200	19.6405	51	16.0178	3.86538	tss_flanking	ENSG00000117000	RLF	151	1	286
chr1	40628829	40629109	281	65	11	5.953	0.908	14.17	10	0.982025	7	5.69787	1.375	tss_flanking	ENSG00000117000	RLF	1849	1	1
chr1	40722903	40724591	1689	600	240	228.822	0.0023	60.31	244	23.9614	43	23.074	5.56818	tss_flanking	ENSG00000084073	ZMPSTE24	-276	1	258
chr1	40782382	40782899	518	281	22	14.107	0.0142	18.87	23	2.25866	4	19.8907	4.8	tss_flanking	ENSG00000049089	COL9A2	825	-1	7
chr1	40839268	40840845	1578	203	129	90.944	0.0002	30.62	130	12.7663	36	14.6717	3.54054	tss_flanking	ENSG00000213172	RP1-228H13.2	9031	1	155
chr1	40915328	40915660	333	146	16	6.631	0.593	9.79	16	1.57124	17	3.91369	0.944444	tss_flanking	ENSG00000187801	ZNF643	-297	1	43
chr1	40915722	40916971	1250	215	78	52.75	0.0002	48.72	78	7.65979	29	10.9123	2.63333	tss_flanking	ENSG00000187801	ZNF643	166	1	157
chr1	40942462	40943980	1519	645	101	74.147	0.0002	34.75	101	9.91845	34	12.0765	2.91429	tss_flanking	ENSG00000187815	ZNF642	220	1	104
chr1	40973959	40975233	1275	597	108	92.94	0.0002	44.76	108	10.6059	22	19.6385	4.73913	tss_flanking	ENSG00000164002	DEM1	143	1	239
chr1	40996669	40997241	573	310	37	21.557	0.0019	16.02	38	3.73169	20	7.69582	1.85714	tss_flanking	ENSG00000117010	ZNF684	-254	1	79
chr1	40997269	40997998	730	158	74	53.758	0.0001	35.42	74	7.26698	22	13.5127	3.26087	tss_flanking	ENSG00000117010	ZNF684	194	1	125
chr1	41131163	41131756	594	124	27	18.376	0.004	33.27	27	2.65147	7	14.5037	3.5	tss_flanking	ENSG00000117016	RIMS3	42	-1	13
chr1	41156690	41158409	1720	962	192	165.687	0.0008	56.72	193	18.9531	29	26.7973	6.46667	tss_flanking	ENSG00000066136	NFYC	410	1	379
chr1	41174740	41175868	1129	427	56	20.477	0.0024	14.84	56	5.49934	49	4.72405	1.14	tss_flanking	ENSG00000066136	NFYC	17925	1	88
chr1	41326482	41328063	1582	1453	84	57.855	0.0001	29.26	83	8.15081	25	13.388	3.23077	tss_flanking	ENSG00000179862	CITED4	83	-1	148
chr1	41444838	41445331	494	283	32	24.154	0.0013	26.14	33	3.24068	8	15.6548	3.77778	tss_flanking	ENSG00000171793	CTPS	114	1	50
chr1	41445340	41446964	1625	86	127	94.997	0.0002	50.37	125	12.2753	35	14.5037	3.5	tss_flanking	ENSG00000171793	CTPS	419	1	246
chr1	41706539	41708565	2027	1117	144	94.877	0.0002	38.74	144	14.1412	35	16.6907	4.02778	tss_flanking	ENSG00000010803	SCMH1	170	-1	152
chr1	41827108	41827435	328	107	16	12.477	0.0294	26.6	17	1.66944	4	14.9181	3.6	tss_flanking	ENSG00000204060	FOXO6	-379	1	12
chr1	41827470	41827814	345	152	10	6.539	0.632	14.3	11	1.08023	4	9.94537	2.4	tss_flanking	ENSG00000204060	FOXO6	28	1	8
chr1	41847271	41847918	648	342	33	26.911	0.0007	22.55	33	3.24068	1	70.4464	17	intragenic	ENSG00000229901	RP11-399E6.4	-6272	-1	41
chr1	41847940	41848792	853	188	42	29.017	0.0005	40.19	39	3.8299	14	11.0504	2.66667	intragenic	ENSG00000229901	RP11-399E6.4	-6787	-1	118
chr1	42099093	42099348	256	85	9	5.326	1	11.71	9	0.883822	9	4.1439	1	tss_flanking	ENSG00000230638	RP11-486B10.4	91439	1	0
chr1	42127214	42127946	733	325	41	29.071	0.0005	23.34	41	4.0263	9	17.4044	4.2	tss_flanking	ENSG00000230638	RP11-486B10.4	119800	1	33
chr1	42128127	42128392	266	99	8	5.044	1	14.3	9	0.883822	3	10.3598	2.5	tss_flanking	ENSG00000230638	RP11-486B10.4	120487	1	12
chr1	42357023	42357669	647	419	30	14.125	0.0141	11.81	31	3.04428	25	5.10019	1.23077	tss_flanking	ENSG00000127124	HIVEP3	144154	-1	37
chr1	42383199	42384322	1124	396	54	31.314	0.0005	21.18	56	5.49934	24	9.4481	2.28	tss_flanking	ENSG00000127124	HIVEP3	118001	-1	15
chr1	42500459	42502181	1723	563	130	92.633	0.0002	35.8	130	12.7663	39	13.5713	3.275	tss_flanking	ENSG00000127124	HIVEP3	574	-1	102
chr1	42799379	42801749	2371	1739	213	172.857	0.0009	39.51	214	21.0153	53	16.4989	3.98148	tss_flanking	ENSG00000198815	FOXJ3	430	-1	250
chr1	42911363	42911605	243	162	8	5.117	1	11.12	8	0.78562	12	2.86886	0.692308	tss_flanking	ENSG00000127125	PPCS	-10263	1	1
chr1	42921668	42922961	1294	667	95	63.616	0.0001	34.66	95	9.32923	26	14.7339	3.55556	tss_flanking	ENSG00000066185	ZMYND12	-397	-1	233
chr1	42928515	42928735	221	83	10	6.536	0.6329	12.81	10	0.982025	5	7.59716	1.83333	tss_flanking	ENSG00000186409	CCDC30	-403	1	52
chr1	42928899	42929536	638	162	38	24.188	0.0013	19.39	37	3.63349	13	11.2477	2.71429	tss_flanking	ENSG00000186409	CCDC30	60	1	55
chr1	43123616	43125116	1501	842	138	107.747	0.0003	40.83	141	13.8465	47	12.2591	2.95833	tss_flanking	ENSG00000171960	PPIH	410	1	226
chr1	43146895	43147909	1015	834	77	53.348	0.0001	32.68	79	7.758	21	15.0687	3.63636	tss_flanking	ENSG00000065978	YBX1	-369	1	178
chr1	43148323	43149609	1287	350	127	96.756	0.0002	31.96	129	12.6681	35	14.9641	3.61111	tss_flanking	ENSG00000065978	YBX1	575	1	68
chr1	43149771	43150237	467	287	18	5.452	1	7.12	18	1.76764	33	2.31571	0.558824	tss_flanking	ENSG00000065978	YBX1	1960	1	12
chr1	43230486	43233914	3429	2072	335	248.693	0.0034	59.04	335	32.8978	105	13.1354	3.16981	tss_flanking	ENSG00000117385	LEPRE1	197	-1	402
chr1	43250924	43251223	300	135	9	6.018	0.877	10.98	9	0.883822	9	4.1439	1	intragenic	ENSG00000228452	RP5-994D16.9	-8598	-1	15
chr1	43281865	43282728	864	504	53	34.37	0.0003	25.69	52	5.10653	24	8.78508	2.12	tss_flanking	ENSG00000164010	ERMAP	-426	1	85
chr1	43282760	43283065	306	130	37	35.8	0.0003	45.32	37	3.63349	3	39.3671	9.5	tss_flanking	ENSG00000177868	CCDC23	33	-1	83
chr1	43283212	43283466	255	82	12	6.141	0.7894	17.35	11	1.08023	11	4.1439	1	tss_flanking	ENSG00000177868	CCDC23	-371	-1	19
chr1	43311466	43312121	656	554	44	29.118	0.0005	22.7	45	4.41911	15	11.9137	2.875	tss_flanking	ENSG00000241784	RP11-342M1.2	13	-1	78
chr1	43312220	43313045	826	179	78	60.889	0.0001	36.31	78	7.65979	23	13.6404	3.29167	tss_flanking	ENSG00000164011	ZNF691	119	1	129
chr1	43389481	43390053	573	198	31	20.248	0.0024	22.27	31	3.04428	6	18.9436	4.57143	intergenic	ENSG00000225099	ATP6V1E1P1	20776	1	94
chr1	43390090	43390589	500	159	37	26.632	0.0008	30.76	36	3.53529	3	38.3311	9.25	intergenic	ENSG00000225099	ATP6V1E1P1	21346	1	158
chr1	43422854	43423183	330	245	12	7.547	0.3474	16.01	13	1.27663	6	8.28781	2	tss_flanking	ENSG00000117394	SLC2A1	1431	-1	1
chr1	43423224	43424630	1407	1181	140	129.352	0.0004	61	138	13.5519	16	33.8825	8.17647	tss_flanking	ENSG00000117394	SLC2A1	125	-1	150
chr1	43424671	43425381	711	82	47	34.361	0.0003	30.98	46	4.51731	14	12.9842	3.13333	tss_flanking	ENSG00000227533	RP5-848E13.3	33	1	97
chr1	43510641	43510841	201	131	7	5.392	1	13.3	8	0.78562	1	18.6476	4.5	<25kb	ENSG00000252803	AL161637.1	-21464	-1	1
chr1	43539251	43539545	295	95	9	5.326	1	11.25	9	0.883822	10	3.76719	0.909091	intergenic	ENSG00000252803	AL161637.1	-50038	-1	4
chr1	43613201	43613888	688	436	28	14.71	0.0114	14.56	27	2.65147	15	7.25183	1.75	tss_flanking	ENSG00000186973	FAM183A	3608	1	16
chr1	43636997	43638246	1250	703	131	101.085	0.0002	42.89	133	13.0609	20	26.4421	6.38095	tss_flanking	ENSG00000243710	WDR65	-326	1	99
chr1	43814430	43815285	856	584	42	24.407	0.0013	30.5	41	4.0263	13	12.4317	3	intragenic	ENSG00000234694	RP1-92O14.3	9315	-1	102
chr1	43823911	43824489	579	269	39	23.432	0.0017	20.6	40	3.9281	21	7.72273	1.86364	tss_flanking	ENSG00000234694	RP1-92O14.3	149	-1	136
chr1	43824509	43825189	681	570	43	29.965	0.0005	32.03	42	4.1245	1	89.094	21.5	tss_flanking	ENSG00000117399	CDC20	453	1	83
chr1	43825235	43825563	329	85	18	12.058	0.0357	25.9	17	1.66944	6	10.6558	2.57143	tss_flanking	ENSG00000117399	CDC20	694	1	8
chr1	43825777	43826002	226	85	8	5.43	1	13.59	8	0.78562	4	7.45903	1.8	tss_flanking	ENSG00000117399	CDC20	1236	1	12
chr1	43826279	43826417	139	70	7	5.93	0.919	13.92	7	0.687417	6	4.73589	1.14286	tss_flanking	ENSG00000117399	CDC20	1723	1	7
chr1	43832407	43833389	983	591	61	45.934	0.0003	30.67	60	5.89215	17	14.0432	3.38889	tss_flanking	ENSG00000066322	ELOVL1	701	-1	79
chr1	43833424	43834646	1223	151	64	41.387	0.0003	27.8	62	6.08855	13	18.6476	4.5	tss_flanking	ENSG00000066322	ELOVL1	124	-1	234
chr1	43854203	43856670	2468	1145	227	171.06	0.0008	44.68	227	22.292	73	12.7677	3.08108	tss_flanking	ENSG00000159479	MED8	135	-1	213
chr1	43918860	43920035	1176	537	57	25.462	0.0008	18.42	57	5.59754	27	8.5838	2.07143	tss_flanking	ENSG00000229348	RP11-506B15.6	-201	1	248
chr1	43920065	43920692	628	65	26	9.073	0.1513	11.66	24	2.35686	17	5.75542	1.38889	tss_flanking	ENSG00000178922	HYI	-496	-1	116
chr1	43996078	43998357	2280	1465	132	80.731	0.0002	29.79	128	12.5699	35	14.849	3.58333	tss_flanking	ENSG00000142949	PTPRF	6685	1	104
chr1	44031657	44031907	251	84	8	6.425	0.673	13.35	9	0.883822	3	10.3598	2.5	intragenic	ENSG00000142949	PTPRF	40883	1	4
chr1	44115137	44115677	541	143	38	24.269	0.0013	20.11	38	3.73169	20	7.69582	1.85714	tss_flanking	ENSG00000066135	KDM4A	-517	1	137
chr1	44115761	44116749	989	153	119	102.002	0.0002	69.61	120	11.7843	28	17.2901	4.17241	tss_flanking	ENSG00000066135	KDM4A	117	1	269
chr1	44172106	44172540	435	277	17	8.703	0.186	13.93	17	1.66944	12	5.73771	1.38462	tss_flanking	ENSG00000126091	ST3GAL3	-833	1	36
chr1	44172580	44174321	1742	720	162	130.739	0.0004	53.1	160	15.7124	30	21.5216	5.19355	tss_flanking	ENSG00000126091	ST3GAL3	84	1	392
chr1	44399126	44399464	339	149	11	6.398	0.6824	11.1	12	1.17843	7	6.73385	1.625	tss_flanking	ENSG00000117407	ARTN	283	1	23
chr1	44401849	44402180	332	127	12	7.934	0.2848	12.43	12	1.17843	2	17.9569	4.33333	intragenic	ENSG00000249303	AL357079.2	322	1	11
chr1	44411819	44413250	1432	909	123	91.514	0.0002	35.92	123	12.0789	28	17.7188	4.27586	tss_flanking	ENSG00000117408	IPO13	117	1	215
chr1	44435571	44436111	541	213	44	37.112	0.0003	35.88	45	4.41911	8	21.18	5.11111	tss_flanking	ENSG00000132768	DPH2	131	1	65
chr1	44440133	44441874	1742	626	194	186.178	0.0011	85.17	195	19.1495	31	25.3814	6.125	tss_flanking	ENSG00000117410	ATP6V0B	142	1	267
chr1	44444439	44446160	1722	230	110	76.795	0.0002	31.71	110	10.8023	27	16.4276	3.96429	tss_flanking	ENSG00000117411	B4GALT2	54	1	172
chr1	44456581	44456895	315	110	11	5.689	1	14.08	12	1.17843	13	3.84791	0.928571	tss_flanking	ENSG00000159214	CCDC24	-340	1	14
chr1	44457186	44457830	645	300	31	19.927	0.0027	21.67	31	3.04428	8	14.7339	3.55556	tss_flanking	ENSG00000159214	CCDC24	455	1	96
chr1	44495280	44495743	464	291	21	9.602	0.1112	12.13	20	1.96405	16	5.11894	1.23529	tss_flanking	ENSG00000196517	SLC6A9	1563	-1	57
chr1	44495781	44497337	1557	164	117	97.396	0.0002	40.37	119	11.6861	16	29.2511	7.05882	tss_flanking	ENSG00000196517	SLC6A9	1189	-1	130
chr1	44513271	44513679	409	172	15	5.796	0.9903	6.78	13	1.27663	13	4.1439	1	intragenic	ENSG00000230615	RP5-1198O20.4	3843	1	2
chr1	44678480	44679896	1417	742	135	93.783	0.0002	56.08	136	13.3555	48	11.586	2.79592	tss_flanking	ENSG00000178028	DMAP1	95	1	156
chr1	44688642	44688887	246	121	8	5.574	1	12.85	8	0.78562	9	3.72951	0.9	intragenic	ENSG00000178028	DMAP1	9636	1	20
chr1	44820249	44821533	1285	563	77	47.424	0.0003	33.24	76	7.46339	23	13.295	3.20833	tss_flanking	ENSG00000117419	ERI3	127	-1	108
chr1	44965485	44965703	219	137	7	5.839	0.9666	16.69	7	0.687417	2	11.0504	2.66667	tss_flanking	ENSG00000250809	AL596225.1	3383	-1	0
chr1	45075152	45075376	225	152	7	5.597	1	15.89	7	0.687417	3	8.28781	2	tss_flanking	ENSG00000126106	TMEM53	64923	-1	4
chr1	45097350	45097573	224	140	9	5.709	1	13.23	9	0.883822	3	10.3598	2.5	tss_flanking	ENSG00000126106	TMEM53	42737	-1	100
chr1	45097618	45098075	458	344	26	14.652	0.0117	19.81	25	2.45506	3	26.9354	6.5	tss_flanking	ENSG00000126106	TMEM53	42265	-1	208
chr1	45098117	45098680	564	197	37	24.616	0.0011	24.58	36	3.53529	14	10.2216	2.46667	tss_flanking	ENSG00000126106	TMEM53	41913	-1	98
chr1	45100093	45100275	183	80	7	5.183	1	13.59	8	0.78562	4	7.45903	1.8	tss_flanking	ENSG00000126106	TMEM53	40054	-1	5
chr1	45139210	45139862	653	439	39	24.318	0.0013	19.33	39	3.8299	18	8.72401	2.10526	tss_flanking	ENSG00000126106	TMEM53	578	-1	90
chr1	45139888	45140722	835	129	74	58.528	0.0001	53.58	73	7.16878	21	13.9386	3.36364	tss_flanking	ENSG00000126106	TMEM53	210	-1	153
chr1	45196935	45197210	276	195	9	5.835	0.9689	16.86	9	0.883822	4	8.28781	2	tss_flanking	ENSG00000200169	RNU5D	-288	-1	60
chr1	45204956	45206452	1497	668	163	139.794	0.0005	47.56	165	16.2034	42	15.9974	3.86047	tss_flanking	ENSG00000142945	KIF2C	134	1	295
chr1	45240563	45242504	1942	463	183	137.154	0.0004	45.75	185	18.1675	47	16.0576	3.875	tss_flanking	ENSG00000142937	RPS8	103	1	428
chr1	45252353	45252711	359	156	11	7.499	0.3569	14.95	11	1.08023	6	7.10384	1.71429	intragenic	ENSG00000142959	BEST4	868	-1	1
chr1	45265599	45266891	1293	585	93	78.811	0.0002	48.01	93	9.13283	19	19.4764	4.7	tss_flanking	ENSG00000173846	PLK3	287	1	339
chr1	45267293	45267953	661	86	26	14.489	0.0123	18.61	27	2.65147	16	6.82526	1.64706	tss_flanking	ENSG00000173846	PLK3	1482	1	8
chr1	45273937	45274501	565	454	25	15.03	0.0098	20.8	25	2.45506	9	10.7742	2.6	tss_flanking	ENSG00000222009	BTBD19	237	1	96
chr1	45274506	45275010	505	202	29	19.17	0.0035	16.8	28	2.74967	13	8.5838	2.07143	tss_flanking	ENSG00000222009	BTBD19	554	1	48
chr1	45275158	45275574	417	187	14	6.551	0.6279	10.41	14	1.37483	13	4.4399	1.07143	tss_flanking	ENSG00000222009	BTBD19	1191	1	43
chr1	45279406	45279664	259	190	9	6.604	0.602	19.29	9	0.883822	4	8.28781	2	intragenic	ENSG00000222009	BTBD19	5442	1	45
chr1	45285895	45286217	323	86	21	14.693	0.0115	19.89	20	1.96405	5	14.5037	3.5	tss_flanking	ENSG00000202444	AL592166.3	-312	-1	56
chr1	45301518	45301898	381	179	13	5.626	1	12.2	14	1.37483	14	4.1439	1	intragenic	ENSG00000117425	PTCH2	7038	-1	12
chr1	45308739	45309080	342	143	11	7.695	0.32	14.85	12	1.17843	5	8.97846	2.16667	tss_flanking	ENSG00000117425	PTCH2	-147	-1	53
chr1	45451310	45452678	1369	732	111	74.114	0.0002	32.16	109	10.7041	46	9.6985	2.34043	tss_flanking	ENSG00000070785	EIF2B3	240	-1	167
chr1	45476027	45477290	1264	859	119	95.697	0.0002	45.75	123	12.0789	27	18.3516	4.42857	tss_flanking	ENSG00000126107	HECTD3	141	-1	79
chr1	45477697	45478898	1202	339	77	49.181	0.0003	26.25	77	7.56159	20	15.3916	3.71429	tss_flanking	ENSG00000126088	UROD	217	1	189
chr1	45671262	45672839	1578	581	97	62.347	0.0001	25.86	99	9.72204	26	15.3478	3.7037	tss_flanking	ENSG00000246279	AL359540.1	99447	-1	56
chr1	45769487	45770122	636	167	44	40.945	0.0003	55.16	45	4.41911	7	23.8275	5.75	intragenic	ENSG00000246279	AL359540.1	1636	-1	109
chr1	45792227	45792610	384	102	16	11.9	0.0384	20.02	16	1.57124	7	8.8058	2.125	tss_flanking	ENSG00000186603	HPDL	-216	1	79
chr1	45805128	45807164	2037	851	214	164.473	0.0007	47.05	215	21.1135	53	16.5756	4	tss_flanking	ENSG00000132781	MUTYH	163	-1	424
chr1	45955691	45956921	1231	904	71	47.232	0.0003	22.21	72	7.07058	28	10.4312	2.51724	tss_flanking	ENSG00000070759	TESK2	245	-1	149
chr1	45965218	45966318	1101	923	107	87.873	0.0002	52.63	106	10.4095	18	23.3367	5.63158	tss_flanking	ENSG00000132763	MMACHC	416	1	153
chr1	45985960	45986190	231	156	8	5.678	1	14.92	9	0.883822	5	6.90651	1.66667	tss_flanking	ENSG00000117450	PRDX1	2603	-1	2
chr1	45986558	45988077	1520	858	154	118	0.0003	38.97	152	14.9268	40	15.4638	3.73171	tss_flanking	ENSG00000117450	PRDX1	1303	-1	513
chr1	46016136	46017820	1685	683	145	97.548	0.0002	33.13	144	14.1412	52	11.3371	2.73585	tss_flanking	ENSG00000117448	AKR1A1	604	1	413
chr1	46048907	46051558	2652	899	289	224.417	0.0022	50.15	292	28.6751	80	14.9897	3.61728	tss_flanking	ENSG00000132780	NASP	288	1	281
chr1	46150970	46153259	2290	1583	244	218.166	0.0019	52.29	248	24.3542	47	21.4965	5.1875	tss_flanking	ENSG00000159596	TMEM69	-333	1	465
chr1	46153489	46154635	1147	481	104	77.335	0.0002	37.28	105	10.3113	32	13.3107	3.21212	tss_flanking	ENSG00000159592	GPBP1L1	-185	-1	172
chr1	46215554	46216772	1219	394	82	65.038	0.0001	43.21	86	8.44541	25	13.8661	3.34615	tss_flanking	ENSG00000197429	IPP	374	-1	313
chr1	46268776	46269442	667	232	38	24.389	0.0013	19.22	38	3.73169	11	13.4677	3.25	tss_flanking	ENSG00000086015	MAST2	16349	1	212
chr1	46269662	46270717	1056	338	74	49.663	0.0003	24.16	75	7.36519	28	10.8599	2.62069	tss_flanking	ENSG00000086015	MAST2	17341	1	17
chr1	46596110	46598608	2499	1489	173	114.021	0.0003	33.24	171	16.7926	50	13.9755	3.37255	tss_flanking	ENSG00000227857	RP4-533D7.5	-1444	1	318
chr1	46598697	46599485	789	283	59	42.224	0.0003	46.71	58	5.69574	19	12.2245	2.95	tss_flanking	ENSG00000227857	RP4-533D7.5	-63	1	88
chr1	46645341	46645566	226	80	9	5.552	1	14.64	9	0.883822	4	8.28781	2	tss_flanking	ENSG00000250719	RP11-322N21.2	-3271	-1	3
chr1	46663452	46664049	598	515	50	44.603	0.0003	49.73	52	5.10653	12	16.8944	4.07692	tss_flanking	ENSG00000171357	C1orf190	-5039	1	85
chr1	46664179	46664613	435	220	26	19.442	0.0032	22.39	27	2.65147	8	12.8921	3.11111	tss_flanking	ENSG00000171357	C1orf190	-4607	1	88
chr1	46668645	46669924	1280	470	91	64.896	0.0001	33.82	92	9.03463	33	11.3348	2.73529	tss_flanking	ENSG00000171357	C1orf190	109	1	89
chr1	46712493	46712984	492	387	44	35.423	0.0003	42.77	45	4.41911	12	14.663	3.53846	tss_flanking	ENSG00000085999	RAD54L	-480	1	74
chr1	46713216	46714842	1627	585	119	76.823	0.0002	25.97	119	11.6861	48	10.1483	2.44898	tss_flanking	ENSG00000085999	RAD54L	441	1	185
chr1	46766892	46770122	3231	2971	328	261.637	0.0043	40.26	329	32.3086	70	19.2604	4.64789	tss_flanking	ENSG00000173660	UQCRH	560	1	435
chr1	46805988	46807633	1646	624	123	100.333	0.0002	62.32	121	11.8825	31	15.7986	3.8125	tss_flanking	ENSG00000117481	NSUN4	763	1	321
chr1	47069210	47070594	1385	585	108	75.455	0.0002	59.09	106	10.4095	37	11.6684	2.81579	tss_flanking	ENSG00000079277	MKNK1	171	-1	219
chr1	47081192	47083018	1827	1226	119	93.894	0.0002	60.05	119	11.6861	32	15.0687	3.63636	tss_flanking	ENSG00000142961	MOBKL2C	145	-1	201
chr1	47133206	47134410	1205	395	109	70.747	0.0001	25.57	114	11.1951	38	12.2192	2.94872	tss_flanking	ENSG00000123472	ATPAF1	498	-1	154
chr1	47183799	47185205	1407	873	119	89.813	0.0002	63.1	122	11.9807	21	23.1682	5.59091	tss_flanking	ENSG00000159658	KIAA0494	64	-1	76
chr1	47778404	47778760	357	200	19	10.609	0.0682	17.82	19	1.86585	15	5.17988	1.25	tss_flanking	ENSG00000123473	STIL	1215	-1	4
chr1	47779022	47779948	927	661	123	99.854	0.0002	33.93	124	12.1771	31	16.1871	3.90625	tss_flanking	ENSG00000123473	STIL	136	-1	184
chr1	47779967	47780291	325	85	15	10.762	0.0637	22.59	14	1.37483	4	12.4317	3	tss_flanking	ENSG00000123473	STIL	-233	-1	94
chr1	47798917	47800712	1796	1168	153	125.068	0.0004	45.75	152	14.9268	40	15.4638	3.73171	tss_flanking	ENSG00000162368	CMPK1	616	1	280
chr1	47902224	47903696	1473	820	86	57.998	0.0001	36.12	85	8.34721	27	12.7277	3.07143	tss_flanking	ENSG00000186564	FOXD2	1355	1	114
chr1	47903725	47903916	192	85	8	6.035	0.8695	21.79	7	0.687417	2	11.0504	2.66667	tss_flanking	ENSG00000186564	FOXD2	2121	1	16
chr1	48346751	48346988	238	118	9	7.339	0.3953	18.3	9	0.883822	5	6.90651	1.66667	intergenic	ENSG00000225028	RP11-330M19.1	63131	1	0
chr1	48444694	48444878	185	107	8	7.528	0.3506	23.36	9	0.883822	2	13.813	3.33333	intergenic	ENSG00000239802	RP4-683M8.1	15471	-1	1
chr1	48937649	48938018	370	192	12	6.983	0.4831	16.01	12	1.17843	1	26.9354	6.5	tss_flanking	ENSG00000132122	SPATA6	4	-1	3
chr1	51424752	51426628	1877	586	171	134.235	0.0004	34.35	173	16.989	50	14.138	3.41176	tss_flanking	ENSG00000185104	FAF1	597	-1	331
chr1	51432993	51433373	381	165	13	6.293	0.7236	10.46	13	1.27663	10	5.27406	1.27273	tss_flanking	ENSG00000123080	CDKN2C	6741	1	11
chr1	51433383	51437620	4238	2052	442	310	0	74.54	445	43.7001	75	24.3182	5.86842	tss_flanking	ENSG00000123080	CDKN2C	9018	1	759
chr1	51442400	51445016	2617	1536	243	191.683	0.0012	47.53	249	24.4524	50	20.3133	4.90196	<25kb	ENSG00000123080	CDKN2C	17519	1	279
chr1	51701489	51704154	2666	780	250	196.927	0.0013	66.47	254	24.9434	70	14.883	3.59155	tss_flanking	ENSG00000123091	RNF11	326	1	285
chr1	51795980	51796449	470	207	21	14.539	0.0121	22.73	20	1.96405	5	14.5037	3.5	tss_flanking	ENSG00000228298	RP11-275F13.1	861	1	5
chr1	51983372	51984995	1624	1390	152	109.684	0.0003	35.44	151	14.8286	27	22.4955	5.42857	tss_flanking	ENSG00000085832	EPS15	238	-1	125
chr1	51985045	51985325	281	84	12	6.01	0.8801	10.13	11	1.08023	7	6.21586	1.5	tss_flanking	ENSG00000085832	EPS15	-129	-1	3
chr1	52082582	52083702	1121	322	138	117.062	0.0003	57.19	139	13.6501	34	16.5756	4	tss_flanking	ENSG00000227742	RP11-191G24.2	-22335	-1	97
chr1	52194686	52195974	1289	334	99	80.386	0.0002	35.37	100	9.82025	22	18.1971	4.3913	tss_flanking	ENSG00000212624	AL050343.1	-4452	-1	140
chr1	52343208	52345242	2035	1069	184	123.745	0.0003	39.04	183	17.9711	67	11.2129	2.70588	tss_flanking	ENSG00000078618	NRD1	200	-1	312
chr1	52455621	52456718	1098	592	59	35.903	0.0003	23.52	58	5.69574	20	11.6424	2.80952	tss_flanking	ENSG00000169213	RAB3B	223	-1	80
chr1	52498121	52499543	1423	1189	123	96.24	0.0002	47.33	125	12.2753	29	17.4044	4.2	tss_flanking	ENSG00000198841	KTI12	178	-1	193
chr1	52519900	52521902	2003	832	184	137.771	0.0004	35.25	183	17.9711	59	12.708	3.06667	tss_flanking	ENSG00000134717	BTF3L4	-1065	1	310
chr1	52521933	52523022	1090	325	138	119.466	0.0003	45.75	139	13.6501	28	20.0051	4.82759	tss_flanking	ENSG00000117862	TXNDC12	-415	-1	68
chr1	52607374	52609119	1746	691	154	117.997	0.0003	31.88	156	15.3196	33	19.1351	4.61765	tss_flanking	ENSG00000157077	ZFYVE9	19	1	127
chr1	52830707	52832007	1301	530	135	113.639	0.0003	38.13	137	13.4537	31	17.8706	4.3125	tss_flanking	ENSG00000154222	CC2D1B	628	-1	297
chr1	52832118	52832386	269	198	9	5.343	1	14.43	9	0.883822	6	5.91986	1.42857	tss_flanking	ENSG00000154222	CC2D1B	-451	-1	29
chr1	52868788	52871186	2399	1169	253	185.406	0.0011	46.92	254	24.9434	81	12.8865	3.10976	tss_flanking	ENSG00000085840	ORC1L	174	-1	238
chr1	53017207	53017689	483	202	25	15.468	0.0089	18.75	26	2.55326	10	10.1714	2.45455	tss_flanking	ENSG00000134744	ZCCHC11	1363	-1	16
chr1	53017723	53019826	2104	758	221	168.628	0.0008	38.94	221	21.7027	54	16.7263	4.03636	tss_flanking	ENSG00000134744	ZCCHC11	291	-1	340
chr1	53068030	53068649	620	158	26	16.361	0.0065	21.03	26	2.55326	8	12.4317	3	tss_flanking	ENSG00000116157	GPX7	144	1	50
chr1	53163469	53164602	1134	415	84	51.532	0.0002	33.01	82	8.0526	35	9.554	2.30556	tss_flanking	ENSG00000162377	C1orf163	154	-1	232
chr1	53173122	53173272	151	76	9	9.587	0.1139	25.73	9	0.883822	4	8.28781	2	tss_flanking	ENSG00000233664	RP11-159C21.3	-1596	1	3
chr1	53191671	53192004	334	235	13	5.815	0.98	11.11	13	1.27663	17	3.22304	0.777778	tss_flanking	ENSG00000162378	ZYG11B	-225	1	10
chr1	53192076	53193185	1110	208	124	104.613	0.0002	39.94	123	12.0789	25	19.7632	4.76923	tss_flanking	ENSG00000162378	ZYG11B	153	1	117
chr1	53308143	53309359	1217	504	117	119.584	0.0003	73.43	118	11.5879	15	30.8203	7.4375	tss_flanking	ENSG00000203995	ZYG11A	464	1	170
chr1	53309588	53309953	366	72	20	16.178	0.0066	27.82	20	1.96405	11	7.25183	1.75	tss_flanking	ENSG00000203995	ZYG11A	1477	1	2
chr1	53370715	53370896	182	99	8	6.521	0.6383	17.4	8	0.78562	2	12.4317	3	tss_flanking	ENSG00000230953	RP4-631H13.6	-15263	1	6
chr1	53386490	53387542	1053	817	69	54.03	0.0001	37.71	70	6.87417	21	13.3735	3.22727	tss_flanking	ENSG00000121310	ECHDC2	139	-1	99
chr1	53392633	53394089	1457	564	115	92.839	0.0002	33.71	115	11.2933	34	13.7341	3.31429	tss_flanking	ENSG00000116171	SCP2	249	1	137
chr1	53480442	53481351	910	262	84	62.267	0.0001	34.31	84	8.24901	28	12.1459	2.93103	tss_flanking	ENSG00000251612	AL445183.1	11	1	74
chr1	53527145	53527463	319	134	11	6.417	0.6762	10.49	11	1.08023	9	4.97269	1.2	tss_flanking	ENSG00000174348	PODN	-575	1	11
chr1	53527474	53528457	984	463	52	33.274	0.0004	21.22	50	4.91012	12	16.2569	3.92308	tss_flanking	ENSG00000174348	PODN	83	1	44
chr1	53662426	53663336	911	213	87	68.523	0.0001	39.01	87	8.54362	24	14.5865	3.52	tss_flanking	ENSG00000157184	CPT2	538	1	223
chr1	53663353	53663618	266	144	13	6.457	0.6625	11.81	13	1.27663	7	7.25183	1.75	tss_flanking	ENSG00000157184	CPT2	1396	1	12
chr1	53685623	53686692	1070	537	82	60.997	0.0001	69.9	81	7.9544	22	14.7739	3.56522	tss_flanking	ENSG00000162384	C1orf123	129	-1	451
chr1	53703308	53704824	1517	596	162	122.99	0.0003	32.03	162	15.9088	52	12.7445	3.07547	tss_flanking	ENSG00000162385	MAGOH	378	-1	230
chr1	53791426	53794150	2725	814	164	124.647	0.0003	34.31	165	16.2034	31	21.4965	5.1875	tss_flanking	ENSG00000157193	LRP8	1581	-1	277
chr1	54199171	54199745	575	227	23	10.086	0.0884	11.51	22	2.16045	19	4.76549	1.15	tss_flanking	ENSG00000174332	GLIS1	479	-1	15
chr1	54204200	54204858	659	419	33	21.255	0.002	19.42	34	3.33888	12	11.1567	2.69231	tss_flanking	ENSG00000174332	GLIS1	-4742	-1	16
chr1	54205067	54205483	417	82	18	10.432	0.0743	15.18	18	1.76764	11	6.56118	1.58333	<25kb	ENSG00000174332	GLIS1	-5272	-1	21
chr1	54302741	54302930	190	113	9	6.609	0.6002	16.19	9	0.883822	6	5.91986	1.42857	tss_flanking	ENSG00000058804	TMEM48	1679	-1	4
chr1	54303097	54304662	1566	571	174	151.158	0.0006	51.72	175	17.1854	34	20.8379	5.02857	tss_flanking	ENSG00000058804	TMEM48	865	-1	178
chr1	54354872	54356289	1418	496	111	77.619	0.0002	48.19	111	10.9005	42	10.7934	2.60465	tss_flanking	ENSG00000058799	YIPF1	139	-1	75
chr1	54410360	54411584	1225	804	128	106.937	0.0003	48.35	131	12.8645	28	18.8619	4.55172	tss_flanking	ENSG00000116212	LRRC42	-586	1	169
chr1	54411705	54413364	1660	464	122	79.354	0.0002	30.73	124	12.1771	40	12.6339	3.04878	tss_flanking	ENSG00000081870	HSPB11	-194	-1	126
chr1	54517230	54519118	1889	1360	208	181.196	0.001	61.66	208	20.4261	47	18.0433	4.35417	tss_flanking	ENSG00000116209	TMEM59	587	-1	187
chr1	54519204	54519968	765	192	57	38.65	0.0003	24.63	57	5.59754	23	10.0144	2.41667	tss_flanking	ENSG00000116205	C1orf83	136	1	133
chr1	54535571	54535793	223	142	8	5.182	1	12.48	8	0.78562	12	2.86886	0.692308	intragenic	ENSG00000116205	C1orf83	16453	1	0
chr1	54665160	54666593	1434	805	157	145.125	0.0005	70.21	160	15.7124	31	20.849	5.03125	tss_flanking	ENSG00000215883	CYB5RL	-219	-1	233
chr1	54738757	54739234	478	183	21	13.575	0.0181	20.59	23	2.25866	8	11.0504	2.66667	intragenic	ENSG00000225632	RP5-997D24.3	-12138	1	28
chr1	54739276	54739546	271	200	9	5.017	1	12.04	8	0.78562	5	6.21586	1.5	intragenic	ENSG00000225632	RP5-997D24.3	-11602	1	3
chr1	54870611	54871691	1081	538	73	61.816	0.0001	40.03	73	7.16878	12	23.5884	5.69231	tss_flanking	ENSG00000157216	SSBP3	943	-1	22
chr1	54872035	54872607	573	316	37	32.851	0.0004	39.92	37	3.63349	5	26.2447	6.33333	tss_flanking	ENSG00000157216	SSBP3	-259	-1	55
chr1	54872833	54873373	541	378	20	13.659	0.0168	20.03	21	2.06225	2	30.3886	7.33333	tss_flanking	ENSG00000157216	SSBP3	-1119	-1	23
chr1	54953832	54954302	471	238	16	9.692	0.1072	15.08	20	1.96405	6	12.4317	3	intergenic	ENSG00000235741	RP5-866L20.1	28862	-1	101
chr1	54954387	54954732	346	151	13	7.446	0.3677	11.87	13	1.27663	10	5.27406	1.27273	intergenic	ENSG00000235741	RP5-866L20.1	28394	-1	13
chr1	54954863	54955278	416	212	15	8.57	0.1971	22.38	15	1.47304	6	9.47178	2.28571	intergenic	ENSG00000235741	RP5-866L20.1	27857	-1	20
chr1	55171345	55171616	272	63	8	5.189	1	12.71	8	0.78562	6	5.32788	1.28571	intragenic	ENSG00000243725	TTC4	-10087	1	1
chr1	55181248	55182279	1032	598	90	74.019	0.0002	40.24	92	9.03463	21	17.5174	4.22727	tss_flanking	ENSG00000243725	TTC4	351	1	126
chr1	55229338	55230317	980	731	118	121.136	0.0003	94.04	118	11.5879	23	20.5469	4.95833	tss_flanking	ENSG00000162396	PARS2	118	-1	158
chr1	55351349	55353740	2392	1222	222	179.758	0.001	61.82	222	21.8009	44	20.5354	4.95556	tss_flanking	ENSG00000242396	RP11-67L3.5	23	1	343
chr1	55410597	55410871	275	194	9	5.849	0.9634	14.45	9	0.883822	4	8.28781	2	intergenic	ENSG00000198549	AC096536.1	-31946	-1	1
chr1	55505253	55505918	666	363	44	36.97	0.0003	30.13	44	4.32091	5	31.0793	7.5	tss_flanking	ENSG00000169174	PCSK9	396	1	55
chr1	55505935	55506381	447	322	20	13.044	0.0229	23.31	18	1.76764	10	7.15765	1.72727	tss_flanking	ENSG00000169174	PCSK9	1037	1	4
chr1	55679104	55682133	3030	2113	238	178.757	0.001	47.48	238	23.3722	61	15.9741	3.85484	tss_flanking	ENSG00000244861	AC091609.1	136	1	312
chr1	55742877	55743234	358	177	12	6.603	0.6017	12.28	12	1.17843	12	4.1439	1	intergenic	ENSG00000231095	RP11-109I2.3	55002	1	2
chr1	55909390	55909596	207	128	10	6.13	0.7964	10.89	10	0.982025	3	11.3957	2.75	intergenic	ENSG00000251845	AL109742.1	41127	-1	7
chr1	56943394	56943790	397	317	15	8.389	0.2183	13.86	15	1.47304	5	11.0504	2.66667	intergenic	ENSG00000236776	RP11-213P13.1	-60413	1	5
chr1	57037960	57038414	455	70	14	5.81	0.9828	11.34	14	1.37483	12	4.78143	1.15385	tss_flanking	ENSG00000224980	RP11-377K22.3	13885	-1	9
chr1	57042533	57042816	284	83	12	6.809	0.5282	13.56	12	1.17843	11	4.48923	1.08333	tss_flanking	ENSG00000224980	RP11-377K22.3	9299	-1	6
chr1	57043368	57045500	2133	1248	195	152.591	0.0006	34.17	195	19.1495	47	16.9209	4.08333	tss_flanking	ENSG00000224980	RP11-377K22.3	7299	-1	193
chr1	57110209	57112099	1891	961	176	148.637	0.0005	41.79	175	17.1854	30	23.5267	5.67742	tss_flanking	ENSG00000162409	PRKAA2	175	1	106
chr1	57889855	57890021	167	84	7	6.116	0.8027	20.02	7	0.687417	0	33.1512	8	intragenic	ENSG00000227935	RP6-102O10.1	37691	1	0
chr1	58867914	58868243	330	195	11	6.223	0.7544	12.48	11	1.08023	8	5.52521	1.33333	intragenic	ENSG00000173406	DAB1	144297	-1	14
chr1	59011385	59012481	1097	893	77	52.766	0.0002	27.9	80	7.8562	22	14.5938	3.52174	tss_flanking	ENSG00000173406	DAB1	128	-1	200
chr1	59012506	59012854	349	77	18	9.475	0.1218	12.62	17	1.66944	14	4.97269	1.2	tss_flanking	ENSG00000162600	OMA1	-109	-1	23
chr1	59164806	59165831	1026	808	94	76.029	0.0002	35.2	95	9.32923	27	14.2077	3.42857	tss_flanking	ENSG00000162601	MYSM1	150	-1	107
chr1	59246514	59251658	5145	2549	542	310	0	48.72	546	53.6185	84	26.6672	6.43529	tss_flanking	ENSG00000177606	JUN	722	-1	781
chr1	59281115	59282531	1417	724	61	29.028	0.0005	24.29	57	5.59754	32	7.28323	1.75758	tss_flanking	ENSG00000234807	RP4-794H19.2	31007	1	207
chr1	59368999	59370224	1226	191	55	25.516	0.0008	15.03	56	5.49934	38	6.05648	1.46154	<25kb	ENSG00000232453	RP4-794H19.1	-6815	-1	263
chr1	59434792	59434922	131	66	7	7.735	0.3131	17.03	7	0.687417	4	6.63025	1.6	intergenic	ENSG00000228121	RP4-794H19.3	-30490	1	0
chr1	59485783	59486680	898	419	38	17.346	0.0051	16.21	37	3.63349	18	8.28781	2	tss_flanking	ENSG00000230812	RP4-794H19.4	143	1	79
chr1	59495134	59495445	312	230	12	7.375	0.3879	10.45	13	1.27663	7	7.25183	1.75	intragenic	ENSG00000230812	RP4-794H19.4	9305	1	19
chr1	59612245	59612911	667	441	37	20.815	0.0021	16.11	38	3.73169	7	20.2015	4.875	tss_flanking	ENSG00000224609	RP11-470E16.1	51607	-1	59
chr1	59761196	59761501	306	176	10	5.037	1	10.56	10	0.982025	6	6.51185	1.57143	tss_flanking	ENSG00000172456	FGGY	-1095	1	7
chr1	59761778	59762379	602	281	32	18.545	0.0039	18.93	33	3.24068	18	7.41541	1.78947	tss_flanking	ENSG00000172456	FGGY	-408	1	91
chr1	59762571	59763282	712	275	39	24.631	0.0011	25.42	39	3.8299	15	10.3598	2.5	tss_flanking	ENSG00000172456	FGGY	379	1	139
chr1	60392071	60392273	203	122	8	6.456	0.6632	19.06	8	0.78562	4	7.45903	1.8	tss_flanking	ENSG00000134716	CYP2J2	269	-1	0
chr1	60725677	60725903	227	167	8	6.785	0.5353	16.69	8	0.78562	3	9.32379	2.25	intergenic	ENSG00000238242	RP11-575B7.3	145297	1	0
chr1	61508736	61509152	417	130	14	7.3	0.4039	11.93	14	1.37483	10	5.65078	1.36364	tss_flanking	ENSG00000237928	RP4-668G5.1	-72418	-1	13
chr1	61515460	61517039	1580	612	112	88.442	0.0002	32.5	111	10.9005	29	15.4706	3.73333	tss_flanking	ENSG00000248141	AC096947.1	-74086	1	46
chr1	61522443	61523286	844	434	53	35.849	0.0003	29.58	55	5.40114	21	10.5481	2.54545	tss_flanking	ENSG00000248141	AC096947.1	-67281	1	30
chr1	61542209	61543665	1457	383	78	44.221	0.0003	25.86	77	7.56159	38	8.28781	2	tss_flanking	ENSG00000248141	AC096947.1	-47566	1	199
chr1	61547226	61549546	2321	735	203	180.808	0.001	46.53	205	20.1315	23	35.5685	8.58333	tss_flanking	ENSG00000248141	AC096947.1	-42197	1	183
chr1	61553821	61554171	351	279	15	6.972	0.4881	12.62	15	1.47304	12	5.10019	1.23077	tss_flanking	ENSG00000248141	AC096947.1	-36058	1	8
chr1	62190178	62191283	1106	500	129	99.665	0.0002	37.17	131	12.8645	36	14.7837	3.56757	tss_flanking	ENSG00000162604	TM2D1	417	-1	240
chr1	62207357	62209303	1947	861	116	95.772	0.0002	56.74	116	11.3915	34	13.8525	3.34286	tss_flanking	ENSG00000132849	INADL	69	1	141
chr1	62901182	62902135	954	610	82	68.271	0.0001	54.73	86	8.44541	16	21.207	5.11765	tss_flanking	ENSG00000162607	USP1	-176	1	204
chr1	62902252	62904646	2395	1166	293	274.411	0	54.79	296	29.0679	60	20.1761	4.86885	tss_flanking	ENSG00000162607	USP1	1450	1	253
chr1	63152880	63154864	1985	1014	149	110.75	0.0003	27.03	149	14.6322	32	18.8359	4.54545	tss_flanking	ENSG00000116641	DOCK7	75	-1	111
chr1	63249148	63250445	1298	488	96	72.646	0.0002	46.19	97	9.52564	24	16.2441	3.92	tss_flanking	ENSG00000125703	ATG4C	-170	1	161
chr1	63788008	63788283	276	171	8	6.087	0.8156	13.35	8	0.78562	4	7.45903	1.8	tss_flanking	ENSG00000187140	FOXD3	-551	1	2
chr1	63833240	63834162	923	223	81	66.781	0.0001	32.68	81	7.9544	16	19.9882	4.82353	tss_flanking	ENSG00000088035	ALG6	202	1	174
chr1	63987946	63990082	2137	1412	244	190.806	0.0012	35.14	246	24.1578	69	14.6221	3.52857	tss_flanking	ENSG00000203965	EFCAB7	345	1	291
chr1	64058544	64058923	380	201	15	6.812	0.5276	13.04	16	1.57124	17	3.91369	0.944444	tss_flanking	ENSG00000079739	PGM1	-202	1	20
chr1	64058941	64060325	1385	286	135	108.957	0.0003	34.31	134	13.1591	24	22.3771	5.4	tss_flanking	ENSG00000142856	ITGB3BP	165	-1	160
chr1	64239274	64241830	2557	1144	188	133.308	0.0004	33.89	188	18.4621	48	15.9836	3.85714	tss_flanking	ENSG00000185483	ROR1	725	1	100
chr1	64935235	64937861	2627	1564	196	146.6	0.0005	30.79	196	19.2477	49	16.327	3.94	tss_flanking	ENSG00000158966	CACHD1	371	1	201
chr1	64970837	64971075	239	102	9	6.192	0.7681	11.44	9	0.883822	10	3.76719	0.909091	tss_flanking	ENSG00000158966	CACHD1	34511	1	0
chr1	65141724	65141897	174	109	7	5.046	1	12.36	7	0.687417	3	8.28781	2	intragenic	ENSG00000162437	RAVER2	-68945	1	1
chr1	65210176	65211800	1625	1124	121	95.176	0.0002	36.97	122	11.9807	27	18.2036	4.39286	tss_flanking	ENSG00000162437	RAVER2	522	1	136
chr1	65430830	65432247	1418	1220	162	134.928	0.0004	35.85	165	16.2034	37	18.1023	4.36842	tss_flanking	ENSG00000162434	JAK1	137	-1	225
chr1	65432323	65432739	417	197	32	21.108	0.002	25.24	32	3.14248	13	9.76778	2.35714	tss_flanking	ENSG00000162434	JAK1	-333	-1	55
chr1	65468268	65468688	421	240	16	9.134	0.1462	16.49	17	1.66944	9	7.45903	1.8	tss_flanking	ENSG00000226891	RP11-182I10.3	-349	-1	86
chr1	65468917	65469634	718	297	24	9.824	0.101	9.95	22	2.16045	16	5.60646	1.35294	tss_flanking	ENSG00000226891	RP11-182I10.3	-1055	-1	29
chr1	65531682	65534435	2754	1892	202	151.987	0.0006	30.79	204	20.0333	47	17.6979	4.27083	tss_flanking	ENSG00000231485	RP4-535B20.1	-154	-1	283
chr1	65534454	65534814	361	85	22	15.583	0.0086	26.14	21	2.06225	8	10.1295	2.44444	tss_flanking	ENSG00000231485	RP4-535B20.1	-1119	-1	7
chr1	65612708	65613950	1243	844	96	87.949	0.0002	54.18	96	9.42744	17	22.331	5.38889	tss_flanking	ENSG00000162433	AK3L1	320	1	60
chr1	65614186	65615124	939	374	58	42.224	0.0003	27.8	58	5.69574	22	10.63	2.56522	tss_flanking	ENSG00000162433	AK3L1	1328	1	35
chr1	65719577	65720712	1136	854	85	71.838	0.0002	41.58	88	8.64182	27	13.1717	3.17857	tss_flanking	ENSG00000116675	DNAJC6	6529	1	64
chr1	65720828	65721203	376	73	14	8.397	0.217	15.42	13	1.27663	7	7.25183	1.75	tss_flanking	ENSG00000116675	DNAJC6	6999	1	3
chr1	65730331	65730602	272	111	11	7.735	0.3133	16.68	11	1.08023	8	5.52521	1.33333	tss_flanking	ENSG00000116675	DNAJC6	16540	1	3
chr1	65885350	65885925	576	209	29	12.84	0.0241	12.55	29	2.84787	23	5.17988	1.25	tss_flanking	ENSG00000213625	LEPROT	-711	1	71
chr1	65886271	65887475	1205	243	106	79.474	0.0002	47.39	106	10.4095	25	17.0538	4.11538	tss_flanking	ENSG00000116678	LEPR	179	1	135
chr1	65990987	65991699	713	86	29	14.824	0.0108	13.07	27	2.65147	6	16.5756	4	intragenic	ENSG00000237852	RP4-630A11.3	38984	1	8
chr1	66258113	66258500	388	304	18	9.549	0.1164	15.96	18	1.76764	14	5.24895	1.26667	tss_flanking	ENSG00000184588	PDE4B	220	1	6
chr1	66258540	66259318	779	73	32	12.904	0.0237	15.36	29	2.84787	19	6.21586	1.5	tss_flanking	ENSG00000184588	PDE4B	416	1	10
chr1	66797950	66798659	710	180	33	17.719	0.0048	15.96	34	3.33888	23	6.04319	1.45833	tss_flanking	ENSG00000118473	SGIP1	-200936	1	34
chr1	66998425	66999420	996	463	48	28.185	0.0005	18.03	47	4.61552	17	11.0504	2.66667	tss_flanking	ENSG00000118473	SGIP1	-178	1	10
chr1	66999450	66999925	476	72	24	14.413	0.0126	29.15	22	2.16045	8	10.59	2.55556	tss_flanking	ENSG00000118473	SGIP1	456	1	15
chr1	67389357	67389897	541	309	20	6.032	0.8713	7.07	19	1.86585	23	3.45325	0.833333	tss_flanking	ENSG00000152763	WDR78	904	-1	12
chr1	67389997	67390632	636	215	65	51.383	0.0002	35.85	64	6.28496	9	26.9354	6.5	tss_flanking	ENSG00000152763	WDR78	358	-1	54
chr1	67390646	67392026	1381	149	111	72.948	0.0002	35.69	111	10.9005	38	11.9004	2.87179	tss_flanking	ENSG00000198160	MIER1	155	1	240
chr1	67395311	67397746	2436	976	175	119.458	0.0003	42.65	175	17.1854	40	17.7885	4.29268	tss_flanking	ENSG00000198160	MIER1	5647	1	227
chr1	67518035	67518335	301	81	11	5.411	1	11.04	12	1.17843	11	4.48923	1.08333	intragenic	ENSG00000116704	SLC35D1	1666	-1	0
chr1	67518410	67520454	2045	368	178	107.42	0.0003	20.33	181	17.7746	51	14.5037	3.5	tss_flanking	ENSG00000116704	SLC35D1	1004	-1	223
chr1	67813598	67813958	361	165	13	6.239	0.7484	9.8	15	1.47304	10	6.0275	1.45455	intragenic	ENSG00000081985	IL12RB2	40716	1	9
chr1	67893298	67894394	1097	239	53	18.006	0.0047	9.82	52	5.10653	51	4.2236	1.01923	tss_flanking	ENSG00000142864	SERBP1	2561	-1	15
chr1	67894435	67895745	1311	1088	181	157.429	0.0006	34.71	183	17.9711	33	22.4258	5.41176	tss_flanking	ENSG00000142864	SERBP1	575	-1	47
chr1	67896000	67896145	146	74	9	6.247	0.7452	15.03	8	0.78562	1	18.6476	4.5	tss_flanking	ENSG00000142864	SERBP1	24	-1	37
chr1	67896218	67897338	1121	461	89	59.814	0.0001	31.43	90	8.83822	34	10.7742	2.6	tss_flanking	ENSG00000142864	SERBP1	-581	-1	211
chr1	68027381	68027639	259	143	12	8.473	0.2072	19.42	12	1.17843	3	13.4677	3.25	intergenic	ENSG00000238139	RP11-393N21.1	768	1	10
chr1	68150659	68153239	2581	784	285	242.15	0.003	47.26	285	27.9877	36	32.0313	7.72973	tss_flanking	ENSG00000116717	GADD45A	699	1	583
chr1	68297137	68299671	2535	1878	222	166.077	0.0008	35.63	224	21.9974	47	19.4246	4.6875	tss_flanking	ENSG00000172380	GNG12	135	-1	389
chr1	68515651	68516693	1043	579	51	23.009	0.0019	15.39	49	4.81192	35	5.75542	1.38889	tss_flanking	ENSG00000228431	RP4-609E1.3	-802	-1	67
chr1	68695902	68698842	2941	2029	238	164.125	0.0007	37.24	240	23.5686	68	14.4736	3.49275	tss_flanking	ENSG00000116729	GPR177	489	-1	346
chr1	68961702	68963381	1680	811	164	120.62	0.0003	30.42	165	16.2034	56	12.0682	2.91228	tss_flanking	ENSG00000234264	RP4-694A7.4	154	1	192
chr1	70032648	70033519	872	295	49	30.387	0.0005	22.8	51	5.00833	26	7.98085	1.92593	tss_flanking	ENSG00000033122	LRRC7	-1138	1	18
chr1	70033577	70034780	1204	229	59	31.838	0.0005	27.37	58	5.69574	31	7.64032	1.84375	tss_flanking	ENSG00000033122	LRRC7	-275	1	9
chr1	70034905	70035211	307	181	11	5.802	0.9858	12.32	11	1.08023	7	6.21586	1.5	tss_flanking	ENSG00000033122	LRRC7	1005	1	4
chr1	70670373	70672490	2118	747	227	177.35	0.0009	54.2	231	22.6848	68	13.9331	3.36232	tss_flanking	ENSG00000066557	LRRC40	183	-1	227
chr1	70686639	70688247	1609	863	141	101.391	0.0002	30.73	146	14.3376	41	14.5037	3.5	tss_flanking	ENSG00000228988	RP4-677H15.4	-796	-1	226
chr1	70818946	70821015	2070	1324	235	213.59	0.0018	57.19	237	23.274	46	20.984	5.06383	tss_flanking	ENSG00000118454	ANKRD13C	147	-1	302
chr1	70876220	70876808	589	202	51	36.975	0.0003	23.72	51	5.00833	13	15.3916	3.71429	tss_flanking	ENSG00000116761	CTH	-533	1	116
chr1	70876837	70877342	506	233	38	21.557	0.0019	16.72	37	3.63349	18	8.28781	2	tss_flanking	ENSG00000116761	CTH	115	1	100
chr1	71488771	71488973	203	81	7	5.841	0.9663	12.38	7	0.687417	3	8.28781	2	tss_flanking	ENSG00000050628	PTGER3	24639	-1	1
chr1	71545323	71545657	335	252	16	8.463	0.2082	10.33	17	1.66944	13	5.32788	1.28571	tss_flanking	ENSG00000132485	ZRANB2	1405	-1	3
chr1	71545718	71547098	1381	859	134	95.442	0.0002	46.37	134	13.1591	31	17.4821	4.21875	tss_flanking	ENSG00000132485	ZRANB2	403	-1	177
chr1	72747378	72748402	1025	698	71	46.498	0.0003	24.32	74	7.26698	30	10.0256	2.41935	tss_flanking	ENSG00000172260	NEGR1	341	-1	15
chr1	72748443	72748645	203	84	9	5.352	1	13.92	8	0.78562	1	18.6476	4.5	tss_flanking	ENSG00000172260	NEGR1	-110	-1	27
chr1	72748834	72750892	2059	176	167	124.347	0.0003	35.5	169	16.5962	48	14.3768	3.46939	tss_flanking	ENSG00000172260	NEGR1	-593	-1	187
chr1	74663465	74663839	375	227	25	17.796	0.0048	20.13	25	2.45506	10	9.79468	2.36364	tss_flanking	ENSG00000162620	LRRIQ3	179	-1	72
chr1	74663919	74664299	381	200	36	28.77	0.0005	36.6	36	3.53529	7	19.1656	4.625	tss_flanking	ENSG00000116783	TNNI3K	193	1	101
chr1	75052054	75052280	227	76	8	5.627	1	12.04	8	0.78562	5	6.21586	1.5	tss_flanking	ENSG00000234497	RP4-612J11.1	-3289	1	1
chr1	75198226	75199701	1476	764	145	115.475	0.0003	48.82	151	14.8286	34	17.9964	4.34286	tss_flanking	ENSG00000116791	CRYZ	102	-1	152
chr1	76081634	76081929	296	200	11	8.932	0.1631	20.03	11	1.08023	2	16.5756	4	<25kb	ENSG00000137968	SLC44A5	-5033	-1	0
chr1	76189637	76190392	756	571	51	38.529	0.0003	42.23	50	4.91012	10	19.2126	4.63636	tss_flanking	ENSG00000117054	ACADM	172	1	202
chr1	76190401	76191462	1062	307	79	58.714	0.0001	32.68	77	7.56159	28	11.1457	2.68966	tss_flanking	ENSG00000117054	ACADM	672	1	152
chr1	76191493	76191750	258	73	12	6.409	0.6783	11.86	11	1.08023	11	4.1439	1	tss_flanking	ENSG00000117054	ACADM	1530	1	4
chr1	76251423	76254040	2618	592	236	182.128	0.001	61.82	237	23.274	63	15.4101	3.71875	tss_flanking	ENSG00000137955	RABGGTB	133	1	329
chr1	76540298	76540687	390	210	24	17.635	0.0048	29.11	25	2.45506	2	35.9138	8.66667	tss_flanking	ENSG00000184005	ST6GALNAC3	104	1	27
chr1	77332988	77334238	1251	658	54	26.954	0.0007	22.88	53	5.20473	28	7.71624	1.86207	tss_flanking	ENSG00000117069	ST6GALNAC5	520	1	20
chr1	77456054	77456280	227	128	8	5.28	1	8.71	9	0.883822	8	4.60434	1.11111	intragenic	ENSG00000230498	RP4-706A16.2	-77423	1	0
chr1	77663103	77663377	275	108	10	5.167	1	11.44	10	0.982025	12	3.50638	0.846154	tss_flanking	ENSG00000228187	RP11-363H12.1	2701	1	2
chr1	77684480	77685382	903	500	111	104.05	0.0002	56.18	111	10.9005	22	20.179	4.86957	tss_flanking	ENSG00000142892	PIGK	135	-1	168
chr1	77685419	77685988	570	86	34	23.848	0.0015	20.38	33	3.24068	14	9.39285	2.26667	tss_flanking	ENSG00000142892	PIGK	-390	-1	10
chr1	77747260	77749051	1792	1154	144	101.366	0.0002	26.39	145	14.2394	38	15.5131	3.74359	tss_flanking	ENSG00000154027	AK5	752	1	69
chr1	77975376	77975620	245	81	9	5.309	1	11.16	9	0.883822	5	6.90651	1.66667	intragenic	ENSG00000251767	AC093575.1	89447	1	6
chr1	78147537	78149610	2074	1430	203	169.761	0.0008	46.56	205	20.1315	45	18.5575	4.47826	tss_flanking	ENSG00000036549	ZZZ3	137	-1	332
chr1	78224283	78225847	1565	746	174	155.021	0.0006	49.46	173	16.989	37	18.9747	4.57895	tss_flanking	ENSG00000077254	USP33	508	-1	143
chr1	78245127	78246091	965	228	82	74.918	0.0002	45.75	82	8.0526	14	22.9296	5.53333	tss_flanking	ENSG00000180488	FAM73A	46	1	79
chr1	78353706	78355430	1725	341	133	109.352	0.0003	37.5	137	13.4537	32	17.3291	4.18182	tss_flanking	ENSG00000162614	NEXN	-151	1	147
chr1	78355586	78355898	313	128	12	5.686	1	11.81	12	1.17843	13	3.84791	0.928571	tss_flanking	ENSG00000235927	C1orf118	-490	-1	7
chr1	78441544	78441880	337	210	10	5.004	1	9.61	10	0.982025	8	5.06477	1.22222	tss_flanking	ENSG00000162613	FUBP1	3040	-1	5
chr1	78443291	78445614	2324	1060	287	259.344	0.0041	45.75	290	28.4787	58	20.4386	4.9322	tss_flanking	ENSG00000162613	FUBP1	443	-1	484
chr1	78445645	78446112	468	275	29	21.625	0.0019	28.89	28	2.74967	8	13.3526	3.22222	tss_flanking	ENSG00000137960	GIPC2	694	1	14
chr1	78470302	78471595	1294	780	87	51.205	0.0004	18.93	87	8.54362	37	9.59641	2.31579	tss_flanking	ENSG00000137960	GIPC2	25856	1	288
chr1	78471674	78472014	341	185	14	7.958	0.2792	16.47	14	1.37483	12	4.78143	1.15385	tss_flanking	ENSG00000137960	GIPC2	26633	1	4
chr1	78511577	78512550	974	652	50	27.534	0.0006	18.3	51	5.00833	18	11.3412	2.73684	tss_flanking	ENSG00000213561	RP11-386I14.2	-2371	-1	24
chr1	78956158	78957949	1792	939	135	95.938	0.0002	34.41	136	13.3555	40	13.8467	3.34146	tss_flanking	ENSG00000212038	AL354946.1	-91233	1	88
chr1	79471955	79472206	252	67	8	5.414	1	12.57	8	0.78562	8	4.1439	1	tss_flanking	ENSG00000162618	ELTD1	473	-1	0
chr1	81511256	81511453	198	119	7	5.841	0.9663	15.1	7	0.687417	3	8.28781	2	intergenic	ENSG00000227937	RP11-2B19.1	-35100	1	1
chr1	82265586	82269810	4225	3137	354	288.065	0	43.46	361	35.4511	54	27.2744	6.58182	tss_flanking	ENSG00000215875	RP11-100D1.1	81345	1	302
chr1	84326183	84326759	577	229	25	15.001	0.01	25.65	28	2.74967	7	15.0217	3.625	tss_flanking	ENSG00000233008	RP11-475O6.1	294	-1	7
chr1	84463938	84465484	1547	775	123	93.556	0.0002	37.43	124	12.1771	25	19.9226	4.80769	tss_flanking	ENSG00000137941	TTLL7	120	-1	150
chr1	84542965	84545057	2093	938	212	173.132	0.0009	44.82	213	20.9171	45	19.2782	4.65217	tss_flanking	ENSG00000142875	PRKACB	158	1	165
chr1	84763787	84765343	1557	561	133	98.217	0.0002	41.25	132	12.9627	34	15.7468	3.8	tss_flanking	ENSG00000203943	SAMD13	299	1	112
chr1	84768917	84769266	350	144	11	5.07	1	10.17	12	1.17843	5	8.97846	2.16667	intragenic	ENSG00000203943	SAMD13	5012	1	8
chr1	84944840	84946046	1207	478	105	71.84	0.0002	39.65	106	10.4095	28	15.2896	3.68966	tss_flanking	ENSG00000117133	RPF1	376	1	182
chr1	84969929	84973006	3078	1012	288	190.793	0.0012	34.31	287	28.1841	91	12.9722	3.13043	tss_flanking	ENSG00000122432	SPATA1	-1033	1	398
chr1	85039572	85040169	598	445	36	26.632	0.0008	29.89	36	3.53529	4	30.6649	7.4	tss_flanking	ENSG00000117151	CTBS	146	-1	218
chr1	85040215	85040553	339	150	14	6.293	0.7236	10.86	13	1.27663	11	4.83456	1.16667	tss_flanking	ENSG00000117151	CTBS	-202	-1	41
chr1	85069447	85069781	335	210	12	6.603	0.6017	13.41	13	1.27663	9	5.80147	1.4	intergenic	ENSG00000117151	CTBS	-29494	-1	19
chr1	85069793	85070485	693	79	26	9.514	0.1189	10.17	23	2.25866	22	4.32407	1.04348	intergenic	ENSG00000117151	CTBS	-29709	-1	26
chr1	85086216	85086823	608	403	34	24.447	0.0013	23.34	34	3.33888	8	16.1152	3.88889	intergenic	ENSG00000180869	C1orf180	14084	-1	51
chr1	85154521	85156979	2459	1234	140	68.561	0.0001	21.07	139	13.6501	71	8.05759	1.94444	tss_flanking	ENSG00000117155	SSX2IP	731	-1	281
chr1	85462405	85462858	454	243	19	10.609	0.0682	15.11	19	1.86585	12	6.37524	1.53846	tss_flanking	ENSG00000153898	MCOLN2	148	-1	20
chr1	85462866	85463680	815	608	27	12.709	0.0258	15.4	26	2.55326	8	12.4317	3	tss_flanking	ENSG00000153898	MCOLN2	-678	-1	5
chr1	85513312	85514806	1495	350	111	80.283	0.0002	30.37	110	10.8023	34	13.1421	3.17143	tss_flanking	ENSG00000055732	MCOLN3	520	-1	147
chr1	85527578	85527922	345	174	20	12.888	0.0238	22.19	20	1.96405	6	12.4317	3	tss_flanking	ENSG00000055732	MCOLN3	-13570	-1	22
chr1	85527927	85528377	451	187	24	14.011	0.0146	16.47	23	2.25866	17	5.52521	1.33333	tss_flanking	ENSG00000055732	MCOLN3	-13932	-1	20
chr1	85575202	85575420	219	77	10	7.685	0.3214	18.96	10	0.982025	2	15.1943	3.66667	intragenic	ENSG00000055732	MCOLN3	-61097	-1	5
chr1	85665533	85668046	2514	2262	275	228.977	0.0023	36.6	277	27.2021	50	22.5883	5.45098	tss_flanking	ENSG00000097096	SYDE2	-388	-1	347
chr1	85724422	85725806	1385	626	136	107.028	0.0003	39.63	136	13.3555	30	18.3134	4.41935	tss_flanking	ENSG00000162642	C1orf52	307	-1	182
chr1	85740509	85742844	2336	1185	200	125.728	0.0004	33.94	199	19.5423	66	12.3699	2.98507	tss_flanking	ENSG00000223653	RP11-131L23.1	-704	1	330
chr1	85744568	85745021	454	333	17	8.976	0.1594	15.18	17	1.66944	10	6.78094	1.63636	tss_flanking	ENSG00000142867	BCL10	-1130	-1	66
chr1	85854390	85854671	282	69	9	5.674	1	11.79	9	0.883822	10	3.76719	0.909091	tss_flanking	ENSG00000250352	AL078459.1	-29935	-1	4
chr1	85929304	85931370	2067	698	197	139.461	0.0005	28.78	200	19.6405	57	14.3608	3.46552	tss_flanking	ENSG00000199459	AL360219.1	-29035	-1	293
chr1	86041808	86044494	2687	626	203	149.392	0.0005	42.76	204	20.0333	51	16.3365	3.94231	tss_flanking	ENSG00000153904	DDAH1	1499	-1	357
chr1	86045180	86045968	789	617	35	16.981	0.0055	18.6	33	3.24068	21	6.40422	1.54545	tss_flanking	ENSG00000142871	CYR61	-647	1	76
chr1	86045983	86049282	3300	1836	397	310	0	42.48	399	39.1828	81	20.2142	4.87805	tss_flanking	ENSG00000142871	CYR61	1375	1	549
chr1	86172993	86174410	1418	974	130	97.519	0.0002	38.71	131	12.8645	38	14.0255	3.38462	tss_flanking	ENSG00000117174	ZNHIT6	134	-1	152
chr1	86621400	86622500	1101	175	56	32.51	0.0004	23.09	56	5.49934	25	9.08471	2.19231	tss_flanking	ENSG00000171502	COL24A1	1051	-1	17
chr1	86861108	86862502	1395	769	117	98.314	0.0002	42.02	120	11.7843	31	15.6691	3.78125	tss_flanking	ENSG00000122417	ODF2L	146	-1	106
chr1	87169669	87172120	2452	961	215	152.715	0.0006	37	219	21.5063	65	13.813	3.33333	tss_flanking	ENSG00000097033	SH3GLB1	371	1	239
chr1	87378199	87380220	2022	1486	197	129.466	0.0004	50.95	197	19.3459	77	10.5191	2.53846	tss_flanking	ENSG00000183291	RP4-604K5.1	422	-1	166
chr1	87380276	87381974	1699	824	206	185.821	0.0011	38.94	206	20.2297	35	23.8275	5.75	tss_flanking	ENSG00000153936	HS2ST1	769	1	143
chr1	87523519	87524019	501	320	18	5.469	1	8.44	17	1.66944	22	3.24306	0.782609	tss_flanking	ENSG00000235251	RP11-384B12.2	-12279	-1	32
chr1	87597558	87597924	367	193	13	8.941	0.1627	22.18	14	1.37483	6	8.8798	2.14286	tss_flanking	ENSG00000234401	AL139139.2	-18	1	27
chr1	87598056	87598251	196	78	10	8.679	0.1882	15.96	10	0.982025	4	9.11659	2.2	tss_flanking	ENSG00000234401	AL139139.2	365	1	4
chr1	87754492	87754765	274	194	9	6.071	0.822	12.71	9	0.883822	6	5.91986	1.42857	intergenic	ENSG00000143013	LMO4	-39465	1	0
chr1	87793302	87795694	2393	1048	185	149.789	0.0005	45.25	183	17.9711	37	20.0652	4.84211	tss_flanking	ENSG00000143013	LMO4	199	1	377
chr1	87795713	87796147	435	86	25	17.597	0.0048	25.42	24	2.35686	9	10.3598	2.5	tss_flanking	ENSG00000143013	LMO4	1648	1	17
chr1	87796158	87796718	561	166	37	26.781	0.0008	28.32	36	3.53529	16	9.01909	2.17647	tss_flanking	ENSG00000143013	LMO4	2173	1	10
chr1	87796734	87798321	1588	315	106	74.622	0.0002	28.59	104	10.2131	33	12.7974	3.08824	tss_flanking	ENSG00000143013	LMO4	2898	1	152
chr1	87800075	87801535	1461	986	83	45.588	0.0003	20.8	83	8.15081	20	16.5756	4	tss_flanking	ENSG00000143013	LMO4	6910	1	94
chr1	88078437	88078707	271	205	8	5.652	1	14.48	8	0.78562	3	9.32379	2.25	intergenic	ENSG00000199318	AC104838.1	-159586	-1	1
chr1	88149739	88149942	204	80	10	6.709	0.5572	14.08	10	0.982025	6	6.51185	1.57143	intergenic	ENSG00000224235	RP5-1027O11.1	221578	-1	6
chr1	88149959	88150243	285	155	26	20.657	0.0021	23.79	25	2.45506	5	17.9569	4.33333	intergenic	ENSG00000224235	RP5-1027O11.1	221283	-1	15
chr1	88272115	88272331	217	155	9	5.122	1	9.4	9	0.883822	8	4.60434	1.11111	intergenic	ENSG00000224235	RP5-1027O11.1	99127	-1	1
chr1	88646286	88646444	159	80	8	6.251	0.7406	17.43	8	0.78562	7	4.66189	1.125	intergenic	ENSG00000224235	RP5-1027O11.1	-274969	-1	1
chr1	88674127	88674324	198	95	7	6.093	0.8124	16.34	7	0.687417	1	16.5756	4	intergenic	ENSG00000239504	AL445438.1	269579	-1	0
chr1	89148834	89151799	2966	1723	270	230.179	0.0024	51.35	272	26.7111	47	23.5685	5.6875	tss_flanking	ENSG00000237505	RP11-76N22.2	330	-1	434
chr1	89355955	89357733	1779	1120	144	109.466	0.0003	60.58	145	14.2394	42	14.07	3.39535	tss_flanking	ENSG00000137947	GTF2B	552	-1	309
chr1	89457339	89457718	380	269	17	9.851	0.0997	14.52	17	1.66944	11	6.21586	1.5	tss_flanking	ENSG00000213516	RBMXL1	847	-1	8
chr1	89457877	89458481	605	119	71	62.764	0.0001	33.75	70	6.87417	7	36.7772	8.875	tss_flanking	ENSG00000213516	RBMXL1	459	-1	167
chr1	89458750	89459193	444	192	20	9.602	0.1112	13.06	20	1.96405	21	3.95555	0.954545	tss_flanking	ENSG00000137944	CCBL2	-306	-1	91
chr1	89488018	89488662	645	290	47	36.603	0.0003	28.05	47	4.61552	6	28.4153	6.85714	tss_flanking	ENSG00000247275	AL160008.2	128	1	51
chr1	89530327	89530622	296	118	9	6.832	0.5225	20.03	9	0.883822	7	5.17988	1.25	tss_flanking	ENSG00000117228	GBP1	598	-1	0
chr1	89530796	89531096	301	131	14	10.591	0.0687	25.42	15	1.47304	9	6.63025	1.6	tss_flanking	ENSG00000117228	GBP1	116	-1	32
chr1	89535581	89535857	277	82	9	5.326	1	14.78	9	0.883822	7	5.17988	1.25	tss_flanking	ENSG00000117228	GBP1	-4620	-1	2
chr1	89591341	89591528	188	77	8	5.773	1	14.56	8	0.78562	4	7.45903	1.8	tss_flanking	ENSG00000234518	RP5-837D10.2	-20968	-1	2
chr1	89591534	89591765	232	163	9	5.551	1	14.45	8	0.78562	5	6.21586	1.5	tss_flanking	ENSG00000234518	RP5-837D10.2	-21247	-1	29
chr1	89664159	89664493	335	235	11	6.365	0.6945	13.07	13	1.27663	11	4.83456	1.16667	tss_flanking	ENSG00000162654	GBP4	221	-1	5
chr1	89989644	89990966	1323	504	73	45.157	0.0003	25.65	71	6.97238	24	11.9344	2.88	tss_flanking	ENSG00000197147	LRRC8B	-247	1	55
chr1	90097763	90100207	2445	1638	228	166.163	0.0008	36.47	229	22.4884	56	16.721	4.03509	tss_flanking	ENSG00000171488	LRRC8C	770	1	235
chr1	90228660	90229043	384	232	12	5.553	1	10.56	16	1.57124	11	5.87053	1.41667	tss_flanking	ENSG00000223426	RP11-413E1.3	-212	1	6
chr1	90286020	90287741	1722	1043	134	93.352	0.0002	29.05	138	13.5519	26	21.3334	5.14815	tss_flanking	ENSG00000171492	LRRC8D	459	1	119
chr1	90308389	90309912	1524	714	109	75.527	0.0002	35.04	109	10.7041	28	15.7183	3.7931	tss_flanking	ENSG00000171492	LRRC8D	22499	1	91
chr1	90440342	90440533	192	78	8	5.896	0.9361	15.4	8	0.78562	2	12.4317	3	<25kb	ENSG00000252797	AL391497.1	13083	-1	3
chr1	90460550	90461958	1409	473	120	94.348	0.0002	52.95	121	11.8825	30	16.3083	3.93548	tss_flanking	ENSG00000228175	RP11-302M6.3	-1143	-1	191
chr1	91316051	91317185	1135	536	94	71.802	0.0002	31.02	96	9.42744	24	16.0784	3.88	tss_flanking	ENSG00000233593	RP4-665J23.1	620	-1	47
chr1	91486225	91486593	369	199	14	5.278	1	8.43	14	1.37483	16	3.65639	0.882353	tss_flanking	ENSG00000122482	ZNF644	1405	-1	8
chr1	91486609	91488088	1480	908	142	106.557	0.0003	32.68	143	14.043	24	23.8689	5.76	tss_flanking	ENSG00000122482	ZNF644	312	-1	268
chr1	91852731	91853174	444	191	98	8.834	0.1743	4.06	101	9.91845	272	1.54827	0.373626	tss_flanking	ENSG00000252229	AC098691.1	27	-1	86
chr1	91869661	91870082	422	266	14	6.832	0.5224	12.87	13	1.27663	12	4.46267	1.07692	tss_flanking	ENSG00000162669	HFM1	499	-1	15
chr1	91870175	91870471	297	107	14	9.593	0.1115	16.94	14	1.37483	6	8.8798	2.14286	tss_flanking	ENSG00000162669	HFM1	144	-1	21
chr1	91966381	91967456	1076	441	104	75.869	0.0002	30.7	107	10.5077	13	31.9673	7.71429	tss_flanking	ENSG00000097046	CDC7	418	1	344
chr1	92349143	92349661	519	112	21	12.032	0.036	16.17	20	1.96405	6	12.4317	3	tss_flanking	ENSG00000069702	TGFBR3	22304	-1	6
chr1	92349841	92351868	2028	1190	221	191.482	0.0012	44.37	223	21.8992	50	18.2007	4.39216	tss_flanking	ENSG00000069702	TGFBR3	20528	-1	203
chr1	92351889	92352189	301	104	10	6.021	0.8764	13.78	12	1.17843	3	13.4677	3.25	intragenic	ENSG00000069702	TGFBR3	19566	-1	68
chr1	92495241	92496001	761	397	34	21.925	0.0019	17.03	37	3.63349	10	14.3153	3.45455	tss_flanking	ENSG00000172031	EPHX4	99	1	12
chr1	92545581	92546655	1075	666	92	69.485	0.0001	35.94	93	9.13283	31	12.1727	2.9375	tss_flanking	ENSG00000189195	BTBD8	385	1	117
chr1	92763841	92765226	1386	584	143	123.436	0.0003	56.68	144	14.1412	17	33.3815	8.05556	tss_flanking	ENSG00000122484	RPAP2	-97	1	286
chr1	92947844	92948269	426	190	16	11.725	0.0405	21.64	17	1.66944	5	12.4317	3	intragenic	ENSG00000162676	GFI1	4399	-1	2
chr1	92950854	92951074	221	80	7	5.169	1	13.62	8	0.78562	3	9.32379	2.25	tss_flanking	ENSG00000162676	GFI1	1499	-1	1
chr1	92951538	92951854	317	184	10	6.217	0.7577	14.6	11	1.08023	4	9.94537	2.4	tss_flanking	ENSG00000162676	GFI1	711	-1	3
chr1	93249429	93249685	257	86	8	5.794	0.9919	17.16	8	0.78562	5	6.21586	1.5	tss_flanking	ENSG00000067208	EVI5	8446	-1	2
chr1	93249709	93251053	1345	822	102	90.477	0.0002	73.2	103	10.1149	27	15.3916	3.71429	tss_flanking	ENSG00000067208	EVI5	7430	-1	140
chr1	93251081	93251319	239	122	12	9.968	0.0945	30.04	11	1.08023	5	8.28781	2	tss_flanking	ENSG00000067208	EVI5	6758	-1	5
chr1	93297352	93298988	1637	1028	189	174.084	0.0009	53.45	189	18.5603	35	21.8706	5.27778	tss_flanking	ENSG00000122406	RPL5	783	1	239
chr1	93425884	93427024	1141	947	89	64.523	0.0001	26.1	92	9.03463	33	11.3348	2.73529	tss_flanking	ENSG00000154511	FAM69A	248	-1	101
chr1	93427100	93427996	897	272	74	56.944	0.0001	33.58	74	7.26698	11	25.8994	6.25	tss_flanking	ENSG00000154511	FAM69A	-293	-1	143
chr1	93544121	93546634	2514	1450	224	163.419	0.0007	35.19	228	22.3902	61	15.3057	3.69355	tss_flanking	ENSG00000143033	MTF2	776	1	418
chr1	93643584	93644385	802	571	42	18.669	0.0037	17.79	42	4.1245	30	5.748	1.3871	tss_flanking	ENSG00000122483	CCDC18	-1765	1	17
chr1	93644434	93644701	268	83	23	16.169	0.0066	19.92	22	2.16045	10	8.66453	2.09091	tss_flanking	ENSG00000122483	CCDC18	-1403	1	3
chr1	93644812	93646698	1887	787	200	155.666	0.0006	46.75	198	19.4441	27	29.4513	7.10714	tss_flanking	ENSG00000122483	CCDC18	-321	1	385
chr1	93646737	93647184	448	236	29	11.154	0.052	15.15	30	2.94607	24	5.13844	1.24	tss_flanking	ENSG00000117500	TMED5	-688	-1	16
chr1	93810570	93813521	2952	1003	337	279.775	0	46.75	340	33.3888	83	16.8223	4.05952	tss_flanking	ENSG00000223745	RP4-717I23.3	9	-1	388
chr1	93813754	93814292	539	383	20	8.672	0.1886	11.53	18	1.76764	13	5.62387	1.35714	tss_flanking	ENSG00000223745	RP4-717I23.3	-2555	-1	5
chr1	93913060	93915240	2181	926	205	171.809	0.0009	42.36	208	20.4261	47	18.0433	4.35417	tss_flanking	ENSG00000137942	FNBP1L	328	1	188
chr1	94145748	94147902	2155	1490	161	105.708	0.0003	23.63	167	16.3998	50	13.6505	3.29412	tss_flanking	ENSG00000224093	RP5-1033H22.2	89482	1	269
chr1	94311654	94313912	2259	463	206	174.93	0.0009	46.21	208	20.4261	29	28.8692	6.96667	tss_flanking	ENSG00000211575	MIR760	-271	1	255
chr1	94343926	94345237	1312	685	144	109.653	0.0003	37.13	144	14.1412	38	15.4068	3.71795	tss_flanking	ENSG00000067334	DNTTIP2	863	-1	316
chr1	94373970	94375623	1654	334	160	117.288	0.0003	31.55	163	16.007	35	18.8778	4.55556	tss_flanking	ENSG00000023909	GCLM	662	-1	126
chr1	94701247	94703188	1942	1255	176	128.558	0.0004	36.39	176	17.2836	50	14.3818	3.47059	tss_flanking	ENSG00000137962	ARHGAP29	687	-1	139
chr1	94703222	94703559	338	209	28	20.308	0.0024	22.19	27	2.65147	11	9.66911	2.33333	tss_flanking	ENSG00000137962	ARHGAP29	-242	-1	163
chr1	94712044	94713757	1714	1239	136	97.317	0.0002	28.01	140	13.7483	30	18.8481	4.54839	tss_flanking	ENSG00000231363	RP11-148B18.1	-181	1	230
chr1	94792583	94792905	323	119	12	6.558	0.6252	10.98	13	1.27663	9	5.80147	1.4	tss_flanking	ENSG00000236098	RP11-148B18.4	-2577	-1	18
chr1	94795615	94795955	341	243	19	13.676	0.0165	21.08	19	1.86585	9	8.28781	2	tss_flanking	ENSG00000226835	RP11-148B18.3	-2965	1	24
chr1	94882643	94885251	2609	1704	244	174.438	0.0009	42.51	244	23.9614	87	11.537	2.78409	tss_flanking	ENSG00000117528	ABCD3	414	1	221
chr1	95006107	95008400	2294	969	201	144.594	0.0005	37.84	202	19.8369	44	18.6936	4.51111	tss_flanking	ENSG00000117525	F3	280	-1	189
chr1	95285508	95285842	335	182	14	6.69	0.573	14.3	14	1.37483	10	5.65078	1.36364	tss_flanking	ENSG00000224081	RP11-86H7.1	147	-1	18
chr1	95285915	95286339	425	173	19	9.664	0.1085	13.97	18	1.76764	9	7.87342	1.9	tss_flanking	ENSG00000143036	SLC44A3	190	1	7
chr1	95320215	95320500	286	133	14	7.666	0.3268	14.57	14	1.37483	8	6.90651	1.66667	tss_flanking	ENSG00000237416	RP11-465K1.2	634	-1	13
chr1	95390200	95393496	3297	2159	320	248.254	0.0034	43.92	321	31.523	74	17.7912	4.29333	tss_flanking	ENSG00000117519	CNN3	475	-1	467
chr1	95393587	95394064	478	76	19	6.503	0.6475	9.57	18	1.76764	21	3.57883	0.863636	tss_flanking	ENSG00000235501	RP4-639F20.1	541	1	12
chr1	95394174	95394540	367	211	13	5.493	1	12.87	15	1.47304	16	3.90015	0.941176	tss_flanking	ENSG00000235501	RP4-639F20.1	1263	1	4
chr1	95537843	95538581	739	550	50	32.388	0.0004	33.89	51	5.00833	23	8.97846	2.16667	tss_flanking	ENSG00000172339	ALG14	108	-1	122
chr1	95538595	95539094	500	181	27	15.81	0.0074	18.3	26	2.55326	15	6.99284	1.6875	tss_flanking	ENSG00000172339	ALG14	-275	-1	106
chr1	95582124	95583970	1847	1432	185	158.051	0.0006	47.4	186	18.2657	39	19.3728	4.675	tss_flanking	ENSG00000152078	TMEM56	662	1	195
chr1	95698652	95699492	841	685	41	22.077	0.0019	20.8	38	3.73169	19	8.08061	1.95	tss_flanking	ENSG00000226026	RP11-57H12.3	201	-1	59
chr1	95699596	95700256	661	284	62	52.109	0.0002	46.17	65	6.38316	8	30.3886	7.33333	tss_flanking	ENSG00000122481	RWDD3	169	1	140
chr1	97186769	97188955	2187	664	198	172.616	0.0009	56.57	201	19.7387	45	18.1971	4.3913	tss_flanking	ENSG00000117569	PTBP2	212	1	259
chr1	98385273	98386623	1351	1198	134	101.903	0.0002	36.73	133	13.0609	28	19.1477	4.62069	tss_flanking	ENSG00000188641	DPYD	134	-1	178
chr1	98386726	98387238	513	122	26	13.683	0.0165	16.64	25	2.45506	11	8.97846	2.16667	tss_flanking	ENSG00000188641	DPYD	-243	-1	60
chr1	98510822	98512353	1532	815	111	72.506	0.0002	26.09	111	10.9005	28	16.004	3.86207	tss_flanking	ENSG00000207958	MIR137	90	-1	60
chr1	98519011	98519912	902	744	34	13.814	0.0157	17.53	33	3.24068	11	11.7411	2.83333	tss_flanking	ENSG00000231269	MIR137	-4594	-1	29
chr1	98519947	98520197	251	86	13	7.416	0.3736	16.94	12	1.17843	3	13.4677	3.25	tss_flanking	ENSG00000231269	MIR137	-4872	-1	3
chr1	99126687	99128929	2243	368	179	139.386	0.0005	41.48	178	17.48	48	15.1379	3.65306	tss_flanking	ENSG00000162627	SNX7	-224	1	276
chr1	99469332	99469717	386	168	14	7.907	0.2888	16.86	14	1.37483	6	8.8798	2.14286	tss_flanking	ENSG00000232825	RP5-896L10.1	-332	1	3
chr1	99469758	99470926	1169	633	62	40.776	0.0003	29.52	61	5.99035	15	16.0576	3.875	tss_flanking	ENSG00000117598	RP11-254O21.1	197	-1	11
chr1	99729779	99730386	608	446	21	8.402	0.2166	10.17	22	2.16045	18	5.01631	1.21053	tss_flanking	ENSG00000117600	RP4-788L13.1	716	1	6
chr1	100231838	100232381	544	237	42	31.789	0.0005	34.31	45	4.41911	17	10.59	2.55556	tss_flanking	ENSG00000156869	FRRS1	112	-1	66
chr1	100315260	100316824	1565	829	127	99.805	0.0002	39.98	129	12.6681	37	14.1765	3.42105	tss_flanking	ENSG00000162688	AGL	449	1	184
chr1	100434795	100436303	1509	1107	140	110.476	0.0003	34.52	142	13.9448	39	14.8145	3.575	tss_flanking	ENSG00000228084	RP5-884G6.2	-482	-1	164
chr1	100502509	100505474	2966	933	305	270.315	0.0048	64.41	310	30.4428	73	17.4156	4.2027	tss_flanking	ENSG00000156875	HIAT1	-211	1	433
chr1	100597637	100599337	1701	1204	209	178.962	0.001	47.44	212	20.8189	28	30.4363	7.34483	tss_flanking	ENSG00000122435	CCDC76	135	1	131
chr1	100714673	100715855	1183	576	98	72.962	0.0002	43.84	100	9.82025	30	13.5011	3.25806	tss_flanking	ENSG00000137992	DBT	141	-1	187
chr1	100731020	100732873	1854	526	158	118.27	0.0003	44.34	156	15.3196	47	13.554	3.27083	tss_flanking	ENSG00000224616	RP11-305E17.6	130	-1	195
chr1	100816858	100817883	1026	216	57	37.391	0.0003	35.71	57	5.59754	23	10.0144	2.41667	tss_flanking	ENSG00000079335	CDC14A	-216	1	217
chr1	100817972	100819299	1328	546	161	140.868	0.0005	43.57	161	15.8106	28	23.1487	5.58621	tss_flanking	ENSG00000079335	CDC14A	1228	1	138
chr1	101004584	101004763	180	82	7	5.099	1	13.01	7	0.687417	6	4.73589	1.14286	tss_flanking	ENSG00000181656	GPR88	973	1	1
chr1	101004916	101005138	223	78	9	5.309	1	12.95	8	0.78562	4	7.45903	1.8	tss_flanking	ENSG00000181656	GPR88	1301	1	1
chr1	101005285	101005678	394	165	14	8.02	0.2706	14.97	15	1.47304	5	11.0504	2.66667	tss_flanking	ENSG00000181656	GPR88	1757	1	4
chr1	101186887	101187269	383	268	14	6.433	0.6698	9.01	13	1.27663	12	4.46267	1.07692	intragenic	ENSG00000162692	VCAM1	1850	1	15
chr1	101359542	101362655	3114	2240	246	169.615	0.0008	43.57	245	24.0596	78	12.9038	3.11392	tss_flanking	ENSG00000162695	SLC30A7	150	1	429
chr1	101490786	101492404	1619	799	139	100.091	0.0002	27.94	139	13.6501	44	12.8921	3.11111	tss_flanking	ENSG00000117543	DPH5	59	-1	233
chr1	101701202	101703393	2192	1322	139	92.983	0.0002	24.95	138	13.5519	36	15.5676	3.75676	tss_flanking	ENSG00000170989	S1PR1	80	1	123
chr1	101703615	101703840	226	72	9	6.183	0.7705	10.79	9	0.883822	5	6.90651	1.66667	tss_flanking	ENSG00000170989	S1PR1	1243	1	2
chr1	101704259	101704551	293	106	11	6.761	0.5413	12.48	12	1.17843	3	13.4677	3.25	tss_flanking	ENSG00000170989	S1PR1	1921	1	10
chr1	101830890	101831053	164	83	7	5.408	1	16.01	7	0.687417	4	6.63025	1.6	tss_flanking	ENSG00000231671	RP11-157N3.1	42080	1	1
chr1	103572081	103572515	435	288	14	5.493	1	8.47	14	1.37483	15	3.88491	0.9375	tss_flanking	ENSG00000060718	COL11A1	1683	-1	7
chr1	103573404	103573927	524	241	26	15.69	0.0081	20.8	26	2.55326	13	7.99182	1.92857	tss_flanking	ENSG00000060718	COL11A1	407	-1	9
chr1	104068283	104069532	1250	618	132	106.131	0.0003	32.43	135	13.2573	29	18.7857	4.53333	tss_flanking	ENSG00000185946	RNPC3	323	1	216
chr1	107598958	107600570	1613	472	152	118.105	0.0003	43.23	155	15.2214	38	16.5756	4	tss_flanking	ENSG00000198890	PRMT6	129	1	191
chr1	107682831	107683261	431	349	20	13.884	0.0153	19.26	20	1.96405	5	14.5037	3.5	tss_flanking	ENSG00000162631	NTNG1	551	1	13
chr1	107683422	107684132	711	490	39	25.654	0.0008	21.45	37	3.63349	10	14.3153	3.45455	tss_flanking	ENSG00000162631	NTNG1	1283	1	14
chr1	107684196	107684726	531	179	22	12.013	0.0365	18.87	21	2.06225	16	5.3627	1.29412	tss_flanking	ENSG00000162631	NTNG1	1746	1	3
chr1	108741750	108743587	1838	1437	192	155.413	0.0006	41.43	193	18.9531	43	18.2709	4.40909	tss_flanking	ENSG00000085491	SLC25A24	-289	-1	273
chr1	109102344	109103466	1123	508	71	48.767	0.0003	37.09	73	7.16878	15	19.1656	4.625	tss_flanking	ENSG00000162636	FAM102B	141	1	51
chr1	109203560	109204379	820	460	45	29.253	0.0005	28.59	45	4.41911	20	9.07712	2.19048	tss_flanking	ENSG00000162639	C1orf59	13795	-1	107
chr1	109234164	109236453	2290	891	272	235.495	0.0026	41.55	276	27.1039	61	18.5139	4.46774	tss_flanking	ENSG00000134186	PRPF38B	110	1	322
chr1	109236492	109236884	393	172	21	12.047	0.0357	17.53	20	1.96405	13	6.21586	1.5	tss_flanking	ENSG00000134186	PRPF38B	1719	1	3
chr1	109288992	109290091	1100	456	112	88.59	0.0002	38.42	112	10.9987	31	14.6332	3.53125	tss_flanking	ENSG00000116266	STXBP3	152	1	385
chr1	109290104	109290457	354	121	20	8.567	0.1972	11.16	19	1.86585	12	6.37524	1.53846	tss_flanking	ENSG00000116266	STXBP3	929	1	31
chr1	109372985	109373540	556	257	23	10.022	0.0917	11.04	22	2.16045	18	5.01631	1.21053	intragenic	ENSG00000203897	RP11-475E11.5	-26597	1	61
chr1	109419238	109421177	1940	673	204	176.312	0.0009	50.43	207	20.3279	48	17.5905	4.2449	tss_flanking	ENSG00000121957	GPSM2	1939	1	156
chr1	109505447	109506390	944	526	62	44.207	0.0003	34.31	64	6.28496	15	16.8346	4.0625	tss_flanking	ENSG00000121940	CLCC1	138	-1	273
chr1	109583312	109584889	1578	852	153	138.954	0.0005	55.38	155	15.2214	31	20.2015	4.875	tss_flanking	ENSG00000085433	WDR47	686	-1	217
chr1	109584971	109585448	478	70	23	11	0.0576	20.19	21	2.06225	15	5.69787	1.375	tss_flanking	ENSG00000085433	WDR47	-191	-1	22
chr1	109618038	109619073	1036	448	93	59.377	0.0001	33.64	95	9.32923	37	10.4688	2.52632	tss_flanking	ENSG00000197780	TAF13	138	-1	278
chr1	109632881	109634469	1589	802	133	93.84	0.0002	28.74	133	13.0609	48	11.3323	2.73469	tss_flanking	ENSG00000215717	TMEM167B	2800	1	170
chr1	109642452	109643605	1154	480	128	138.835	0.0004	91.5	132	12.9627	18	29.0073	7	tss_flanking	ENSG00000238881	SCARNA2	117	1	270
chr1	109740096	109740377	282	123	11	7.284	0.4072	13.46	13	1.27663	11	4.83456	1.16667	intragenic	ENSG00000238310	AL356389.1	10251	-1	13
chr1	109756469	109758031	1563	354	192	170.05	0.0008	49.81	195	19.1495	34	23.2059	5.6	tss_flanking	ENSG00000031698	SARS	283	1	264
chr1	109792143	109792841	699	263	35	25.51	0.0008	28.96	36	3.53529	4	30.6649	7.4	tss_flanking	ENSG00000143126	CELSR2	-235	1	40
chr1	109824688	109825862	1175	749	86	54.856	0.0001	27.11	86	8.44541	32	10.9248	2.63636	tss_flanking	ENSG00000134222	PSRC1	371	-1	92
chr1	109825878	109826505	628	385	40	24.946	0.0009	19.36	40	3.9281	13	12.1357	2.92857	tss_flanking	ENSG00000134222	PSRC1	-455	-1	140
chr1	109939681	109941164	1484	728	96	62.216	0.0001	36.44	96	9.42744	27	14.3557	3.46429	tss_flanking	ENSG00000134243	SORT1	164	-1	146
chr1	109967613	109967917	305	156	11	5.792	0.9916	12.21	11	1.08023	13	3.55192	0.857143	tss_flanking	ENSG00000143106	PSMA5	1280	-1	5
chr1	109967931	109969853	1923	501	193	145.961	0.0005	35.58	192	18.8549	42	18.5994	4.48837	tss_flanking	ENSG00000143106	PSMA5	617	-1	258
chr1	110008761	110009710	950	523	64	54.416	0.0001	28.59	64	6.28496	12	20.7195	5	tss_flanking	ENSG00000143028	SYPL2	60	1	51
chr1	110025785	110026099	315	127	12	5.969	0.901	12.62	12	1.17843	8	5.98564	1.44444	tss_flanking	ENSG00000162650	ATXN7L2	-189	1	11
chr1	110026126	110026500	375	150	20	8.827	0.175	13.48	19	1.86585	14	5.52521	1.33333	tss_flanking	ENSG00000162650	ATXN7L2	175	1	21
chr1	110026561	110027303	743	151	63	40.66	0.0003	21.45	62	6.08855	23	10.8778	2.625	tss_flanking	ENSG00000162650	ATXN7L2	611	1	99
chr1	110036361	110037253	893	733	66	43.57	0.0003	31.97	64	6.28496	27	9.61978	2.32143	tss_flanking	ENSG00000174151	CYB561D1	436	1	170
chr1	110051662	110052692	1031	207	47	30.38	0.0005	26.29	46	4.51731	19	9.73818	2.35	tss_flanking	ENSG00000181754	AMIGO1	491	-1	71
chr1	110064311	110064542	232	129	8	5.74	1	12.71	8	0.78562	4	7.45903	1.8	<25kb	ENSG00000181754	AMIGO1	-12080	-1	0
chr1	110089036	110089765	730	425	30	14.831	0.0108	17.16	30	2.94607	19	6.42305	1.55	tss_flanking	ENSG00000065135	GNAI3	-1772	1	62
chr1	110090425	110092075	1651	1098	214	187.775	0.0011	44.63	214	21.0153	49	17.8188	4.3	tss_flanking	ENSG00000065135	GNAI3	290	1	368
chr1	110092142	110092536	395	154	16	5.71	1	7.42	15	1.47304	18	3.4896	0.842105	tss_flanking	ENSG00000065135	GNAI3	1063	1	1
chr1	110161926	110164473	2548	675	198	123.089	0.0003	29.17	198	19.4441	55	14.7257	3.55357	tss_flanking	ENSG00000116337	AMPD2	142	1	210
chr1	110177302	110177568	267	81	8	5.33	1	10.4	8	0.78562	2	12.4317	3	tss_flanking	ENSG00000228703	RP5-1160K1.6	-4456	-1	3
chr1	110198211	110199150	940	587	72	49.748	0.0003	34.4	72	7.07058	29	10.0835	2.43333	tss_flanking	ENSG00000168765	GSTM4	95	1	145
chr1	110210452	110211286	835	248	41	31.393	0.0005	26.14	41	4.0263	8	19.3382	4.66667	tss_flanking	ENSG00000213366	GSTM2	56	1	59
chr1	110282022	110283395	1374	754	112	84.002	0.0002	40.37	116	11.3915	27	17.3156	4.17857	tss_flanking	ENSG00000134202	GSTM3	884	-1	240
chr1	110319490	110319728	239	155	12	8.933	0.1631	17.43	12	1.17843	5	8.97846	2.16667	<25kb	ENSG00000198758	EPS8L3	-12996	-1	6
chr1	110452917	110454858	1942	1052	160	121.892	0.0003	42.51	161	15.8106	27	23.9754	5.78571	tss_flanking	ENSG00000184371	CSF1	736	1	182
chr1	110527011	110528996	1986	531	198	151.001	0.0006	42.06	199	19.5423	62	13.1553	3.1746	tss_flanking	ENSG00000168710	AHCYL1	234	1	147
chr1	110577188	110578432	1245	214	135	110.417	0.0003	51.03	136	13.3555	28	19.5764	4.72414	tss_flanking	ENSG00000143093	FAM40A	3203	1	165
chr1	110626583	110627627	1045	139	47	28.714	0.0005	20.56	46	4.51731	19	9.73818	2.35	<25kb	ENSG00000156150	ALX3	-13488	-1	44
chr1	110753245	110753544	300	137	11	8.868	0.168	20.03	13	1.27663	0	58.0147	14	tss_flanking	ENSG00000116396	KCNC4	-583	1	9
chr1	110753711	110753964	254	177	7	5.37	1	13.35	9	0.883822	2	13.813	3.33333	tss_flanking	ENSG00000116396	KCNC4	-77	1	2
chr1	110880176	110881855	1680	485	130	98.67	0.0002	37.04	130	12.7663	30	17.5113	4.22581	tss_flanking	ENSG00000227963	RP5-1074L1.1	1132	-1	220
chr1	110882063	110883325	1263	142	137	129.031	0.0004	76.64	141	13.8465	24	23.5374	5.68	tss_flanking	ENSG00000227963	RP5-1074L1.1	-412	-1	121
chr1	110949477	110950932	1456	682	148	113.751	0.0003	34.31	150	14.7304	45	13.6028	3.28261	tss_flanking	ENSG00000224699	RP11-225L12.2	12	1	251
chr1	111505810	111506628	819	439	60	42.822	0.0003	28.13	61	5.99035	16	15.1131	3.64706	tss_flanking	ENSG00000121931	C1orf103	338	-1	151
chr1	111506795	111507273	479	238	20	8.914	0.1641	14.3	22	2.16045	15	5.95686	1.4375	tss_flanking	ENSG00000121931	C1orf103	-446	-1	22
chr1	111681753	111683730	1978	400	192	148.466	0.0005	37.24	192	18.8549	50	15.6818	3.78431	tss_flanking	ENSG00000134255	CEPT1	-96	1	243
chr1	111746416	111747390	975	752	37	21.363	0.002	19.53	36	3.53529	6	21.9035	5.28571	tss_flanking	ENSG00000162777	DENND2D	-11	-1	10
chr1	111888814	111889118	305	226	14	9.889	0.0982	18.3	14	1.37483	9	6.21586	1.5	tss_flanking	ENSG00000173947	C1orf88	130	1	4
chr1	111991055	111991996	942	480	89	61.248	0.0001	28.96	89	8.74002	20	17.7596	4.28571	tss_flanking	ENSG00000116459	ATP5F1	49	1	83
chr1	111992016	111992872	857	258	116	97.838	0.0002	37.38	117	11.4897	19	24.449	5.9	tss_flanking	ENSG00000116455	WDR77	-276	-1	95
chr1	112050596	112050921	326	139	12	6.04	0.8676	9.94	13	1.27663	10	5.27406	1.27273	tss_flanking	ENSG00000200360	AL390195.1	-17690	-1	37
chr1	112058658	112058904	247	172	9	5.248	1	9.22	10	0.982025	6	6.51185	1.57143	tss_flanking	ENSG00000200360	AL390195.1	-25785	-1	11
chr1	112161952	112163807	1856	1226	140	92.524	0.0002	27.94	140	13.7483	45	12.702	3.06522	tss_flanking	ENSG00000231346	RP5-836N10.1	-11833	-1	146
chr1	112280776	112281258	483	139	17	9.71	0.1065	15.51	16	1.57124	6	10.0638	2.42857	tss_flanking	ENSG00000227811	RP4-773A18.4	-1548	1	39
chr1	112281454	112282500	1047	235	52	33.871	0.0003	23.26	50	4.91012	18	11.1231	2.68421	tss_flanking	ENSG00000227811	RP4-773A18.4	-774	1	127
chr1	112282503	112282914	412	272	15	8.15	0.2481	13.73	14	1.37483	7	7.76982	1.875	tss_flanking	ENSG00000227811	RP4-773A18.4	312	1	10
chr1	112297502	112298522	1021	509	84	59.841	0.0001	42.68	86	8.44541	24	14.4208	3.48	tss_flanking	ENSG00000228026	RP4-773A18.5	120	-1	204
chr1	112298526	112299487	962	129	85	62.379	0.0001	38.13	86	8.44541	29	12.0173	2.9	tss_flanking	ENSG00000197852	C1orf183	-236	-1	81
chr1	112933422	112933878	457	273	16	7.065	0.4624	10.45	15	1.47304	8	7.36694	1.77778	<25kb	ENSG00000143079	CTTNBP2NL	-5108	1	28
chr1	112938051	112939888	1838	1231	176	126.173	0.0004	33.83	177	17.3818	57	12.7175	3.06897	tss_flanking	ENSG00000143079	CTTNBP2NL	479	1	204
chr1	113051089	113051812	724	123	30	18.238	0.0045	17.84	29	2.84787	14	8.28781	2	tss_flanking	ENSG00000134245	WNT2B	42049	1	10
chr1	113087728	113087931	204	137	9	7.227	0.4204	17.79	9	0.883822	3	10.3598	2.5	tss_flanking	ENSG00000116489	CAPZA1	-73930	1	3
chr1	113160953	113163529	2577	681	278	224.215	0.0022	52.79	281	27.5949	67	17.185	4.14706	tss_flanking	ENSG00000116489	CAPZA1	-161	1	441
chr1	113216772	113218659	1888	685	201	162.231	0.0007	38.13	203	19.9351	41	20.1275	4.85714	tss_flanking	ENSG00000155363	MOV10	1694	1	298
chr1	113247586	113249073	1488	819	74	30.927	0.0005	11.76	74	7.26698	44	6.90651	1.66667	tss_flanking	ENSG00000155366	RHOC	5648	-1	207
chr1	113249090	113250285	1196	509	120	100.917	0.0002	42.14	120	11.7843	18	26.3901	6.36842	tss_flanking	ENSG00000155366	RHOC	4454	-1	164
chr1	113256580	113257865	1286	819	62	32.563	0.0004	19.89	60	5.89215	20	12.0371	2.90476	tss_flanking	ENSG00000155367	PPM1J	700	-1	27
chr1	113258131	113258464	334	164	12	6.929	0.4983	14.3	13	1.27663	7	7.25183	1.75	tss_flanking	ENSG00000155367	PPM1J	-196	-1	13
chr1	113258690	113259155	466	328	17	5.907	0.931	8.07	16	1.57124	10	6.40422	1.54545	tss_flanking	ENSG00000155367	PPM1J	-919	-1	5
chr1	113286365	113286607	243	83	9	7.616	0.335	23.36	10	0.982025	4	9.11659	2.2	tss_flanking	ENSG00000234790	RP11-426L16.7	-4269	1	9
chr1	113286744	113287143	400	181	14	9.607	0.111	20.02	15	1.47304	9	6.63025	1.6	tss_flanking	ENSG00000234790	RP11-426L16.7	-3792	1	15
chr1	113392104	113392397	294	80	16	14.794	0.0111	26.7	17	1.66944	1	37.2951	9	tss_flanking	ENSG00000224167	RP3-522D1.1	-466	1	27
chr1	113392496	113392818	323	86	15	11.805	0.0393	26.7	14	1.37483	4	12.4317	3	tss_flanking	ENSG00000224167	RP3-522D1.1	-68	1	20
chr1	113496960	113497781	822	79	36	16.9	0.0056	10.17	35	3.43709	24	5.96722	1.44	tss_flanking	ENSG00000226419	RP11-31F15.1	-1998	1	3
chr1	113497843	113499392	1550	152	148	120.493	0.0003	38.46	147	14.4358	26	22.7147	5.48148	tss_flanking	ENSG00000226419	RP11-31F15.1	-1042	1	472
chr1	113499928	113500759	832	525	46	21.347	0.002	21.15	44	4.32091	33	5.48458	1.32353	tss_flanking	ENSG00000155380	SLC16A1	-818	-1	54
chr1	113615018	113617186	2169	876	160	103.032	0.0002	37.64	160	15.7124	64	10.2641	2.47692	tss_flanking	ENSG00000198799	LRIG2	63	1	213
chr1	113931999	113932816	818	547	46	23.703	0.0016	22.72	47	4.61552	27	7.10384	1.71429	tss_flanking	ENSG00000081026	MAGI3	-825	1	37
chr1	113932972	113934958	1987	854	177	130.862	0.0004	27.94	181	17.7746	49	15.0838	3.64	tss_flanking	ENSG00000081026	MAGI3	455	1	180
chr1	114257021	114257221	201	81	7	6.113	0.8039	20.03	7	0.687417	2	11.0504	2.66667	tss_flanking	ENSG00000232450	RP4-730K3.3	-14849	-1	0
chr1	114299978	114300724	747	540	32	12.851	0.0241	12.82	32	3.14248	26	5.06477	1.22222	tss_flanking	ENSG00000116793	PHTF1	1593	-1	9
chr1	114300762	114302654	1893	1194	178	141.294	0.0005	43.01	179	17.5782	33	21.9383	5.29412	tss_flanking	ENSG00000116793	PHTF1	155	-1	340
chr1	114353494	114355008	1515	1278	154	130.396	0.0004	41.59	156	15.3196	39	16.2648	3.925	tss_flanking	ENSG00000231128	RP5-1073O3.2	-229	1	120
chr1	114355065	114355430	366	71	16	8.547	0.1994	13.07	15	1.47304	6	9.47178	2.28571	tss_flanking	ENSG00000081019	RSBN1	-66	-1	149
chr1	114446900	114448683	1784	1326	196	166.265	0.0008	44.52	200	19.6405	46	17.7218	4.2766	tss_flanking	ENSG00000134262	AP4B1	-403	-1	258
chr1	114471244	114472403	1160	618	113	98.888	0.0002	53.82	112	10.9987	20	22.2982	5.38095	tss_flanking	ENSG00000163349	HIPK1	48	1	144
chr1	114472410	114473702	1293	197	139	123.586	0.0003	38.03	144	14.1412	34	17.1676	4.14286	tss_flanking	ENSG00000235527	RP5-1073O3.7	-667	-1	36
chr1	114735049	114735278	230	102	7	5.616	1	16.34	7	0.687417	3	8.28781	2	<25kb	ENSG00000232895	RP4-543J13.1	-13898	1	2
chr1	114889021	114889591	571	95	26	10.371	0.0763	10.46	25	2.45506	26	3.99043	0.962963	intergenic	ENSG00000226984	RP4-591B8.2	-113440	1	22
chr1	115052054	115054704	2651	2007	252	205.567	0.0015	46.98	253	24.8452	59	17.5425	4.23333	tss_flanking	ENSG00000197323	TRIM33	-280	-1	287
chr1	115123650	115124382	733	429	66	52.86	0.0001	41.77	65	6.38316	18	14.3946	3.47368	tss_flanking	ENSG00000116752	BCAS2	181	-1	115
chr1	115124428	115124723	296	148	13	7.446	0.3677	16.93	14	1.37483	11	5.17988	1.25	tss_flanking	ENSG00000116752	BCAS2	-316	-1	88
chr1	115211774	115213370	1597	761	101	58.702	0.0001	33.89	99	9.72204	49	8.28781	2	tss_flanking	ENSG00000175984	DENND2C	508	-1	71
chr1	115258600	115259855	1256	657	120	85.202	0.0002	50.33	120	11.7843	37	13.1951	3.18421	tss_flanking	ENSG00000213281	NRAS	258	-1	210
chr1	115299118	115301150	2033	1226	218	191.923	0.0012	59.76	220	21.6045	36	24.7514	5.97297	tss_flanking	ENSG00000009307	CSDE1	327	-1	195
chr1	115322473	115323584	1112	738	100	71.71	0.0002	36.1	100	9.82025	33	12.3098	2.97059	tss_flanking	ENSG00000052723	SIKE1	95	-1	170
chr1	115641666	115642245	580	300	27	12.593	0.0279	12.87	28	2.74967	24	4.80693	1.16	tss_flanking	ENSG00000233730	RP4-666F24.3	-327	1	6
chr1	115879923	115881001	1079	665	83	65.937	0.0001	39.28	85	8.34721	20	16.9703	4.09524	tss_flanking	ENSG00000134259	NGF	269	-1	134
chr1	116184293	116185813	1521	724	114	84.926	0.0002	31.77	116	11.3915	26	17.9569	4.33333	tss_flanking	ENSG00000173218	VANGL1	443	1	94
chr1	116185821	116186019	199	86	12	5.6	1	11.98	11	1.08023	12	3.82514	0.923077	tss_flanking	ENSG00000173218	VANGL1	1333	1	3
chr1	116711041	116711485	445	80	15	9.208	0.1412	17.82	15	1.47304	5	11.0504	2.66667	intergenic	ENSG00000235933	RP5-1185H19.2	4216	1	7
chr1	116886002	116886281	280	155	9	5.586	1	13.73	9	0.883822	7	5.17988	1.25	intergenic	ENSG00000163399	ATP1A1	-29133	1	1
chr1	116915331	116917785	2455	929	194	148.165	0.0005	48.94	194	19.0513	36	21.8395	5.27027	tss_flanking	ENSG00000163399	ATP1A1	970	1	349
chr1	116917815	116918248	434	66	15	5.504	1	8.47	13	1.27663	12	4.46267	1.07692	tss_flanking	ENSG00000229895	RP4-655J12.3	-598	-1	8
chr1	116920076	116920514	439	128	20	9.114	0.1482	9.42	20	1.96405	20	4.1439	1	tss_flanking	ENSG00000229895	RP4-655J12.3	-2921	-1	9
chr1	116960633	116961682	1050	469	64	32.263	0.0004	18.59	62	6.08855	44	5.80147	1.4	tss_flanking	ENSG00000203865	C1orf203	95	-1	96
chr1	117112784	117113729	946	664	74	59.254	0.0001	39.78	75	7.36519	20	14.997	3.61905	tss_flanking	ENSG00000116815	CD58	267	-1	128
chr1	117113979	117114260	282	150	11	7.194	0.428	13.2	11	1.08023	4	9.94537	2.4	tss_flanking	ENSG00000116815	CD58	-414	-1	1
chr1	117209692	117210121	430	309	16	11.123	0.0534	20.03	15	1.47304	6	9.47178	2.28571	tss_flanking	ENSG00000143061	IGSF3	374	-1	2
chr1	117452619	117453008	390	187	11	6.606	0.6008	16.05	12	1.17843	1	26.9354	6.5	tss_flanking	ENSG00000134247	PTGFRN	127	1	12
chr1	117453078	117453507	430	282	16	8.767	0.1807	18.62	14	1.37483	5	10.3598	2.5	tss_flanking	ENSG00000134247	PTGFRN	681	1	8
chr1	117601833	117602738	906	344	77	62.262	0.0001	37.43	79	7.758	16	19.5007	4.70588	tss_flanking	ENSG00000236137	RP11-27K13.3	-65	-1	186
chr1	117602823	117603708	886	355	66	49.474	0.0003	31.77	65	6.38316	18	14.3946	3.47368	tss_flanking	ENSG00000116830	TTF2	253	1	74
chr1	117663687	117665085	1399	977	86	54.674	0.0001	46.15	86	8.44541	33	10.6035	2.55882	tss_flanking	ENSG00000134253	TRIM45	545	-1	214
chr1	117908847	117911208	2362	730	195	158.114	0.0006	57.19	197	19.3459	33	24.1322	5.82353	tss_flanking	ENSG00000198162	MAN1A2	-494	1	310
chr1	117911231	117911916	686	162	29	12.614	0.0278	15.25	28	2.74967	18	6.32491	1.52632	tss_flanking	ENSG00000198162	MAN1A2	1322	1	3
chr1	117912015	117912244	230	160	8	5.491	1	11.73	8	0.78562	6	5.32788	1.28571	tss_flanking	ENSG00000198162	MAN1A2	2104	1	2
chr1	118147846	118148374	529	401	30	15.945	0.0072	18.3	31	3.04428	19	6.63025	1.6	tss_flanking	ENSG00000236866	AL157902.3	145	-1	29
chr1	118148640	118149828	1189	764	69	38.804	0.0003	17.55	67	6.57957	35	7.82738	1.88889	tss_flanking	ENSG00000183508	FAM46C	848	1	90
chr1	118471021	118473535	2515	1127	236	176.34	0.0009	55.88	240	23.5686	71	13.8706	3.34722	tss_flanking	ENSG00000196505	GDAP2	105	-1	179
chr1	119682201	119683408	1208	593	82	60.985	0.0001	33.48	84	8.24901	23	14.6763	3.54167	tss_flanking	ENSG00000231365	RP11-418J17.1	-225	1	260
chr1	119683459	119683745	287	81	11	6.131	0.7955	15.11	10	0.982025	3	11.3957	2.75	tss_flanking	ENSG00000116874	WARS2	-246	-1	45
chr1	120189390	120189700	311	164	10	5.034	1	10.72	10	0.982025	7	5.69787	1.375	tss_flanking	ENSG00000143067	ZNF697	836	-1	8
chr1	120189713	120191371	1659	999	111	69.198	0.0001	29.28	110	10.8023	29	15.3324	3.7	tss_flanking	ENSG00000143067	ZNF697	-322	-1	202
chr1	120218078	120218324	247	121	13	7.348	0.3937	13.86	14	1.37483	10	5.65078	1.36364	intragenic	ENSG00000092621	PHGDH	15778	1	7
chr1	120254439	120255301	863	268	103	88.57	0.0002	52.79	102	10.0167	17	23.7123	5.72222	tss_flanking	ENSG00000092621	PHGDH	52286	1	241
chr1	120255324	120256054	731	235	39	21.63	0.0019	16.81	38	3.73169	12	12.4317	3	tss_flanking	ENSG00000092621	PHGDH	53138	1	70
chr1	120611955	120612247	293	211	20	19.944	0.0026	53.4	21	2.06225	2	30.3886	7.33333	tss_flanking	ENSG00000134250	NOTCH2	108	-1	76
chr1	121260903	121261279	377	198	13	9.814	0.1017	20.03	13	1.27663	1	29.0073	7	tss_flanking	ENSG00000231752	AL592494.2	-42	1	9
chr1	121484074	121485483	1410	1141	623	89.48	0.0002	6.46	1160	113.915	5277	0.911533	0.21997	intergenic	ENSG00000224857	AL592494.1	-162893	-1	810
chr1	143744929	143745085	157	79	9	9.02	0.1554	30.04	10	0.982025	0	45.583	11	tss_flanking	ENSG00000223804	BX284650.1	409	-1	2
chr1	144533458	144534393	936	420	82	23.637	0.0016	9.99	84	8.24901	92	3.78744	0.913978	tss_flanking	ENSG00000201699	AL592284.3	-160	1	865
chr1	144594069	144594308	240	71	8	6.585	0.608	20.03	8	0.78562	0	37.2951	9	tss_flanking	ENSG00000225241	AL592284.2	777	1	2
chr1	144928912	144930336	1425	1208	88	25.665	0.0008	11.83	85	8.34721	86	4.09627	0.988506	tss_flanking	ENSG00000222788	AL590452.1	-14552	1	33
chr1	144930346	144933177	2832	1961	518	310	0	38.45	523	51.3599	178	12.1308	2.92737	tss_flanking	ENSG00000222788	AL590452.1	-12365	1	523
chr1	145038929	145040733	1805	776	223	71.296	0.0002	10.84	227	22.292	222	4.23682	1.02242	tss_flanking	ENSG00000252656	AL590452.2	-4946	1	244
chr1	145074695	145076663	1969	894	292	114.416	0.0003	14.72	298	29.2643	241	5.11995	1.23554	tss_flanking	ENSG00000178104	PDE4DIP	597	-1	341
chr1	145092226	145093034	809	132	80	42.587	0.0003	16.15	80	7.8562	47	6.99284	1.6875	tss_flanking	ENSG00000223380	SEC22B	-3862	1	310
chr1	145096100	145098359	2260	500	208	79.254	0.0002	17.69	211	20.7207	159	5.49067	1.325	tss_flanking	ENSG00000223380	SEC22B	380	1	236
chr1	145139215	145139528	314	147	17	8.915	0.1641	15.67	17	1.66944	13	5.32788	1.28571	tss_flanking	ENSG00000177144	AL359758.1	207	-1	14
chr1	145209139	145209297	159	80	10	10.286	0.0809	33.38	10	0.982025	1	22.7915	5.5	tss_flanking	ENSG00000163386	AL592307.2	74	1	21
chr1	145395381	145396323	943	618	73	50.139	0.0003	32.68	74	7.26698	16	18.2819	4.41176	<25kb	ENSG00000201558	AL592307.2	13242	1	94
chr1	145396550	145397777	1228	614	74	30.43	0.0005	13.07	75	7.36519	48	6.42728	1.55102	<25kb	ENSG00000201558	AL592307.2	14407	1	31
chr1	145398925	145399327	403	159	18	5.452	1	7.9	18	1.76764	27	2.81194	0.678571	<25kb	ENSG00000168509	HFE2	-14011	1	7
chr1	145437383	145437613	231	113	10	5.332	1	10.01	11	1.08023	8	5.52521	1.33333	tss_flanking	ENSG00000117289	TXNIP	-973	1	18
chr1	145437638	145438327	690	550	51	31.26	0.0005	19.44	50	4.91012	20	10.0638	2.42857	tss_flanking	ENSG00000117289	TXNIP	-281	1	136
chr1	145438387	145440798	2412	480	332	256.844	0.0039	48.76	333	32.7014	96	14.2687	3.4433	tss_flanking	ENSG00000117289	TXNIP	398	1	467
chr1	145469705	145471127	1423	496	85	41.659	0.0003	26.04	83	8.15081	51	6.694	1.61538	tss_flanking	ENSG00000121851	POLR3GL	187	-1	327
chr1	145472518	145474672	2155	1805	111	48.337	0.0003	20.53	110	10.8023	59	7.66622	1.85	tss_flanking	ENSG00000152022	LIX1L	-2762	1	118
chr1	145476727	145478309	1583	683	120	71.014	0.0002	30.69	121	11.8825	48	10.3175	2.4898	tss_flanking	ENSG00000152022	LIX1L	325	1	265
chr1	145506921	145508408	1488	844	158	150.09	0.0005	58.4	162	15.9088	33	19.8664	4.79412	tss_flanking	ENSG00000131795	RBM8A	167	1	236
chr1	145515082	145515503	422	248	22	14.15	0.014	25.1	23	2.25866	14	6.63025	1.6	tss_flanking	ENSG00000211451	GNRHR2	746	-1	41
chr1	145515534	145517214	1681	1137	140	96.806	0.0002	30.76	139	13.6501	48	11.8397	2.85714	tss_flanking	ENSG00000131779	PEX11B	419	1	154
chr1	145548657	145549088	432	361	17	9.144	0.1455	14.83	17	1.66944	13	5.32788	1.28571	tss_flanking	ENSG00000198483	ANKRD35	-198	1	6
chr1	145574816	145575127	312	173	14	6.086	0.8153	10.71	14	1.37483	16	3.65639	0.882353	tss_flanking	ENSG00000131788	PIAS3	-244	1	39
chr1	145575205	145576758	1554	995	160	138.728	0.0004	62	159	15.6142	24	26.521	6.4	tss_flanking	ENSG00000131788	PIAS3	967	1	210
chr1	145588992	145589385	394	296	18	10.229	0.083	19.89	18	1.76764	10	7.15765	1.72727	tss_flanking	ENSG00000186364	NUDT17	1173	-1	43
chr1	145610074	145611349	1276	640	146	115.623	0.0003	36.87	148	14.534	40	15.0596	3.63415	tss_flanking	ENSG00000186141	POLR3C	311	-1	268
chr1	146556520	146556851	332	130	12	9.438	0.1243	30.04	12	1.17843	5	8.97846	2.16667	tss_flanking	ENSG00000230832	RP11-325P15.2	-1523	-1	2
chr1	146642568	146643115	548	343	22	10.101	0.0881	12.08	21	2.06225	15	5.69787	1.375	tss_flanking	ENSG00000131791	PRKAB2	1218	-1	7
chr1	146643150	146644662	1513	516	189	164.742	0.0007	47.33	190	18.6585	36	21.3915	5.16216	tss_flanking	ENSG00000131791	PRKAB2	463	-1	153
chr1	146644817	146645440	624	247	29	11.837	0.039	12.85	27	2.65147	26	4.29738	1.03704	tss_flanking	ENSG00000237188	RP11-337C18.8	258	1	13
chr1	146713930	146715870	1941	535	159	110.998	0.0003	46.11	160	15.7124	59	11.1195	2.68333	tss_flanking	ENSG00000131778	CHD1L	174	1	176
chr1	146829681	146829923	243	158	7	5.509	1	13.35	7	0.687417	2	11.0504	2.66667	intergenic	ENSG00000213226	RP11-337C18.4	39011	1	0
chr1	147013176	147014598	1423	373	100	58.525	0.0001	16.13	105	10.3113	45	9.549	2.30435	tss_flanking	ENSG00000116128	BCL9	367	1	137
chr1	147070279	147070490	212	83	9	5.108	1	9.15	10	0.982025	11	3.79858	0.916667	tss_flanking	ENSG00000116128	BCL9	57180	1	3
chr1	147070743	147071430	688	373	35	21.877	0.0019	18.38	36	3.53529	11	12.777	3.08333	tss_flanking	ENSG00000116128	BCL9	57934	1	91
chr1	147071554	147071831	278	141	17	11.9	0.0384	22.77	16	1.57124	5	11.7411	2.83333	tss_flanking	ENSG00000116128	BCL9	58513	1	12
chr1	147071934	147072825	892	166	59	39.3	0.0003	26.2	59	5.79395	16	14.6255	3.52941	tss_flanking	ENSG00000116128	BCL9	58918	1	37
chr1	147141480	147142777	1298	765	105	72.29	0.0002	28.18	106	10.4095	22	19.2782	4.65217	tss_flanking	ENSG00000162836	ACP6	373	-1	92
chr1	147775429	147775702	274	153	8	5.117	1	15.04	8	0.78562	7	4.66189	1.125	<25kb	ENSG00000239842	AL592207.3	5519	-1	3
chr1	147806471	147806859	389	212	12	6.04	0.8676	11.86	14	1.37483	14	4.1439	1	intragenic	ENSG00000202408	AL592207.7	203	-1	129
chr1	147806893	147807340	448	329	20	14.994	0.0101	26.14	19	1.86585	5	13.813	3.33333	tss_flanking	ENSG00000202408	AL592207.7	-336	-1	27
chr1	148556185	148556511	327	82	12	9.517	0.1188	26.7	12	1.17843	1	26.9354	6.5	tss_flanking	ENSG00000243452	NBPF15	288	1	5
chr1	148556659	148556802	144	73	7	7.795	0.3047	23.36	7	0.687417	1	16.5756	4	tss_flanking	ENSG00000243452	NBPF15	753	1	9
chr1	149223381	149224107	727	539	32	7.95	0.2813	7.88	31	3.04428	43	3.01375	0.727273	<25kb	ENSG00000206737	RNU1-5	301	-1	591
chr1	149224550	149224767	218	101	12	5.109	1	9.07	12	1.17843	15	3.36692	0.8125	tss_flanking	ENSG00000206737	RNU1-5	-430	-1	119
chr1	149815014	149815803	790	261	49	32.344	0.0004	24.73	50	4.91012	21	9.60632	2.31818	tss_flanking	ENSG00000220323	HIST2H2BC	669	1	42
chr1	149820493	149821262	770	327	28	7.49	0.3586	8.9	27	2.65147	30	3.74288	0.903226	tss_flanking	ENSG00000203819	HIST2H2BD	1520	-1	41
chr1	149821416	149821936	521	248	29	18.18	0.0045	17.88	28	2.74967	12	9.2441	2.23077	tss_flanking	ENSG00000203819	HIST2H2BD	676	-1	20
chr1	149855661	149857860	2200	1691	201	136.017	0.0004	36.05	200	19.6405	78	10.5434	2.5443	tss_flanking	ENSG00000184678	HIST2H2BE	880	-1	469
chr1	149858092	149858599	508	85	34	22.367	0.0019	28.93	33	3.24068	5	23.4821	5.66667	tss_flanking	ENSG00000184678	HIST2H2BE	55	-1	517
chr1	149858871	149859680	810	222	65	45.921	0.0003	33.53	65	6.38316	22	11.8912	2.86957	tss_flanking	ENSG00000184270	HIST2H2AB	373	-1	475
chr1	149859743	149860736	994	529	66	39.683	0.0003	22.88	68	6.67777	28	9.85964	2.37931	tss_flanking	ENSG00000184270	HIST2H2AB	-806	-1	190
chr1	149871151	149871457	307	146	16	8.815	0.1757	12.87	16	1.57124	9	7.04464	1.7	tss_flanking	ENSG00000184270	HIST2H2AB	-11831	-1	139
chr1	149888711	149889765	1055	521	75	51.508	0.0002	45.75	77	7.56159	29	10.7742	2.6	tss_flanking	ENSG00000159164	SV2A	202	-1	129
chr1	149898716	149900414	1699	847	163	115.801	0.0003	42.14	167	16.3998	52	13.1354	3.16981	tss_flanking	ENSG00000143368	SF3B4	673	-1	336
chr1	149907950	149909041	1092	688	75	42.851	0.0003	29.39	76	7.46339	40	7.78246	1.87805	tss_flanking	ENSG00000014914	MTMR11	1614	-1	92
chr1	149981075	149983092	2018	1458	224	167.943	0.0008	35.65	229	22.4884	43	21.6613	5.22727	tss_flanking	ENSG00000163113	OTUD7B	92	-1	296
chr1	150038685	150040740	2056	862	155	107.901	0.0003	27.67	157	15.4178	53	12.1248	2.92593	tss_flanking	ENSG00000136631	VPS45	205	1	265
chr1	150121216	150123812	2597	1896	222	151.404	0.0006	28.59	224	21.9974	71	12.9497	3.125	tss_flanking	ENSG00000023902	PLEKHO1	1739	1	233
chr1	150123858	150124210	353	129	15	5.372	1	7.04	14	1.37483	16	3.65639	0.882353	tss_flanking	ENSG00000023902	PLEKHO1	2614	1	14
chr1	150185302	150185485	184	124	11	8.648	0.1904	19.55	12	1.17843	5	8.97846	2.16667	<25kb	ENSG00000143401	ANP32E	23078	-1	7
chr1	150205905	150208517	2613	1436	268	222.395	0.0021	48.99	274	26.9075	67	16.7584	4.04412	tss_flanking	ENSG00000143401	ANP32E	1163	-1	491
chr1	150208678	150209169	492	180	26	18.334	0.004	20.59	27	2.65147	10	10.5481	2.54545	tss_flanking	ENSG00000143401	ANP32E	-354	-1	118
chr1	150227785	150228100	316	119	12	6.294	0.7235	10.17	12	1.17843	8	5.98564	1.44444	tss_flanking	ENSG00000118298	CA14	-2265	1	16
chr1	150240159	150241879	1721	840	189	137.934	0.0004	38.82	192	18.8549	56	14.0311	3.38596	tss_flanking	ENSG00000118292	C1orf54	399	1	220
chr1	150253795	150254818	1024	163	52	24.187	0.0013	14.76	51	5.00833	35	5.98564	1.44444	tss_flanking	ENSG00000159208	C1orf51	-995	1	82
chr1	150254899	150255258	360	151	14	5.748	1	15.48	13	1.27663	5	9.66911	2.33333	tss_flanking	ENSG00000159208	C1orf51	97	1	46
chr1	150265872	150267010	1139	574	109	65.121	0.0001	26.78	110	10.8023	52	8.67874	2.09434	tss_flanking	ENSG00000187145	MRPS21	157	1	218
chr1	150293719	150294985	1267	411	149	120.816	0.0003	51.7	150	14.7304	45	13.6028	3.28261	tss_flanking	ENSG00000117360	PRPF3	205	1	264
chr1	150335576	150338137	2562	1732	243	177.4	0.0009	50.83	240	23.5686	69	14.2669	3.44286	tss_flanking	ENSG00000163125	RPRD2	1741	1	634
chr1	150338258	150339376	1119	589	77	41.389	0.0003	16.64	75	7.36519	40	7.68138	1.85366	tss_flanking	ENSG00000163125	RPRD2	3280	1	21
chr1	150459439	150460589	1151	583	95	72.945	0.0002	46.58	97	9.52564	35	11.2806	2.72222	tss_flanking	ENSG00000143374	TARS2	132	1	198
chr1	150480545	150480921	377	123	14	10.105	0.0879	17.6	14	1.37483	4	12.4317	3	tss_flanking	ENSG00000143369	ECM1	181	1	62
chr1	150487573	150488069	497	318	22	11.21	0.0512	16.24	22	2.16045	14	6.35399	1.53333	tss_flanking	ENSG00000228126	RP11-54A4.8	-342	1	47
chr1	150488088	150488456	369	211	22	14.525	0.0122	21.69	21	2.06225	3	22.7915	5.5	tss_flanking	ENSG00000228126	RP11-54A4.8	66	1	70
chr1	150520952	150522548	1597	341	82	51.584	0.0002	27.45	85	8.34721	36	9.63178	2.32432	tss_flanking	ENSG00000143382	ADAMTSL4	-591	1	184
chr1	150533410	150534827	1418	1034	75	41.42	0.0003	16.34	76	7.46339	27	11.3957	2.75	tss_flanking	ENSG00000203804	C1orf138	147	-1	586
chr1	150534915	150535311	397	320	16	5.667	1	6.99	14	1.37483	17	3.45325	0.833333	tss_flanking	ENSG00000203804	C1orf138	-644	-1	29
chr1	150536243	150536508	266	75	11	6.619	0.5967	10.98	11	1.08023	7	6.21586	1.5	tss_flanking	ENSG00000203804	C1orf138	-1727	-1	18
chr1	150549216	150552842	3627	2165	508	310	0	47.62	510	50.0833	127	16.5432	3.99219	tss_flanking	ENSG00000143384	MCL1	685	-1	584
chr1	150600887	150602140	1254	622	93	47.614	0.0003	25.81	92	9.03463	50	7.55653	1.82353	tss_flanking	ENSG00000143420	ENSA	579	-1	93
chr1	150602172	150602575	404	249	29	18.296	0.0042	23.34	28	2.74967	8	13.3526	3.22222	tss_flanking	ENSG00000143420	ENSA	-333	-1	105
chr1	150669136	150669795	660	404	55	38.451	0.0003	39.44	57	5.59754	17	13.3526	3.22222	tss_flanking	ENSG00000143457	GOLPH3L	132	-1	122
chr1	150847917	150849404	1488	1058	142	113.081	0.0003	52.07	142	13.9448	39	14.8145	3.575	tss_flanking	ENSG00000143437	ARNT	269	-1	146
chr1	150898236	150899415	1180	741	105	90.169	0.0002	66.34	106	10.4095	21	20.1544	4.86364	tss_flanking	ENSG00000143379	SETDB1	210	1	176
chr1	150945675	150947980	2306	785	197	151.278	0.0006	39.51	198	19.4441	34	23.5611	5.68571	tss_flanking	ENSG00000231073	RP11-316M1.3	861	1	215
chr1	150978229	150979475	1247	796	86	42.868	0.0003	20.64	86	8.44541	54	6.5549	1.58182	tss_flanking	ENSG00000143409	FAM63A	1200	-1	138
chr1	150980538	150982060	1523	576	115	67.85	0.0001	34.16	114	11.1951	50	9.3441	2.2549	tss_flanking	ENSG00000143363	PRUNE	218	1	115
chr1	151019900	151021483	1584	648	124	87.964	0.0002	29.76	126	12.3735	39	13.1569	3.175	tss_flanking	ENSG00000143443	C1orf56	332	1	318
chr1	151030362	151033275	2914	1647	252	185.985	0.0011	46.31	254	24.9434	73	14.2797	3.44595	tss_flanking	ENSG00000197622	CDC42SE1	240	-1	353
chr1	151042679	151044093	1415	683	111	77.15	0.0002	47.58	110	10.8023	32	13.9386	3.36364	tss_flanking	ENSG00000143458	GABPB2	308	1	400
chr1	151076508	151076675	168	85	7	5.569	1	16.86	7	0.687417	1	16.5756	4	intragenic	ENSG00000233717	RP11-68I18.2	8611	-1	1
chr1	151118649	151119166	518	324	42	33.375	0.0004	39.78	42	4.1245	7	22.2735	5.375	tss_flanking	ENSG00000143434	SEMA6C	131	-1	143
chr1	151119177	151119682	506	241	22	12.286	0.0323	12.48	21	2.06225	11	7.59716	1.83333	tss_flanking	ENSG00000143434	SEMA6C	-314	-1	167
chr1	151137202	151139530	2329	1492	192	114.158	0.0003	39.96	192	18.8549	92	8.59972	2.07527	tss_flanking	ENSG00000163156	SCNM1	196	1	336
chr1	151161564	151162957	1394	983	155	120.402	0.0003	38.89	154	15.1232	44	14.2734	3.44444	tss_flanking	ENSG00000163159	VPS72	5250	-1	321
chr1	151167802	151168020	219	136	8	5.846	0.9641	14.84	9	0.883822	4	8.28781	2	tss_flanking	ENSG00000163159	VPS72	-141	-1	35
chr1	151170331	151170939	609	489	25	7.433	0.3705	8.57	25	2.45506	32	3.26489	0.787879	tss_flanking	ENSG00000143398	PIP5K1A	395	1	130
chr1	151170984	151173289	2306	590	206	169.459	0.0008	53.82	206	20.2297	51	16.4959	3.98077	tss_flanking	ENSG00000143398	PIP5K1A	1149	1	215
chr1	151226870	151228031	1162	465	91	66.89	0.0001	40.03	94	9.23103	28	13.5749	3.27586	tss_flanking	ENSG00000159352	PSMD4	156	1	230
chr1	151253856	151254576	721	445	75	69.664	0.0001	52.09	76	7.46339	16	18.7695	4.52941	tss_flanking	ENSG00000232671	RP11-126K1.2	104	-1	187
chr1	151254634	151256168	1535	451	172	154.449	0.0006	62.39	172	16.8908	32	21.7241	5.24242	tss_flanking	ENSG00000232671	RP11-126K1.2	-680	-1	184
chr1	151273433	151273625	193	83	9	8.038	0.2679	23.55	9	0.883822	5	6.90651	1.66667	tss_flanking	ENSG00000232671	RP11-126K1.2	-19111	-1	10
chr1	151298536	151301018	2483	1255	192	107.673	0.0003	29.75	190	18.6585	93	8.42006	2.03191	tss_flanking	ENSG00000143393	PI4KB	400	-1	331
chr1	151318962	151319860	899	646	79	55.13	0.0001	42.89	78	7.65979	29	10.9123	2.63333	tss_flanking	ENSG00000237976	RP11-126K1.6	165	1	87
chr1	151371701	151373114	1414	482	183	159.667	0.0007	49.14	183	17.9711	43	17.3291	4.18182	tss_flanking	ENSG00000159377	PSMB4	173	1	262
chr1	151430409	151431088	680	101	84	72.394	0.0002	39.3	85	8.34721	19	17.8188	4.3	tss_flanking	ENSG00000143442	POGZ	1431	-1	132
chr1	151431165	151432194	1030	405	68	43.713	0.0003	29.28	67	6.57957	11	23.4821	5.66667	tss_flanking	ENSG00000143442	POGZ	371	-1	202
chr1	151445738	151446201	464	267	21	10.178	0.0849	11.44	21	2.06225	8	10.1295	2.44444	<25kb	ENSG00000143442	POGZ	-14064	-1	76
chr1	151483316	151483740	425	228	34	26.395	0.0008	30	35	3.43709	10	13.5619	3.27273	tss_flanking	ENSG00000143375	CGN	558	1	51
chr1	151483791	151484739	949	265	49	25.346	0.0009	17.46	47	4.61552	23	8.28781	2	tss_flanking	ENSG00000143375	CGN	1070	1	17
chr1	151512554	151514361	1808	341	184	125.438	0.0004	32.29	184	18.0693	49	15.3324	3.7	tss_flanking	ENSG00000232536	RP11-74C1.4	-97	1	256
chr1	151566603	151566876	274	191	10	5.182	1	13.07	11	1.08023	13	3.55192	0.857143	<25kb	ENSG00000250734	RP11-404E16.1	-17720	1	7
chr1	151584231	151585962	1732	392	195	174.085	0.0009	52.4	195	19.1495	25	31.2387	7.53846	tss_flanking	ENSG00000143376	SNX27	82	1	143
chr1	151693407	151693884	478	79	23	9.957	0.0946	10.76	22	2.16045	15	5.95686	1.4375	tss_flanking	ENSG00000159409	TNRC4	-4196	-1	8
chr1	151707586	151707825	240	115	10	6.728	0.5514	16.64	10	0.982025	9	4.5583	1.1	<25kb	ENSG00000206980	AL589765.2	12475	-1	9
chr1	151735213	151736814	1602	854	135	92.275	0.0002	29.2	139	13.6501	47	12.0864	2.91667	tss_flanking	ENSG00000143436	MRPL9	-27	-1	159
chr1	151762344	151763104	761	506	40	20.17	0.0024	14.76	41	4.0263	30	5.61432	1.35484	tss_flanking	ENSG00000203288	RP11-98D18.9	-468	1	64
chr1	151763207	151764223	1017	226	64	35.054	0.0003	23.34	62	6.08855	29	8.7022	2.1	tss_flanking	ENSG00000203288	RP11-98D18.9	115	1	20
chr1	151881557	151882694	1138	177	75	43.715	0.0003	26.82	76	7.46339	46	6.78895	1.6383	tss_flanking	ENSG00000159445	THEM4	550	-1	254
chr1	151916774	151917191	418	320	18	5.938	0.916	8.71	18	1.76764	19	3.93671	0.95	intergenic	ENSG00000223810	KRT8P28	6296	-1	1
chr1	151964190	151966477	2288	1622	198	144.4	0.0005	29.91	199	19.5423	66	12.3699	2.98507	tss_flanking	ENSG00000197747	S100A10	1054	-1	401
chr1	151966516	151966878	363	280	17	8.036	0.2681	11.95	16	1.57124	13	5.03188	1.21429	tss_flanking	ENSG00000197747	S100A10	70	-1	50
chr1	152007382	152008546	1165	709	54	20.036	0.0027	13.46	51	5.00833	49	4.30966	1.04	tss_flanking	ENSG00000163191	S100A11	12292	-1	45
chr1	152008555	152009677	1123	708	107	78.031	0.0002	28.79	111	10.9005	26	17.1895	4.14815	tss_flanking	ENSG00000163191	S100A11	11120	-1	254
chr1	152161239	152162101	863	164	44	24.277	0.0013	15.66	45	4.41911	12	14.663	3.53846	tss_flanking	ENSG00000237975	RP1-14N1.2	-424	1	83
chr1	153438228	153438455	228	75	7	5.644	1	16.34	8	0.78562	6	5.32788	1.28571	<25kb	ENSG00000143556	S100A7	-5126	-1	5
chr1	153498888	153499122	235	69	9	7.498	0.3576	25.07	9	0.883822	4	8.28781	2	<25kb	ENSG00000238279	BX470102.3	-7122	1	5
chr1	153505220	153507142	1923	1738	96	44.022	0.0003	17.85	94	9.23103	53	7.2902	1.75926	tss_flanking	ENSG00000238279	BX470102.3	879	1	436
chr1	153507166	153508934	1769	1193	205	167.779	0.0008	42.15	206	20.2297	53	15.885	3.83333	tss_flanking	ENSG00000197956	S100A6	361	-1	464
chr1	153540893	153541136	244	129	10	5.957	0.9062	10.56	10	0.982025	8	5.06477	1.22222	tss_flanking	ENSG00000196754	S100A2	-656	-1	18
chr1	153541151	153541256	106	54	7	6.764	0.5406	13.34	6	0.589215	4	5.80147	1.4	tss_flanking	ENSG00000196754	S100A2	-839	-1	7
chr1	153581340	153581695	356	177	15	8.919	0.1639	13.57	15	1.47304	4	13.2605	3.2	tss_flanking	ENSG00000188643	S100A16	4127	-1	68
chr1	153583796	153584102	307	213	11	5.279	1	9.36	11	1.08023	12	3.82514	0.923077	tss_flanking	ENSG00000188643	S100A16	1635	-1	41
chr1	153584167	153585756	1590	711	123	82.898	0.0002	28.15	122	11.9807	35	14.1583	3.41667	tss_flanking	ENSG00000188643	S100A16	766	-1	204
chr1	153598639	153600039	1401	1098	99	60.608	0.0001	23.01	98	9.62384	45	8.9184	2.15217	tss_flanking	ENSG00000160678	S100A1	-665	1	379
chr1	153600048	153600333	286	83	11	5.011	1	9.8	10	0.982025	6	6.51185	1.57143	tss_flanking	ENSG00000160678	S100A1	-271	1	24
chr1	153606147	153607292	1146	503	141	124.843	0.0003	67.71	147	14.4358	32	18.5848	4.48485	tss_flanking	ENSG00000160679	C1orf77	125	1	411
chr1	153607450	153607763	314	213	16	10.012	0.0925	18.38	15	1.47304	6	9.47178	2.28571	tss_flanking	ENSG00000189171	S100A13	-790	-1	8
chr1	153631104	153632004	901	193	100	97.641	0.0002	65.47	100	9.82025	23	17.4389	4.20833	tss_flanking	ENSG00000143553	SNAPIN	167	1	141
chr1	153642552	153643685	1134	798	131	109.11	0.0003	46.86	134	13.1591	38	14.3443	3.46154	tss_flanking	ENSG00000143621	ILF2	174	-1	140
chr1	153643757	153644128	372	204	12	6.538	0.6323	10.49	12	1.17843	10	4.89734	1.18182	tss_flanking	ENSG00000143621	ILF2	-437	-1	7
chr1	153699951	153700237	287	206	10	5.015	1	13.13	10	0.982025	12	3.50638	0.846154	tss_flanking	ENSG00000143624	INTS3	-386	1	93
chr1	153700379	153701332	954	305	95	77.786	0.0002	36.9	97	9.52564	20	19.3382	4.66667	tss_flanking	ENSG00000143624	INTS3	141	1	173
chr1	153701344	153701849	506	281	37	17.232	0.0052	12.08	36	3.53529	26	5.67868	1.37037	tss_flanking	ENSG00000143624	INTS3	1082	1	19
chr1	153747765	153748904	1140	722	77	52.589	0.0002	31.83	80	7.8562	29	11.1885	2.7	tss_flanking	ENSG00000228580	AL513523.1	998	1	115
chr1	153755770	153756308	539	334	26	18.485	0.0039	20.33	27	2.65147	6	16.5756	4	<25kb	ENSG00000207039	AL513523.4	2193	-1	216
chr1	153894004	153896422	2419	1249	186	133.924	0.0004	38.98	183	17.9711	40	18.597	4.4878	tss_flanking	ENSG00000143614	GATAD2B	198	-1	253
chr1	153917686	153919304	1619	1199	145	119.829	0.0003	39.21	145	14.2394	36	16.3516	3.94595	tss_flanking	ENSG00000198837	DENND4B	287	-1	250
chr1	153919325	153919638	314	141	11	5.958	0.9061	9.06	10	0.982025	7	5.69787	1.375	tss_flanking	ENSG00000198837	DENND4B	-294	-1	22
chr1	153929734	153931391	1658	633	163	127.74	0.0004	31.67	164	16.1052	39	17.0936	4.125	tss_flanking	ENSG00000160741	CRTC2	734	-1	325
chr1	153934825	153937063	2239	1100	163	110.622	0.0003	40.97	166	16.3016	59	11.5339	2.78333	tss_flanking	ENSG00000143578	CREB3L4	-4085	1	434
chr1	153939049	153940964	1916	1715	89	36.237	0.0003	14.76	89	8.74002	59	6.21586	1.5	tss_flanking	ENSG00000143570	SLC39A1	-576	-1	416
chr1	153948932	153950850	1919	1414	213	152.382	0.0006	33.64	214	21.0153	50	17.4694	4.21569	tss_flanking	ENSG00000143543	JTB	-182	-1	267
chr1	153957534	153958661	1128	908	89	53.629	0.0001	25.11	91	8.93642	46	8.11147	1.95745	tss_flanking	ENSG00000143545	RAB13	392	-1	48
chr1	153958935	153959093	159	80	9	5.37	1	15.25	8	0.78562	7	4.66189	1.125	tss_flanking	ENSG00000143545	RAB13	-181	-1	58
chr1	153962903	153964044	1142	474	146	128.179	0.0004	57.61	147	14.4358	35	17.0361	4.11111	tss_flanking	ENSG00000177954	RPS27	142	1	285
chr1	154154424	154155526	1103	968	168	144.2	0.0005	42.28	171	16.7926	44	15.8389	3.82222	tss_flanking	ENSG00000215938	MIR190B	10827	-1	88
chr1	154155647	154156185	539	142	25	12.882	0.0238	12.32	25	2.45506	16	6.33774	1.52941	tss_flanking	ENSG00000215938	MIR190B	10430	-1	175
chr1	154191979	154194813	2835	954	324	228.563	0.0023	40.67	328	32.2104	87	15.4926	3.73864	tss_flanking	ENSG00000143612	C1orf43	171	-1	419
chr1	154244571	154245774	1204	713	104	78.538	0.0002	31.11	108	10.6059	42	10.5043	2.53488	tss_flanking	ENSG00000143575	HAX1	297	1	218
chr1	154297109	154299229	2121	639	164	114.606	0.0003	29.52	165	16.2034	43	15.6338	3.77273	tss_flanking	ENSG00000143515	ATP8B2	-281	1	185
chr1	154300696	154301066	371	172	13	6.974	0.4852	11.63	14	1.37483	5	10.3598	2.5	intragenic	ENSG00000143515	ATP8B2	2839	1	24
chr1	154301079	154301463	385	103	21	13.03	0.0229	13.57	21	2.06225	5	15.1943	3.66667	intragenic	ENSG00000143515	ATP8B2	3153	1	36
chr1	154377429	154378401	973	491	41	20.382	0.0024	16.19	41	4.0263	22	7.56713	1.82609	tss_flanking	ENSG00000160712	IL6R	251	1	52
chr1	154423188	154423436	249	131	7	5.433	1	16.69	7	0.687417	3	8.28781	2	intragenic	ENSG00000228264	RP11-350G8.7	-35706	-1	3
chr1	154529229	154531883	2655	1415	210	130.349	0.0004	24.08	208	20.4261	83	10.3104	2.4881	tss_flanking	ENSG00000160714	UBE2Q1	860	-1	225
chr1	154579482	154580866	1385	1049	123	86.752	0.0002	42.18	126	12.3735	25	20.2414	4.88462	tss_flanking	ENSG00000160710	ADAR	19944	-1	95
chr1	154580997	154581664	668	426	39	22.841	0.0019	21.24	40	3.9281	20	8.09048	1.95238	tss_flanking	ENSG00000160710	ADAR	19052	-1	48
chr1	154599391	154600789	1399	912	139	106.914	0.0003	41.74	139	13.6501	41	13.813	3.33333	tss_flanking	ENSG00000160710	ADAR	172	-1	161
chr1	154908792	154910237	1446	165	99	48.873	0.0003	21.6	100	9.82025	50	8.20656	1.98039	tss_flanking	ENSG00000163344	PMVK	510	-1	289
chr1	154927844	154928632	789	661	51	26.45	0.0008	20.05	50	4.91012	32	6.40422	1.54545	tss_flanking	ENSG00000163346	PBXIP1	104	-1	81
chr1	154928669	154929197	529	155	27	14.511	0.0123	20.49	28	2.74967	13	8.5838	2.07143	tss_flanking	ENSG00000163346	PBXIP1	-215	-1	69
chr1	154933272	154935062	1791	1098	164	135.644	0.0004	50.42	169	16.5962	41	16.7729	4.04762	tss_flanking	ENSG00000163348	PYGO2	1959	-1	462
chr1	154941748	154942933	1186	626	57	28.493	0.0005	18.92	59	5.79395	37	6.54301	1.57895	tss_flanking	ENSG00000160691	SHC1	4585	-1	54
chr1	154943386	154943567	182	85	9	5.811	0.9828	11.04	9	0.883822	5	6.90651	1.66667	tss_flanking	ENSG00000160691	SHC1	3488	-1	26
chr1	154946006	154947015	1010	449	96	72.545	0.0002	36.47	97	9.52564	14	27.0735	6.53333	tss_flanking	ENSG00000160691	SHC1	504	-1	259
chr1	154947131	154948453	1323	165	146	108.805	0.0003	33.95	145	14.2394	46	12.8726	3.10638	tss_flanking	ENSG00000173207	CKS1B	167	1	197
chr1	154948481	154948980	500	260	28	9.004	0.1568	14.64	26	2.55326	31	3.49642	0.84375	tss_flanking	ENSG00000173207	CKS1B	1612	1	14
chr1	154954996	154956514	1519	966	113	74.913	0.0002	43.43	112	10.9987	44	10.4058	2.51111	tss_flanking	ENSG00000160688	FLAD1	148	1	178
chr1	154973027	154973535	509	187	25	16.951	0.0056	22.88	25	2.45506	9	10.7742	2.6	tss_flanking	ENSG00000160685	ZBTB7B	-1919	1	91
chr1	154973575	154974686	1112	907	73	52.174	0.0002	26.54	72	7.07058	27	10.8038	2.60714	tss_flanking	ENSG00000160685	ZBTB7B	-651	1	85
chr1	154974727	154975034	308	155	16	10.971	0.058	28.01	15	1.47304	3	16.5756	4	tss_flanking	ENSG00000160685	ZBTB7B	-251	1	11
chr1	154975104	154976511	1408	227	129	108.445	0.0003	35.19	131	12.8645	28	18.8619	4.55172	tss_flanking	ENSG00000160685	ZBTB7B	198	1	75
chr1	154976574	154977014	441	259	18	8.338	0.224	11.77	19	1.86585	17	4.60434	1.11111	tss_flanking	ENSG00000160685	ZBTB7B	1700	1	25
chr1	154989725	154990284	560	395	26	13.591	0.0179	13.8	25	2.45506	15	6.73385	1.625	intragenic	ENSG00000160685	ZBTB7B	14987	1	89
chr1	155022951	155025214	2264	1494	157	113.058	0.0003	43.46	154	15.1232	45	13.9632	3.36957	tss_flanking	ENSG00000143537	ADAM15	1268	1	328
chr1	155033971	155034295	325	170	11	7.39	0.3849	15.87	11	1.08023	4	9.94537	2.4	tss_flanking	ENSG00000243364	EFNA4	-2066	1	16
chr1	155036051	155037064	1014	247	65	45.921	0.0003	39.76	67	6.57957	28	9.71674	2.34483	tss_flanking	ENSG00000143590	EFNA3	-2	1	99
chr1	155043278	155043684	407	86	14	6.008	0.8814	8.8	14	1.37483	13	4.4399	1.07143	tss_flanking	ENSG00000143590	EFNA3	7064	1	42
chr1	155057036	155058499	1464	513	80	46.526	0.0003	42.51	79	7.758	37	8.72401	2.10526	tss_flanking	ENSG00000143590	EFNA3	21249	1	88
chr1	155099672	155100187	516	435	19	9.276	0.1366	13.59	17	1.66944	8	8.28781	2	tss_flanking	ENSG00000169242	EFNA1	171	1	8
chr1	155100306	155100681	376	167	16	9.357	0.1303	17.6	16	1.57124	9	7.04464	1.7	tss_flanking	ENSG00000169242	EFNA1	537	1	38
chr1	155107261	155107769	509	274	21	11.477	0.0451	11.39	21	2.06225	11	7.59716	1.83333	tss_flanking	ENSG00000169241	RAG1AP1	-285	1	57
chr1	155107813	155108695	883	262	79	59.429	0.0001	35.74	81	7.9544	27	12.1357	2.92857	tss_flanking	ENSG00000169241	RAG1AP1	255	1	393
chr1	155108733	155108884	152	77	15	13.525	0.0185	29.08	15	1.47304	1	33.1512	8	tss_flanking	ENSG00000250784	RP11-540D14.6	437	1	41
chr1	155109163	155109473	311	145	14	6.832	0.5224	11.07	13	1.27663	12	4.46267	1.07692	tss_flanking	ENSG00000250784	RP11-540D14.6	935	1	18
chr1	155112139	155113150	1012	778	95	62.75	0.0001	23.15	94	9.23103	39	9.84177	2.375	tss_flanking	ENSG00000179085	DPM3	154	-1	129
chr1	155140353	155140630	278	129	12	8.163	0.247	17.43	12	1.17843	9	5.38708	1.3	<25kb	ENSG00000163462	TRIM46	-5864	1	29
chr1	155145008	155146090	1083	595	110	93.811	0.0002	47.53	112	10.9987	25	18.01	4.34615	tss_flanking	ENSG00000163462	TRIM46	-743	1	158
chr1	155146137	155146995	859	314	43	17.41	0.005	15.25	42	4.1245	29	5.9396	1.43333	tss_flanking	ENSG00000163462	TRIM46	105	1	37
chr1	155163226	155163794	569	362	28	18.897	0.0037	20.8	28	2.74967	10	10.9248	2.63636	tss_flanking	ENSG00000185499	MUC1	-881	-1	135
chr1	155164097	155166142	2046	1095	143	96.963	0.0002	38.13	144	14.1412	49	12.0173	2.9	tss_flanking	ENSG00000208011	MIR92B	224	1	440
chr1	155176657	155177722	1066	164	46	19.077	0.0035	17.31	44	4.32091	39	4.66189	1.125	tss_flanking	ENSG00000173171	MTX1	-1669	1	129
chr1	155178190	155179636	1447	933	144	108.351	0.0003	40.85	145	14.2394	36	16.3516	3.94595	tss_flanking	ENSG00000169231	THBS3	-281	-1	162
chr1	155196172	155197262	1091	724	73	43.643	0.0003	28.08	73	7.16878	38	7.86279	1.89744	tss_flanking	ENSG00000160766	GBAP	429	-1	200
chr1	155197649	155197898	250	59	9	5.654	1	14.56	12	1.17843	8	5.98564	1.44444	tss_flanking	ENSG00000160766	GBAP	-383	-1	55
chr1	155213076	155213405	330	174	13	7.305	0.4029	15.25	13	1.27663	8	6.44607	1.55556	tss_flanking	ENSG00000177628	GBA	1238	-1	5
chr1	155213461	155213878	418	270	31	25.215	0.0008	33.47	31	3.04428	10	12.055	2.90909	tss_flanking	ENSG00000177628	GBA	757	-1	27
chr1	155214169	155214696	528	110	28	21.12	0.002	47.66	27	2.65147	6	16.5756	4	tss_flanking	ENSG00000177628	GBA	209	-1	236
chr1	155220502	155220820	319	194	12	7.025	0.4727	13.92	12	1.17843	8	5.98564	1.44444	intragenic	ENSG00000160767	FAM189B	4578	-1	14
chr1	155223565	155223818	254	104	10	5.953	0.9079	12.81	10	0.982025	9	4.5583	1.1	tss_flanking	ENSG00000160767	FAM189B	1605	-1	2
chr1	155223854	155225767	1914	1291	166	125.233	0.0004	38.45	167	16.3998	41	16.5756	4	tss_flanking	ENSG00000160767	FAM189B	129	-1	241
chr1	155231078	155232245	1168	932	115	84.255	0.0002	30.53	118	11.5879	47	10.2734	2.47917	tss_flanking	ENSG00000116521	SCAMP3	211	-1	301
chr1	155242097	155243753	1657	734	124	68.631	0.0001	23.53	126	12.3735	66	7.85486	1.89552	tss_flanking	ENSG00000143630	HCN3	-4543	1	231
chr1	155246762	155248256	1495	674	88	56.892	0.0001	28.87	87	8.54362	27	13.0237	3.14286	tss_flanking	ENSG00000143630	HCN3	62	1	51
chr1	155278113	155279896	1784	747	208	156.697	0.0006	39.4	209	20.5243	63	13.5972	3.28125	tss_flanking	ENSG00000160752	FDPS	321	1	505
chr1	155290688	155291099	412	138	22	13.887	0.0153	21.96	22	2.16045	12	7.33152	1.76923	tss_flanking	ENSG00000160753	RUSC1	139	1	159
chr1	155291111	155291441	331	85	13	5.901	0.9342	8.17	12	1.17843	11	4.48923	1.08333	tss_flanking	ENSG00000160753	RUSC1	509	1	33
chr1	155292292	155292675	384	294	16	6.225	0.7544	8.2	18	1.76764	18	4.1439	1	tss_flanking	ENSG00000225855	C1orf104	1381	-1	40
chr1	155292781	155293659	879	623	54	37.009	0.0003	26.02	54	5.30293	7	28.4893	6.875	tss_flanking	ENSG00000225855	C1orf104	563	-1	170
chr1	155293721	155295940	2220	733	202	174.356	0.0009	41.37	204	20.0333	42	19.7558	4.76744	tss_flanking	ENSG00000225855	C1orf104	-487	-1	362
chr1	155531880	155533282	1403	593	118	115.46	0.0003	60.08	118	11.5879	11	41.0937	9.91667	tss_flanking	ENSG00000116539	ASH1L	11	-1	265
chr1	155533701	155534062	362	228	26	18.218	0.0045	18.4	25	2.45506	9	10.7742	2.6	tss_flanking	ENSG00000116539	ASH1L	-1445	-1	4
chr1	155579563	155579862	300	139	13	11.095	0.0549	33.38	13	1.27663	3	14.5037	3.5	tss_flanking	ENSG00000125459	MSTO1	-294	1	63
chr1	155657960	155659472	1513	410	139	140.912	0.0005	76.77	141	13.8465	12	45.2642	10.9231	tss_flanking	ENSG00000163374	YY1AP1	421	-1	254
chr1	155715025	155715292	268	137	12	10.557	0.0697	23.36	12	1.17843	6	7.69582	1.85714	tss_flanking	ENSG00000203761	RP11-243J18.3	-458	1	25
chr1	155826439	155827130	692	455	53	44.743	0.0003	43.84	54	5.30293	16	13.4068	3.23529	tss_flanking	ENSG00000116580	GON4L	2297	-1	97
chr1	155828883	155829080	198	80	9	6.888	0.5076	15.85	9	0.883822	4	8.28781	2	tss_flanking	ENSG00000116580	GON4L	228	-1	27
chr1	155880221	155881289	1069	845	67	43.512	0.0003	38.72	66	6.48136	27	9.91577	2.39286	tss_flanking	ENSG00000143622	RIT1	129	-1	115
chr1	155881349	155881549	201	69	11	8.62	0.1925	24.22	10	0.982025	3	11.3957	2.75	tss_flanking	ENSG00000143622	RIT1	-223	-1	26
chr1	155903388	155904786	1399	676	109	103.278	0.0002	66.75	110	10.8023	18	24.2091	5.84211	tss_flanking	ENSG00000132680	KIAA0907	127	-1	241
chr1	155945772	155946765	994	90	40	25.366	0.0009	19.61	37	3.63349	13	11.2477	2.71429	tss_flanking	ENSG00000224276	RP11-336K24.5	-15319	1	46
chr1	155946848	155947115	268	85	11	6.189	0.7678	18.39	10	0.982025	9	4.5583	1.1	tss_flanking	ENSG00000224276	RP11-336K24.5	-14248	1	11
chr1	155947166	155949424	2259	1038	150	125.814	0.0004	49.37	148	14.534	23	25.7267	6.20833	tss_flanking	ENSG00000224276	RP11-336K24.5	-12977	1	286
chr1	155949919	155950226	308	230	11	8.007	0.2721	20.02	12	1.17843	2	17.9569	4.33333	tss_flanking	ENSG00000224276	RP11-336K24.5	-11032	1	30
chr1	155952944	155953183	240	142	8	5.7	1	10.4	9	0.883822	5	6.90651	1.66667	tss_flanking	ENSG00000224276	RP11-336K24.5	-8095	1	33
chr1	155989703	155990161	459	96	16	10.042	0.0907	12	16	1.57124	9	7.04464	1.7	tss_flanking	ENSG00000163479	SSR2	959	-1	4
chr1	155990180	155990929	750	231	37	28.933	0.0004	34.31	39	3.8299	11	13.813	3.33333	tss_flanking	ENSG00000163479	SSR2	347	-1	103
chr1	156022629	156023438	810	503	50	38.756	0.0003	27.96	50	4.91012	19	10.567	2.55	tss_flanking	ENSG00000160803	UBQLN4	453	-1	19
chr1	156023836	156024128	293	182	17	15.599	0.0085	37.6	17	1.66944	7	9.32379	2.25	tss_flanking	ENSG00000160803	UBQLN4	-433	-1	12
chr1	156024174	156025215	1042	782	71	51.967	0.0002	33.71	69	6.77597	19	14.5037	3.5	tss_flanking	ENSG00000116586	ROBLD3	413	1	147
chr1	156051177	156051509	333	225	13	10.506	0.0718	26.7	13	1.27663	4	11.6029	2.8	tss_flanking	ENSG00000203759	MEX3A	96	-1	7
chr1	156051948	156053217	1270	504	76	64.086	0.0001	53.4	77	7.56159	12	24.8634	6	tss_flanking	ENSG00000160789	LMNA	88	1	62
chr1	156084423	156086126	1704	1015	217	250.614	0.0035	80.1	221	21.7027	18	48.4183	11.6842	tss_flanking	ENSG00000196189	SEMA4A	-31719	1	307
chr1	156086132	156086445	314	121	26	26.049	0.0008	53.4	25	2.45506	4	21.5483	5.2	tss_flanking	ENSG00000196189	SEMA4A	-30904	1	25
chr1	156099921	156100179	259	90	8	6.313	0.7163	16.69	9	0.883822	1	20.7195	5	tss_flanking	ENSG00000196189	SEMA4A	-17146	1	54
chr1	156100474	156100723	250	175	7	5.42	1	16.69	7	0.687417	7	4.1439	1	intragenic	ENSG00000196189	SEMA4A	-16508	1	3
chr1	156163284	156163663	380	284	18	12.689	0.0262	27.23	17	1.66944	4	14.9181	3.6	tss_flanking	ENSG00000160785	SLC25A44	-162	1	90
chr1	156163735	156164525	791	309	64	50.876	0.0004	45.75	67	6.57957	20	13.4184	3.2381	tss_flanking	ENSG00000160785	SLC25A44	314	1	69
chr1	156182825	156183581	757	86	54	33.266	0.0004	28.41	54	5.30293	15	14.2447	3.4375	tss_flanking	ENSG00000160783	PMF1	138	1	224
chr1	156186180	156186654	475	203	139	23.197	0.0019	4.77	143	14.043	256	2.32188	0.560311	tss_flanking	ENSG00000160783	PMF1	3610	1	85
chr1	156251588	156253526	1939	887	128	96.898	0.0002	38.99	128	12.5699	31	16.7051	4.03125	tss_flanking	ENSG00000198952	SMG5	141	-1	221
chr1	156265229	156265524	296	175	16	11.821	0.0391	17.43	16	1.57124	6	10.0638	2.42857	tss_flanking	ENSG00000198715	C1orf85	59	-1	32
chr1	156307166	156307617	452	308	21	14.229	0.0137	21.01	21	2.06225	12	7.01276	1.69231	tss_flanking	ENSG00000163467	C1orf182	369	1	3
chr1	156307622	156308213	592	287	55	50.714	0.0003	41.12	55	5.40114	8	25.7843	6.22222	tss_flanking	ENSG00000163467	C1orf182	804	1	112
chr1	156308242	156308712	471	160	23	17.069	0.0054	26.74	23	2.25866	3	24.8634	6	tss_flanking	ENSG00000163467	C1orf182	1297	1	48
chr1	156426583	156426827	245	77	11	9.847	0.0999	26.7	11	1.08023	0	49.7269	12	tss_flanking	ENSG00000236947	RP11-98G7.1	-291	-1	82
chr1	156427467	156427726	260	69	8	6.299	0.7216	23.36	8	0.78562	4	7.45903	1.8	tss_flanking	ENSG00000236947	RP11-98G7.1	-1167	-1	13
chr1	156469306	156469793	488	197	23	14.24	0.0136	22.33	23	2.25866	12	7.65029	1.84615	tss_flanking	ENSG00000116604	MEF2D	1117	-1	12
chr1	156469815	156470713	899	526	80	75.383	0.0002	45.75	80	7.8562	11	27.9714	6.75	tss_flanking	ENSG00000116604	MEF2D	279	-1	88
chr1	156470746	156471036	291	137	15	11.653	0.0419	29.33	14	1.37483	1	31.0793	7.5	tss_flanking	ENSG00000116604	MEF2D	-263	-1	46
chr1	156471127	156471387	261	64	10	6.768	0.5396	20.27	9	0.883822	3	10.3598	2.5	tss_flanking	ENSG00000116604	MEF2D	-571	-1	25
chr1	156471472	156471708	237	74	11	5.015	1	12.2	10	0.982025	11	3.79858	0.916667	tss_flanking	ENSG00000116604	MEF2D	-926	-1	4
chr1	156541438	156542561	1124	782	94	87.278	0.0002	60.05	95	9.32923	23	16.5756	4	tss_flanking	ENSG00000183856	IQGAP3	176	-1	39
chr1	156561108	156561511	404	81	16	6.358	0.697	8.53	15	1.47304	14	4.42017	1.06667	tss_flanking	ENSG00000163382	APOA1BP	149	1	135
chr1	156561530	156562273	744	476	61	59.581	0.0001	66.75	60	5.89215	4	50.5556	12.2	intragenic	ENSG00000163382	APOA1BP	966	1	93
chr1	156570638	156571730	1093	241	72	62.997	0.0001	47	72	7.07058	17	16.8058	4.05556	tss_flanking	ENSG00000160818	GPATCH4	423	-1	99
chr1	156630517	156631235	719	81	28	12.13	0.0351	9.15	27	2.65147	12	8.92533	2.15385	tss_flanking	ENSG00000229953	RP11-284F21.7	618	-1	53
chr1	156674152	156674414	263	181	8	5.119	1	14.45	9	0.883822	5	6.90651	1.66667	tss_flanking	ENSG00000143320	CRABP2	1275	-1	3
chr1	156674688	156675158	471	335	19	13.674	0.0165	23.36	21	2.06225	5	15.1943	3.66667	tss_flanking	ENSG00000143320	CRABP2	585	-1	33
chr1	156675203	156675393	191	119	7	5.192	1	16.69	6	0.589215	4	5.80147	1.4	tss_flanking	ENSG00000143320	CRABP2	286	-1	31
chr1	156695706	156696087	382	150	14	8.56	0.198	18.84	14	1.37483	8	6.90651	1.66667	tss_flanking	ENSG00000143303	C1orf66	-2378	1	9
chr1	156697603	156699146	1544	497	122	111.608	0.0003	54.9	122	11.9807	25	19.6039	4.73077	tss_flanking	ENSG00000143303	C1orf66	-134	1	213
chr1	156710351	156711283	933	417	57	44.976	0.0003	40.37	58	5.69574	17	13.5828	3.27778	tss_flanking	ENSG00000143314	MRPL24	614	-1	213
chr1	156716397	156716777	381	180	12	7.641	0.3314	16.15	15	1.47304	5	11.0504	2.66667	tss_flanking	ENSG00000143294	PRCC	-3825	1	57
chr1	156717059	156717414	356	222	17	12.988	0.0231	18.62	18	1.76764	6	11.2477	2.71429	tss_flanking	ENSG00000143294	PRCC	-3121	1	48
chr1	156717456	156717891	436	152	14	5.109	1	9.07	12	1.17843	15	3.36692	0.8125	tss_flanking	ENSG00000143294	PRCC	-2794	1	17
chr1	156718068	156718392	325	243	10	6.536	0.6329	13.46	11	1.08023	5	8.28781	2	tss_flanking	ENSG00000143294	PRCC	-2091	1	7
chr1	156718691	156719560	870	508	31	16.515	0.0065	17.16	28	2.74967	14	8.01155	1.93333	tss_flanking	ENSG00000143294	PRCC	-1203	1	57
chr1	156719647	156722666	3020	1472	287	276.897	0	53.47	290	28.4787	46	25.6569	6.19149	tss_flanking	ENSG00000143294	PRCC	717	1	259
chr1	156736320	156738557	2238	1762	159	118.969	0.0003	32.35	159	15.6142	46	14.1069	3.40426	tss_flanking	ENSG00000143321	HDGF	-1365	-1	179
chr1	156738623	156738934	312	231	15	7.435	0.3701	12.2	14	1.37483	13	4.4399	1.07143	tss_flanking	ENSG00000143321	HDGF	-2137	-1	2
chr1	156829563	156829823	261	136	8	5.891	0.9392	17.91	8	0.78562	6	5.32788	1.28571	tss_flanking	ENSG00000027644	INSRR	-889	-1	1
chr1	156840675	156841022	348	127	13	9.997	0.093	15.92	13	1.27663	6	8.28781	2	intragenic	ENSG00000027644	INSRR	-11992	-1	58
chr1	156863444	156864342	899	120	33	18.941	0.0037	20.02	31	3.04428	13	9.47178	2.28571	tss_flanking	ENSG00000187800	PEAR1	74	1	35
chr1	156897341	156897558	218	82	8	6.931	0.498	20.03	8	0.78562	3	9.32379	2.25	tss_flanking	ENSG00000160838	C1orf92	6981	1	0
chr1	157014900	157015764	865	424	42	29.348	0.0005	21.03	43	4.22271	13	13.0237	3.14286	tss_flanking	ENSG00000132694	ARHGEF11	-162	-1	107
chr1	157015768	157015984	217	94	14	11.711	0.0408	24.22	13	1.27663	1	29.0073	7	tss_flanking	ENSG00000132694	ARHGEF11	-700	-1	37
chr1	157016026	157016226	201	66	8	5.523	1	16.64	7	0.687417	2	11.0504	2.66667	tss_flanking	ENSG00000132694	ARHGEF11	-930	-1	2
chr1	157106992	157109020	2029	1560	157	124.28	0.0003	40.93	154	15.1232	33	18.8913	4.55882	tss_flanking	ENSG00000117036	ETV3	-286	-1	193
chr1	157963080	157963342	263	125	14	12.756	0.0256	25.42	14	1.37483	2	20.7195	5	tss_flanking	ENSG00000183853	KIRREL	142	1	35
chr1	157963385	157964671	1287	502	99	92.559	0.0002	39.25	99	9.72204	19	20.7195	5	tss_flanking	ENSG00000183853	KIRREL	824	1	90
chr1	157964734	157965217	484	164	24	13.737	0.0162	17.16	23	2.25866	9	9.94537	2.4	tss_flanking	ENSG00000183853	KIRREL	1835	1	9
chr1	157980833	157981149	317	134	12	8.167	0.2462	14.92	12	1.17843	2	17.9569	4.33333	tss_flanking	ENSG00000226520	RP11-444M10.3	-14373	1	38
chr1	158007812	158008030	219	136	8	6.45	0.6648	20.53	8	0.78562	2	12.4317	3	tss_flanking	ENSG00000226520	RP11-444M10.3	12608	1	2
chr1	158083232	158083517	286	81	12	8.266	0.2316	16.01	12	1.17843	2	17.9569	4.33333	intergenic	ENSG00000231666	RP11-404O13.1	27116	-1	5
chr1	158968558	158969025	468	270	19	9.137	0.146	16.06	19	1.86585	13	5.91986	1.42857	tss_flanking	ENSG00000163565	IFI16	-930	1	18
chr1	158969523	158970286	764	389	31	15.055	0.0098	11.34	30	2.94607	16	7.55653	1.82353	tss_flanking	ENSG00000163565	IFI16	154	1	130
chr1	158979573	158980318	746	467	43	26.769	0.0008	23.89	44	4.32091	18	9.81451	2.36842	tss_flanking	ENSG00000163565	IFI16	10282	1	126
chr1	159750305	159750582	278	181	13	7.783	0.3065	13.56	13	1.27663	8	6.44607	1.55556	tss_flanking	ENSG00000158716	DUSP23	-236	1	1
chr1	159823981	159824531	551	468	35	22.665	0.0019	22.32	34	3.33888	8	16.1152	3.88889	tss_flanking	ENSG00000188004	C1orf204	688	-1	91
chr1	159824699	159825154	456	80	24	14.846	0.0107	18.22	24	2.35686	11	8.63314	2.08333	tss_flanking	ENSG00000188004	C1orf204	358	-1	56
chr1	159861473	159861774	302	143	11	5.792	0.9916	12.09	11	1.08023	14	3.31512	0.8	intragenic	ENSG00000213085	CCDC19	8339	-1	5
chr1	159892970	159895718	2749	1327	203	144.197	0.0005	31.19	202	19.8369	58	14.2578	3.44068	tss_flanking	ENSG00000158710	TAGLN2	1225	-1	396
chr1	160001109	160002655	1547	537	122	79.256	0.0002	32.45	120	11.7843	47	10.4461	2.52083	tss_flanking	ENSG00000143315	PIGM	137	-1	113
chr1	160067816	160068447	632	413	30	18.735	0.0037	19.24	30	2.94607	10	11.6783	2.81818	tss_flanking	ENSG00000162729	IGSF8	504	-1	14
chr1	160068810	160069155	346	180	13	7.52	0.3519	12.04	13	1.27663	7	7.25183	1.75	tss_flanking	ENSG00000162729	IGSF8	-257	-1	10
chr1	160175116	160176278	1163	344	118	96.951	0.0002	46.12	118	11.5879	17	27.3958	6.61111	tss_flanking	ENSG00000162734	PEA15	333	1	127
chr1	160231177	160232793	1617	930	129	80.574	0.0002	38.38	127	12.4717	46	11.2855	2.7234	tss_flanking	ENSG00000132716	DCAF8	214	-1	340
chr1	160254311	160255213	903	477	73	53.127	0.0001	37.53	74	7.26698	25	11.9536	2.88462	tss_flanking	ENSG00000162735	PEX19	156	-1	99
chr1	160311844	160314071	2228	874	272	220.392	0.002	47.59	276	27.1039	69	16.398	3.95714	tss_flanking	ENSG00000162736	NCSTN	-336	1	260
chr1	161014207	161016405	2199	934	226	171.323	0.0008	35.13	231	22.6848	70	13.5406	3.26761	tss_flanking	ENSG00000158773	USF1	626	-1	368
chr1	161067549	161068736	1188	375	69	35.217	0.0003	20.66	69	6.77597	39	7.25183	1.75	tss_flanking	ENSG00000162755	KLHDC9	-227	1	39
chr1	161087132	161088491	1360	390	158	132.265	0.0004	40.67	164	16.1052	35	18.9929	4.58333	tss_flanking	ENSG00000158793	NIT1	-354	1	222
chr1	161101278	161102628	1351	689	101	75.271	0.0002	37.04	100	9.82025	22	18.1971	4.3913	tss_flanking	ENSG00000158796	DEDD	511	-1	113
chr1	161102638	161103619	982	346	95	71.497	0.0002	33.28	94	9.23103	31	12.3022	2.96875	tss_flanking	ENSG00000158796	DEDD	-506	-1	81
chr1	161123437	161124349	913	440	94	76.029	0.0002	40.03	94	9.23103	28	13.5749	3.27586	tss_flanking	ENSG00000143222	UFC1	1311	1	170
chr1	161128895	161130158	1264	542	98	61.426	0.0001	22.14	104	10.2131	42	10.1188	2.44186	tss_flanking	ENSG00000143258	USP21	197	1	192
chr1	161135643	161137109	1467	724	93	56.588	0.0001	29.02	93	9.13283	43	8.85289	2.13636	tss_flanking	ENSG00000143224	PPOX	167	1	264
chr1	161146364	161147310	947	804	88	63.421	0.0001	46.42	90	8.83822	30	12.1644	2.93548	tss_flanking	ENSG00000158850	B4GALT3	146	-1	107
chr1	161147342	161147855	514	114	27	12.408	0.0304	13.46	26	2.55326	15	6.99284	1.6875	tss_flanking	ENSG00000158850	B4GALT3	-142	-1	80
chr1	161162389	161162639	251	86	7	5.275	1	16	7	0.687417	2	11.0504	2.66667	tss_flanking	ENSG00000158864	NDUFS2	-4419	1	4
chr1	161171291	161171580	290	86	12	7.716	0.3162	14.56	13	1.27663	11	4.83456	1.16667	tss_flanking	ENSG00000158859	ADAMTS4	-2531	-1	44
chr1	161171642	161172015	374	216	15	8.321	0.2258	14.76	15	1.47304	7	8.28781	2	tss_flanking	ENSG00000158859	ADAMTS4	-3012	-1	90
chr1	161172062	161172838	777	228	103	88.139	0.0002	45.24	105	10.3113	25	16.8944	4.07692	tss_flanking	ENSG00000158859	ADAMTS4	-3444	-1	102
chr1	161195835	161196559	725	140	39	20.2	0.0024	17.37	38	3.73169	28	5.57284	1.34483	tss_flanking	ENSG00000158882	TOMM40L	182	1	32
chr1	161283506	161284819	1314	810	111	78.682	0.0002	45.75	110	10.8023	40	11.2189	2.70732	tss_flanking	ENSG00000143252	SDHC	269	1	255
chr1	161359419	161359825	407	129	19	9.957	0.0946	13.97	19	1.86585	17	4.60434	1.11111	<25kb	ENSG00000236484	RP11-122G18.6	-10399	-1	113
chr1	161359928	161360567	640	275	40	29.45	0.0005	35.74	39	3.8299	12	12.7505	3.07692	<25kb	ENSG00000206921	AL592295.3	-10876	1	84
chr1	161369105	161370309	1205	813	73	41.194	0.0003	22.88	73	7.16878	36	8.28781	2	tss_flanking	ENSG00000206921	AL592295.3	-1161	1	123
chr1	161410107	161410603	497	234	33	31.094	0.0005	50.07	33	3.24068	4	28.1786	6.8	intergenic	ENSG00000241396	AL592295.2	19680	1	5
chr1	161494055	161494373	319	79	13	10.748	0.0645	26.7	13	1.27663	3	14.5037	3.5	tss_flanking	ENSG00000173110	HSPA6	98	1	3
chr1	161581653	161581837	185	103	9	8.721	0.1845	26.7	9	0.883822	5	6.90651	1.66667	intragenic	ENSG00000225217	RP11-25K21.4	5675	1	3
chr1	161591214	161591462	249	48	7	5.433	1	13.35	10	0.982025	3	11.3957	2.75	tss_flanking	ENSG00000231586	RP11-25K21.5	-1887	-1	7
chr1	161695457	161695950	494	400	20	9.804	0.1021	11.07	19	1.86585	8	9.20868	2.22222	tss_flanking	ENSG00000162746	FCRLB	4504	1	14
chr1	161695968	161696883	916	752	100	87.578	0.0002	45.95	100	9.82025	16	24.6197	5.94118	tss_flanking	ENSG00000162746	FCRLB	5367	1	164
chr1	161696958	161697716	759	131	50	33.011	0.0004	24.58	52	5.10653	17	12.2015	2.94444	intragenic	ENSG00000162746	FCRLB	5736	1	132
chr1	161719159	161720481	1323	758	101	75.376	0.0002	41.59	103	10.1149	25	16.5756	4	tss_flanking	ENSG00000081721	DUSP12	369	1	160
chr1	161735451	161736949	1499	766	106	67.726	0.0001	36.95	106	10.4095	41	10.5571	2.54762	tss_flanking	ENSG00000118217	ATF6	133	1	117
chr1	161932088	161932450	363	180	20	12.063	0.0356	14.6	20	1.96405	9	8.7022	2.1	intragenic	ENSG00000162745	OLFML2B	61376	-1	30
chr1	161993287	161994269	983	776	64	42.917	0.0003	24.78	65	6.38316	22	11.8912	2.86957	tss_flanking	ENSG00000162745	OLFML2B	-419	-1	40
chr1	162039189	162040318	1130	429	75	46.991	0.0003	27.11	77	7.56159	14	21.5483	5.2	tss_flanking	ENSG00000198929	NOS1AP	52	1	50
chr1	162040407	162040659	253	81	9	5.099	1	10.89	9	0.883822	10	3.76719	0.909091	tss_flanking	ENSG00000198929	NOS1AP	922	1	2
chr1	162467061	162468655	1595	698	168	152.159	0.0006	57.49	170	16.6944	37	18.6476	4.5	tss_flanking	ENSG00000152332	UHMK1	126	1	153
chr1	162530727	162532736	2010	962	136	83.504	0.0002	28.15	135	13.2573	47	11.7411	2.83333	tss_flanking	ENSG00000117143	UAP1	368	1	360
chr1	162601266	162601463	198	84	10	5.963	0.9038	11.44	10	0.982025	12	3.50638	0.846154	tss_flanking	ENSG00000162733	DDR2	187	1	37
chr1	162601478	162602029	552	277	26	11.699	0.041	11.66	26	2.55326	16	6.5815	1.58824	tss_flanking	ENSG00000162733	DDR2	592	1	114
chr1	162602104	162605084	2981	256	259	163.291	0.0007	30.62	262	25.729	108	9.9986	2.41284	tss_flanking	ENSG00000162733	DDR2	1197	1	179
chr1	162792311	162792714	404	177	14	6.551	0.6279	8.4	15	1.47304	13	4.73589	1.14286	tss_flanking	ENSG00000230739	RP11-331H2.4	-2097	1	8
chr1	163005532	163005973	442	299	14	5.037	1	7.83	13	1.27663	13	4.1439	1	intergenic	ENSG00000117152	RGS4	-32565	1	22
chr1	163038373	163039029	657	577	26	9.271	0.1372	10.07	24	2.35686	23	4.31657	1.04167	tss_flanking	ENSG00000117152	RGS4	554	1	40
chr1	163039074	163040105	1032	374	72	40.856	0.0003	17.16	71	6.97238	27	10.6558	2.57143	tss_flanking	ENSG00000117152	RGS4	1052	1	208
chr1	163040300	163041179	880	390	37	13.374	0.0199	13.07	37	3.63349	34	4.4991	1.08571	tss_flanking	ENSG00000117152	RGS4	2294	1	35
chr1	163290753	163292954	2202	1157	208	143.643	0.0005	32.03	207	20.3279	69	12.3133	2.97143	tss_flanking	ENSG00000143228	NUF2	185	1	288
chr1	164527639	164528102	464	212	21	12.386	0.0307	17.37	21	2.06225	15	5.69787	1.375	tss_flanking	ENSG00000185630	PBX1	3030	1	99
chr1	164528353	164528544	192	79	12	10.484	0.0724	23.58	12	1.17843	4	10.7742	2.6	tss_flanking	ENSG00000185630	PBX1	3611	1	193
chr1	164528585	164531918	3334	937	247	191.438	0.0012	44.76	242	23.765	47	20.9785	5.0625	tss_flanking	ENSG00000185630	PBX1	4701	1	97
chr1	164531940	164532295	356	86	16	8.502	0.2042	12.67	15	1.47304	14	4.42017	1.06667	tss_flanking	ENSG00000185630	PBX1	7205	1	7
chr1	164532334	164532702	369	212	18	10.991	0.0577	18.72	18	1.76764	7	9.84177	2.375	intragenic	ENSG00000185630	PBX1	7725	1	6
chr1	164532899	164533261	363	170	16	10.85	0.0615	16.17	18	1.76764	9	7.87342	1.9	intragenic	ENSG00000185630	PBX1	8248	1	12
chr1	164533463	164534010	548	339	27	15.538	0.0087	16.12	27	2.65147	14	7.73529	1.86667	intragenic	ENSG00000185630	PBX1	8981	1	15
chr1	164534272	164534533	262	104	12	7.256	0.4134	13.7	13	1.27663	11	4.83456	1.16667	intragenic	ENSG00000185630	PBX1	9555	1	5
chr1	164545907	164546366	460	339	19	9.725	0.106	15.25	18	1.76764	7	9.84177	2.375	intragenic	ENSG00000185630	PBX1	21425	1	8
chr1	165567153	165568015	863	176	41	21.8	0.0019	25.64	43	4.22271	15	11.3957	2.75	tss_flanking	ENSG00000236206	RP11-306I1.2	-371	1	97
chr1	165586186	165586426	241	158	7	5.052	1	11.44	8	0.78562	5	6.21586	1.5	intragenic	ENSG00000143198	MGST3	-13754	1	0
chr1	165599743	165600377	635	187	30	16.549	0.0064	15.44	31	3.04428	10	12.055	2.90909	tss_flanking	ENSG00000143198	MGST3	-168	1	217
chr1	165600411	165601783	1373	391	116	79.575	0.0002	24.34	116	11.3915	33	14.2599	3.44118	tss_flanking	ENSG00000143198	MGST3	704	1	139
chr1	165667115	165667954	840	596	99	87.532	0.0002	53.07	101	9.91845	20	20.1275	4.85714	tss_flanking	ENSG00000215838	RP11-466F5.5	-276	1	166
chr1	165667969	165668340	372	84	21	12.972	0.0232	24.18	21	2.06225	14	6.07773	1.46667	tss_flanking	ENSG00000143149	ALDH9A1	47	-1	91
chr1	165737608	165739032	1425	385	164	113.787	0.0003	31.3	165	16.2034	60	11.2769	2.72131	tss_flanking	ENSG00000224358	RP11-466F5.8	-173	1	277
chr1	165796743	165798734	1992	734	208	168.219	0.0008	32.42	208	20.4261	42	20.1413	4.86047	tss_flanking	ENSG00000143179	UCK2	709	1	303
chr1	166105469	166105683	215	103	7	5.255	1	13.62	7	0.687417	2	11.0504	2.66667	tss_flanking	ENSG00000215952	MIR921	18463	-1	1
chr1	166808217	166809613	1397	493	71	35.981	0.0003	17.87	69	6.77597	17	16.1152	3.88889	tss_flanking	ENSG00000143157	POGK	26	1	156
chr1	166844663	166845629	967	679	91	80.962	0.0002	48.52	92	9.03463	15	24.0864	5.8125	tss_flanking	ENSG00000152382	TADA1	222	-1	90
chr1	167188866	167189400	535	300	39	28.746	0.0005	30.5	39	3.8299	11	13.813	3.33333	tss_flanking	ENSG00000143190	POU2F1	-954	1	81
chr1	167189412	167189881	470	151	42	35.934	0.0003	33.64	42	4.1245	7	22.2735	5.375	tss_flanking	ENSG00000143190	POU2F1	-557	1	139
chr1	167190062	167191996	1935	876	123	77.279	0.0002	25.31	122	11.9807	29	16.99	4.1	tss_flanking	ENSG00000143190	POU2F1	818	1	194
chr1	167424325	167425337	1013	206	49	34.904	0.0003	23.46	50	4.91012	9	21.1339	5.1	tss_flanking	ENSG00000233411	RP11-104L21.2	3367	-1	9
chr1	167522720	167523011	292	83	11	7.81	0.3023	15.6	11	1.08023	3	12.4317	3	tss_flanking	ENSG00000143162	CREG1	201	-1	15
chr1	167683108	167683551	444	175	19	14.513	0.0123	21.35	20	1.96405	8	9.66911	2.33333	<25kb	ENSG00000197965	MPZL1	-7146	1	12
chr1	167683595	167685304	1710	232	86	53.568	0.0001	22.71	82	8.0526	34	9.82697	2.37143	<25kb	ENSG00000197965	MPZL1	-6602	1	50
chr1	167690762	167691127	366	165	17	12.748	0.0257	23.8	18	1.76764	4	15.7468	3.8	intragenic	ENSG00000197965	MPZL1	498	1	34
chr1	167691170	167692142	973	153	72	59.998	0.0001	42.07	72	7.07058	9	30.2505	7.3	tss_flanking	ENSG00000197965	MPZL1	894	1	66
chr1	167692692	167692907	216	73	8	5.291	1	10.4	8	0.78562	6	5.32788	1.28571	tss_flanking	ENSG00000197965	MPZL1	2336	1	2
chr1	167789511	167789758	248	187	8	5.919	0.9251	20.02	10	0.982025	4	9.11659	2.2	tss_flanking	ENSG00000232194	RP1-313L4.3	54	1	12
chr1	167904230	167904743	514	240	28	19.946	0.0026	27.45	31	3.04428	11	11.0504	2.66667	tss_flanking	ENSG00000143164	DCAF6	-551	1	9
chr1	167904790	167907093	2304	1849	178	148.096	0.0005	47.88	177	17.3818	35	20.4893	4.94444	tss_flanking	ENSG00000143158	BRP44	-361	-1	429
chr1	167907343	167907563	221	138	7	5.132	1	10.76	7	0.687417	5	5.52521	1.33333	tss_flanking	ENSG00000143158	BRP44	-1203	-1	0
chr1	168105105	168106197	1093	726	51	31.59	0.0005	19.26	50	4.91012	10	19.2126	4.63636	tss_flanking	ENSG00000143147	GPR161	16259	-1	23
chr1	168106288	168106819	532	184	31	22.162	0.0019	30.98	30	2.94607	11	10.7051	2.58333	tss_flanking	ENSG00000143147	GPR161	15618	-1	43
chr1	168148083	168149568	1486	276	102	87.59	0.0002	39.65	104	10.2131	24	17.4044	4.2	tss_flanking	ENSG00000143155	TIPRL	188	1	127
chr1	168194812	168196019	1208	599	78	64.044	0.0001	35.19	77	7.56159	10	29.3841	7.09091	tss_flanking	ENSG00000213064	SFT2D2	235	1	152
chr1	168196371	168196711	341	84	12	5.279	1	8.67	12	1.17843	18	2.8353	0.684211	tss_flanking	ENSG00000213064	SFT2D2	1279	1	5
chr1	169075042	169075437	396	106	21	16.734	0.0059	21.79	21	2.06225	6	13.0237	3.14286	tss_flanking	ENSG00000143153	ATP1B1	213	1	40
chr1	169075479	169075872	394	180	22	16.57	0.0064	26.6	21	2.06225	2	30.3886	7.33333	tss_flanking	ENSG00000143153	ATP1B1	724	1	114
chr1	169075877	169077495	1619	206	115	94.406	0.0002	48.31	114	11.1951	25	18.3288	4.42308	tss_flanking	ENSG00000143153	ATP1B1	1148	1	135
chr1	169077552	169077819	268	119	13	9.879	0.0985	23.46	12	1.17843	5	8.97846	2.16667	tss_flanking	ENSG00000143153	ATP1B1	2736	1	3
chr1	169077921	169078337	417	80	16	8.082	0.2614	18.3	14	1.37483	7	7.76982	1.875	tss_flanking	ENSG00000143153	ATP1B1	3066	1	9
chr1	169078951	169079272	322	203	11	6.544	0.6302	17.43	14	1.37483	8	6.90651	1.66667	tss_flanking	ENSG00000143153	ATP1B1	4219	1	20
chr1	169336553	169338151	1599	770	131	102.618	0.0002	38.48	133	13.0609	26	20.566	4.96296	tss_flanking	ENSG00000117475	BLZF1	115	1	91
chr1	169429504	169429759	256	76	7	5.346	1	13.35	7	0.687417	2	11.0504	2.66667	tss_flanking	ENSG00000234437	RP1-206D15.3	110	-1	3
chr1	169452880	169453362	483	173	19	9.343	0.1314	10.17	19	1.86585	14	5.52521	1.33333	tss_flanking	ENSG00000117479	SLC19A2	2188	-1	22
chr1	169454227	169455270	1044	501	68	51.622	0.0002	30.98	68	6.67777	15	17.8706	4.3125	tss_flanking	ENSG00000117479	SLC19A2	513	-1	137
chr1	169455297	169456142	846	211	34	19.314	0.0033	17.99	32	3.14248	7	17.0936	4.125	tss_flanking	ENSG00000213062	Z99572.1	128	1	79
chr1	169763118	169764105	988	849	57	42.232	0.0003	29.26	56	5.49934	15	14.7627	3.5625	tss_flanking	ENSG00000171806	C1orf156	140	-1	104
chr1	169764139	169764829	691	165	62	56.725	0.0001	47.33	61	5.99035	9	25.6922	6.2	tss_flanking	ENSG00000171806	C1orf156	-197	-1	108
chr1	169861921	169863295	1375	664	105	79.468	0.0002	33.27	105	10.3113	28	15.1467	3.65517	tss_flanking	ENSG00000000457	SCYL3	823	-1	135
chr1	170043213	170043897	685	277	31	22.515	0.0019	23.16	33	3.24068	9	14.0893	3.4	tss_flanking	ENSG00000075945	KIFAP3	10859	-1	43
chr1	170499513	170499777	265	100	9	7.27	0.4105	16.69	9	0.883822	3	10.3598	2.5	tss_flanking	ENSG00000120370	GORAB	-1657	1	6
chr1	170500078	170500359	282	82	11	9.165	0.1442	20.03	12	1.17843	2	17.9569	4.33333	tss_flanking	ENSG00000120370	GORAB	-1110	1	7
chr1	170500660	170501226	567	252	43	40.907	0.0003	46.73	44	4.32091	5	31.0793	7.5	tss_flanking	ENSG00000120370	GORAB	-358	1	121
chr1	170501280	170502295	1016	85	56	43.113	0.0003	49.8	54	5.30293	18	11.9955	2.89474	tss_flanking	ENSG00000120370	GORAB	95	1	103
chr1	170630538	170630792	255	64	11	8.615	0.1927	18.84	12	1.17843	4	10.7742	2.6	tss_flanking	ENSG00000116132	PRRX1	-1721	1	1
chr1	170630883	170631146	264	117	9	5.291	1	12.71	8	0.78562	5	6.21586	1.5	tss_flanking	ENSG00000116132	PRRX1	-1323	1	8
chr1	170631973	170632184	212	86	8	7.032	0.4705	20.03	8	0.78562	0	37.2951	9	tss_flanking	ENSG00000116132	PRRX1	-264	1	7
chr1	170633364	170634301	938	218	51	42.557	0.0003	33.38	52	5.10653	7	27.4534	6.625	tss_flanking	ENSG00000116132	PRRX1	1259	1	35
chr1	171454002	171454593	592	384	31	23.444	0.0017	32.29	31	3.04428	9	13.2605	3.2	tss_flanking	ENSG00000117523	BAT2D1	-280	1	64
chr1	171454629	171455778	1150	584	93	79.263	0.0002	43.21	92	9.03463	27	13.7637	3.32143	tss_flanking	ENSG00000117523	BAT2D1	547	1	125
chr1	171710247	171711927	1681	1313	114	93.489	0.0002	41.59	114	11.1951	22	20.7195	5	tss_flanking	ENSG00000117533	VAMP4	-346	-1	179
chr1	171750004	171750404	401	254	15	9.239	0.1393	22.4	16	1.57124	3	17.6116	4.25	tss_flanking	ENSG00000010165	METTL13	-530	1	76
chr1	171750683	171751533	851	295	61	54.728	0.0001	50.91	61	5.99035	15	16.0576	3.875	tss_flanking	ENSG00000010165	METTL13	190	1	59
chr1	171810145	171810545	401	265	19	11.332	0.0479	14.68	19	1.86585	13	5.91986	1.42857	tss_flanking	ENSG00000197959	DNM3	-211	1	27
chr1	171810595	171810919	325	195	22	16.284	0.0064	25.49	22	2.16045	7	11.9137	2.875	tss_flanking	ENSG00000197959	DNM3	169	1	21
chr1	172008299	172008551	253	84	7	5.383	1	16.69	7	0.687417	2	11.0504	2.66667	intragenic	ENSG00000207949	MIR214	99664	-1	0
chr1	172111507	172111758	252	140	7	5.093	1	15.15	8	0.78562	2	12.4317	3	tss_flanking	ENSG00000208024	MIR199A2	2137	-1	5
chr1	172112652	172113131	480	246	16	7.075	0.4604	10.14	17	1.66944	14	4.97269	1.2	tss_flanking	ENSG00000208024	MIR199A2	886	-1	29
chr1	172113334	172114168	835	328	57	48.012	0.0003	30.13	58	5.69574	12	18.807	4.53846	tss_flanking	ENSG00000208024	MIR199A2	122	-1	144
chr1	172368447	172368705	259	192	9	6.039	0.868	14.3	9	0.883822	4	8.28781	2	intragenic	ENSG00000180999	C1orf105	-21191	1	6
chr1	172412652	172413328	677	244	66	59.798	0.0001	40.77	68	6.67777	6	40.8471	9.85714	tss_flanking	ENSG00000135845	PIGC	334	-1	55
chr1	172500449	172500818	370	191	12	5.726	1	10.56	13	1.27663	15	3.62592	0.875	tss_flanking	ENSG00000094975	C1orf9	-849	1	3
chr1	172501068	172502026	959	360	63	46.55	0.0003	49.02	64	6.28496	19	13.4677	3.25	tss_flanking	ENSG00000094975	C1orf9	-61	1	112
chr1	172502048	172503544	1497	411	120	93.477	0.0002	33.15	119	11.6861	20	23.6795	5.71429	tss_flanking	ENSG00000094975	C1orf9	970	1	93
chr1	173445193	173445596	404	188	13	6.243	0.7468	12.81	16	1.57124	9	7.04464	1.7	tss_flanking	ENSG00000247291	AL022310.2	913	-1	5
chr1	173445727	173446347	621	470	35	28.06	0.0005	34.09	35	3.43709	11	12.4317	3	tss_flanking	ENSG00000247291	AL022310.2	97	-1	82
chr1	173446434	173447809	1376	367	90	72.98	0.0002	55.72	90	8.83822	18	19.8471	4.78947	tss_flanking	ENSG00000117592	PRDX6	396	1	176
chr1	173683838	173684018	181	80	8	7.479	0.361	22.55	8	0.78562	6	5.32788	1.28571	tss_flanking	ENSG00000076321	KLHL20	-162	1	12
chr1	173684065	173685047	983	188	87	73.072	0.0002	40.48	87	8.54362	23	15.1943	3.66667	tss_flanking	ENSG00000076321	KLHL20	173	1	92
chr1	173792391	173794584	2194	1533	182	156.162	0.0006	47.68	183	17.9711	43	17.3291	4.18182	tss_flanking	ENSG00000120334	CENPL	-66	-1	276
chr1	173835777	173837187	1411	1137	84	53.822	0.0001	20.99	84	8.24901	28	12.1459	2.93103	tss_flanking	ENSG00000200954	SNORD74	-26	-1	273
chr1	173837267	173838410	1144	374	77	54.174	0.0001	23.96	79	7.758	23	13.813	3.33333	tss_flanking	ENSG00000234741	GAS5	379	-1	111
chr1	173990119	173992094	1976	1287	149	136.081	0.0004	71.89	147	14.4358	29	20.4433	4.93333	tss_flanking	ENSG00000135870	RC3H1	62	-1	181
chr1	174127821	174128459	639	352	29	16.924	0.0056	19.61	28	2.74967	14	8.01155	1.93333	tss_flanking	ENSG00000152061	RABGAP1L	-375	1	55
chr1	174128518	174129629	1112	292	83	72.142	0.0002	44.1	84	8.24901	11	29.3527	7.08333	tss_flanking	ENSG00000152061	RABGAP1L	262	1	102
chr1	174846521	174846802	282	207	8	6.011	0.8798	16.69	9	0.883822	3	10.3598	2.5	tss_flanking	ENSG00000250898	Z99127.2	95	1	4
chr1	174959680	174960064	385	152	16	11.092	0.0549	25.42	16	1.57124	9	7.04464	1.7	intragenic	ENSG00000252552	Z99127.1	-5829	1	25
chr1	174967965	174968191	227	150	8	5.891	0.9389	15.58	9	0.883822	5	6.90651	1.66667	tss_flanking	ENSG00000116161	CACYBP	-185	1	11
chr1	174968224	174968905	682	447	47	38.896	0.0003	46.62	47	4.61552	10	18.0825	4.36364	tss_flanking	ENSG00000116161	CACYBP	371	1	193
chr1	174969025	174970250	1226	506	98	89.817	0.0002	54.18	100	9.82025	8	46.5038	11.2222	tss_flanking	ENSG00000116161	CACYBP	1231	1	127
chr1	174991881	174993042	1162	528	92	79.781	0.0002	53.82	94	9.23103	18	20.7195	5	tss_flanking	ENSG00000120333	MRPS14	152	-1	122
chr1	176174653	176176685	2033	1053	163	140.425	0.0005	45.18	164	16.1052	41	16.2796	3.92857	tss_flanking	ENSG00000143207	RFWD2	923	-1	227
chr1	176176759	176177191	433	145	26	18.218	0.0045	26.41	25	2.45506	10	9.79468	2.36364	tss_flanking	ENSG00000236021	RP11-195C7.1	120	1	105
chr1	178006904	178007201	298	108	18	17.204	0.0052	40.05	18	1.76764	3	19.6835	4.75	tss_flanking	ENSG00000242193	RP11-568K15.1	73	-1	40
chr1	178007242	178007542	301	80	11	7.79	0.3055	30.04	11	1.08023	2	16.5756	4	tss_flanking	ENSG00000120341	SEC16B	-180	-1	19
chr1	178062191	178064841	2651	1213	180	138.286	0.0004	38.13	178	17.48	37	19.52	4.71053	tss_flanking	ENSG00000075391	RASAL2	128	1	157
chr1	178511211	178511861	651	520	32	24.994	0.0009	33.38	31	3.04428	7	16.5756	4	tss_flanking	ENSG00000213057	C1orf220	-156	1	35
chr1	178511892	178512438	547	269	35	31.017	0.0005	40.05	35	3.43709	5	24.8634	6	tss_flanking	ENSG00000213057	C1orf220	274	1	35
chr1	178693909	178695927	2019	1447	146	110.285	0.0003	50.83	148	14.534	25	23.7478	5.73077	tss_flanking	ENSG00000116191	RALGPS2	1056	1	166
chr1	178994449	178994863	415	333	16	8.703	0.186	13.29	16	1.57124	12	5.41895	1.30769	tss_flanking	ENSG00000116199	FAM20B	-157	1	16
chr1	178994916	178996270	1355	664	102	81.584	0.0002	36.12	105	10.3113	14	29.2836	7.06667	tss_flanking	ENSG00000116199	FAM20B	641	1	109
chr1	179050668	179052280	1613	847	106	86.293	0.0002	48.61	109	10.7041	23	18.9929	4.58333	tss_flanking	ENSG00000186283	TOR3A	1003	1	239
chr1	179110695	179111226	532	328	22	9.842	0.1002	14.6	21	2.06225	18	4.79821	1.15789	tss_flanking	ENSG00000234041	RP11-345I18.1	4124	1	15
chr1	179111751	179112330	580	339	31	26.407	0.0008	33.15	32	3.14248	8	15.1943	3.66667	tss_flanking	ENSG00000234041	RP11-345I18.1	5191	1	149
chr1	179197791	179198845	1055	905	76	60.044	0.0001	38.94	77	7.56159	15	20.2015	4.875	tss_flanking	ENSG00000143322	ABL2	123	-1	37
chr1	179198939	179199386	448	220	30	23.8	0.0015	27.65	29	2.84787	5	20.7195	5	tss_flanking	ENSG00000143322	ABL2	-340	-1	11
chr1	179262614	179263725	1112	463	68	55.551	0.0001	45.75	68	6.67777	11	23.8275	5.75	tss_flanking	ENSG00000057252	SOAT1	140	1	152
chr1	179334617	179335619	1003	343	71	65.622	0.0001	52.44	71	6.97238	15	18.6476	4.5	tss_flanking	ENSG00000162779	C1orf125	105	1	87
chr1	179846553	179847347	795	305	41	25.586	0.0008	26.14	41	4.0263	20	8.28781	2	tss_flanking	ENSG00000169905	TOR1AIP2	80	-1	120
chr1	179850852	179851681	830	690	61	49.463	0.0003	37.97	63	6.18676	17	14.7339	3.55556	tss_flanking	ENSG00000143337	TOR1AIP1	365	1	236
chr1	179851785	179853200	1416	670	135	131.763	0.0004	54.18	134	13.1591	19	27.9714	6.75	tss_flanking	ENSG00000143337	TOR1AIP1	1278	1	123
chr1	179923238	179925351	2114	834	152	114.897	0.0003	55.61	150	14.7304	45	13.6028	3.28261	tss_flanking	ENSG00000135837	CEP350	199	1	217
chr1	180123160	180123908	749	386	36	23.683	0.0016	22.75	35	3.43709	8	16.5756	4	tss_flanking	ENSG00000116260	QSOX1	-422	1	121
chr1	180123959	180124839	881	157	49	33.021	0.0004	26.91	47	4.61552	10	18.0825	4.36364	tss_flanking	ENSG00000116260	QSOX1	148	1	150
chr1	180148099	180148338	240	93	7	5.549	1	16.69	7	0.687417	3	8.28781	2	intragenic	ENSG00000247866	AL390718.1	18975	-1	4
chr1	180198664	180198912	249	63	7	5.366	1	13.07	8	0.78562	5	6.21586	1.5	tss_flanking	ENSG00000121454	LHX4	-715	1	2
chr1	180199851	180200067	217	135	7	5.868	0.9509	20.03	7	0.687417	2	11.0504	2.66667	tss_flanking	ENSG00000121454	LHX4	544	1	0
chr1	180470808	180472722	1915	383	153	122.78	0.0003	43.81	152	14.9268	42	14.7446	3.55814	tss_flanking	ENSG00000135847	ACBD6	898	-1	204
chr1	180601161	180602078	918	184	57	45.356	0.0003	37.68	57	5.59754	18	12.6498	3.05263	tss_flanking	ENSG00000143324	XPR1	205	1	55
chr1	180881472	180882470	999	338	44	29.875	0.0005	36.71	42	4.1245	5	29.698	7.16667	tss_flanking	ENSG00000135835	KIAA1614	-480	1	86
chr1	180882510	180882775	266	83	13	10.597	0.0686	30.04	13	1.27663	2	19.3382	4.66667	tss_flanking	ENSG00000135835	KIAA1614	303	1	4
chr1	180990809	180991214	406	296	19	15.019	0.01	20.8	19	1.86585	4	16.5756	4	tss_flanking	ENSG00000135823	STX6	942	-1	11
chr1	180991243	180991646	404	162	38	38.032	0.0003	51.17	37	3.63349	6	22.4955	5.42857	tss_flanking	ENSG00000135823	STX6	642	-1	34
chr1	180991674	180992075	402	223	38	37.299	0.0003	42.89	37	3.63349	3	39.3671	9.5	tss_flanking	ENSG00000135823	STX6	150	-1	118
chr1	180992279	180992552	274	77	11	6.96	0.4909	12.54	10	0.982025	7	5.69787	1.375	tss_flanking	ENSG00000135823	STX6	-309	-1	34
chr1	181003034	181003335	302	220	18	12.736	0.0258	26.14	17	1.66944	3	18.6476	4.5	tss_flanking	ENSG00000153029	MR1	146	1	41
chr1	181057243	181060378	3136	1759	257	204.948	0.0015	38.5	259	25.4344	50	21.1258	5.09804	tss_flanking	ENSG00000162783	IER5	1364	1	444
chr1	181065317	181065581	265	182	9	5.931	0.9185	11.85	9	0.883822	4	8.28781	2	intergenic	ENSG00000162783	IER5	7861	1	32
chr1	181073533	181073758	226	86	10	7.852	0.2963	20.33	10	0.982025	6	6.51185	1.57143	intergenic	ENSG00000162783	IER5	15981	1	11
chr1	181073968	181074488	521	224	27	20.235	0.0024	26.14	28	2.74967	8	13.3526	3.22222	intergenic	ENSG00000162783	IER5	16554	1	73
chr1	181074713	181074893	181	82	9	6.911	0.5027	22.05	8	0.78562	0	37.2951	9	intergenic	ENSG00000162783	IER5	17157	1	10
chr1	181111506	181111734	229	79	9	5.354	1	10.56	11	1.08023	5	8.28781	2	intergenic	ENSG00000237292	RP11-540K16.1	-32035	1	14
chr1	182358623	182359080	458	268	21	15.019	0.01	29.33	26	2.55326	8	12.4317	3	tss_flanking	ENSG00000135821	GLUL	2450	-1	2
chr1	182359253	182361582	2330	1234	143	110.023	0.0003	54.67	143	14.043	25	22.9509	5.53846	tss_flanking	ENSG00000135821	GLUL	854	-1	268
chr1	182557968	182558471	504	94	44	40.477	0.0003	51.13	44	4.32091	7	23.3095	5.625	tss_flanking	ENSG00000135828	RNASEL	329	-1	38
chr1	182808085	182808409	325	179	12	6.04	0.8676	8.26	12	1.17843	10	4.89734	1.18182	tss_flanking	ENSG00000135829	DHX9	-240	1	14
chr1	182808438	182809530	1093	139	113	113.055	0.0003	62.91	114	11.1951	13	34.0392	8.21429	tss_flanking	ENSG00000135829	DHX9	73	1	208
chr1	182991629	182992253	625	407	41	30.605	0.0005	45	40	3.9281	2	56.6334	13.6667	tss_flanking	ENSG00000135862	LAMC1	-561	1	150
chr1	182992528	182994480	1953	792	128	91.588	0.0002	33.02	125	12.2753	34	14.9181	3.6	tss_flanking	ENSG00000135862	LAMC1	723	1	86
chr1	183203903	183204594	692	245	31	17.876	0.0048	17.43	30	2.94607	13	9.17579	2.21429	intragenic	ENSG00000233562	RP11-548N1.1	-31589	1	49
chr1	183439420	183439825	406	267	20	12.143	0.0351	20.64	19	1.86585	11	6.90651	1.66667	tss_flanking	ENSG00000232860	RP11-74N20.1	1194	-1	38
chr1	183440028	183441470	1443	1303	94	68.218	0.0001	39.28	95	9.32923	15	24.8634	6	tss_flanking	ENSG00000116698	SMG7	-282	1	130
chr1	183441532	183442542	1011	237	87	73.951	0.0002	35.56	87	8.54362	16	21.4508	5.17647	tss_flanking	ENSG00000116698	SMG7	156	1	62
chr1	183602800	183603548	749	210	25	9.508	0.1193	12.81	24	2.35686	20	4.93322	1.19048	tss_flanking	ENSG00000162704	ARPC5	1882	-1	48
chr1	183603553	183604953	1401	681	106	84.214	0.0002	41.37	106	10.4095	19	22.1699	5.35	tss_flanking	ENSG00000162704	ARPC5	658	-1	168
chr1	183605065	183605857	793	269	65	54.371	0.0001	40.51	67	6.57957	14	18.7857	4.53333	tss_flanking	ENSG00000143344	RGL1	126	1	39
chr1	183773970	183775026	1057	458	63	34.184	0.0003	18.72	63	6.18676	33	7.80029	1.88235	tss_flanking	ENSG00000227554	RP11-444D13.1	-50356	-1	66
chr1	184005645	184006203	559	202	25	17.537	0.005	21.28	27	2.65147	5	19.3382	4.66667	tss_flanking	ENSG00000198756	GLT25D2	1016	-1	31
chr1	184006207	184006921	715	249	41	29.808	0.0005	22.88	40	3.9281	6	24.2714	5.85714	tss_flanking	ENSG00000198756	GLT25D2	407	-1	24
chr1	184020453	184021610	1158	538	84	65.538	0.0001	41.18	84	8.24901	27	12.5797	3.03571	tss_flanking	ENSG00000198860	TSEN15	180	1	147
chr1	184355162	184357602	2441	1948	158	131.122	0.0004	41.06	160	15.7124	20	31.7699	7.66667	tss_flanking	ENSG00000116667	C1orf21	918	1	185
chr1	184357643	184358427	785	76	30	16.705	0.006	20.02	27	2.65147	13	8.28781	2	tss_flanking	ENSG00000116667	C1orf21	1527	1	18
chr1	184450485	184450769	285	134	9	6.185	0.7692	13.62	9	0.883822	4	8.28781	2	intragenic	ENSG00000230470	GS1-115G20.1	73148	1	1
chr1	184461270	184461578	309	118	10	5.553	1	12.12	10	0.982025	12	3.50638	0.846154	intragenic	ENSG00000232036	GS1-115G20.2	-74257	1	6
chr1	184633083	184633369	287	165	14	10.553	0.07	16.86	14	1.37483	3	15.5396	3.75	<25kb	ENSG00000252790	AL096819.1	-13820	1	2
chr1	184723032	184724228	1197	847	128	117.575	0.0003	64.41	129	12.6681	17	29.9282	7.22222	tss_flanking	ENSG00000116406	EDEM3	168	-1	86
chr1	184724299	184724729	431	197	31	21.02	0.0021	26.39	30	2.94607	16	7.55653	1.82353	tss_flanking	ENSG00000116406	EDEM3	-449	-1	46
chr1	184724739	184725061	323	86	12	5.258	1	11.44	11	1.08023	10	4.52062	1.09091	tss_flanking	ENSG00000116406	EDEM3	-778	-1	5
chr1	184942055	184943841	1787	1019	128	101.226	0.0002	26.77	132	12.9627	21	25.0518	6.04545	tss_flanking	ENSG00000135842	FAM129A	608	-1	180
chr1	185014116	185014398	283	67	9	5.508	1	11.32	9	0.883822	2	13.813	3.33333	tss_flanking	ENSG00000121481	RNF2	-313	1	19
chr1	185014456	185015843	1388	564	109	93.386	0.0002	36.19	111	10.9005	18	24.4272	5.89474	tss_flanking	ENSG00000121481	RNF2	524	1	111
chr1	185124852	185126149	1298	696	99	84.246	0.0002	45.75	98	9.62384	23	17.0936	4.125	tss_flanking	ENSG00000121486	C1orf25	656	-1	152
chr1	185126169	185127206	1038	591	68	51.638	0.0002	48.44	68	6.67777	20	13.6157	3.28571	tss_flanking	ENSG00000116668	C1orf26	548	1	71
chr1	185284672	185286480	1809	1031	130	103.45	0.0002	38.55	129	12.6681	28	18.5761	4.48276	tss_flanking	ENSG00000116679	IVNS1ABP	758	-1	230
chr1	185286526	185287050	525	170	27	20.242	0.0024	29.14	27	2.65147	5	19.3382	4.66667	tss_flanking	ENSG00000116679	IVNS1ABP	-235	-1	58
chr1	185703212	185704019	808	621	29	18.077	0.0046	23.36	27	2.65147	15	7.25183	1.75	tss_flanking	ENSG00000143341	HMCN1	150	1	27
chr1	185704336	185704604	269	192	9	6.142	0.7889	12.71	9	0.883822	4	8.28781	2	tss_flanking	ENSG00000143341	HMCN1	845	1	2
chr1	186343358	186345561	2204	870	190	167.47	0.0008	50.25	191	18.7567	27	28.4153	6.85714	tss_flanking	ENSG00000047410	TPR	597	-1	219
chr1	186649232	186649478	247	86	7	5.458	1	16.69	9	0.883822	1	20.7195	5	tss_flanking	ENSG00000073756	PTGS2	241	-1	3
chr1	186649692	186650220	529	340	26	19.954	0.0026	22.88	26	2.55326	6	15.9836	3.85714	tss_flanking	ENSG00000073756	PTGS2	-473	-1	21
chr1	186798011	186798567	557	341	35	30.498	0.0005	33.11	35	3.43709	9	14.9181	3.6	tss_flanking	ENSG00000116711	PLA2G4A	320	1	19
chr1	188325150	188325353	204	130	7	6.065	0.8248	16.69	7	0.687417	3	8.28781	2	intergenic	ENSG00000224278	RP11-405P11.1	-113471	-1	1
chr1	190443647	190444268	622	222	26	13.546	0.0183	15.91	28	2.74967	13	8.5838	2.07143	tss_flanking	ENSG00000162670	FAM5C	2890	-1	11
chr1	190444438	190445233	796	441	32	14.53	0.012	20.23	30	2.94607	20	6.11719	1.47619	tss_flanking	ENSG00000162670	FAM5C	1880	-1	15
chr1	190446965	190448488	1524	823	91	68.471	0.0001	37.68	92	9.03463	31	12.0432	2.90625	tss_flanking	ENSG00000237457	RP11-547I7.2	107	1	28
chr1	190706206	190706460	255	184	9	6.018	0.8762	11.67	9	0.883822	11	3.45325	0.833333	tss_flanking	ENSG00000236025	RP11-463J7.1	-44527	1	1
chr1	192777147	192777415	269	142	8	5.117	1	9.85	8	0.78562	9	3.72951	0.9	tss_flanking	ENSG00000116741	RGS2	-880	1	17
chr1	192777426	192779771	2346	828	173	143.098	0.0005	39.9	174	17.0872	46	15.4294	3.7234	tss_flanking	ENSG00000116741	RGS2	85	1	380
chr1	193027559	193029545	1987	529	166	138.363	0.0004	42.89	166	16.3016	27	24.7154	5.96429	tss_flanking	ENSG00000116747	TROVE2	-464	1	337
chr1	193029556	193029851	296	105	12	6.387	0.6863	13.54	11	1.08023	7	6.21586	1.5	tss_flanking	ENSG00000116750	UCHL5	-451	-1	7
chr1	193030129	193030413	285	210	10	6.533	0.6348	14.15	11	1.08023	6	7.10384	1.71429	tss_flanking	ENSG00000116750	UCHL5	-1129	-1	4
chr1	193072917	193074187	1271	1008	71	54.218	0.0001	35.19	71	6.97238	22	12.9722	3.13043	tss_flanking	ENSG00000023572	GLRX2	1319	-1	49
chr1	193074223	193074546	324	206	23	20.753	0.0021	36.36	22	2.16045	3	23.8275	5.75	tss_flanking	ENSG00000023572	GLRX2	815	-1	156
chr1	193074575	193075058	484	301	20	12.941	0.0235	31.12	19	1.86585	3	20.7195	5	tss_flanking	ENSG00000023572	GLRX2	368	-1	60
chr1	193090726	193090998	273	190	10	7.18	0.4309	13.15	11	1.08023	4	9.94537	2.4	tss_flanking	ENSG00000134371	CDC73	-3	1	78
chr1	193091008	193092419	1412	373	105	87.193	0.0002	39.44	104	10.2131	22	18.9178	4.56522	tss_flanking	ENSG00000134371	CDC73	462	1	109
chr1	193387644	193388003	360	203	11	6.261	0.737	16.01	12	1.17843	9	5.38708	1.3	intergenic	ENSG00000232077	RP11-452J13.1	113972	1	15
chr1	196302777	196303011	235	89	8	6.66	0.5836	16.69	8	0.78562	3	9.32379	2.25	intragenic	ENSG00000227421	RP11-476B1.1	-272663	-1	0
chr1	196576820	196578033	1214	595	79	55.617	0.0001	30.5	80	7.8562	27	11.9877	2.89286	tss_flanking	ENSG00000162687	KCNT2	126	-1	47
chr1	196866897	196867191	295	82	10	5.68	1	9.95	10	0.982025	9	4.5583	1.1	tss_flanking	ENSG00000134365	CFHR4	9767	1	2
chr1	197113483	197113985	503	383	26	15.403	0.0089	24.78	26	2.55326	14	7.45903	1.8	tss_flanking	ENSG00000066279	ASPM	1958	-1	12
chr1	197114008	197116334	2327	1580	175	137.399	0.0004	46.24	174	17.0872	34	20.7195	5	tss_flanking	ENSG00000066279	ASPM	236	-1	155
chr1	197167002	197167346	345	199	12	7.581	0.3406	19.26	12	1.17843	7	6.73385	1.625	tss_flanking	ENSG00000177888	ZBTB41	2471	-1	6
chr1	197168034	197168276	243	177	9	6.128	0.7969	13.73	9	0.883822	6	5.91986	1.42857	tss_flanking	ENSG00000177888	ZBTB41	1461	-1	2
chr1	197169380	197169917	538	389	26	16.771	0.0059	26.29	24	2.35686	8	11.5108	2.77778	tss_flanking	ENSG00000177888	ZBTB41	-97	-1	32
chr1	197169936	197170574	639	334	55	49.757	0.0003	45.22	55	5.40114	7	29.0073	7	tss_flanking	ENSG00000177888	ZBTB41	-598	-1	144
chr1	197170579	197171565	987	291	59	45.673	0.0003	32.26	59	5.79395	12	19.1257	4.61538	tss_flanking	ENSG00000177888	ZBTB41	-1198	-1	136
chr1	197743767	197744514	748	470	30	19.06	0.0035	18.2	30	2.94607	6	18.3516	4.42857	tss_flanking	ENSG00000213047	DENND1B	589	-1	47
chr1	197744572	197744830	259	85	10	5.696	1	17.43	11	1.08023	6	7.10384	1.71429	tss_flanking	ENSG00000213047	DENND1B	169	-1	14
chr1	197871140	197872022	883	740	40	28.548	0.0005	34.18	39	3.8299	15	10.3598	2.5	tss_flanking	ENSG00000203724	C1orf53	103	1	94
chr1	197872142	197872456	315	193	18	12.784	0.0248	20.59	17	1.66944	7	9.32379	2.25	tss_flanking	ENSG00000203724	C1orf53	558	1	50
chr1	197886983	197887180	198	96	10	7.926	0.286	18.12	10	0.982025	7	5.69787	1.375	tss_flanking	ENSG00000143355	LHX9	5461	1	0
chr1	197887243	197887470	228	150	8	5.644	1	16.34	7	0.687417	1	16.5756	4	tss_flanking	ENSG00000143355	LHX9	5775	1	3
chr1	198125723	198126805	1083	563	83	69.14	0.0001	31.98	84	8.24901	14	23.4821	5.66667	tss_flanking	ENSG00000151414	NEK7	165	1	250
chr1	198126830	198128238	1409	308	122	91.302	0.0002	28.44	122	11.9807	37	13.4132	3.23684	tss_flanking	ENSG00000151414	NEK7	1017	1	94
chr1	198128318	198128628	311	89	14	9.074	0.1512	16.86	13	1.27663	11	4.83456	1.16667	tss_flanking	ENSG00000151414	NEK7	2286	1	66
chr1	198203675	198204079	405	214	15	8.454	0.2091	20.42	17	1.66944	9	7.45903	1.8	intragenic	ENSG00000232824	RP11-401A10.2	-36573	-1	8
chr1	199998048	199998660	613	434	23	14.687	0.0115	23.36	23	2.25866	8	11.0504	2.66667	tss_flanking	ENSG00000116833	NR5A2	1752	1	25
chr1	200004470	200004829	360	120	12	9.02	0.1554	16.69	12	1.17843	5	8.97846	2.16667	tss_flanking	ENSG00000116833	NR5A2	7860	1	1
chr1	200008618	200009456	839	86	32	19.676	0.0028	23.36	30	2.94607	10	11.6783	2.81818	tss_flanking	ENSG00000116833	NR5A2	11974	1	6
chr1	200271214	200271923	710	198	29	20.586	0.0023	18.3	31	3.04428	13	9.47178	2.28571	intergenic	ENSG00000213045	RP11-532L16.1	-26877	1	11
chr1	200378115	200379248	1134	890	96	83.982	0.0002	59.67	97	9.52564	15	25.3814	6.125	tss_flanking	ENSG00000162702	ZNF281	179	-1	53
chr1	200379326	200379634	309	74	19	11.198	0.0514	15.71	18	1.76764	12	6.05648	1.46154	tss_flanking	ENSG00000162702	ZNF281	-216	-1	41
chr1	200588938	200590283	1346	861	103	84.766	0.0002	58.52	100	9.82025	25	16.0975	3.88462	tss_flanking	ENSG00000118193	KIF14	63	-1	73
chr1	200638349	200639093	745	485	43	36.071	0.0003	36.71	42	4.1245	3	44.547	10.75	tss_flanking	ENSG00000232257	RP11-92G12.3	199	1	137
chr1	200639393	200639791	399	84	14	8.991	0.1579	15.21	14	1.37483	6	8.8798	2.14286	tss_flanking	ENSG00000118197	DDX59	-351	-1	36
chr1	200707583	200707840	258	177	9	6.863	0.5141	14.66	9	0.883822	8	4.60434	1.11111	tss_flanking	ENSG00000118200	CAMSAP1L1	-926	1	83
chr1	200707992	200709990	1999	998	165	139.597	0.0005	44.76	164	16.1052	33	20.1101	4.85294	tss_flanking	ENSG00000118200	CAMSAP1L1	304	1	153
chr1	201083395	201083637	243	162	7	5.509	1	13.35	9	0.883822	2	13.813	3.33333	tss_flanking	ENSG00000232237	RP5-894H24.3	1239	-1	19
chr1	201122990	201123696	707	222	34	23.231	0.0018	22.38	35	3.43709	10	13.5619	3.27273	tss_flanking	ENSG00000116857	TMEM9	17490	-1	42
chr1	201140053	201140544	492	313	21	12.066	0.0356	19.8	20	1.96405	2	29.0073	7	tss_flanking	ENSG00000116857	TMEM9	336	-1	67
chr1	201436735	201438912	2178	424	169	149.727	0.0005	41.59	172	16.8908	34	20.4827	4.94286	tss_flanking	ENSG00000174307	PHLDA3	1206	-1	169
chr1	201461284	201461526	243	67	7	5.443	1	16.34	7	0.687417	7	4.1439	1	intragenic	ENSG00000224536	RP11-134G8.7	-15018	1	6
chr1	201475440	201476248	809	577	60	54.165	0.0001	49.35	61	5.99035	12	19.7632	4.76923	tss_flanking	ENSG00000224536	RP11-134G8.7	-352	1	122
chr1	201476383	201476684	302	82	11	7.715	0.3163	32.91	10	0.982025	2	15.1943	3.66667	tss_flanking	ENSG00000224536	RP11-134G8.7	96	1	9
chr1	201507709	201509716	2008	860	126	96.926	0.0002	38.58	125	12.2753	25	20.082	4.84615	intergenic	ENSG00000242150	RP11-134G8.6	19385	1	218
chr1	201577574	201577800	227	69	7	5.238	1	11.44	7	0.687417	5	5.52521	1.33333	<25kb	ENSG00000134369	NAV1	-14768	1	2
chr1	201616843	201618580	1738	1579	97	70.081	0.0001	33.07	97	9.52564	15	25.3814	6.125	tss_flanking	ENSG00000236390	RP11-25B7.1	24850	-1	141
chr1	201618586	201620094	1509	82	90	67.476	0.0001	29.43	91	8.93642	22	16.5756	4	tss_flanking	ENSG00000236390	RP11-25B7.1	24604	-1	136
chr1	201798003	201799505	1503	571	120	96.143	0.0002	59.48	119	11.6861	34	14.2077	3.42857	tss_flanking	ENSG00000231871	RP11-90L20.3	113	-1	155
chr1	201857668	201858397	730	499	26	14.383	0.0128	20.33	25	2.45506	12	8.28781	2	tss_flanking	ENSG00000198892	SHISA4	359	1	47
chr1	201915112	201915640	529	390	24	12.554	0.0284	18.3	24	2.35686	15	6.47485	1.5625	tss_flanking	ENSG00000163431	LMOD1	214	-1	56
chr1	201924245	201925460	1216	522	109	111.055	0.0003	66.75	110	10.8023	14	30.6649	7.4	tss_flanking	ENSG00000134375	TIMM17A	148	1	173
chr1	201951716	201952887	1172	959	83	75.636	0.0002	46.73	83	8.15081	15	21.7555	5.25	tss_flanking	ENSG00000176393	RNPEP	1175	1	211
chr1	202112465	202114517	2053	773	137	122.01	0.0003	46.73	137	13.4537	24	22.8744	5.52	tss_flanking	ENSG00000143862	ARL8A	631	-1	89
chr1	202309928	202310446	519	327	28	18.18	0.0045	19.79	28	2.74967	18	6.32491	1.52632	tss_flanking	ENSG00000077152	UBE2T	853	-1	11
chr1	202310681	202311158	478	126	60	68.807	0.0001	94.77	59	5.79395	5	41.439	10	tss_flanking	ENSG00000077152	UBE2T	301	-1	117
chr1	202317737	202318678	942	280	86	76.834	0.0002	47.89	88	8.64182	19	18.4404	4.45	tss_flanking	ENSG00000077157	PPP1R12B	190	1	86
chr1	202775830	202776740	911	461	65	60.805	0.0001	46.41	65	6.38316	9	27.3498	6.6	tss_flanking	ENSG00000117139	KDM5B	2307	-1	57
chr1	202776781	202777806	1026	269	69	60.306	0.0001	50.07	69	6.77597	8	32.2304	7.77778	tss_flanking	ENSG00000117139	KDM5B	1548	-1	136
chr1	202779549	202780605	1057	610	52	38.885	0.0003	33.38	50	4.91012	11	17.6116	4.25	tss_flanking	ENSG00000228288	RP11-480I12.3	69	1	57
chr1	202829871	202830132	262	137	8	6.272	0.7314	16.69	8	0.78562	5	6.21586	1.5	tss_flanking	ENSG00000214796	RP11-480I12.5	740	-1	6
chr1	202830172	202830737	566	436	27	17.16	0.0053	34.53	24	2.35686	10	9.41797	2.27273	tss_flanking	ENSG00000214796	RP11-480I12.5	140	-1	43
chr1	202830776	202831267	492	237	26	17.299	0.0051	22.88	25	2.45506	8	11.9713	2.88889	tss_flanking	ENSG00000234996	RP11-480I12.7	131	1	23
chr1	202857031	202858015	985	791	49	32.328	0.0004	30.69	46	4.51731	11	16.2303	3.91667	tss_flanking	ENSG00000183155	RABIF	441	-1	79
chr1	202858018	202858260	243	106	37	34.633	0.0003	46.06	36	3.53529	8	17.0361	4.11111	tss_flanking	ENSG00000183155	RABIF	139	-1	157
chr1	202895528	202896757	1230	219	67	41.394	0.0003	22.88	66	6.48136	21	12.6201	3.04545	tss_flanking	ENSG00000117153	KLHL12	2017	-1	183
chr1	202926577	202927532	956	450	71	59.519	0.0001	33.04	73	7.16878	13	21.9035	5.28571	tss_flanking	ENSG00000159346	ADIPOR1	673	-1	102
chr1	202935830	202936362	533	437	37	31.565	0.0005	36.81	39	3.8299	9	16.5756	4	tss_flanking	ENSG00000159348	CYB5R1	141	-1	59
chr1	202976068	202976473	406	223	35	28.06	0.0005	29.72	35	3.43709	10	13.5619	3.27273	tss_flanking	ENSG00000163444	TMEM183A	-223	1	125
chr1	202976621	202977172	552	240	47	46.882	0.0003	50.07	47	4.61552	6	28.4153	6.85714	tss_flanking	ENSG00000163444	TMEM183A	347	1	11
chr1	202995283	202995591	309	120	11	7.19	0.4293	19.26	11	1.08023	3	12.4317	3	tss_flanking	ENSG00000143847	PPFIA4	-223	1	38
chr1	202995641	202995880	240	64	11	6.189	0.7678	10.98	10	0.982025	8	5.06477	1.22222	tss_flanking	ENSG00000143847	PPFIA4	79	1	24
chr1	203236524	203236834	311	203	15	12.034	0.036	33.38	15	1.47304	4	13.2605	3.2	tss_flanking	ENSG00000133063	CHIT1	6042	-1	15
chr1	203274560	203275038	479	373	31	27.722	0.0006	33.38	34	3.33888	7	18.1296	4.375	tss_flanking	ENSG00000159388	BTG2	314	1	149
chr1	203275120	203275675	556	142	25	16.23	0.0065	25.73	23	2.25866	10	9.04125	2.18182	tss_flanking	ENSG00000159388	BTG2	643	1	7
chr1	203296250	203296525	276	194	9	6.018	0.877	15.15	9	0.883822	5	6.90651	1.66667	<25kb	ENSG00000202300	AL359837.1	-8217	-1	16
chr1	203456522	203456973	452	288	15	10.807	0.0624	23.36	16	1.57124	5	11.7411	2.83333	intragenic	ENSG00000188770	OPTC	-6461	1	18
chr1	203525108	203525351	244	172	7	5.342	1	12.71	7	0.687417	1	16.5756	4	intergenic	ENSG00000188770	OPTC	62009	1	29
chr1	203595832	203597783	1952	1512	99	59.574	0.0001	22.88	97	9.52564	36	10.9757	2.64865	tss_flanking	ENSG00000058668	ATP2B4	1655	1	145
chr1	203597788	203598843	1056	73	50	32.78	0.0004	28.96	47	4.61552	15	12.4317	3	tss_flanking	ENSG00000058668	ATP2B4	2172	1	76
chr1	203764455	203764705	251	61	7	5.105	1	12.12	8	0.78562	4	7.45903	1.8	tss_flanking	ENSG00000058673	ZC3H11A	-266	1	39
chr1	203764850	203765475	626	420	62	62.493	0.0001	64.95	62	6.08855	6	37.2951	9	tss_flanking	ENSG00000058673	ZC3H11A	488	1	13
chr1	203765606	203766199	594	116	28	16.553	0.0064	25.68	26	2.55326	10	10.1714	2.45455	tss_flanking	ENSG00000058673	ZC3H11A	940	1	9
chr1	203830503	203831813	1311	388	112	102.284	0.0002	49.07	115	11.2933	28	16.5756	4	tss_flanking	ENSG00000182004	SNRPE	160	1	50
chr1	204041853	204042071	219	121	7	5.839	0.9666	16.69	7	0.687417	3	8.28781	2	tss_flanking	ENSG00000143842	SOX13	-269	1	5
chr1	204042180	204043125	946	350	58	48.491	0.0003	40.05	56	5.49934	11	19.6835	4.75	tss_flanking	ENSG00000143842	SOX13	287	1	155
chr1	204043150	204044545	1396	537	93	79.708	0.0002	43.39	94	9.23103	21	17.8941	4.31818	tss_flanking	ENSG00000143842	SOX13	1444	1	47
chr1	204057025	204057268	244	164	7	5.214	1	15.25	7	0.687417	2	11.0504	2.66667	tss_flanking	ENSG00000143842	SOX13	14946	1	2
chr1	204120581	204121317	737	212	33	25.628	0.0008	26.7	34	3.33888	3	36.2592	8.75	tss_flanking	ENSG00000143845	ETNK2	514	-1	13
chr1	204121449	204121823	375	174	14	9.843	0.1	20.03	13	1.27663	7	7.25183	1.75	tss_flanking	ENSG00000143845	ETNK2	-316	-1	8
chr1	204376569	204381138	4570	3467	355	259.918	0.0042	43.05	359	35.2547	110	13.4397	3.24324	tss_flanking	ENSG00000158615	PPP1R15B	883	-1	214
chr1	204386525	204386820	296	144	11	7.909	0.2886	16.15	11	1.08023	6	7.10384	1.71429	tss_flanking	ENSG00000158615	PPP1R15B	-5750	-1	12
[truncated: 22,844 more rows]
