# Supplementary material for: Genomewide Analyses Define Different Modes of Transcriptional Regulation by Peroxisome Proliferator-Activated Receptor-β/δ (PPARβ/δ)
Source: PLoS One. 2011 Jan 19;6(1):e16344. doi: 10.1371/journal.pone.0016344 (PMC3023804; doi:10.1371/journal.pone.0016344)
Supplement: Dataset S5 — ChIP-Seq data set of RNA polymerase II enrichment in genes (complete list). (XLS) [file pone.0016344.s010.xls]

## Sheet: S5_PolII_per_gene
Ensembl#	chr	TSS - Transcription start site	TES - Transcription end site	strand	GeneName	POL II tag count
ENSG00000224777	chr11	87586	86649	-1	OR4F2P	1
ENSG00000230724	chr11	139099	127926	-1	AC069287.3	1
ENSG00000226743	chr11	128171	129275	1	AC069287.1	1
ENSG00000222225	chr11	153102	152999	-1	AC069287.2	1
ENSG00000177951	chr11	207428	167784	-1	BET1L	596
ENSG00000188076	chr11	193080	194573	1	SCGB1C1	21
ENSG00000177947	chr11	196738	200258	1	ODF3	67
ENSG00000177963	chr11	208530	215113	1	RIC8A	513
ENSG00000142082	chr11	236431	215427	-1	SIRT3	498
ENSG00000185627	chr11	236808	252984	1	PSMD13	435
ENSG00000174885	chr11	278570	285304	1	NLRP6	9
ENSG00000142102	chr11	289135	295688	1	ATHL1	96
ENSG00000206013	chr11	299526	298203	-1	IFITM5	30
ENSG00000185201	chr11	308107	309409	1	IFITM2	77
ENSG00000185885	chr11	311317	315271	1	IFITM1	45
ENSG00000251661	chr11	318653	325626	1	AC136475.1	63
ENSG00000142089	chr11	320914	319673	-1	IFITM3	35
ENSG00000182272	chr11	369804	382117	1	B4GALNT4	58
ENSG00000184363	chr11	394217	404908	1	PKP3	46
ENSG00000185187	chr11	417397	405716	-1	SIGIRR	75
ENSG00000185101	chr11	442011	417930	-1	ANO9	51
ENSG00000243562	chr11	440692	440473	-1	AC138230.1	4
ENSG00000174915	chr11	450280	491399	1	PTDSS2	490
ENSG00000023191	chr11	507300	494513	-1	RNH1	666
ENSG00000174775	chr11	537287	532242	-1	HRAS	276
ENSG00000161328	chr11	537522	554916	1	LRRC56	110
ENSG00000185522	chr11	560779	554855	-1	C11orf35	184
ENSG00000099849	chr11	560404	564024	1	RASSF7	163
ENSG00000247095	chr11	568420	565660	-1	AP006284.2	198
ENSG00000199038	chr11	568198	568089	-1	MIR210	140
ENSG00000246532	chr11	575885	573801	-1	AP006284.1	171
ENSG00000070047	chr11	576483	612220	1	PHRF1	540
ENSG00000185507	chr11	615999	612555	-1	IRF7	286
ENSG00000099834	chr11	626078	616575	-1	MUPCDH	106
ENSG00000070031	chr11	627171	626319	-1	SCT	21
ENSG00000215211	chr11	637413	627013	-1	AP006284.3	140
ENSG00000069696	chr11	637293	640706	1	DRD4	123
ENSG00000177030	chr11	695740	644225	-1	DEAF1	686
ENSG00000177042	chr11	695609	704129	1	TMEM80	416
ENSG00000177106	chr11	706120	727726	1	EPS8L2	396
ENSG00000177156	chr11	747329	765024	1	TALDO1	545
ENSG00000177225	chr11	777501	767225	-1	PDDC1	407
ENSG00000177236	chr11	780117	780755	1	AP006621.1	63
ENSG00000184524	chr11	790123	787104	-1	CEND1	304
ENSG00000177542	chr11	796221	790475	-1	SLC25A22	453
ENSG00000177595	chr11	805245	799180	-1	LRDD	267
ENSG00000177600	chr11	808836	812875	1	RPLP2	322
ENSG00000199785	chr11	811681	811814	1	SNORA52	7
ENSG00000177666	chr11	818902	825573	1	PNPLA2	366
ENSG00000177685	chr11	827585	831991	1	EFCAB4A	73
ENSG00000177697	chr11	832843	838834	1	CD151	700
ENSG00000177700	chr11	842545	839721	-1	POLR2L	485
ENSG00000214063	chr11	842812	867116	1	TSPAN4	1374
ENSG00000250397	chr11	866493	856880	-1	AP006623.1	603
ENSG00000177830	chr11	915058	867860	-1	CHID1	778
ENSG00000183020	chr11	925841	1012240	1	AP2A2	579
ENSG00000222561	chr11	948421	948524	1	AP006477.1	6
ENSG00000184956	chr11	1036706	1012824	-1	MUC6	143
ENSG00000198788	chr11	1074875	1104416	1	MUC2	43
ENSG00000117983	chr11	1142474	1288726	1	MUC5B	233
ENSG00000215182	chr11	1213090	1222363	1	MUC5AC	15
ENSG00000227631	chr11	1286247	1299533	1	AC136297.1	92
ENSG00000078902	chr11	1330852	1295601	-1	TOLLIP	451
ENSG00000174672	chr11	1411129	1483326	1	BRSK2	126
ENSG00000182208	chr11	1507786	1490688	-1	AC091196.1	96
ENSG00000184545	chr11	1593459	1575281	-1	DUSP8	26
ENSG00000205872	chr11	1576710	1575837	-1	AP006285.2	2
ENSG00000233930	chr11	1593971	1620414	1	AP006285.1	22
ENSG00000205869	chr11	1606513	1605572	-1	KRTAP5-1	4
ENSG00000197001	chr11	1606061	1606658	1	AP006285.3	3
ENSG00000205867	chr11	1619524	1618409	-1	KRTAP5-2	1
ENSG00000196224	chr11	1643354	1628311	-1	KRTAP5-3	12
ENSG00000241598	chr11	1643368	1642188	-1	KRTAP5-4	1
ENSG00000185940	chr11	1651033	1652160	1	KRTAP5-5	6
ENSG00000231487	chr11	1684573	1683814	-1	AP006285.7	1
ENSG00000205866	chr11	1686827	1689086	1	FAM99A	1
ENSG00000205865	chr11	1706859	1704499	-1	FAM99B	2
ENSG00000227306	chr11	1709527	1710286	1	AP006285.6	1
ENSG00000205864	chr11	1718425	1718985	1	KRTAP5-6	5
ENSG00000244242	chr11	1771821	1753640	-1	AC068580.3	182
ENSG00000250644	chr11	1780281	1768897	-1	RP11-295K3.1	196
ENSG00000117984	chr11	1785222	1773982	-1	CTSD	276
ENSG00000235027	chr11	1781578	1783716	1	AC068580.6	41
ENSG00000229512	chr11	1784979	1784239	-1	AC068580.5	157
ENSG00000230834	chr11	1799618	1798160	-1	AC068580.7	2
ENSG00000230980	chr11	1813783	1814100	1	AC139143.1	3
ENSG00000230080	chr11	1825325	1824119	-1	AC139143.2	1
ENSG00000149043	chr11	1849537	1858751	1	SYT8	17
ENSG00000130598	chr11	1860219	1862910	1	TNNI2	3
ENSG00000130592	chr11	1874200	1913497	1	LSP1	53
ENSG00000249086	chr11	1885407	1887897	1	AC051649.12	13
ENSG00000184682	chr11	1912084	1910375	-1	C11orf89	1
ENSG00000229671	chr11	1923877	1929145	1	AC051649.16	11
ENSG00000130595	chr11	1940792	1959936	1	TNNT3	27
ENSG00000252187	chr11	1941488	1941339	-1	AC051649.1	3
ENSG00000214026	chr11	1961860	2005752	1	MRPL23	370
ENSG00000226416	chr11	2011150	2004467	-1	AC051649.7	24
ENSG00000232987	chr11	2012326	2014699	1	AC051649.6	13
ENSG00000130600	chr11	2022700	2016406	-1	H19	14
ENSG00000211502	chr11	2018061	2017989	-1	MIR675	2
ENSG00000233458	chr11	2018843	2026210	1	AC123789.1	14
ENSG00000167244	chr11	2170833	2150342	-1	IGF2	26
ENSG00000240801	chr11	2151194	2150351	-1	AC132217.4	4
ENSG00000129965	chr11	2182571	2153768	-1	INS	28
ENSG00000207805	chr11	2155439	2155364	-1	MIR483	2
ENSG00000099869	chr11	2161731	2169894	1	IGF2AS	7
ENSG00000180176	chr11	2193107	2185159	-1	TH	15
ENSG00000183734	chr11	2292182	2289725	-1	ASCL2	4
ENSG00000110665	chr11	2324279	2316875	-1	C11orf21	13
ENSG00000064201	chr11	2323227	2339430	1	TSPAN32	45
ENSG00000207308	chr11	2342948	2343057	1	AC129929.2	3
ENSG00000238184	chr11	2399222	2349979	-1	AC129929.5	217
ENSG00000236264	chr11	2356979	2356545	-1	AC129929.6	2
ENSG00000199550	chr11	2393868	2393980	1	AC129929.1	2
ENSG00000110651	chr11	2397419	2418627	1	CD81	301
ENSG00000184281	chr11	2421718	2425106	1	TSSC4	307
ENSG00000223961	chr11	2425107	2423044	-1	AC124057.3	64
ENSG00000070985	chr11	2444275	2425745	-1	TRPM5	70
ENSG00000230483	chr11	2425745	2429138	1	AC124057.5	70
ENSG00000053918	chr11	2466221	2870221	1	KCNQ1	1653
ENSG00000236041	chr11	2792586	2792807	1	AC013791.2	2
ENSG00000229414	chr11	2883058	2861365	-1	KCNQ1OT1	36
ENSG00000237941	chr11	2891263	2893335	1	KCNQ1DN	5
ENSG00000129757	chr11	2907043	2904443	-1	CDKN1C	158
ENSG00000235987	chr11	2925009	2909010	-1	SLC22A18AS	172
ENSG00000110628	chr11	2920951	2946476	1	SLC22A18	173
ENSG00000240232	chr11	2923761	2924295	1	AC013791.7	63
ENSG00000181649	chr11	2950685	2949503	-1	PHLDA2	239
ENSG00000205531	chr11	3013607	2965661	-1	NAP1L4	783
ENSG00000224636	chr11	2965668	2973238	1	AC131971.3	173
ENSG00000207008	chr11	2985123	2985001	-1	SNORA54	17
ENSG00000183562	chr11	3011093	3012563	1	AC131971.1	30
ENSG00000110619	chr11	3078667	3022152	-1	CARS	585
ENSG00000247473	chr11	3050624	3062490	1	AC108448.1	91
ENSG00000201616	chr11	3069751	3069589	-1	AC108448.2	7
ENSG00000236710	chr11	3106673	3105623	-1	AC108448.2	30
ENSG00000021762	chr11	3186582	3108346	-1	OSBPL5	435
ENSG00000234791	chr11	3210776	3211159	1	AC108448.3	1
ENSG00000182170	chr11	3240043	3239174	-1	MRGPRG	3
ENSG00000236301	chr11	3239562	3244361	1	C11orf36	10
ENSG00000224513	chr11	3247291	3254185	1	AC109309.4	14
ENSG00000184350	chr11	3253616	3248883	-1	MRGPRE	8
ENSG00000236987	chr11	3297283	3297593	1	AC109309.5	1
ENSG00000232390	chr11	3343099	3343406	1	AC109309.6	1
ENSG00000005801	chr11	3400448	3379157	-1	ZNF195	213
ENSG00000189398	chr11	3412982	3412010	-1	OR7E12P	1
ENSG00000223756	chr11	3422978	3430044	1	TSSC2	6
ENSG00000166492	chr11	3443749	3429460	-1	AC123788.4	23
ENSG00000182139	chr11	3436152	3436887	1	AC123788.1	1
ENSG00000237226	chr11	3571749	3570975	-1	AC127526.2	1
ENSG00000221019	chr11	3578572	3578719	1	AC127526.1	1
ENSG00000223688	chr11	3580887	3581245	1	AC127526.3	1
ENSG00000231800	chr11	3601833	3602878	1	AP006294.1	2
ENSG00000230851	chr11	3612845	3612507	-1	AP006294.2	1
ENSG00000238161	chr11	3621936	3620825	-1	OR7E117P	2
ENSG00000182048	chr11	3625542	3658789	1	TRPC2	57
ENSG00000167311	chr11	3663546	3659733	-1	ART5	28
ENSG00000129744	chr11	3666361	3685646	1	ART1	50
ENSG00000201279	chr11	3685141	3685045	-1	AC060812.1	14
ENSG00000200201	chr11	3686489	3686394	-1	AC060812.3	6
ENSG00000129749	chr11	3692614	3686818	-1	CHRNA10	96
ENSG00000110713	chr11	3819018	3696241	-1	NUP98	949
ENSG00000238686	chr11	3713273	3713375	1	AC060812.2	8
ENSG00000251934	chr11	3736105	3736002	-1	AC090587.1	8
ENSG00000238304	chr11	3802625	3802686	1	RNU7-50P	6
ENSG00000148985	chr11	3819049	3847601	1	PGAP2	375
ENSG00000249611	chr11	3819210	3846350	1	PGAP2	331
ENSG00000250404	chr11	3837982	3843130	1	AC090587.2	21
ENSG00000249390	chr11	3843130	3837982	-1	AC090587.2	23
ENSG00000177105	chr11	3862184	3848208	-1	RHOG	350
ENSG00000228661	chr11	3876739	3875548	-1	AC090587.5	182
ENSG00000229368	chr11	3875842	3876629	1	AC090587.4	74
ENSG00000167323	chr11	3876932	4114439	1	STIM1	754
ENSG00000230593	chr11	3914117	3913628	-1	AC090804.1	6
ENSG00000206976	chr11	3943797	3943933	1	AC087441.2	5
ENSG00000224555	chr11	4010692	4010387	-1	AC087441.1	10
ENSG00000240385	chr11	4040178	4040348	1	RP11-438N5.1	3
ENSG00000248835	chr11	4099132	4100803	1	AC015689.1	3
ENSG00000167325	chr11	4115924	4160106	1	RRM1	643
ENSG00000231548	chr11	4168525	4167512	-1	OR55B1P	43
ENSG00000237565	chr11	4254518	4255102	1	AC018793.5	1
ENSG00000236175	chr11	4299937	4300522	1	AC018793.4	1
ENSG00000186223	chr11	4309313	4308729	-1	AC018793.1	1
ENSG00000186232	chr11	4351095	4351679	1	AC018793.3	1
ENSG00000229542	chr11	4360474	4359890	-1	AC018793.2	1
ENSG00000221996	chr11	4389525	4388581	-1	OR52B4	5
ENSG00000175800	chr11	4399512	4400439	1	OR52B3P	2
ENSG00000132109	chr11	4414926	4406158	-1	TRIM21	130
ENSG00000237272	chr11	4439290	4440193	1	OR51R1P	5
ENSG00000171999	chr11	4453459	4452560	-1	AC009758.1	4
ENSG00000221030	chr11	4467872	4467957	1	AC010930.2	5
ENSG00000181963	chr11	4470525	4471588	1	OR52K2	1
ENSG00000225101	chr11	4496689	4496988	1	AC010930.1	4
ENSG00000196778	chr11	4510109	4511138	1	OR52K1	4
ENSG00000226616	chr11	4537154	4536196	-1	OR52M2P	4
ENSG00000197790	chr11	4566421	4567374	1	OR52M1	5
ENSG00000171987	chr11	4599050	4592653	-1	C11orf40	6
ENSG00000226288	chr11	4608021	4609135	1	OR52I2	2
ENSG00000232268	chr11	4614980	4616243	1	OR52I1	7
ENSG00000167333	chr11	4629451	4619905	-1	TRIM68	217
ENSG00000197428	chr11	4660945	4662068	1	OR51D1	3
ENSG00000180785	chr11	4664650	4675738	1	OR51E1	10
ENSG00000237526	chr11	4682083	4682993	1	OR51A9P	1
ENSG00000180723	chr11	4682963	4682083	-1	AC090719.1	1
ENSG00000167332	chr11	4719072	4701401	-1	OR51E2	36
ENSG00000197674	chr11	4713394	4711988	-1	OR51C1P	4
ENSG00000167346	chr11	4726157	5013659	1	MMP26	338
ENSG00000197426	chr11	4729750	4731698	1	AC103710.2	14
ENSG00000201980	chr11	4777875	4778027	1	AC103710.1	1
ENSG00000188069	chr11	4791168	4790209	-1	OR51F1	3
ENSG00000176951	chr11	4807963	4808935	1	OR51N1P	5
ENSG00000231070	chr11	4816514	4815008	-1	OR52Y1P	8
ENSG00000176937	chr11	4827269	4824663	-1	OR52R1	3
ENSG00000176925	chr11	4842551	4843686	1	OR51F2	4
ENSG00000197984	chr11	4853363	4854302	1	OR51A8P	4
ENSG00000176922	chr11	4870438	4869467	-1	OR51S1	4
ENSG00000176904	chr11	4881794	4880886	-1	OR51H1P	1
ENSG00000198217	chr11	4897787	4898692	1	OR51H2P	4
ENSG00000176900	chr11	4903049	4904113	1	OR51T1	4
ENSG00000197023	chr11	4911826	4910823	-1	OR51A6P	2
ENSG00000176895	chr11	4928563	4929610	1	OR51A7	1
ENSG00000176893	chr11	4936893	4935949	-1	OR51G2	2
ENSG00000176879	chr11	4945569	4944604	-1	OR51G1	5
ENSG00000227023	chr11	4959524	4958601	-1	OR51A3P	8
ENSG00000205497	chr11	4968330	4967389	-1	OR51A4	1
ENSG00000205496	chr11	4976943	4976002	-1	OR51A2	4
ENSG00000225003	chr11	4995114	4994173	-1	OR51A5P	2
ENSG00000176798	chr11	5020213	5021160	1	OR51L1	2
ENSG00000224300	chr11	5036368	5037309	1	OR51P1P	4
ENSG00000230261	chr11	5058243	5059181	1	OR52J2P	1
ENSG00000205495	chr11	5067756	5068691	1	OR52J3	7
ENSG00000176787	chr11	5080857	5079880	-1	OR52E2	5
ENSG00000236621	chr11	5090802	5091727	1	OR52E1P	4
ENSG00000237354	chr11	5098296	5097360	-1	OR52S1P	3
ENSG00000226157	chr11	5113906	5114841	1	OR52E3P	2
ENSG00000203560	chr11	5125383	5126314	1	OR52J1P	2
ENSG00000236897	chr11	5128760	5127292	-1	AC113331.9	5
ENSG00000205494	chr11	5145743	5141894	-1	OR52A4	9
ENSG00000248953	chr11	5142808	5141894	-1	AC113331.1	5
ENSG00000171944	chr11	5153872	5152922	-1	OR52A5	5
ENSG00000182070	chr11	5207612	5172239	-1	OR52A1	35
ENSG00000176752	chr11	5192526	5191581	-1	OR51A1P	8
ENSG00000176748	chr11	5199891	5198944	-1	OR52Z1P	3
ENSG00000176742	chr11	5221930	5220965	-1	OR51V1	6
ENSG00000224091	chr11	5226271	5228538	1	AC104389.16	13
ENSG00000197231	chr11	5242584	5243169	1	AC104389.1	1
ENSG00000221031	chr11	5245869	5245678	-1	AC104389.2	2
ENSG00000244734	chr11	5250625	5246694	-1	HBB	8
ENSG00000223609	chr11	5256600	5253908	-1	HBD	11
ENSG00000229988	chr11	5264767	5263184	-1	HBBP1	5
ENSG00000213934	chr11	5271122	5269313	-1	HBG1	4
ENSG00000196565	chr11	5667019	5274420	-1	HBG2	700
ENSG00000213931	chr11	5526847	5289582	-1	HBE1	279
ENSG00000229093	chr11	5313610	5312991	-1	OR51AB1P	1
ENSG00000183251	chr11	5323226	5322244	-1	OR51B4	3
ENSG00000167355	chr11	5526882	5326206	-1	AC104389.28	212
ENSG00000223735	chr11	5336914	5336002	-1	OR51B3P	6
ENSG00000184881	chr11	5345582	5344541	-1	OR51B2	3
ENSG00000236359	chr11	5352590	5351822	-1	OR51B8P	2
ENSG00000242180	chr11	5364754	5363816	-1	OR51B5	3
ENSG00000176239	chr11	5372738	5373676	1	OR51B6	3
ENSG00000230087	chr11	5375922	5376808	1	AC104389.31	6
ENSG00000236248	chr11	5383845	5384079	1	AC104389.32	4
ENSG00000184698	chr11	5410607	5411664	1	OR51M1	3
ENSG00000184321	chr11	5423827	5424777	1	OR51J1	7
ENSG00000167360	chr11	5443341	5444436	1	OR51Q1	6
ENSG00000167359	chr11	5462744	5451381	-1	OR51I1	15
ENSG00000248424	chr11	5452832	5451883	-1	OR51K1P	4
ENSG00000187918	chr11	5474638	5475707	1	OR51I2	8
ENSG00000230484	chr11	5490652	5489716	-1	OR51A10P	3
ENSG00000181609	chr11	5509915	5510979	1	OR52D1	7
ENSG00000175520	chr11	5531215	5528530	-1	UBQLN3	5
ENSG00000175518	chr11	5537935	5535623	-1	UBQLNL	6
ENSG00000224295	chr11	5576542	5539671	-1	AC087380.14	51
ENSG00000249633	chr11	5549404	5548507	-1	OR52V1P	2
ENSG00000181616	chr11	5573008	5549360	-1	OR52H1	30
ENSG00000248553	chr11	5573793	5572892	-1	OR52H2P	4
ENSG00000231049	chr11	5582197	5583147	1	OR52B5P	7
ENSG00000233646	chr11	5588846	5587908	-1	OR52T1P	9
ENSG00000229534	chr11	5593422	5592477	-1	AC015691.7	3
ENSG00000239920	chr11	5646126	5593552	-1	AC015691.13	243
ENSG00000187747	chr11	5602107	5603114	1	OR52B6	4
ENSG00000121236	chr11	5617339	5634188	1	TRIM6	84
ENSG00000242885	chr11	5617884	5665628	1	TRIM6-TRIM34	281
ENSG00000239456	chr11	5640994	5665628	1	TRIM34	181
ENSG00000132256	chr11	5959849	5684787	-1	TRIM5	639
ENSG00000132274	chr11	5710919	5758319	1	TRIM22	232
ENSG00000232381	chr11	5740520	5741442	1	OR52U1P	2
ENSG00000181109	chr11	5747732	5748694	1	OR52P1P	5
ENSG00000181023	chr11	5757681	5758768	1	OR56B1	8
ENSG00000181074	chr11	5775923	5776959	1	OR52N4	3
ENSG00000181017	chr11	5786326	5787290	1	AC131574.1	3
ENSG00000181009	chr11	5799864	5798890	-1	OR52N5	1
ENSG00000181001	chr11	5810046	5809084	-1	OR52N1	7
ENSG00000236965	chr11	5821594	5822527	1	OR52N3P	2
ENSG00000180988	chr11	5841544	5842578	1	OR52N2	6
ENSG00000205409	chr11	5863182	5862186	-1	OR52E6	2
ENSG00000183269	chr11	5878932	5877979	-1	OR52E8	2
ENSG00000233563	chr11	5895190	5896122	1	OR52E7P	3
ENSG00000180974	chr11	5905501	5906527	1	OR52E4	3
ENSG00000180947	chr11	5922007	5923320	1	OR52E5	3
ENSG00000184478	chr11	5968577	5969524	1	OR56A3	4
ENSG00000188691	chr11	5989520	5988407	-1	AC025016.1	4
ENSG00000183313	chr11	6008160	6007171	-1	OR52L1	2
ENSG00000183389	chr11	6024378	6023281	-1	OR56A4	2
ENSG00000202147	chr11	6038226	6038344	1	AC111177.1	1
ENSG00000180934	chr11	6048934	6047978	-1	OR56A1	4
ENSG00000180923	chr11	6079505	6078546	-1	OR52L2P	4
ENSG00000234895	chr11	6089016	6088103	-1	OR52X1P	2
ENSG00000180919	chr11	6128914	6130065	1	OR56B4	4
ENSG00000180913	chr11	6149840	6150706	1	AC111177.2	5
ENSG00000180909	chr11	6173818	6173006	-1	AC022762.1	1
ENSG00000175486	chr11	6191378	6190585	-1	OR52B2	4
ENSG00000175485	chr11	6220376	6221489	1	OR52W1	7
ENSG00000180878	chr11	6226796	6232362	1	C11orf42	41
ENSG00000051009	chr11	6255941	6232565	-1	FAM160A2	274
ENSG00000132259	chr11	6260330	6265707	1	CNGA4	10
ENSG00000110148	chr11	6280966	6293357	1	CCKBR	19
ENSG00000170955	chr11	6341877	6340176	-1	PRKCDBP	191
ENSG00000166311	chr11	6411655	6416225	1	SMPD1	287
ENSG00000166313	chr11	6440644	6413729	-1	APBB1	430
ENSG00000110169	chr11	6462294	6452279	-1	HPX	35
ENSG00000110171	chr11	6495214	6469845	-1	TRIM3	349
ENSG00000132254	chr11	6502666	6496928	-1	ARFIP2	348
ENSG00000132286	chr11	6502690	6530208	1	FXC1	523
ENSG00000179532	chr11	6518490	6593252	1	DNHD1	506
ENSG00000132275	chr11	6624756	6616305	-1	RRP8	298
ENSG00000166333	chr11	6624961	6632101	1	ILK	501
ENSG00000166337	chr11	6633898	6632073	-1	TAF10	513
ENSG00000166340	chr11	6640692	6633997	-1	TPP1	385
ENSG00000166341	chr11	6677085	6642556	-1	DCHS1	138
ENSG00000158042	chr11	6704632	6701616	-1	MRPL17	356
ENSG00000241678	chr11	6707600	6707122	-1	RP11-732A19.1	1
ENSG00000188124	chr11	6790188	6789238	-1	OR2AG2	1
ENSG00000170803	chr11	6806248	6807245	1	OR2AG1	2
ENSG00000184933	chr11	6817128	6815756	-1	OR6A2	8
ENSG00000166363	chr11	6866883	6867927	1	OR10A5	2
ENSG00000170790	chr11	6890924	6891976	1	OR10A2	4
ENSG00000170782	chr11	6897856	6898850	1	OR10A4	4
ENSG00000166368	chr11	6913731	6912805	-1	OR2D2	6
ENSG00000178358	chr11	6942205	6943264	1	OR2D3	5
ENSG00000149054	chr11	6947654	7005469	1	ZNF215	112
ENSG00000149050	chr11	7041586	7020549	-1	ZNF214	185
ENSG00000158077	chr11	7041700	7092757	1	NLRP14	221
ENSG00000170748	chr11	7110165	7112379	1	RBMXL2	3
ENSG00000221703	chr11	7255997	7256068	1	MIR302E	3
ENSG00000170743	chr11	7273181	7490268	1	SYT9	273
ENSG00000251364	chr11	7528213	7448497	-1	AC107884.1	136
ENSG00000183801	chr11	7506713	7532602	1	OLFML1	63
ENSG00000166387	chr11	7535001	7674989	1	PPFIBP2	274
ENSG00000166394	chr11	7694821	7686326	-1	CYB5R2	25
ENSG00000183378	chr11	7727941	7712444	-1	OVCH2	26
ENSG00000176716	chr11	7749632	7750935	1	OR10AB1P	7
ENSG00000227892	chr11	7767537	7768453	1	OR5P4P	6
ENSG00000166408	chr11	7795361	7794437	-1	OR5P1P	1
ENSG00000241008	chr11	7805244	7805954	1	RP11-494M8.1	2
ENSG00000183303	chr11	7818489	7817521	-1	OR5P2	1
ENSG00000182334	chr11	7847519	7846584	-1	OR5P3	4
ENSG00000170688	chr11	7870247	7871173	1	OR5E1P	7
ENSG00000252769	chr11	7910826	7910729	-1	AC044810.1	4
ENSG00000175393	chr11	7950209	7949265	-1	OR10A6	6
ENSG00000170683	chr11	7961067	7960123	-1	OR10A3	6
ENSG00000182261	chr11	7985204	7980971	-1	NLRP10	13
ENSG00000175390	chr11	8008855	8017716	1	EIF3F	132
ENSG00000166402	chr11	8060180	8127653	1	TUB	454
ENSG00000248332	chr11	8081585	8090920	1	AC116456.1	79
ENSG00000166405	chr11	8190590	8127597	-1	RIC3	168
ENSG00000246820	chr11	8191421	8200450	1	AC091013.1	22
ENSG00000166407	chr11	8290181	8245857	-1	LMO1	99
ENSG00000130413	chr11	8615836	8413418	-1	STK33	382
ENSG00000252778	chr11	8576563	8576693	1	AP006442.1	2
ENSG00000166436	chr11	8693413	8633584	-1	TRIM66	281
ENSG00000166441	chr11	8703995	8711402	1	RPL27A	1097
ENSG00000200983	chr11	8705774	8705903	1	SNORA3	49
ENSG00000212607	chr11	8706986	8707116	1	SNORA45	30
ENSG00000166444	chr11	8932498	8714902	-1	ST5	2336
ENSG00000252905	chr11	8866810	8866905	1	AC026894.3	4
ENSG00000202276	chr11	8899065	8898964	-1	AC026894.1	3
ENSG00000166452	chr11	8932701	8941626	1	C11orf17	367
ENSG00000176029	chr11	8954553	8941624	-1	C11orf16	134
ENSG00000176009	chr11	8964580	8959119	-1	ASCL3	8
ENSG00000223080	chr11	8965014	8964927	-1	AC026894.2	3
ENSG00000175348	chr11	8986002	8968841	-1	TMEM9B	469
ENSG00000175352	chr11	9025596	9001274	-1	NRIP3	161
ENSG00000175356	chr11	9113155	9041935	-1	SCUBE2	189
ENSG00000213538	chr11	9116609	9117327	1	AC079296.1	3
ENSG00000184014	chr11	9286871	9160381	-1	DENND5A	894
ENSG00000166471	chr11	9336296	9302204	-1	TMEM41B	509
ENSG00000205339	chr11	9406169	9469673	1	IPO7	703
ENSG00000201998	chr11	9450320	9450501	1	SNORA23	15
ENSG00000166478	chr11	9482069	9550071	1	ZNF143	960
ENSG00000166483	chr11	9595430	9611531	1	WEE1	618
ENSG00000238387	chr11	9599575	9599678	1	AC122179.1	23
ENSG00000243869	chr11	9602453	9602765	1	AC122179.2	22
ENSG00000243964	chr11	9627689	9628156	1	RP11-16F15.1	3
ENSG00000239470	chr11	9681985	9682467	1	RP11-16F15.2	2
ENSG00000133789	chr11	9685628	9774508	1	SWAP70	810
ENSG00000201564	chr11	9702471	9702785	1	AC011979.1	8
ENSG00000245522	chr11	9781080	9776317	-1	AC026250.4	327
ENSG00000246273	chr11	9779840	9832866	1	AC026250.2	826
ENSG00000246619	chr11	9780545	9812791	1	AC026250.1	664
ENSG00000133812	chr11	10315754	9800216	-1	SBF2	2220
ENSG00000252568	chr11	9865423	9865362	-1	AC026250.3	2
ENSG00000148926	chr11	10326643	10328942	1	ADM	508
ENSG00000221574	chr11	10420864	10420739	-1	AC080023.1	1
ENSG00000133805	chr11	10472224	10529126	1	AMPD3	370
ENSG00000241093	chr11	10530804	10530736	-1	AC021914.2	14
ENSG00000243043	chr11	10531827	10531757	-1	AC021914.1	23
ENSG00000110315	chr11	10562774	10533225	-1	RNF141	327
ENSG00000177112	chr11	10562819	10621478	1	AC009532.1	336
ENSG00000133800	chr11	10590365	10579413	-1	LYVE1	26
ENSG00000072952	chr11	10715535	10594638	-1	MRVI1	442
ENSG00000206858	chr11	10747450	10747551	1	AC116535.1	6
ENSG00000198730	chr11	10772803	10801287	1	CTR9	479
ENSG00000110321	chr11	10830582	10818593	-1	EIF4G2	951
ENSG00000238622	chr11	10823155	10823014	-1	SNORD97	33
ENSG00000246308	chr11	10830844	10844478	1	AC116535.2	712
ENSG00000236287	chr11	10879620	10874251	-1	ZBED5	514
ENSG00000247271	chr11	10879806	10900823	1	AC069360.1	516
ENSG00000250041	chr11	10920824	10905706	-1	AC069360.2	226
ENSG00000110328	chr11	11643561	11292421	-1	GALNTL4	977
ENSG00000170242	chr11	11862970	11980872	1	USP47	1031
ENSG00000186213	chr11	11982401	11982734	1	AC124276.1	43
ENSG00000050165	chr11	12030917	11984547	-1	DKK3	690
ENSG00000228441	chr11	11985499	11985764	1	AC124276.2	15
ENSG00000133816	chr11	12132138	12285327	1	MICAL2	868
ENSG00000133808	chr11	12308447	12380691	1	MICALCL	284
ENSG00000197702	chr11	12399146	12551410	1	PARVA	1153
ENSG00000187079	chr11	12695969	12966298	1	TEAD1	3119
ENSG00000252329	chr11	12926535	12926364	-1	AC013549.1	7
ENSG00000251381	chr11	13011084	13001161	-1	AC084859.1	20
ENSG00000189431	chr11	13030696	13032647	1	RASSF10	7
ENSG00000244182	chr11	13285471	13285660	1	AC022878.1	2
ENSG00000133794	chr11	13299325	13408813	1	ARNTL	681
ENSG00000239823	chr11	13347835	13347760	-1	AC016884.2	5
ENSG00000222162	chr11	13374755	13375070	1	AC016884.1	2
ENSG00000148925	chr11	13484838	13409558	-1	BTBD10	631
ENSG00000152266	chr11	13517567	13513602	-1	PTH	5
ENSG00000228901	chr11	13632211	13631942	-1	AC026843.1	3
ENSG00000197601	chr11	13690206	13753891	1	FAR1	447
ENSG00000240454	chr11	13707203	13707046	-1	RP11-23B7.1	8
ENSG00000200685	chr11	13708205	13708097	-1	AC013828.1	4
ENSG00000201856	chr11	13929137	13929031	-1	AC027779.1	4
ENSG00000152268	chr11	13984452	14287233	1	SPON1	743
ENSG00000212365	chr11	14156532	14156646	1	AC099738.1	6
ENSG00000133818	chr11	14380729	14299466	-1	RRAS2	724
ENSG00000129083	chr11	14521441	14479049	-1	COPB1	528
ENSG00000251991	chr11	14500438	14500499	1	AC018523.1	7
ENSG00000129084	chr11	14665163	14526423	-1	PSMA1	535
ENSG00000152270	chr11	14665269	14893605	1	PDE3B	278
ENSG00000186104	chr11	14913751	14899566	-1	CYP2R1	72
ENSG00000175868	chr11	14926543	15100182	1	CALCB	247
ENSG00000110680	chr11	14993900	14988214	-1	CALCA	8
ENSG00000188487	chr11	15133970	15268752	1	INSC	256
ENSG00000253072	chr11	15503439	15503354	-1	AC104361.1	1
ENSG00000110693	chr11	16497918	15987995	-1	SOX6	714
ENSG00000221556	chr11	16145862	16145942	1	AC103794.1	1
ENSG00000213785	chr11	16506218	16505281	-1	AC100865.1	4
ENSG00000241943	chr11	16598399	16598627	1	AC100865.2	1
ENSG00000110696	chr11	16760148	16779901	1	C11orf58	524
ENSG00000240223	chr11	16766673	16766746	1	AC026639.1	17
ENSG00000166689	chr11	17035959	16809215	-1	PLEKHA7	2546
ENSG00000199883	chr11	16863800	16864134	1	AC127033.1	10
ENSG00000251928	chr11	16996035	16995968	-1	AC116533.1	2
ENSG00000244398	chr11	16996560	16996240	-1	RP11-466H18.1	1
ENSG00000184669	chr11	17073578	17073845	1	AC116533.3	1
ENSG00000221322	chr11	17095499	17095582	1	AC116533.2	50
ENSG00000110700	chr11	17099220	17095939	-1	RPS13	394
ENSG00000201784	chr11	17096291	17096201	-1	SNORD14A	19
ENSG00000201403	chr11	17097415	17097326	-1	SNORD14B	17
ENSG00000011405	chr11	17191354	17108129	-1	PIK3C2A	385
ENSG00000201586	chr11	17137310	17137199	-1	AC126389.2	2
ENSG00000245502	chr11	17144989	17151081	1	AC126389.1	33
ENSG00000240808	chr11	17159812	17159523	-1	CTD-3236F5.1	8
ENSG00000249533	chr11	17229530	17214910	-1	AC107956.2	367
ENSG00000213779	chr11	17215036	17215855	1	RP11-452G18.1	7
ENSG00000197149	chr11	17249792	17250735	1	RP11-452G18.2	1
ENSG00000243202	chr11	17295552	17295409	-1	AC107956.1	7
ENSG00000070081	chr11	17298286	17353070	1	NUCB2	484
ENSG00000188211	chr11	17373309	17398867	1	AC124798.1	381
ENSG00000187486	chr11	17410206	17406798	-1	KCNJ11	7
ENSG00000006071	chr11	17498449	17414432	-1	ABCC8	164
ENSG00000006611	chr11	17565963	17515442	-1	USH1C	106
ENSG00000188162	chr11	17568920	17668697	1	OTOG	151
ENSG00000129152	chr11	17741110	17743675	1	MYOD1	3
ENSG00000129159	chr11	17757495	17804602	1	KCNC1	93
ENSG00000129158	chr11	18034709	17809599	-1	SERGEF	908
ENSG00000129167	chr11	18062309	18041196	-1	TPH1	54
ENSG00000166788	chr11	18127638	18101893	-1	SAAL1	200
ENSG00000166787	chr11	18137679	18134020	-1	SAA3P	12
ENSG00000179826	chr11	18142502	18160023	1	MRGPRX3	11
ENSG00000179817	chr11	18194384	18195827	1	MRGPRX4	3
ENSG00000221037	chr11	18204623	18204712	1	AC090099.3	2
ENSG00000224002	chr11	18211041	18210435	-1	AC090099.4	1
ENSG00000189332	chr11	18230685	18235109	1	AC090099.1	5
ENSG00000148965	chr11	18258355	18252904	-1	SAA4	15
ENSG00000134339	chr11	18270182	18260590	-1	SAA2	19
ENSG00000200336	chr11	18270053	18269936	-1	AC090099.2	4
ENSG00000212789	chr11	18283456	18285048	1	FAM10A5	4
ENSG00000173432	chr11	18287772	18291526	1	SAA1	3
ENSG00000201695	chr11	18287940	18288057	1	AC107948.1	3
ENSG00000110756	chr11	18343721	18300217	-1	HPS5	519
ENSG00000110768	chr11	18343816	18388590	1	GTF2H1	713
ENSG00000134333	chr11	18415935	18429765	1	LDHA	598
ENSG00000166796	chr11	18433853	18472792	1	LDHC	45
ENSG00000166800	chr11	18477374	18501147	1	LDHAL6A	90
ENSG00000074319	chr11	18548489	18501860	-1	TSG101	570
ENSG00000151116	chr11	18610281	18553245	-1	UEVLD	458
ENSG00000247595	chr11	18621351	18631802	1	AC112694.1	124
ENSG00000179119	chr11	18656020	18627951	-1	SPTY2D1	508
ENSG00000151117	chr11	18720351	18726332	1	TMEM86A	51
ENSG00000179057	chr11	18747777	18725852	-1	IGSF22	45
ENSG00000110786	chr11	18814268	18749475	-1	PTPN5	107
ENSG00000170255	chr11	18994668	18885032	-1	MRGPRX1	122
ENSG00000183695	chr11	19082228	19076005	-1	MRGPRX2	19
ENSG00000177054	chr11	19138692	19197966	1	ZDHHC13	367
ENSG00000129170	chr11	19223589	19203578	-1	CSRP3	61
ENSG00000129173	chr11	19263389	19245618	-1	E2F8	493
ENSG00000200687	chr11	19423528	19423419	-1	AC113193.1	3
ENSG00000207407	chr11	19612838	19612703	-1	AC023950.1	3
ENSG00000166833	chr11	19734881	20143144	1	NAV2	5021
ENSG00000109851	chr11	20181870	20177760	-1	DBX1	12
ENSG00000109854	chr11	20385231	20405329	1	HTATIP2	245
ENSG00000185238	chr11	20409076	20530873	1	PRMT3	652
ENSG00000165970	chr11	20620946	20676610	1	SLC6A5	82
ENSG00000165973	chr11	20691117	21597227	1	NELL1	1201
ENSG00000201059	chr11	21022543	21022427	-1	AC067794.1	1
ENSG00000225477	chr11	21305283	21525745	1	AC105190.1	316
ENSG00000252816	chr11	21405455	21405347	-1	AC099730.1	3
ENSG00000171714	chr11	22214722	22304913	1	ANO5	146
ENSG00000091664	chr11	22359667	22401044	1	SLC17A6	75
ENSG00000183161	chr11	22647387	22644079	-1	FANCF	136
ENSG00000229387	chr11	22647057	22647119	1	AC103801.1	36
ENSG00000148935	chr11	22688160	22834537	1	GAS2	295
ENSG00000222427	chr11	22709897	22709981	1	AC103801.2	1
ENSG00000203507	chr11	22766304	22766700	1	AC103801.3	2
ENSG00000198168	chr11	22851382	22843600	-1	SVIP	255
ENSG00000246225	chr11	22850968	22966939	1	AC090639.1	459
ENSG00000240881	chr11	23541868	23542748	1	RP11-713P14.1	2
ENSG00000252519	chr11	23871324	23871428	1	AC099842.1	2
ENSG00000228428	chr11	24133526	24207127	1	AC091051.1	121
ENSG00000225219	chr11	24339472	24339122	-1	AC015771.1	2
ENSG00000207252	chr11	24477457	24477556	1	AC067902.1	4
ENSG00000187398	chr11	24518556	25100204	1	LUZP2	2143
ENSG00000240298	chr11	25610341	25610021	-1	RPL36AP40	4
ENSG00000134343	chr11	26352971	26684835	1	ANO3	503
ENSG00000169550	chr11	26593815	26580580	-1	MUC15	30
ENSG00000148942	chr11	26744973	26688566	-1	SLC5A12	100
ENSG00000176971	chr11	27015628	27018630	1	FIBIN	28
ENSG00000129151	chr11	27062509	27149354	1	BBOX1	138
ENSG00000109881	chr11	27384852	27360061	-1	CCDC34	260
ENSG00000205213	chr11	27494334	27387508	-1	LGR4	403
ENSG00000242527	chr11	27505397	27505675	1	RP11-159H22.1	4
ENSG00000148943	chr11	27528303	27516124	-1	LIN7C	343
ENSG00000245573	chr11	27528392	27719716	1	BDNFOS	1600
ENSG00000212289	chr11	27543273	27543152	-1	AC100771.1	2
ENSG00000240036	chr11	27603227	27603601	1	RP11-587D21.1	4
ENSG00000176697	chr11	27743605	27676440	-1	BDNF	1432
ENSG00000177447	chr11	27827990	27828543	1	AC103796.1	2
ENSG00000224411	chr11	27912580	27911549	-1	AC103796.1	3
ENSG00000121621	chr11	28129746	28042163	-1	KIF18A	844
ENSG00000207874	chr11	28078362	28078457	1	MIR610	11
ENSG00000169519	chr11	28129795	28355054	1	METT5D1	1026
ENSG00000222385	chr11	28283066	28282741	-1	AC104978.1	2
ENSG00000238149	chr11	28309172	28308782	-1	AC104978.1	6
ENSG00000248990	chr11	28700730	28705016	1	RP11-960D24.1	16
ENSG00000249867	chr11	28724162	29085368	1	RP11-115J23.1	989
ENSG00000211499	chr11	29298236	29298352	1	AC110056.1	7
ENSG00000243505	chr11	29743231	29743013	-1	AL135933.1	4
ENSG00000240554	chr11	29747311	29748112	1	RP4-774E4.1	2
ENSG00000182255	chr11	30038488	30031765	-1	KCNA4	13
ENSG00000131808	chr11	30252563	30256808	1	FSHB	8
ENSG00000152219	chr11	30344656	30359768	1	C11orf46	374
ENSG00000242353	chr11	30389695	30390193	1	RP4-710M3.1	2
ENSG00000066382	chr11	30607930	30406040	-1	MPPED2	327
ENSG00000170959	chr11	31149212	30879487	-1	DCDC5	414
ENSG00000188682	chr11	31391357	30964749	-1	DCDC1	694
ENSG00000226746	chr11	31236794	30965858	-1	AL135932.1	373
ENSG00000251968	chr11	31195471	31195552	1	AL133376.1	1
ENSG00000221629	chr11	31227306	31227441	1	AL162614.1	1
ENSG00000170946	chr11	31391377	31454382	1	DNAJC24	308
ENSG00000148950	chr11	31531169	31453949	-1	IMMP1L	526
ENSG00000221338	chr11	31457110	31457017	-1	AC108456.1	17
ENSG00000109911	chr11	31531297	31805546	1	ELP4	852
ENSG00000228061	chr11	31789501	31658875	-1	Z83001.1	321
ENSG00000203504	chr11	31705739	31706214	1	AC131571.1	6
ENSG00000203418	chr11	31706873	31706615	-1	AC131571.2	2
ENSG00000007372	chr11	31839509	31806340	-1	PAX6	90
ENSG00000248609	chr11	31838114	31908587	1	AL049635.2	135
ENSG00000242758	chr11	31857187	31857310	1	AL049635.1	1
ENSG00000212551	chr11	32103310	32103518	1	AL078612.2	8
ENSG00000049449	chr11	32112477	32127271	1	RCN1	375
ENSG00000227160	chr11	32251912	32133525	-1	RP1-65P5.1	225
ENSG00000240319	chr11	32134247	32134177	-1	AL078612.1	5
ENSG00000184937	chr11	32457176	32409321	-1	WT1	80
ENSG00000183242	chr11	32457064	32462950	1	WIT1	6
ENSG00000149100	chr11	32605391	32624012	1	EIF3M	318
ENSG00000186714	chr11	32816187	32623626	-1	CCDC73	318
ENSG00000244535	chr11	32779814	32780160	1	RP1-181J22.1	3
ENSG00000135378	chr11	32851489	32876103	1	PRRG4	116
ENSG00000248689	chr11	32879665	32875249	-1	AL035400.1	7
ENSG00000060749	chr11	32914792	33001816	1	QSER1	840
ENSG00000200615	chr11	33025891	33025796	-1	AC107939.1	3
ENSG00000121690	chr11	33037410	33055126	1	DEPDC7	311
ENSG00000176148	chr11	33060963	33106666	1	TCP11L1	564
ENSG00000213713	chr11	33098006	33097109	-1	AC131263.2	10
ENSG00000176102	chr11	33183037	33106137	-1	CSTF3	996
ENSG00000247151	chr11	33183234	33213140	1	AC131263.1	295
ENSG00000206808	chr11	33193036	33192927	-1	AC131263.3	3
ENSG00000241950	chr11	33212049	33211608	-1	RP11-348A11.1	2
ENSG00000200485	chr11	33218183	33218093	-1	AC131263.4	4
ENSG00000241255	chr11	33258554	33258955	1	RP1-89D4.1	1
ENSG00000110422	chr11	33279133	33378569	1	HIPK3	1019
ENSG00000223134	chr11	33376011	33376091	1	AL122015.1	16
ENSG00000110427	chr11	33563821	33695648	1	C11orf41	289
ENSG00000205177	chr11	33722286	33719975	-1	C11orf91	158
ENSG00000085063	chr11	33758025	33724558	-1	CD59	650
ENSG00000110429	chr11	33796071	33762490	-1	FBXO3	257
ENSG00000135363	chr11	33913836	33880122	-1	LMO2	70
ENSG00000184566	chr11	33902189	33903338	1	AC132216.1	4
ENSG00000135387	chr11	34073230	34124157	1	CAPRIN1	1047
ENSG00000135372	chr11	34127111	34168457	1	NAT10	772
ENSG00000166016	chr11	34379581	34172535	-1	ABTB2	1006
ENSG00000201867	chr11	34210721	34210822	1	AC090469.1	5
ENSG00000252924	chr11	34407374	34407324	-1	AL035079.1	4
ENSG00000220204	chr11	34426496	34426210	-1	RP1-53C18.3	3
ENSG00000216708	chr11	34452427	34453196	1	RP1-53C18.2	4
ENSG00000121691	chr11	34460487	34493609	1	CAT	339
ENSG00000245895	chr11	34490057	34483603	-1	AL035079.2	25
ENSG00000135374	chr11	34535330	34500342	-1	ELF5	98
ENSG00000135373	chr11	34642668	34683081	1	EHF	126
ENSG00000149089	chr11	34937939	34903845	-1	APIP	446
ENSG00000110435	chr11	34937677	35017675	1	PDHX	722
ENSG00000251862	chr11	34963387	34963464	1	AL138810.1	10
ENSG00000026508	chr11	35160417	35253946	1	CD44	1478
ENSG00000251194	chr11	35234097	35235544	1	AL133330.1	21
ENSG00000110436	chr11	35441610	35272753	-1	SLC1A2	509
ENSG00000215380	chr11	35395812	35396021	1	AC090625.1	3
ENSG00000243666	chr11	35413540	35413477	-1	AC090625.1	4
ENSG00000149090	chr11	35547579	35453380	-1	PAMR1	471
ENSG00000179431	chr11	35639735	35642419	1	FJX1	152
ENSG00000166326	chr11	35684353	35830930	1	TRIM44	952
ENSG00000186082	chr11	35883097	35881794	-1	AC090692.1	3
ENSG00000179241	chr11	35965628	36253686	1	LDLRAD3	1434
ENSG00000241228	chr11	36019225	36018776	-1	RP5-916O11.1	4
ENSG00000196559	chr11	36294909	36290834	-1	C11orf55	50
ENSG00000110442	chr11	36310999	36293843	-1	COMMD9	179
ENSG00000135362	chr11	36397555	36486753	1	PRR5L	595
ENSG00000175104	chr11	36531822	36510723	-1	TRAF6	224
ENSG00000226728	chr11	36576117	36574889	-1	AC061999.1	1
ENSG00000166349	chr11	36589563	36601312	1	RAG1	23
ENSG00000175097	chr11	36619812	36613495	-1	RAG2	83
ENSG00000166352	chr11	36616070	36680821	1	C11orf74	219
ENSG00000251838	chr11	37723770	37723675	-1	AC061997.1	7
ENSG00000242834	chr11	37747216	37748006	1	RP11-324K6.1	5
ENSG00000240975	chr11	39183003	39183517	1	RP11-313M3.1	5
ENSG00000201591	chr11	39282657	39282763	1	AC104947.1	2
ENSG00000243798	chr11	39788499	39788428	-1	AC021749.2	2
ENSG00000240826	chr11	39788501	39788568	1	AC021749.3	4
ENSG00000221804	chr11	39883144	39883056	-1	AC021749.1	1
ENSG00000148948	chr11	40315664	40135753	-1	LRRC4C	278
ENSG00000206806	chr11	40373114	40373222	1	AC018951.1	3
ENSG00000221357	chr11	40781072	40781155	1	AC104387.1	2
ENSG00000252922	chr11	41144562	41144457	-1	AC023943.1	1
ENSG00000242729	chr11	41559984	41560536	1	RP11-124G5.1	1
ENSG00000251557	chr11	43290919	43283054	-1	AC090588.1	20
ENSG00000166181	chr11	43333505	43366080	1	API5	338
ENSG00000252652	chr11	43352811	43352906	1	AC087276.1	7
ENSG00000052841	chr11	43380491	43515493	1	TTC17	976
ENSG00000252355	chr11	43456947	43456682	-1	AC087276.2	16
ENSG00000213697	chr11	43543526	43544817	1	AC023085.1	2
ENSG00000235661	chr11	43578308	43591483	1	AC023085.1	20
ENSG00000211568	chr11	43581206	43581303	1	MIR670	2
ENSG00000199077	chr11	43602944	43603033	1	MIR129-2	6
ENSG00000149084	chr11	43702143	43878160	1	HSD17B12	784
ENSG00000243721	chr11	43740226	43740696	1	RP11-472I20.1	8
ENSG00000246250	chr11	43855297	43851259	-1	AC087521.3	42
ENSG00000166199	chr11	43902357	43941823	1	ALKBH3	305
ENSG00000213693	chr11	43918982	43921112	1	AC087521.5	17
ENSG00000244926	chr11	43942476	43930842	-1	AC087521.1	87
ENSG00000187479	chr11	43946892	43964823	1	AC087521.4	154
ENSG00000244953	chr11	43968756	43965337	-1	AC087521.2	17
ENSG00000205126	chr11	44069531	44081527	1	ACCSL	31
ENSG00000110455	chr11	44087729	44105569	1	ACCS	363
ENSG00000151348	chr11	44117099	44266979	1	EXT2	662
ENSG00000052850	chr11	44331619	44281994	-1	ALX4	114
ENSG00000085117	chr11	44587141	44641313	1	CD82	253
ENSG00000244267	chr11	44650907	44651224	1	RP11-244C20.1	4
ENSG00000157570	chr11	44881875	44952874	1	TSPAN18	151
ENSG00000175274	chr11	44972840	44925324	-1	TP53I11	159
ENSG00000019485	chr11	45115564	45246903	1	PRDM11	562
ENSG00000246343	chr11	45236289	45168194	-1	AC103681.2	416
ENSG00000214934	chr11	45230542	45236289	1	AC103681.1	18
ENSG00000019505	chr11	45307884	45261853	-1	SYT13	87
ENSG00000175264	chr11	45687172	45670427	-1	CHST1	30
ENSG00000205106	chr11	45792983	45793908	1	AC044839.1	10
ENSG00000181830	chr11	45825623	45834566	1	SLC35C1	251
ENSG00000242257	chr11	45848297	45848153	-1	AC044839.2	6
ENSG00000121671	chr11	45868669	45904798	1	CRY2	327
ENSG00000121653	chr11	45907202	45928016	1	MAPK8IP1	118
ENSG00000234776	chr11	45928833	45928085	-1	C11orf94	84
ENSG00000121680	chr11	45939674	45931221	-1	PEX16	317
ENSG00000165905	chr11	45944243	45950647	1	GYLTL1B	55
ENSG00000135365	chr11	46142985	45950871	-1	PHF21A	1116
ENSG00000157613	chr11	46299228	46342970	1	CREB3L1	1088
ENSG00000149091	chr11	46354739	46402104	1	DGKZ	486
ENSG00000110492	chr11	46402306	46405375	1	MDK	308
ENSG00000180720	chr11	46408158	46406648	-1	CHRM4	17
ENSG00000110497	chr11	46612914	46417964	-1	AMBRA1	1107
ENSG00000244313	chr11	46450700	46450203	-1	RP11-425L10.1	6
ENSG00000180423	chr11	46638777	46624411	-1	HARBI1	210
ENSG00000175224	chr11	46638826	46696367	1	KIAA0652	514
ENSG00000175220	chr11	46722120	46698634	-1	ARHGAP1	553
ENSG00000175213	chr11	46722368	46727461	1	ZNF408	347
ENSG00000180210	chr11	46740730	46761056	1	F2	89
ENSG00000175216	chr11	46867843	46765086	-1	CKAP5	1127
ENSG00000252427	chr11	46780423	46780316	-1	AC115088.2	10
ENSG00000212135	chr11	46784049	46783939	-1	SNORD67	14
ENSG00000244605	chr11	46801333	46801064	-1	AC115088.3	13
ENSG00000244440	chr11	46801678	46801472	-1	AC115088.1	12
ENSG00000247675	chr11	46867978	46895935	1	AC021573.1	380
ENSG00000134569	chr11	46940173	46878419	-1	LRP4	289
ENSG00000149179	chr11	46958251	47185927	1	C11orf49	1165
ENSG00000149182	chr11	47198419	47185854	-1	ARFGAP2	478
ENSG00000165912	chr11	47207958	47199083	-1	PACSIN3	290
ENSG00000243802	chr11	47213093	47212733	-1	RP11-390K5.1	1
ENSG00000134574	chr11	47236493	47260767	1	DDB2	753
ENSG00000134575	chr11	47270457	47260856	-1	ACP2	574
ENSG00000025434	chr11	47269851	47290401	1	NR1H3	482
ENSG00000110514	chr11	47290712	47351582	1	MADD	929
ENSG00000134571	chr11	47374253	47352957	-1	MYBPC3	88
ENSG00000066336	chr11	47400127	47376409	-1	SPI1	77
ENSG00000251053	chr11	47385871	47389974	1	AC090582.1	8
ENSG00000165915	chr11	47430051	47438044	1	SLC39A13	539
ENSG00000165916	chr11	47448024	47440320	-1	PSMC3	334
ENSG00000165917	chr11	47470730	47459308	-1	RAPSN	46
ENSG00000252327	chr11	47461617	47461557	-1	AC090559.2	2
ENSG00000244152	chr11	47475562	47475440	-1	AC090559.1	13
ENSG00000149187	chr11	47574688	47489946	-1	CELF1	906
ENSG00000110536	chr11	47586982	47595012	1	PTPMT1	274
ENSG00000123444	chr11	47600567	47593750	-1	KBTBD4	350
ENSG00000200376	chr11	47598140	47598023	-1	AC104942.1	25
ENSG00000231880	chr11	47599277	47599823	1	AC104942.2	49
ENSG00000213619	chr11	47600632	47606113	1	NDUFS3	273
ENSG00000196666	chr11	47608198	47610746	1	FAM180B	24
ENSG00000172247	chr11	47615961	47611216	-1	C1QTNF4	19
ENSG00000223187	chr11	47636546	47636450	-1	AC104942.3	28
ENSG00000109919	chr11	47664206	47638858	-1	MTCH2	444
ENSG00000165923	chr11	47736912	47681145	-1	AGBL2	325
ENSG00000109920	chr11	47788993	47738070	-1	FNBP4	954
ENSG00000200090	chr11	47748544	47748446	-1	AC021443.1	10
ENSG00000252447	chr11	47749098	47749189	1	AC021443.3	9
ENSG00000030066	chr11	47870057	47799670	-1	NUP160	662
ENSG00000252941	chr11	47825954	47825848	-1	AC021443.2	14
ENSG00000252874	chr11	47841844	47841755	-1	AC021443.4	6
ENSG00000149177	chr11	48002110	48192393	1	PTPRJ	1013
ENSG00000175619	chr11	48238362	48239291	1	OR4B1	8
ENSG00000172208	chr11	48266608	48267622	1	OR4X2	4
ENSG00000176567	chr11	48285413	48286330	1	OR4X1	8
ENSG00000176555	chr11	48327775	48328704	1	OR4S1	5
ENSG00000176547	chr11	48346472	48350023	1	OR4C3	4
ENSG00000197161	chr11	48373999	48366900	-1	OR4C45	6
ENSG00000176540	chr11	48388017	48387037	-1	OR4C5	9
ENSG00000182565	chr11	48441762	48442825	1	OR4C2P	1
ENSG00000184789	chr11	48454699	48453769	-1	OR4C10P	1
ENSG00000237388	chr11	48510269	48511332	1	OR4A47	1
ENSG00000213607	chr11	48600988	48601882	1	AC134982.1	2
ENSG00000249910	chr11	48967246	48973447	1	RP11-56P9.1	2
ENSG00000220948	chr11	49003247	48996876	-1	AC027369.2	4
ENSG00000205044	chr11	49036168	49031749	-1	AC027369.1	1
ENSG00000182053	chr11	49050409	49059581	1	AC084851.1	2
ENSG00000214891	chr11	49080664	49075266	-1	TRIM64C	2
ENSG00000237504	chr11	49089186	49090841	1	AC084851.2	1
ENSG00000086205	chr11	49230222	49168188	-1	FOLH1	14
ENSG00000123447	chr11	49437305	49426643	-1	AC135977.2	5
ENSG00000226268	chr11	49455990	49455025	-1	AC135977.1	4
ENSG00000205035	chr11	49597801	49830180	1	AC130364.2	34
ENSG00000219061	chr11	49860872	49854689	-1	AC130364.1	1
ENSG00000178306	chr11	49973943	49974971	1	OR4C13	1
ENSG00000221954	chr11	50004037	50003108	-1	OR4C12	2
ENSG00000236919	chr11	50206923	50205759	-1	AC109635.1	2
ENSG00000214883	chr11	50368318	50379803	1	AC024405.1	8
ENSG00000221840	chr11	51412395	51411448	-1	OR4A5	1
ENSG00000225997	chr11	51436403	51435459	-1	OR4A8P	1
ENSG00000227547	chr11	51451981	51451072	-1	AC126345.1	1
ENSG00000185926	chr11	51515282	51516211	1	OR4C46	1
ENSG00000237610	chr11	51527800	51526871	-1	OR4C50P	1
ENSG00000150244	chr11	55029658	55038595	1	TRIM48	4
ENSG00000166007	chr11	55065745	55059363	-1	AP005597.1	2
ENSG00000181961	chr11	55110627	55111707	1	OR4A16	6
ENSG00000181958	chr11	55135360	55136394	1	OR4A15	1
ENSG00000181950	chr11	55234532	55235194	1	AP005639.1	3
ENSG00000181943	chr11	55258533	55259624	1	AP001998.1	4
ENSG00000233301	chr11	55304478	55305400	1	OR4C1P	1
ENSG00000181939	chr11	55321783	55322895	1	OR4C15	3
ENSG00000181935	chr11	55339604	55340536	1	OR4C16	4
ENSG00000172188	chr11	55371849	55370917	-1	OR4C11	1
ENSG00000181927	chr11	55405834	55406772	1	OR4P4	2
ENSG00000174982	chr11	55418380	55419315	1	OR4S2	1
ENSG00000181903	chr11	55432614	55433671	1	OR4C6	3
ENSG00000188439	chr11	55450987	55451748	1	OR4P1P	3
ENSG00000186886	chr11	55493807	55494634	1	AP006437.1	4
ENSG00000181837	chr11	55522480	55523433	1	AC036111.1	2
ENSG00000198877	chr11	55540914	55541858	1	OR5D13	6
ENSG00000186113	chr11	55563032	55563976	1	OR5D14	3
ENSG00000186117	chr11	55578854	55579952	1	OR5L1	2
ENSG00000186119	chr11	55587086	55588073	1	OR5D18	4
ENSG00000205030	chr11	55594695	55595630	1	OR5L2	2
ENSG00000205029	chr11	55606228	55607214	1	OR5D16	5
ENSG00000186124	chr11	55623068	55624000	1	OR9M1P	4
ENSG00000124900	chr11	55650773	55659286	1	SPRYD5	3
ENSG00000227806	chr11	55671754	55670817	-1	OR5W1P	2
ENSG00000187612	chr11	55682058	55681126	-1	OR5W2	4
ENSG00000167825	chr11	55703876	55702932	-1	OR5I1	2
ENSG00000174970	chr11	55735939	55735034	-1	OR10AG1	3
ENSG00000214880	chr11	55753881	55746179	-1	OR7E5P	6
ENSG00000149133	chr11	55762101	55761157	-1	OR5F1	4
ENSG00000182365	chr11	55783433	55782514	-1	AC068339.1	1
ENSG00000181785	chr11	55797895	55798869	1	OR5AS1	4
ENSG00000184741	chr11	55822015	55822779	1	OR5AQ1P	6
ENSG00000181780	chr11	55838587	55839525	1	OR5J1P	4
ENSG00000225538	chr11	55850277	55851215	1	OR5BE1P	6
ENSG00000172154	chr11	55860753	55861762	1	OR8I2	4
ENSG00000181767	chr11	55872519	55873457	1	OR8H2	2
ENSG00000181761	chr11	55889849	55890787	1	OR8H3	3
ENSG00000167822	chr11	55905194	55904247	-1	OR8J3	1
ENSG00000181752	chr11	55927793	55926870	-1	OR8K5	5
ENSG00000174957	chr11	55944094	55945032	1	OR5J2	6
ENSG00000230213	chr11	55956727	55955855	-1	OR8V1P	4
ENSG00000213604	chr11	55973100	55972597	-1	AC022882.1	1
ENSG00000181718	chr11	56000661	55999582	-1	OR5T2	2
ENSG00000172489	chr11	56015370	56020698	1	OR5T3	9
ENSG00000181698	chr11	56043029	56044146	1	OR5T1	3
ENSG00000181693	chr11	56058566	56057529	-1	OR8H1	3
ENSG00000181689	chr11	56085783	56086721	1	OR8K3	3
ENSG00000150261	chr11	56113421	56114507	1	OR8K1	2
ENSG00000242208	chr11	56124804	56125697	1	RP11-444K7.1	2
ENSG00000172487	chr11	56127691	56128764	1	OR8J1	3
ENSG00000172199	chr11	56143100	56144029	1	OR8U1	2
ENSG00000181395	chr11	56180172	56181159	1	OR5AL1P	4
ENSG00000174942	chr11	56185708	56184734	-1	OR5R1	4
ENSG00000230416	chr11	56216144	56217150	1	AP002512.1	1
ENSG00000150269	chr11	56230877	56229945	-1	OR5M9	7
ENSG00000174937	chr11	56237973	56237050	-1	OR5M3	1
ENSG00000181371	chr11	56258846	56257911	-1	OR5M8	1
ENSG00000185701	chr11	56294738	56294040	-1	OR5M5P	1
ENSG00000166693	chr11	56380978	56309816	-1	OR5M13P	73
ENSG00000197866	chr11	56396408	56397345	1	OR5AM1P	7
ENSG00000172464	chr11	56409915	56408965	-1	OR5AP2	2
ENSG00000172459	chr11	56431138	56432163	1	OR5AR1	2
ENSG00000232511	chr11	56437420	56436493	-1	OR2AH1P	5
ENSG00000238041	chr11	56457837	56458198	1	AP004245.1	2
ENSG00000174914	chr11	56467864	56468781	1	OR9G1	3
ENSG00000181325	chr11	56507655	56508571	1	AP001803.1	8
ENSG00000172457	chr11	56511287	56510304	-1	OR9G4	5
ENSG00000181296	chr11	56543547	56542738	-1	AP001803.2	2
ENSG00000205025	chr11	56587184	56569332	-1	OR5G5P	32
ENSG00000241356	chr11	56587980	56587052	-1	OR5G3P	5
ENSG00000181282	chr11	56738525	56739421	1	OR5AK3P	3
ENSG00000181273	chr11	56756347	56757342	1	AP002826.1	1
ENSG00000224196	chr11	56804912	56805009	1	OR5AK4P	3
ENSG00000183908	chr11	56949221	56959191	1	LRRC55	25
ENSG00000134817	chr11	57004726	57001054	-1	APLNR	9
ENSG00000149115	chr11	57092413	57067103	-1	TNKS1BP1	928
ENSG00000149136	chr11	57103351	57093460	-1	SSRP1	271
ENSG00000238692	chr11	57096435	57096333	-1	AP000781.1	20
ENSG00000109991	chr11	57105949	57137549	1	P2RX3	88
ENSG00000156575	chr11	57148623	57144243	-1	PRG3	7
ENSG00000186652	chr11	57158112	57154267	-1	PRG2	28
ENSG00000134802	chr11	57195053	57174429	-1	SLC43A3	598
ENSG00000252070	chr11	57217656	57217772	1	AP002893.3	6
ENSG00000222998	chr11	57219163	57219495	1	AP002893.1	1
ENSG00000186907	chr11	57228317	57244429	1	RTN4RL2	85
ENSG00000149150	chr11	57283159	57252010	-1	SLC43A1	467
ENSG00000251995	chr11	57278032	57278117	1	AP002893.2	5
ENSG00000134809	chr11	57298232	57295938	-1	TIMM10	150
ENSG00000214872	chr11	57308979	57318108	1	SMTNL1	94
ENSG00000156587	chr11	57335453	57319129	-1	UBE2L6	316
ENSG00000240371	chr11	57344553	57343765	-1	RP11-624G17.1	2
ENSG00000149131	chr11	57364860	57382326	1	SERPING1	203
ENSG00000241647	chr11	57391060	57391146	1	AP000662.2	5
ENSG00000208009	chr11	57408671	57408759	1	MIR130A	37
ENSG00000166793	chr11	57417417	57412561	-1	YPEL4	1211
ENSG00000172409	chr11	57425216	57429334	1	CLP1	303
ENSG00000156599	chr11	57435368	57468659	1	ZDHHC5	578
ENSG00000156603	chr11	57479673	57471189	-1	MED19	316
ENSG00000213593	chr11	57480042	57508444	1	TMX2	265
ENSG00000213592	chr11	57486014	57485518	-1	AP000662.1	2
ENSG00000211450	chr11	57509068	57509689	1	C11orf31	414
ENSG00000233436	chr11	57519253	57510990	-1	BTBD18	212
ENSG00000198561	chr11	57529234	57586651	1	CTNND1	679
ENSG00000180714	chr11	57685702	57684771	-1	OR5AZ1P	6
ENSG00000186509	chr11	57791353	57949036	1	OR9Q1	252
ENSG00000200817	chr11	57794284	57794178	-1	AP003484.1	2
ENSG00000172381	chr11	57798402	57799402	1	OR6Q1	5
ENSG00000236541	chr11	57809132	57808180	-1	VN2R9P	5
ENSG00000196779	chr11	57877133	57876432	-1	AP004247.1	6
ENSG00000172377	chr11	57886916	57885972	-1	OR9I1	2
ENSG00000186508	chr11	57911952	57912869	1	OR9I2P	3
ENSG00000186513	chr11	57957906	57958990	1	OR9Q2	5
ENSG00000197887	chr11	57971653	57970676	-1	OR1S2	3
ENSG00000172774	chr11	57982217	57983194	1	OR1S1	6
ENSG00000180475	chr11	57996347	57995388	-1	OR10Q1	4
ENSG00000172772	chr11	58035732	58034264	-1	OR10W1	3
ENSG00000241028	chr11	58123222	58123134	-1	AP000435.1	1
ENSG00000197786	chr11	58126542	58125598	-1	OR5B17	3
ENSG00000233499	chr11	58134236	58133309	-1	OR5B1P	2
ENSG00000172769	chr11	58170882	58169938	-1	OR5B3	6
ENSG00000172365	chr11	58190734	58189805	-1	OR5B2	5
ENSG00000172362	chr11	58207624	58206680	-1	OR5B12	11
ENSG00000198283	chr11	58275578	58274649	-1	OR5B21	4
ENSG00000110031	chr11	58343390	58294349	-1	LPXN	285
ENSG00000186660	chr11	58346584	58393198	1	ZFP91	967
ENSG00000242689	chr11	58390146	58393198	1	CNTF	74
ENSG00000197254	chr11	58458942	58459341	1	AP000445.1	4
ENSG00000149124	chr11	58499447	58476233	-1	GLYAT	50
ENSG00000156689	chr11	58612257	58601542	-1	GLYATL2	26
ENSG00000224130	chr11	58672897	58676071	1	AP001652.1	202
ENSG00000166840	chr11	58695174	58724516	1	GLYATL1	50
ENSG00000189057	chr11	58874658	58894883	1	FAM111B	425
ENSG00000245571	chr11	58910228	58897606	-1	AP001258.1	396
ENSG00000166801	chr11	58910318	58922507	1	FAM111A	694
ENSG00000110042	chr11	58939812	58976060	1	DTX4	88
ENSG00000197629	chr11	58980424	58975983	-1	MPEG1	10
ENSG00000225802	chr11	59022841	59026961	1	AP002358.1	12
ENSG00000214797	chr11	59051506	59036349	-1	AP002358.2	20
ENSG00000235678	chr11	59077858	59077211	-1	AP002358.3	7
ENSG00000176495	chr11	59131885	59132921	1	OR5AN1	3
ENSG00000198261	chr11	59159782	59158952	-1	AP003778.1	4
ENSG00000172324	chr11	59190426	59189452	-1	OR5A2	9
ENSG00000172320	chr11	59210617	59211667	1	OR5A1	4
ENSG00000166884	chr11	59224411	59225464	1	OR4D6	7
ENSG00000176205	chr11	59245008	59245754	1	AP003778.2	4
ENSG00000204989	chr11	59259125	59260054	1	OR4D8P	4
ENSG00000252418	chr11	59266465	59266539	1	AP003778.3	5
ENSG00000176200	chr11	59271049	59271984	1	OR4D11	5
ENSG00000172742	chr11	59282386	59283330	1	OR4D9	5
ENSG00000252893	chr11	59326273	59326334	1	AP000442.1	5
ENSG00000110048	chr11	59383617	59341871	-1	OSBP	485
ENSG00000166889	chr11	59436511	59404194	-1	PATL1	776
ENSG00000223223	chr11	59473856	59473530	-1	AP000640.2	9
ENSG00000172289	chr11	59481318	59480389	-1	OR10V1	7
ENSG00000166900	chr11	59522532	59570176	1	STX3	752
ENSG00000234964	chr11	59549193	59548786	-1	AP000640.1	5
ENSG00000166902	chr11	59578345	59573612	-1	MRPL16	335
ENSG00000134812	chr11	59612974	59596748	-1	GIF	30
ENSG00000134827	chr11	59634041	59620284	-1	TCN1	31
ENSG00000214793	chr11	59665658	59666406	1	AP002347.1	1
ENSG00000214788	chr11	59705928	59712807	1	AP000790.1	13
ENSG00000149507	chr11	59807748	59815514	1	PLAC1L	21
ENSG00000149516	chr11	59824101	59838587	1	MS4A3	25
ENSG00000149534	chr11	59856137	59866017	1	MS4A2	15
ENSG00000110077	chr11	59950674	59939081	-1	MS4A6A	28
ENSG00000214787	chr11	59997528	59969016	-1	MS4A4E	41
ENSG00000110079	chr11	60048059	60076441	1	MS4A4A	36
ENSG00000166926	chr11	60102304	60108432	1	MS4A6E	10
ENSG00000166927	chr11	60145958	60163424	1	MS4A7	38
ENSG00000166928	chr11	60163487	60185229	1	MS4A14	48
ENSG00000166930	chr11	60197062	60215259	1	MS4A5	22
ENSG00000156738	chr11	60223282	60238225	1	MS4A1	38
ENSG00000071203	chr11	60260251	60274893	1	MS4A12	70
ENSG00000204979	chr11	60282886	60310189	1	MS4A13	60
ENSG00000181995	chr11	60383209	60454622	1	C11orf64	88
ENSG00000166959	chr11	60467047	60483282	1	MS4A8B	19
ENSG00000214782	chr11	60501077	60506416	1	MS4A18	4
ENSG00000166961	chr11	60524340	60544204	1	MS4A15	38
ENSG00000172689	chr11	60552821	60568778	1	MS4A10	35
ENSG00000110104	chr11	60609429	60618561	1	CCDC86	137
ENSG00000183134	chr11	60623444	60618398	-1	GPR44	46
ENSG00000149506	chr11	60635015	60643164	1	ZP1	33
ENSG00000110107	chr11	60674056	60658220	-1	PRPF19	462
ENSG00000110108	chr11	60681371	60690913	1	TMEM109	206
ENSG00000006118	chr11	60691913	60704631	1	TMEM132A	314
ENSG00000110446	chr11	60719257	60704558	-1	SLC15A3	213
ENSG00000013725	chr11	60739115	60787846	1	CD6	79
ENSG00000207153	chr11	60752639	60752533	-1	AP003721.1	2
ENSG00000251217	chr11	60787846	60783658	-1	AP003721.2	9
ENSG00000110448	chr11	60869930	60895319	1	CD5	129
ENSG00000167987	chr11	60928916	60897730	-1	VPS37C	457
ENSG00000229859	chr11	60970984	60980350	1	PGA3	4
ENSG00000229183	chr11	60989820	61018929	1	PGA4	2
ENSG00000167992	chr11	61062788	61025758	-1	VWCE	195
ENSG00000167986	chr11	61100666	61066920	-1	DDB1	674
ENSG00000149476	chr11	61100654	61116230	1	DAK	511
ENSG00000162144	chr11	61129729	61116280	-1	CYBASC3	565
ENSG00000149483	chr11	61129507	61136663	1	TMEM138	552
ENSG00000187049	chr11	61159865	61166323	1	TMEM216	202
ENSG00000149532	chr11	61197453	61170121	-1	CPSF7	738
ENSG00000167985	chr11	61197597	61214225	1	SDHAF2	355
ENSG00000240823	chr11	61211612	61211901	1	AP003108.1	8
ENSG00000162148	chr11	61248592	61258399	1	C11orf66	57
ENSG00000204950	chr11	61276272	61278482	1	LRRC10B	10
ENSG00000011347	chr11	61348298	61282793	-1	SYT7	222
ENSG00000250230	chr11	61369985	61375017	1	AP002754.1	75
ENSG00000243742	chr11	61382508	61406921	1	RPLP0P2	74
ENSG00000134780	chr11	61447905	61514472	1	DAGLA	625
ENSG00000124920	chr11	61520121	61555989	1	C11orf9	331
ENSG00000124915	chr11	61525136	61521501	-1	AP002380.1	15
ENSG00000214780	chr11	61532328	61535285	1	AP002380.2	11
ENSG00000134825	chr11	61560085	61556603	-1	C11orf10	377
ENSG00000207601	chr11	61560033	61559967	-1	MIR611	254
ENSG00000168496	chr11	61560150	61564708	1	FEN1	456
ENSG00000149485	chr11	61596790	61567099	-1	FADS1	1987
ENSG00000222326	chr11	61582712	61582633	-1	MIR1908	449
ENSG00000134824	chr11	61583749	61634825	1	FADS2	2072
ENSG00000221968	chr11	61659006	61640999	-1	FADS3	197
ENSG00000167994	chr11	61687664	61664774	-1	RAB3IL1	129
ENSG00000200898	chr11	61705366	61705472	1	AP006260.1	2
ENSG00000167995	chr11	61717356	61731935	1	BEST1	566
ENSG00000167996	chr11	61735132	61731759	-1	FTH1	419
ENSG00000244176	chr11	61780074	61779223	-1	RP11-810P12.1	7
ENSG00000149503	chr11	61891445	61920635	1	INCENP	523
ENSG00000236607	chr11	61936759	61937294	1	AP002793.1	5
ENSG00000168515	chr11	61957688	61961009	1	SCGB1D1	11
ENSG00000124939	chr11	61976140	61981411	1	SCGB2A1	4
ENSG00000124935	chr11	62009724	62012279	1	SCGB1D2	3
ENSG00000110484	chr11	62037630	62040628	1	SCGB2A2	4
ENSG00000197745	chr11	62066536	62063754	-1	SCGB1D4	7
ENSG00000162174	chr11	62104774	62160878	1	ASRGL1	162
ENSG00000149021	chr11	62186523	62190666	1	SCGB1A1	25
ENSG00000124942	chr11	62314332	62201016	-1	AHNAK	1842
ENSG00000238861	chr11	62231107	62231196	1	AP003064.2	6
ENSG00000240335	chr11	62236163	62236257	1	AP003064.1	6
ENSG00000149016	chr11	62359649	62327075	-1	TUT1	1356
ENSG00000149480	chr11	62369303	62360675	-1	MTA2	536
ENSG00000149499	chr11	62380237	62369690	-1	EML3	362
ENSG00000149489	chr11	62380213	62382590	1	ROM1	205
ENSG00000149541	chr11	62389448	62382769	-1	B3GAT3	306
ENSG00000089597	chr11	62414104	62392300	-1	GANAB	518
ENSG00000185085	chr11	62420774	62414321	-1	INTS5	388
ENSG00000162194	chr11	62439241	62430290	-1	C11orf48	1255
ENSG00000214756	chr11	62432779	62434923	1	METTL12	726
ENSG00000206597	chr11	62432894	62433042	1	SNORA57	504
ENSG00000204922	chr11	62439126	62439848	1	C11orf83	399
ENSG00000162191	chr11	62446562	62443973	-1	UBXN1	206
ENSG00000177363	chr11	62457200	62453876	-1	LRRN4CL	134
ENSG00000168000	chr11	62477317	62457747	-1	BSCL2	654
ENSG00000162188	chr11	62475114	62476675	1	GNG3	86
ENSG00000214753	chr11	62494821	62482222	-1	HNRNPUL2	561
ENSG00000162222	chr11	62495584	62506105	1	TTC9C	522
ENSG00000185670	chr11	62521656	62518437	-1	ZBTB3	276
ENSG00000168002	chr11	62529011	62534185	1	POLR2G	205
ENSG00000162227	chr11	62538865	62554811	1	TAF6L	502
ENSG00000185475	chr11	62554874	62557871	1	TMEM179B	453
ENSG00000168569	chr11	62559486	62557788	-1	TMEM223	285
ENSG00000162231	chr11	62572964	62559598	-1	NXF1	766
ENSG00000162236	chr11	62599560	62574369	-1	STX5	644
ENSG00000252361	chr11	62583539	62583438	-1	AP001160.1	8
ENSG00000133316	chr11	62607133	62600384	-1	WDR74	346
ENSG00000222328	chr11	62609281	62609091	-1	RNU2-2	529
ENSG00000207487	chr11	62620507	62620382	-1	SNORD22	74
ENSG00000201669	chr11	62620867	62620797	-1	SNORD31	70
ENSG00000207424	chr11	62621204	62621135	-1	SNORD30	65
ENSG00000206653	chr11	62621440	62621376	-1	SNORD29	69
ENSG00000252140	chr11	62621757	62621633	-1	AP001160.3	85
ENSG00000207437	chr11	62622167	62622093	-1	SNORD28	96
ENSG00000200851	chr11	62622555	62622484	-1	SNORD27	428
ENSG00000206874	chr11	62622838	62622764	-1	SNORD26	586
ENSG00000202477	chr11	62623102	62623040	-1	SNORD25	566
ENSG00000168003	chr11	62623518	62656352	1	SLC3A2	1630
ENSG00000239976	chr11	62634154	62634346	1	AP001160.2	6
ENSG00000168539	chr11	62689012	62676152	-1	CHRM1	42
ENSG00000241082	chr11	62703701	62703454	-1	AP000438.1	2
ENSG00000197901	chr11	62752469	62744069	-1	SLC22A6	14
ENSG00000149452	chr11	62783311	62760297	-1	SLC22A8	49
ENSG00000197658	chr11	62911693	62847412	-1	SLC22A24	59
ENSG00000239924	chr11	62883810	62883352	-1	RP11-959F10.1	2
ENSG00000196600	chr11	62997124	62931296	-1	SLC22A25	60
ENSG00000184999	chr11	63057430	63079237	1	SLC22A10	33
ENSG00000149742	chr11	63137261	63177710	1	SLC22A9	63
ENSG00000168004	chr11	63258666	63230810	-1	HRASLS5	52
ENSG00000133317	chr11	63273524	63284246	1	LGALS12	28
ENSG00000133321	chr11	63304273	63313929	1	RARRES3	122
ENSG00000133328	chr11	63330855	63320242	-1	HRASLS2	16
ENSG00000176485	chr11	63381941	63341946	-1	PLA2G16	271
ENSG00000184743	chr11	63439187	63391560	-1	ATL3	657
ENSG00000133318	chr11	63448922	63527337	1	RTN3	738
ENSG00000188070	chr11	63536113	63527364	-1	C11orf95	443
ENSG00000168005	chr11	63580860	63595151	1	C11orf84	445
ENSG00000072518	chr11	63606477	63677063	1	MARK2	721
ENSG00000202089	chr11	63650157	63650059	-1	AP003780.1	8
ENSG00000242617	chr11	63661767	63661835	1	AP003780.2	13
ENSG00000167771	chr11	63684316	63678693	-1	RCOR2	106
ENSG00000110583	chr11	63706442	63724444	1	NAA40	286
ENSG00000207200	chr11	63737942	63738048	1	AP000721.1	15
ENSG00000176340	chr11	63742079	63744014	1	COX8A	212
ENSG00000167770	chr11	63753325	63765892	1	OTUB1	377
ENSG00000133315	chr11	63933585	63766031	-1	MACROD1	911
ENSG00000126500	chr11	63871362	63886645	1	FLRT1	51
ENSG00000168439	chr11	63953297	63972020	1	STIP1	597
ENSG00000149781	chr11	63974152	63991363	1	FERMT3	200
ENSG00000149743	chr11	63993681	63991272	-1	TRPT1	277
ENSG00000149761	chr11	63993738	63997487	1	NUDT22	341
ENSG00000110011	chr11	63997753	64001750	1	DNAJC4	455
ENSG00000173511	chr11	64002266	64006258	1	VEGFB	255
ENSG00000173486	chr11	64008413	64011606	1	FKBP2	563
ENSG00000173457	chr11	64014413	64011953	-1	PPP1R14B	266
ENSG00000149782	chr11	64019042	64035394	1	PLCB3	341
ENSG00000002330	chr11	64052141	64037302	-1	BAD	830
ENSG00000173264	chr11	64051811	64056963	1	GPR137	461
ENSG00000182450	chr11	64058793	64067502	1	KCNK4	53
ENSG00000207024	chr11	64063509	64063610	1	AP001453.1	3
ENSG00000219435	chr11	64067863	64072238	1	C11orf20	80
ENSG00000173153	chr11	64073044	64084215	1	ESRRA	298
ENSG00000173113	chr11	64085033	64084167	-1	TRMT112	364
ENSG00000126432	chr11	64085569	64089282	1	PRDX5	384
ENSG00000236935	chr11	64096976	64092522	-1	AP003774.1	14
ENSG00000168071	chr11	64107695	64125006	1	CCDC88B	149
ENSG00000162302	chr11	64126625	64139687	1	RPS6KA4	272
ENSG00000221273	chr11	64136074	64136175	1	MIR1237	8
ENSG00000231680	chr11	64163303	64161814	-1	AP003774.6	7
ENSG00000224456	chr11	64187687	64177548	-1	AP003774.7	18
ENSG00000231492	chr11	64195633	64200142	1	AP003774.5	12
ENSG00000181908	chr11	64216546	64219126	1	AP003774.4	18
ENSG00000232500	chr11	64268325	64272858	1	AP005273.1	10
ENSG00000237363	chr11	64298516	64300442	1	AP006288.1	11
ENSG00000168065	chr11	64323098	64340347	1	SLC22A11	37
ENSG00000197891	chr11	64358113	64369820	1	SLC22A12	27
ENSG00000110076	chr11	64490660	64373646	-1	NRXN2	232
ENSG00000237410	chr11	64413871	64427153	1	AP001092.4	28
ENSG00000228732	chr11	64418767	64423783	1	AP001092.5	15
ENSG00000068831	chr11	64512928	64494383	-1	RASGRP2	55
ENSG00000068976	chr11	64527769	64513861	-1	PYGM	151
ENSG00000168066	chr11	64546258	64532078	-1	SF1	707
ENSG00000250652	chr11	64545864	64543887	-1	AP001462.2	369
ENSG00000168067	chr11	64570713	64556290	-1	MAP4K2	286
ENSG00000213477	chr11	64569746	64570036	1	AP001462.1	13
ENSG00000133895	chr11	64578766	64570988	-1	MEN1	334
ENSG00000171219	chr11	64612041	64590859	-1	CDC42BPG	93
ENSG00000110047	chr11	64655768	64619114	-1	EHD1	1068
ENSG00000230835	chr11	64649007	64649417	1	AP001187.11	10
ENSG00000203400	chr11	64657758	64657298	-1	AP001187.1	4
ENSG00000207648	chr11	64658718	64658609	-1	MIR192	5
ENSG00000207596	chr11	64658911	64658827	-1	MIR194-2	11
ENSG00000229719	chr11	64660921	64658898	-1	AP001187.9	89
ENSG00000110046	chr11	64684722	64662018	-1	ATG2A	456
ENSG00000234098	chr11	64685025	64691932	1	AP001187.12	268
ENSG00000068971	chr11	64692180	64701947	1	PPP2R5B	132
ENSG00000149735	chr11	64703360	64701945	-1	GPHA2	27
ENSG00000168070	chr11	64739557	64705703	-1	C11orf85	73
ENSG00000168062	chr11	64764517	64755416	-1	BATF2	54
ENSG00000213465	chr11	64781586	64789656	1	ARL2	351
ENSG00000110025	chr11	64781654	64808042	1	SNX15	546
ENSG00000168061	chr11	64808376	64812299	1	SAC3D1	275
ENSG00000168060	chr11	64826009	64812297	-1	NAALADL1	129
ENSG00000227162	chr11	64835205	64834081	-1	AP003068.2	6
ENSG00000146670	chr11	64851623	64844924	-1	CDCA5	295
ENSG00000162300	chr11	64851694	64855874	1	ZFPL1	247
ENSG00000187066	chr11	64856234	64855701	-1	AP003068.4	16
ENSG00000149823	chr11	64863683	64879180	1	C11orf2	371
ENSG00000250832	chr11	64874222	64869274	-1	AP003068.1	44
ENSG00000149809	chr11	64879341	64883706	1	TM7SF2	429
ENSG00000174276	chr11	64885170	64883876	-1	ZNHIT2	356
ENSG00000149806	chr11	64889660	64888103	-1	FAU	310
ENSG00000149792	chr11	64889728	64894841	1	MRPL49	415
ENSG00000162298	chr11	64902003	64894753	-1	SYVN1	771
ENSG00000222477	chr11	64915055	64915249	1	AP003068.3	8
ENSG00000204710	chr11	64937625	64940715	1	SPDYC	19
ENSG00000249251	chr11	64942973	64942506	-1	RP11-399J13.1	1
ENSG00000014216	chr11	64949343	64979476	1	CAPN1	337
ENSG00000197847	chr11	64981309	65009557	1	SLC22A20	149
ENSG00000014138	chr11	65029430	65065087	1	POLA2	1141
ENSG00000149798	chr11	65082331	65089899	1	CDC42EP2	630
ENSG00000133884	chr11	65101346	65120451	1	DPF2	367
ENSG00000173825	chr11	65122282	65125078	1	TIGD3	270
ENSG00000162241	chr11	65150142	65142663	-1	SLC25A45	272
ENSG00000126391	chr11	65154041	65180990	1	FRMD8	495
ENSG00000245532	chr11	65190245	65193996	1	AP000944.1	1825
ENSG00000207727	chr11	65211929	65212028	1	MIR612	105
ENSG00000173727	chr11	65222653	65223178	1	AP000769.1	283
ENSG00000251562	chr11	65269807	65271080	1	MALAT1	505
ENSG00000142186	chr11	65292548	65306182	1	SCYL1	475
ENSG00000168056	chr11	65325699	65306031	-1	LTBP3	773
ENSG00000173465	chr11	65337943	65339217	1	SSSCA1	269
ENSG00000176973	chr11	65339820	65341669	1	FAM89B	152
ENSG00000173442	chr11	65343509	65360115	1	EHBP1L1	480
ENSG00000173338	chr11	65363467	65360327	-1	KCNK7	162
ENSG00000173327	chr11	65381720	65365226	-1	MAP3K11	519
ENSG00000197136	chr11	65383783	65404910	1	PCNXL3	482
ENSG00000213445	chr11	65407592	65418391	1	SIPA1	165
ENSG00000173039	chr11	65430443	65421070	-1	RELA	584
ENSG00000239356	chr11	65463023	65463308	1	AP001362.1	3
ENSG00000172977	chr11	65479489	65487074	1	KAT5	931
ENSG00000172922	chr11	65488409	65485144	-1	RNASEH2C	522
ENSG00000214659	chr11	65494612	65495413	1	KRT8P26	6
ENSG00000175827	chr11	65546469	65545616	-1	AP001266.1	20
ENSG00000172818	chr11	65554529	65564683	1	OVOL1	41
ENSG00000172803	chr11	65601366	65621172	1	SNX32	362
ENSG00000172757	chr11	65625804	65622308	-1	CFL1	507
ENSG00000172732	chr11	65627872	65633912	1	MUS81	813
ENSG00000172638	chr11	65640340	65633913	-1	EFEMP2	691
ENSG00000172543	chr11	65647284	65651212	1	CTSW	123
ENSG00000172500	chr11	65656010	65651211	-1	FIBP	385
ENSG00000175602	chr11	65657875	65659105	1	CCDC85B	559
ENSG00000175592	chr11	65667997	65659692	-1	FOSL1	477
ENSG00000175573	chr11	65686531	65684281	-1	C11orf68	255
ENSG00000175550	chr11	65686728	65689031	1	DRAP1	237
ENSG00000175513	chr11	65713115	65727434	1	TSGA10IP	43
ENSG00000175467	chr11	65729160	65747607	1	SART1	489
ENSG00000175376	chr11	65769578	65764017	-1	EIF1AD	355
ENSG00000175334	chr11	65769550	65771616	1	BANF1	306
ENSG00000175315	chr11	65779462	65780975	1	CST6	19
ENSG00000175294	chr11	65793988	65784224	-1	CATSPER1	44
ENSG00000175229	chr11	65816651	65808239	-1	GAL3ST3	43
ENSG00000087365	chr11	65819816	65836382	1	SF3B2	536
ENSG00000238752	chr11	65820615	65820699	1	AP006287.1	127
ENSG00000175115	chr11	65837824	66012213	1	PACS1	1172
ENSG00000238763	chr11	65920092	65920196	1	AP000822.1	10
ENSG00000174996	chr11	66024765	66035331	1	KLC2	535
ENSG00000174903	chr11	66036056	66044963	1	RAB1B	403
ENSG00000245156	chr11	66045996	66037303	-1	AP001107.3	227
ENSG00000174871	chr11	66045696	66051683	1	CNIH2	288
ENSG00000174851	chr11	66056620	66052051	-1	YIF1A	373
ENSG00000179292	chr11	66059341	66064131	1	TMEM151A	12
ENSG00000174807	chr11	66084515	66081958	-1	CD248	58
ENSG00000174791	chr11	66104000	66099542	-1	RIN1	341
ENSG00000174744	chr11	66112582	66104804	-1	BRMS1	258
ENSG00000174684	chr11	66115161	66112846	-1	AP001107.2	161
ENSG00000174669	chr11	66139291	66129993	-1	SLC29A2	407
ENSG00000202317	chr11	66160920	66161083	1	AP001107.1	1
ENSG00000174576	chr11	66188475	66194177	1	NPAS4	22
ENSG00000201733	chr11	66200234	66200373	1	AP002748.2	4
ENSG00000174547	chr11	66206310	66202551	-1	MRPL11	116
ENSG00000174516	chr11	66234336	66244805	1	PELI3	374
ENSG00000174483	chr11	66247880	66301084	1	DPP3	705
ENSG00000214650	chr11	66283742	66302661	1	AP002748.1	204
ENSG00000203725	chr11	66304212	66303748	-1	AP002748.3	11
ENSG00000174165	chr11	66313671	66306735	-1	ZDHHC24	218
ENSG00000248746	chr11	66313866	66330800	1	ACTN3	198
ENSG00000250105	chr11	66327855	66326337	-1	CTD-3074O7.2	29
ENSG00000174080	chr11	66336047	66330936	-1	CTSF	115
ENSG00000182791	chr11	66360554	66357640	-1	CCDC87	268
ENSG00000173992	chr11	66360690	66373489	1	CCS	316
ENSG00000199325	chr11	66382561	66382435	-1	AP001157.2	22
ENSG00000239306	chr11	66384053	66413944	1	RBM14	1426
ENSG00000248643	chr11	66384097	66413940	1	RP11-658F2.1	1425
ENSG00000173933	chr11	66406088	66433768	1	RBM4	1111
ENSG00000173914	chr11	66445275	66432472	-1	RBM4B	824
ENSG00000173898	chr11	66488870	66452721	-1	SPTBN2	249
ENSG00000239553	chr11	66480480	66480191	-1	AP001157.1	9
ENSG00000173715	chr11	66512207	66610799	1	C11orf80	899
ENSG00000213409	chr11	66529657	66529046	-1	AP001157.3	5
ENSG00000173653	chr11	66610883	66614003	1	RCE1	420
ENSG00000173599	chr11	66725847	66615997	-1	PC	1111
ENSG00000173621	chr11	66624589	66627946	1	LRFN4	278
ENSG00000239099	chr11	66687233	66687294	1	RNU7-23P	8
ENSG00000173237	chr11	66742748	66744475	1	C11orf86	9
ENSG00000252709	chr11	66763096	66762950	-1	AP003176.1	3
ENSG00000173227	chr11	66790891	66818329	1	SYT12	221
ENSG00000173156	chr11	66824321	66839483	1	RHOD	119
ENSG00000173120	chr11	66887498	67025141	1	KDM2A	1427
ENSG00000239573	chr11	66934049	66934303	1	AP001885.1	7
ENSG00000238892	chr11	66988379	66988487	1	AP001885.2	9
ENSG00000173020	chr11	67033905	67054029	1	ADRBK1	429
ENSG00000172932	chr11	67056018	67069956	1	ANKRD13D	622
ENSG00000172830	chr11	67071001	67080070	1	SSH3	287
ENSG00000175482	chr11	67121017	67119021	-1	POLD4	234
ENSG00000201684	chr11	67129885	67130179	1	AP003419.2	36
ENSG00000175505	chr11	67141206	67131643	-1	CLCF1	494
ENSG00000172613	chr11	67159423	67165861	1	RAD9A	495
ENSG00000253024	chr11	67162782	67162681	-1	AP003419.1	50
ENSG00000172531	chr11	67188605	67165652	-1	PPP1CA	789
ENSG00000175463	chr11	67171658	67177557	1	TBC1D10C	73
ENSG00000172508	chr11	67183145	67193076	1	ATPGD1	187
ENSG00000175634	chr11	67195935	67202878	1	RPS6KB2	318
ENSG00000213402	chr11	67205538	67202981	-1	PTPRCAP	173
ENSG00000172725	chr11	67211263	67205519	-1	CORO1B	454
ENSG00000175514	chr11	67220200	67218772	-1	GPR152	6
ENSG00000175544	chr11	67222818	67226651	1	CABP4	5
ENSG00000172663	chr11	67236743	67231830	-1	TMEM134	547
ENSG00000110711	chr11	67250505	67258578	1	AIP	293
ENSG00000110697	chr11	67272843	67259240	-1	PITPNM1	269
ENSG00000167797	chr11	67276102	67273969	-1	CDK2AP2	205
ENSG00000167791	chr11	67290899	67286418	-1	CABP2	10
ENSG00000084207	chr11	67351066	67354131	1	GSTP1	296
ENSG00000184224	chr11	67374177	67371314	-1	C11orf72	158
ENSG00000167792	chr11	67374323	67380012	1	NDUFV1	208
ENSG00000231793	chr11	67383728	67380124	-1	AP003385.1	90
ENSG00000167799	chr11	67397401	67395410	-1	NUDT8	109
ENSG00000167800	chr11	67407031	67398775	-1	TBX10	29
ENSG00000132744	chr11	67418130	67410029	-1	ACY3	17
ENSG00000227834	chr11	67420875	67419047	-1	AP003385.2	7
ENSG00000132746	chr11	67442102	67429634	-1	ALDH3B2	20
ENSG00000239559	chr11	67450529	67450236	-1	RP11-655M14.2	1
ENSG00000184795	chr11	67483476	67479170	-1	UNC93B5	1
ENSG00000235855	chr11	67490793	67490143	-1	AP003385.1	2
ENSG00000248509	chr11	67544666	67550430	1	AP003716.5	3
ENSG00000227620	chr11	67552745	67555718	1	AP003716.4	1
ENSG00000160172	chr11	67572807	67559238	-1	AP003716.2	9
ENSG00000251637	chr11	67653967	67658816	1	AP003716.3	1
ENSG00000206587	chr11	67663102	67663208	1	AP003716.1	2
ENSG00000243672	chr11	67693902	67693122	-1	RP5-903G2.1	1
ENSG00000221553	chr11	67700685	67700833	1	AC004924.1	1
ENSG00000110057	chr11	67771593	67758575	-1	UNC93B1	73
ENSG00000006534	chr11	67776048	67796743	1	ALDH3B1	739
ENSG00000247484	chr11	67784501	67776911	-1	AC004923.1	463
ENSG00000110717	chr11	67798094	67804114	1	NDUFS8	279
ENSG00000110719	chr11	67806483	67818365	1	TCIRG1	575
ENSG00000110721	chr11	67888858	67820350	-1	CHKA	772
ENSG00000110066	chr11	67981295	67922330	-1	SUV420H1	590
ENSG00000242333	chr11	67999452	67999043	-1	AP002992.1	1
ENSG00000171067	chr11	68039469	68028807	-1	C11orf24	440
ENSG00000162337	chr11	68080108	68216739	1	LRP5	598
ENSG00000241760	chr11	68227687	68227616	-1	AP000807.1	155
ENSG00000110075	chr11	68228199	68382797	1	SAPS3	1683
ENSG00000222339	chr11	68273119	68273040	-1	AP000807.2	9
ENSG00000212093	chr11	68273634	68273551	-1	AP000807.3	14
ENSG00000069482	chr11	68451983	68458643	1	GAL	10
ENSG00000132749	chr11	68518988	68474908	-1	MTL5	99
ENSG00000110090	chr11	68609399	68522090	-1	CPT1A	808
ENSG00000250508	chr11	68638132	68642010	1	AP000808.1	17
ENSG00000197345	chr11	68671303	68658747	-1	MRPL21	312
ENSG00000132740	chr11	68671319	68708069	1	IGHMBP2	448
ENSG00000172938	chr11	68748455	68747490	-1	MRGPRD	5
ENSG00000172935	chr11	68780850	68771863	-1	MRGPRF	347
ENSG00000162341	chr11	68816350	68858072	1	TPCN2	476
ENSG00000172927	chr11	69061622	69064753	1	MYEOV	22
ENSG00000110092	chr11	69455873	69469241	1	CCND1	590
ENSG00000149716	chr11	69490165	69468073	-1	ORAOV1	502
ENSG00000162344	chr11	69519106	69513007	-1	FGF19	12
ENSG00000075388	chr11	69590171	69587797	-1	FGF4	5
ENSG00000186895	chr11	69634192	69624736	-1	FGF3	17
ENSG00000248844	chr11	69911477	69902338	-1	AP003555.1	14
ENSG00000202070	chr11	69921469	69921575	1	AP003555.2	1
ENSG00000219475	chr11	69924328	69924609	1	AP000879.1	1
ENSG00000131620	chr11	69924664	70035633	1	ANO1	163
ENSG00000168040	chr11	70049269	70053508	1	FADD	377
ENSG00000131626	chr11	70116823	70230500	1	PPFIA1	1036
ENSG00000221333	chr11	70130061	70130176	1	MIR548K	9
ENSG00000246889	chr11	70244568	70219516	-1	AP000487.1	460
ENSG00000085733	chr11	70244510	70282690	1	CTTN	836
ENSG00000162105	chr11	70963623	70313961	-1	SHANK2	873
ENSG00000227726	chr11	70323697	70323382	-1	AP001271.3	4
ENSG00000224119	chr11	70417428	70412492	-1	AP001271.5	24
ENSG00000226627	chr11	70477199	70481595	1	AP001271.2	7
ENSG00000236262	chr11	70492270	70493667	1	AP001271.4	5
ENSG00000207196	chr11	70551374	70551272	-1	AP000590.1	1
ENSG00000171671	chr11	70708895	70711220	1	C11orf76	4
ENSG00000172900	chr11	71134469	71093647	-1	AP002387.1	65
ENSG00000172893	chr11	71159477	71145457	-1	DHCR7	281
ENSG00000172890	chr11	71164217	71212579	1	NADSYN1	403
ENSG00000204572	chr11	71238302	71280091	1	KRTAP5-10	37
ENSG00000244411	chr11	71238313	71239720	1	KRTAP5-7	1
ENSG00000241233	chr11	71249071	71250253	1	KRTAP5-8	1
ENSG00000248903	chr11	71279726	71279980	1	AP000867.14	2
ENSG00000204571	chr11	71293921	71290760	-1	KRTAP5-11	8
ENSG00000249387	chr11	71290894	71290774	-1	AP000867.13	1
ENSG00000187811	chr11	71318487	71292956	-1	AP000867.1	3
ENSG00000184055	chr11	71302486	71331865	1	OR7E87P	1
ENSG00000221458	chr11	71373741	71373593	-1	AP003498.1	1
ENSG00000239481	chr11	71380566	71381343	1	RP11-167J8.1	1
ENSG00000223235	chr11	71417624	71417525	-1	AP003498.2	1
ENSG00000158483	chr11	71498557	71512282	1	FAM86C	43
ENSG00000248671	chr11	71524905	71505409	-1	AP002495.4	18
ENSG00000214534	chr11	71532594	71525091	-1	ZNF705E	2
ENSG00000184276	chr11	71544246	71548608	1	DEFB108B	3
ENSG00000252902	chr11	71556291	71556242	-1	AP002495.1	1
ENSG00000225805	chr11	71589499	71595607	1	AP002495.3	2
ENSG00000228915	chr11	71604615	71605265	1	AP002495.2	3
ENSG00000137522	chr11	71639747	71708643	1	RNF121	640
ENSG00000137496	chr11	71709587	71716761	1	IL18BP	643
ENSG00000137497	chr11	71791573	71713911	-1	NUMA1	2181
ENSG00000251143	chr11	71725337	71731956	1	AP002490.2	228
ENSG00000206783	chr11	71758997	71758919	-1	AP002490.3	5
ENSG00000212089	chr11	71789466	71789376	-1	AP002490.1	21
ENSG00000184154	chr11	71791382	71821828	1	LRTOMT	1068
ENSG00000241994	chr11	71791693	71819848	1	LRRC51	1055
ENSG00000149357	chr11	71814322	71808339	-1	C11orf59	441
ENSG00000238768	chr11	71815120	71815216	1	AP000812.1	272
ENSG00000110200	chr11	71823826	71820635	-1	C11orf51	513
ENSG00000110203	chr11	71846771	71850934	1	FOLR3	16
ENSG00000110195	chr11	71900602	71907342	1	FOLR1	14
ENSG00000165457	chr11	71927819	71932993	1	FOLR2	13
ENSG00000165458	chr11	71935825	71950149	1	INPPL1	520
ENSG00000165462	chr11	71955220	71950124	-1	PHOX2A	142
ENSG00000228286	chr11	71961916	71961617	-1	AP000593.1	3
ENSG00000213365	chr11	71991195	71992226	1	AP000593.2	4
ENSG00000162129	chr11	72145571	72003474	-1	CLPB	750
ENSG00000237408	chr11	72189265	72190281	1	AP005019.3	7
ENSG00000238048	chr11	72231030	72232777	1	AP005019.4	11
ENSG00000186642	chr11	72385773	72287185	-1	PDE2A	234
ENSG00000207809	chr11	72326174	72326107	-1	MIR139	3
ENSG00000251919	chr11	72332810	72332871	1	AP003065.2	4
ENSG00000186635	chr11	72463448	72396114	-1	ARAP1	786
ENSG00000245148	chr11	72411519	72416644	1	AP003065.3	74
ENSG00000244134	chr11	72419231	72419610	1	RP11-31L22.2	14
ENSG00000214530	chr11	72504750	72465774	-1	STARD10	422
ENSG00000202522	chr11	72477049	72477161	1	AP003065.1	6
ENSG00000168010	chr11	72525451	72540678	1	ATG16L2	741
ENSG00000137478	chr11	72853306	72547791	-1	FCHSD2	1393
ENSG00000206638	chr11	72580695	72580589	-1	AP002381.1	10
ENSG00000234751	chr11	72651543	72652157	1	AP002381.2	10
ENSG00000175591	chr11	72929344	72947393	1	P2RY2	40
ENSG00000171631	chr11	72975570	73009644	1	P2RY6	88
ENSG00000110237	chr11	73019663	73080424	1	ARHGEF17	1369
ENSG00000054967	chr11	73087405	73108518	1	RELT	538
ENSG00000054965	chr11	73309228	73117029	-1	FAM168A	1213
ENSG00000021300	chr11	73357223	73373862	1	PLEKHB1	122
ENSG00000252732	chr11	73375642	73375560	-1	AP002993.1	8
ENSG00000175582	chr11	73472166	73386683	-1	RAB6A	580
ENSG00000175581	chr11	73498917	73575655	1	MRPL48	543
ENSG00000199975	chr11	73543735	73543427	-1	AP002770.2	10
ENSG00000181924	chr11	73587890	73583715	-1	CHCHD8	310
ENSG00000175575	chr11	73588033	73638779	1	PAAF1	428
ENSG00000247629	chr11	73597717	73594907	-1	AP002770.1	12
ENSG00000187726	chr11	73661364	73681332	1	DNAJB13	98
ENSG00000175567	chr11	73693889	73685716	-1	UCP2	447
ENSG00000175564	chr11	73720282	73711333	-1	UCP3	88
ENSG00000168014	chr11	73882064	73724430	-1	C2CD3	1111
ENSG00000214517	chr11	73882368	73965747	1	PPME1	717
ENSG00000200649	chr11	73909899	73909793	-1	AP000577.1	5
ENSG00000206913	chr11	73963597	73963459	-1	AP000577.2	16
ENSG00000149380	chr11	74022699	73977702	-1	P4HA3	167
ENSG00000246211	chr11	74022407	74035749	1	AP001085.1	52
ENSG00000165434	chr11	74109502	74041361	-1	PGM2L1	385
ENSG00000175538	chr11	74178600	74165886	-1	KCNE3	27
ENSG00000175536	chr11	74204755	74202923	-1	LIPT2	357
ENSG00000233305	chr11	74204485	74209578	1	AP001372.2	359
ENSG00000242031	chr11	74278050	74278117	1	AP001104.2	3
ENSG00000244386	chr11	74278181	74278120	-1	AP001104.1	1
ENSG00000077514	chr11	74303629	74353765	1	POLD3	690
ENSG00000221193	chr11	74364182	74364262	1	AP001324.4	15
ENSG00000223202	chr11	74396269	74396550	1	AP001324.3	4
ENSG00000054938	chr11	74442207	74407475	-1	CHRDL2	235
ENSG00000185162	chr11	74409869	74409389	-1	AP001324.1	15
ENSG00000212277	chr11	74427794	74427732	-1	AP001324.2	3
ENSG00000241097	chr11	74449841	74449534	-1	RP11-864N7.1	3
ENSG00000227615	chr11	74457159	74456761	-1	RP11-864N7.2	3
ENSG00000166439	chr11	74459913	74553457	1	RNF169	860
ENSG00000166435	chr11	74660232	74551956	-1	XRRA1	913
ENSG00000242999	chr11	74556956	74557247	1	AP000560.1	28
ENSG00000241170	chr11	74630632	74631010	1	RP11-147I3.1	5
ENSG00000118363	chr11	74660292	74690076	1	SPCS2	432
ENSG00000200152	chr11	74679337	74679234	-1	AP001992.1	6
ENSG00000249164	chr11	74691592	74695088	1	AP001992.2	100
ENSG00000162139	chr11	74699179	74718741	1	NEU3	259
ENSG00000234611	chr11	74783097	74782193	-1	OR2AT2P	2
ENSG00000213333	chr11	74791174	74790302	-1	AP003175.1	4
ENSG00000171561	chr11	74800758	74799796	-1	OR2AT4	6
ENSG00000137491	chr11	74862040	74917444	1	SLCO2B1	101
ENSG00000225688	chr11	74952566	74953243	1	AP001972.1	39
ENSG00000137486	chr11	75062873	74976482	-1	ARRB1	572
ENSG00000199090	chr11	75046230	75046136	-1	MIR326	4
ENSG00000149273	chr11	75110562	75116732	1	RPS3	390
ENSG00000206941	chr11	75111435	75111582	1	SNORD15A	225
ENSG00000207445	chr11	75115465	75115610	1	SNORD15B	36
ENSG00000149243	chr11	75141678	75133438	-1	KLHL35	202
ENSG00000158555	chr11	75236867	75145686	-1	GDPD5	928
ENSG00000149257	chr11	75273170	75283844	1	SERPINH1	727
ENSG00000171533	chr11	75379479	75297964	-1	MAP6	218
ENSG00000166391	chr11	75428888	75442660	1	MOGAT2	37
ENSG00000247867	chr11	75479694	75469504	-1	AP001922.1	48
ENSG00000062282	chr11	75479778	75512579	1	DGAT2	107
ENSG00000198382	chr11	75526212	75855282	1	UVRAG	1576
ENSG00000200256	chr11	75546368	75546260	-1	AP003031.1	4
ENSG00000199362	chr11	75548690	75548589	-1	AP003031.2	7
ENSG00000223013	chr11	75645980	75646083	1	AP003168.1	3
ENSG00000085741	chr11	75917574	75897370	-1	WNT11	64
ENSG00000137492	chr11	76091986	76061003	-1	PRKRIR	300
ENSG00000179240	chr11	76092369	76118666	1	AP002360.2	325
ENSG00000201756	chr11	76115296	76115184	-1	AP002360.1	12
ENSG00000158636	chr11	76156069	76262586	1	C11orf30	953
ENSG00000236304	chr11	76368100	76374910	1	AP001189.4	18
ENSG00000137507	chr11	76381791	76368568	-1	LRRC32	40
ENSG00000204529	chr11	76415302	76414507	-1	AP001189.1	4
ENSG00000182704	chr11	76494285	76509197	1	TSKU	348
ENSG00000078124	chr11	76571917	76734850	1	ACER3	598
ENSG00000212030	chr11	76589276	76589362	1	AP002498.1	4
ENSG00000198488	chr11	76745435	76753003	1	B3GNT6	27
ENSG00000149260	chr11	76777992	76837196	1	CAPN5	742
ENSG00000137474	chr11	76839310	76926286	1	MYO7A	224
ENSG00000178795	chr11	76998463	76927605	-1	GDPD4	146
ENSG00000224829	chr11	77024653	77025036	1	AP002827.1	3
ENSG00000149269	chr11	77185108	77033061	-1	PAK1	723
ENSG00000238880	chr11	77278039	77277979	-1	RNU7-59P	1
ENSG00000178301	chr11	77300680	77320691	1	AQP11	326
ENSG00000074201	chr11	77348851	77327197	-1	CLNS1A	384
ENSG00000048649	chr11	77531915	77371041	-1	RSF1	1237
ENSG00000206816	chr11	77402695	77402796	1	AP000609.1	9
ENSG00000227376	chr11	77446071	77445520	-1	AP000609.2	3
ENSG00000219529	chr11	77524722	77524365	-1	AP000580.1	4
ENSG00000087884	chr11	77532201	77588461	1	C11orf67	663
ENSG00000241782	chr11	77580241	77579768	-1	RP11-91P24.1	18
ENSG00000149262	chr11	77705717	77589768	-1	INTS4	542
ENSG00000252331	chr11	77597679	77597752	1	AP002812.1	3
ENSG00000151364	chr11	77734340	77726761	-1	KCTD14	79
ENSG00000151365	chr11	77774907	77779396	1	THRSP	66
ENSG00000151366	chr11	77791265	77779403	-1	NDUFC2	272
ENSG00000159063	chr11	77850699	77811988	-1	ALG8	429
ENSG00000252494	chr11	77844568	77844466	-1	AP002520.2	4
ENSG00000246174	chr11	77850849	77854134	1	AP002520.1	292
ENSG00000188997	chr11	77899664	77882303	-1	KCTD21	260
ENSG00000118369	chr11	77899958	77925753	1	USP35	289
ENSG00000033327	chr11	78128766	77926342	-1	GAB2	815
ENSG00000251323	chr11	78140882	78135033	-1	AP003086.1	40
ENSG00000137513	chr11	78285826	78147247	-1	NARS2	711
ENSG00000252033	chr11	78290401	78290300	-1	AP003110.1	2
ENSG00000149256	chr11	79151695	78364329	-1	ODZ4	1761
ENSG00000211997	chr11	79113153	79113066	-1	MIR708	6
ENSG00000221551	chr11	79403423	79403573	1	AP000478.1	2
ENSG00000200146	chr11	80239004	80239110	1	AC018897.1	2
ENSG00000244135	chr11	81262787	81262854	1	AP002783.6	2
ENSG00000243882	chr11	81263201	81263267	1	AP002783.3	2
ENSG00000242232	chr11	81264950	81265018	1	AP002783.5	2
ENSG00000240169	chr11	81265020	81265077	1	AP002783.2	2
ENSG00000241090	chr11	81265078	81265148	1	AP002783.1	2
ENSG00000240985	chr11	81267534	81267466	-1	AP002783.4	2
ENSG00000245832	chr11	82114955	81590896	-1	AP002802.1	669
ENSG00000252592	chr11	82283122	82283051	-1	AP000793.1	1
ENSG00000227097	chr11	82400601	82400810	1	RP11-742N3.1	5
ENSG00000182103	chr11	82444906	82443053	-1	FAM181B	7
ENSG00000137509	chr11	82611557	82535410	-1	PRCP	485
ENSG00000238995	chr11	82554927	82555027	1	AP001646.1	6
ENSG00000165490	chr11	82625731	82645697	1	C11orf82	70
ENSG00000242279	chr11	82668465	82669258	1	RP11-659G9.1	7
ENSG00000137502	chr11	82782884	82692479	-1	RAB30	780
ENSG00000207221	chr11	82752640	82752506	-1	SNORA70E	3
ENSG00000246067	chr11	82783119	82784640	1	AP001767.1	273
ENSG00000165494	chr11	82868137	82896830	1	PCF11	1063
ENSG00000247137	chr11	82904681	82903179	-1	AP000873.1	187
ENSG00000137494	chr11	82904918	82967042	1	ANKRD42	401
ENSG00000241020	chr11	82924047	82924446	1	RP11-727A23.1	2
ENSG00000137500	chr11	82997377	82972504	-1	CCDC90B	447
ENSG00000244678	chr11	83098159	83097977	-1	AP000446.1	3
ENSG00000150672	chr11	85338966	83166055	-1	DLG2	3509
ENSG00000250257	chr11	83526306	83525614	-1	RP11-160H12.1	8
ENSG00000240174	chr11	84351036	84351608	1	RP11-851M3.1	5
ENSG00000213305	chr11	84732697	84731825	-1	AP000857.1	3
ENSG00000243618	chr11	84792796	84792593	-1	AP000639.1	5
ENSG00000243172	chr11	85195012	85195304	1	AP003035.2	55
ENSG00000206583	chr11	85220982	85221088	1	AP003035.1	3
ENSG00000171204	chr11	85339639	85347532	1	TMEM126B	403
ENSG00000171202	chr11	85359021	85367579	1	TMEM126A	540
ENSG00000137504	chr11	85376146	85371885	-1	CREBZF	381
ENSG00000250542	chr11	85375919	85374855	-1	AP000642.1	322
ENSG00000179071	chr11	85397320	85394893	-1	CCDC89	206
ENSG00000137501	chr11	85469044	85405267	-1	SYTL2	223
ENSG00000150676	chr11	85566144	85631051	1	CCDC83	254
ENSG00000073921	chr11	85780144	85668486	-1	PICALM	1163
ENSG00000247103	chr11	85718321	85725382	1	AP000767.1	45
ENSG00000238666	chr11	85805234	85805337	1	AP000767.2	6
ENSG00000200877	chr11	85864269	85864376	1	AP003097.1	3
ENSG00000074266	chr11	85955815	85989778	1	EED	871
ENSG00000247264	chr11	85998013	85994954	-1	AP003084.1	86
ENSG00000149196	chr11	86013253	86056984	1	C11orf73	286
ENSG00000239856	chr11	86035340	86035054	-1	AP001148.1	10
ENSG00000149201	chr11	86085778	86134150	1	CCDC81	113
ENSG00000151376	chr11	86383528	86152150	-1	ME3	1354
ENSG00000150687	chr11	86511491	86522275	1	AP000654.1	332
ENSG00000197882	chr11	86544143	86543630	-1	AP000654.2	2
ENSG00000174804	chr11	86666433	86656722	-1	FZD4	278
ENSG00000246523	chr11	86666661	86711987	1	AP001528.1	327
ENSG00000166575	chr11	86749065	87034568	1	TMEM135	921
ENSG00000213287	chr11	86970318	86969891	-1	AP001102.1	6
ENSG00000223015	chr11	87317675	87317777	1	AP001784.1	1
ENSG00000199235	chr11	87359441	87359381	-1	AP000756.1	6
ENSG00000240037	chr11	87525012	87524948	-1	AP000676.4	4
ENSG00000240916	chr11	87525460	87525527	1	AP000676.1	5
ENSG00000243354	chr11	87525595	87525530	-1	AP000676.2	2
ENSG00000244698	chr11	87527048	87527115	1	AP000676.3	4
ENSG00000206690	chr11	87833163	87833273	1	AP005436.1	2
ENSG00000123892	chr11	87908635	87846448	-1	RAB38	250
ENSG00000109861	chr11	88070941	88026773	-1	CTSC	378
ENSG00000249489	chr11	88142391	88141347	-1	RP11-657K20.1	9
ENSG00000168959	chr11	88799134	88237745	-1	GRM5	764
ENSG00000207113	chr11	88346079	88345973	-1	AP006215.1	2
ENSG00000221130	chr11	88845878	88845992	1	AP001482.1	1
ENSG00000077498	chr11	88911040	89028926	1	TYR	130
ENSG00000197692	chr11	89027414	89026909	-1	AP000720.1	2
ENSG00000086991	chr11	89225392	89057524	-1	NOX4	147
ENSG00000134612	chr11	89392465	89431883	1	FOLH1B	12
ENSG00000214414	chr11	89443467	89515545	1	TRIM77	11
ENSG00000234376	chr11	89487143	89485953	-1	AP003122.2	1
ENSG00000204456	chr11	89502007	89499778	-1	AP003122.1	1
ENSG00000168930	chr11	89541743	89530823	-1	TRIM49	1
ENSG00000250946	chr11	89553250	89560093	1	RP11-358N4.2	1
ENSG00000166013	chr11	89575226	89586918	1	TRIM53B	1
ENSG00000204455	chr11	89586008	89596235	1	AP005435.1	1
ENSG00000189253	chr11	89609185	89603606	-1	TRIM64B	1
ENSG00000223417	chr11	89653596	89644575	-1	AP005814.1	1
ENSG00000233802	chr11	89657212	89666233	1	TRIM49L	2
ENSG00000204450	chr11	89701672	89707240	1	TRIM64	1
ENSG00000237706	chr11	89724840	89714611	-1	AP004607.1	1
ENSG00000225581	chr11	89735615	89723930	-1	TRIM53	1
ENSG00000204449	chr11	89764274	89806558	1	AP004607.3	2
ENSG00000223709	chr11	89796165	89789145	-1	AP004607.2	1
ENSG00000229361	chr11	89819118	89820299	1	UBTFL3	1
ENSG00000207299	chr11	89851559	89851629	1	AP000648.1	1
ENSG00000077616	chr11	89867818	89925768	1	NAALAD2	167
ENSG00000110172	chr11	89956532	89933602	-1	CHORDC1	245
ENSG00000214391	chr11	90015826	90017162	1	AP002364.1	2
ENSG00000223101	chr11	90057944	90058052	1	AP002364.2	1
ENSG00000221586	chr11	90602370	90602289	-1	MIR1261	1
ENSG00000242248	chr11	91894273	91895059	1	RP11-447G14.1	3
ENSG00000235547	chr11	92069693	92069198	-1	NDUFB11P1	6
ENSG00000165323	chr11	92085262	92629636	1	FAT3	1665
ENSG00000249255	chr11	92100416	92099662	-1	RP11-675M1.1	2
ENSG00000244244	chr11	92232100	92231316	-1	RP11-698L23.1	6
ENSG00000239086	chr11	92462581	92462496	-1	AP002514.1	4
ENSG00000134640	chr11	92702789	92715948	1	MTNR1B	15
ENSG00000242807	chr11	92785993	92785561	-1	RP11-183A22.1	3
ENSG00000180773	chr11	92931095	92880852	-1	SLC36A4	453
ENSG00000233737	chr11	92954796	92954620	-1	AP003072.1	5
ENSG00000165325	chr11	93063883	93171634	1	CCDC67	131
ENSG00000221565	chr11	93141079	93140991	-1	AP004242.1	1
ENSG00000166002	chr11	93276546	93211641	-1	C11orf75	423
ENSG00000234106	chr11	93268635	93268981	1	AP004242.2	5
ENSG00000240202	chr11	93290079	93290372	1	AP003499.3	1
ENSG00000166004	chr11	93394816	93463522	1	KIAA1731	981
ENSG00000199875	chr11	93452769	93452881	1	AP003499.1	5
ENSG00000201199	chr11	93454708	93454787	1	SCARNA9	15
ENSG00000199675	chr11	93454963	93455032	1	AP003499.2	12
ENSG00000166012	chr11	93474662	93463369	-1	TAF1D	740
ENSG00000207112	chr11	93463812	93463679	-1	SNORA25	39
ENSG00000206799	chr11	93464265	93464145	-1	SNORA32	24
ENSG00000202314	chr11	93464740	93464668	-1	SNORD6	28
ENSG00000206834	chr11	93465299	93465170	-1	SNORA1	31
ENSG00000207304	chr11	93465665	93465527	-1	SNORA8	34
ENSG00000239195	chr11	93466466	93466394	-1	SNORD5	33
ENSG00000207145	chr11	93466763	93466632	-1	SNORA18	30
ENSG00000221170	chr11	93466930	93466840	-1	MIR1304	30
ENSG00000210825	chr11	93468402	93468277	-1	SNORA40	40
ENSG00000182919	chr11	93474793	93496220	1	C11orf54	505
ENSG00000042429	chr11	93517405	93546496	1	MED17	575
ENSG00000238437	chr11	93530379	93530479	1	AP001894.2	12
ENSG00000214376	chr11	93583697	93551398	-1	C11orf90	94
ENSG00000206911	chr11	93560788	93560900	1	AP001894.1	5
ENSG00000181333	chr11	93754378	93847374	1	HEPHL1	235
ENSG00000110218	chr11	93862094	93915133	1	PANX1	591
ENSG00000183560	chr11	94038803	94040858	1	FOLR4	4
ENSG00000123901	chr11	94134585	94110477	-1	GPR83	32
ENSG00000020922	chr11	94227040	94150475	-1	MRE11A	552
ENSG00000221230	chr11	94199746	94199661	-1	MIR548L	8
ENSG00000168876	chr11	94227153	94232737	1	ANKRD49	212
ENSG00000196371	chr11	94277017	94283063	1	FUT4	307
ENSG00000134627	chr11	94300474	94354586	1	PIWIL4	144
ENSG00000166025	chr11	94501508	94609918	1	AMOTL1	1108
ENSG00000150316	chr11	94706776	94695793	-1	CWC15	356
ENSG00000186280	chr11	94706845	94732678	1	KDM4D	340
ENSG00000235268	chr11	94758702	94760519	1	KDM4DL	3
ENSG00000180771	chr11	94800056	94804388	1	SFRS2B	154
ENSG00000149218	chr11	94823017	94865815	1	ENDOD1	306
ENSG00000245552	chr11	94883703	94892312	1	AP000787.1	98
ENSG00000149212	chr11	94964246	94906133	-1	SESN3	99
ENSG00000201204	chr11	95206538	95206436	-1	AP001876.1	2
ENSG00000077458	chr11	95522954	95502106	-1	FAM76B	561
ENSG00000166037	chr11	95523642	95565854	1	CEP57	775
ENSG00000087053	chr11	95658479	95566046	-1	MTMR2	855
ENSG00000222578	chr11	95573288	95573181	-1	AP001877.1	19
ENSG00000242993	chr11	95696383	95696788	1	RP11-697H10.1	3
ENSG00000184384	chr11	96075059	95711440	-1	MAML2	3175
ENSG00000149231	chr11	96117926	96085931	-1	CCDC82	168
ENSG00000197188	chr11	96122943	96122610	-1	AP003781.1	240
ENSG00000183340	chr11	96123158	96126727	1	JRKL	293
ENSG00000200411	chr11	96207856	96207736	-1	AP003781.2	1
ENSG00000199315	chr11	97528464	97528582	1	AP005434.1	3
ENSG00000241773	chr11	97716913	97716839	-1	AP003730.2	3
ENSG00000216073	chr11	97783797	97783889	1	AP003730.1	4
ENSG00000223269	chr11	98990906	98991220	1	AP000923.1	2
ENSG00000149972	chr11	99690263	100227473	1	CNTN5	1148
ENSG00000242165	chr11	100512985	100512706	-1	AP000620.1	3
ENSG00000248027	chr11	100558686	100554893	-1	AP000620.2	156
ENSG00000165895	chr11	100558407	100861656	1	AP000872.1	1285
ENSG00000200047	chr11	100710361	100710677	1	AC015600.1	5
ENSG00000238388	chr11	100805005	100805109	1	AP000872.2	3
ENSG00000170647	chr11	100862811	100864663	1	TMEM133	17
ENSG00000082175	chr11	101000544	100900355	-1	PGR	180
ENSG00000137672	chr11	101454659	101322295	-1	TRPC6	280
ENSG00000187151	chr11	101787255	101761406	-1	ANGPTL5	147
ENSG00000110318	chr11	101785746	101871793	1	KIAA1377	275
ENSG00000137691	chr11	101918189	101955291	1	C11orf70	208
ENSG00000252679	chr11	101927694	101927748	1	AP001527.1	5
ENSG00000239154	chr11	101929139	101929036	-1	AP001527.2	3
ENSG00000137693	chr11	101981210	102104154	1	YAP1	1712
ENSG00000243777	chr11	102165791	102166537	1	RP11-864G5.1	6
ENSG00000212466	chr11	102184453	102184560	1	AP000942.1	14
ENSG00000023445	chr11	102188194	102208448	1	BIRC3	128
ENSG00000110330	chr11	102217966	102249394	1	BIRC2	453
ENSG00000152558	chr11	102323775	102267058	-1	TMEM123	775
ENSG00000240525	chr11	102339078	102339143	1	AP001830.1	6
ENSG00000137673	chr11	102401458	102391268	-1	MMP7	28
ENSG00000137674	chr11	102496063	102447566	-1	MMP20	135
ENSG00000137675	chr11	102576468	102562415	-1	MMP27	26
ENSG00000118113	chr11	102595685	102582526	-1	MMP8	25
ENSG00000225678	chr11	102624183	102622854	-1	AP000619.1	9
ENSG00000166670	chr11	102651359	102641245	-1	MMP10	23
ENSG00000196611	chr11	102668891	102660651	-1	MMP1	24
ENSG00000149968	chr11	102714320	102706532	-1	MMP3	29
ENSG00000110347	chr11	102745712	102733476	-1	MMP12	39
ENSG00000238562	chr11	102774683	102774622	-1	AP000789.1	2
ENSG00000137745	chr11	102826462	102813727	-1	MMP13	30
ENSG00000239861	chr11	102915966	102916441	1	RP11-690D19.1	2
ENSG00000137692	chr11	102962869	102932822	-1	DCUN1D5	464
ENSG00000187240	chr11	102980160	103350591	1	DYNC2H1	1357
ENSG00000243983	chr11	103274218	103274151	-1	AP003461.9	4
ENSG00000240643	chr11	103274963	103274896	-1	AP003461.1	4
ENSG00000243110	chr11	103274968	103275035	1	AP003461.10	4
ENSG00000243042	chr11	103276642	103276700	1	AP003461.2	4
ENSG00000240503	chr11	103276725	103276797	1	AP003461.3	4
ENSG00000240795	chr11	103276799	103276865	1	AP003461.4	4
ENSG00000239863	chr11	103276942	103276875	-1	AP003461.11	3
ENSG00000244622	chr11	103278037	103277970	-1	AP003461.7	4
ENSG00000241272	chr11	103278172	103278108	-1	AP003461.8	3
ENSG00000242035	chr11	103279174	103279107	-1	AP003461.6	8
ENSG00000242921	chr11	103280830	103280762	-1	AP003461.5	5
ENSG00000170962	chr11	104035027	103777915	-1	PDGFD	678
ENSG00000170967	chr11	103907308	103909922	1	DDI1	9
ENSG00000240570	chr11	104112789	104112850	1	AP003304.2	4
ENSG00000252251	chr11	104123307	104123343	1	AP003304.1	1
ENSG00000204403	chr11	104769397	104756445	-1	CASP12	44
ENSG00000235505	chr11	104788885	104772278	-1	AP002004.1	87
ENSG00000196954	chr11	104840163	104813594	-1	CASP4	212
ENSG00000137757	chr11	104893895	104864962	-1	CASP5	76
ENSG00000137752	chr11	104972158	104896235	-1	CASP1	180
ENSG00000204397	chr11	104916051	104912053	-1	CARD16	40
ENSG00000242166	chr11	105223693	105223397	-1	AP003530.1	4
ENSG00000152578	chr11	105480800	105852819	1	GRIA4	680
ENSG00000222663	chr11	105695360	105695496	1	AP000673.1	4
ENSG00000252081	chr11	105845658	105845553	-1	AP000813.1	2
ENSG00000170903	chr11	105892954	105878630	-1	KIAA1826	182
ENSG00000182359	chr11	105948465	105921825	-1	KBTBD3	325
ENSG00000149313	chr11	105948285	105969419	1	AASDHPPT	368
ENSG00000152402	chr11	106889171	106557910	-1	GUCY1A2	618
ENSG00000213252	chr11	106698616	106697118	-1	AP001282.1	3
ENSG00000152404	chr11	107328572	107197074	-1	CWF19L2	550
ENSG00000225215	chr11	107275315	107274130	-1	AP000766.2	13
ENSG00000137760	chr11	107436461	107373452	-1	ALKBH8	283
ENSG00000110675	chr11	107461817	107537505	1	ELMOD1	143
ENSG00000170290	chr11	107582787	107578109	-1	SLN	13
ENSG00000214306	chr11	107643129	107647344	1	AP001024.1	6
ENSG00000214305	chr11	107650219	107652316	1	AP001024.2	6
ENSG00000110660	chr11	107799019	107661720	-1	SLC35F2	420
ENSG00000240652	chr11	107779146	107779490	1	RP11-832N8.1	1
ENSG00000179331	chr11	107799277	107834206	1	RAB39	64
ENSG00000166266	chr11	107879408	107978466	1	CUL5	721
ENSG00000200855	chr11	107955640	107955741	1	AP003307.1	10
ENSG00000075239	chr11	107992258	108018889	1	ACAT1	675
ENSG00000149308	chr11	108093365	108028121	-1	NPAT	1010
ENSG00000149311	chr11	108093559	108239826	1	ATM	1078
ENSG00000206967	chr11	108100331	108100230	-1	AP001925.1	11
ENSG00000166323	chr11	108338258	108179698	-1	C11orf65	832
ENSG00000221607	chr11	108340279	108340182	-1	AP005718.1	9
ENSG00000178202	chr11	108369159	108342852	-1	KDELC2	581
ENSG00000110723	chr11	108464374	108376159	-1	EXPH5	378
ENSG00000178105	chr11	108535804	108811656	1	DDX10	1136
ENSG00000240698	chr11	108561683	108561016	-1	RP11-801G16.1	8
ENSG00000203334	chr11	108829770	108830144	1	AP003027.2	28
ENSG00000201243	chr11	108876244	108876350	1	AP003027.1	4
ENSG00000200613	chr11	108991713	108991605	-1	AP003123.1	1
ENSG00000185742	chr11	109292926	109296408	1	C11orf87	43
ENSG00000224776	chr11	109852918	109853819	1	RP11-361A21.1	7
ENSG00000149289	chr11	109964087	110042566	1	ZC3H12C	971
ENSG00000137710	chr11	110167437	110066286	-1	RDX	780
ENSG00000137714	chr11	110300594	110335604	1	FDX1	283
ENSG00000137727	chr11	110583451	110447766	-1	ARHGAP20	829
ENSG00000233497	chr11	110659699	110658755	-1	AC009294.1	3
ENSG00000200168	chr11	110910932	110910822	-1	AP003973.1	2
ENSG00000239354	chr11	110976619	110976271	-1	RP11-89C3.1	7
ENSG00000150750	chr11	111126707	111156970	1	C11orf53	53
ENSG00000196167	chr11	111170539	111164170	-1	C11orf92	27
ENSG00000214290	chr11	111169976	111179353	1	C11orf93	33
ENSG00000110777	chr11	111250157	111222980	-1	POU2AF1	59
ENSG00000253099	chr11	111253817	111253944	1	AP002451.2	7
ENSG00000248450	chr11	111305769	111255463	-1	AP002451.1	103
ENSG00000137707	chr11	111383064	111338255	-1	BTG4	109
ENSG00000207811	chr11	111383663	111383746	1	MIR34B	25
ENSG00000207562	chr11	111384164	111384240	1	MIR34C	26
ENSG00000183644	chr11	111385510	111407755	1	C11orf88	66
ENSG00000204381	chr11	111411233	111431788	1	LAYN	409
ENSG00000170145	chr11	111473192	111601577	1	SIK2	1145
ENSG00000235286	chr11	111543128	111541680	-1	AP000925.2	22
ENSG00000223324	chr11	111553835	111554148	1	AP000925.1	11
ENSG00000137713	chr11	111637169	111597632	-1	PPP2R1B	868
ENSG00000086848	chr11	111750153	111652919	-1	FDXACB1	796
ENSG00000252304	chr11	111692236	111692163	-1	AP001781.1	4
ENSG00000244975	chr11	111743332	111782833	1	AP000907.3	342
ENSG00000137720	chr11	111750265	111756564	1	C11orf1	243
ENSG00000176343	chr11	111760515	111759923	-1	RPL37AP8	5
ENSG00000109846	chr11	111782494	111779350	-1	CRYAB	21
ENSG00000220703	chr11	111779540	111783906	1	AP000907.2	24
ENSG00000170276	chr11	111782966	111784816	1	HSPB2	12
ENSG00000149300	chr11	111789601	111797588	1	C11orf52	124
ENSG00000238965	chr11	111799124	111799232	1	AP000907.5	7
ENSG00000150764	chr11	111807927	111893305	1	DIXDC1	350
ENSG00000150768	chr11	111895538	111935114	1	DLAT	393
ENSG00000230911	chr11	111901091	111900582	-1	PPIHP1	12
ENSG00000238444	chr11	111903322	111903223	-1	AP000907.4	10
ENSG00000244529	chr11	111920400	111920312	-1	AP000907.1	3
ENSG00000150773	chr11	111944895	111934737	-1	PIH1D2	177
ENSG00000150776	chr11	111944968	111955874	1	C11orf57	296
ENSG00000150779	chr11	111957503	111955524	-1	TIMM8B	262
ENSG00000204370	chr11	111957622	111966517	1	SDHD	282
ENSG00000150782	chr11	112034840	112013976	-1	IL18	175
ENSG00000150783	chr11	112038095	112043279	1	TEX12	20
ENSG00000197580	chr11	112046204	112089643	1	BCO2	107
ENSG00000214264	chr11	112052523	112053914	1	AP002884.4	3
ENSG00000243930	chr11	112089049	112089443	1	RP11-356J5.2	5
ENSG00000150787	chr11	112097088	112104691	1	PTS	415
ENSG00000243250	chr11	112106748	112106094	-1	RP11-356J5.1	14
ENSG00000215954	chr11	112118553	112118647	1	AP002884.3	12
ENSG00000188771	chr11	112131583	112118876	-1	C11orf34	55
ENSG00000213234	chr11	112139094	112138013	-1	AP002884.1	6
ENSG00000250303	chr11	112141475	112233257	1	AP002841.2	287
ENSG00000233032	chr11	112160924	112163441	1	AP002884.2	50
ENSG00000206772	chr11	112223385	112223279	-1	AP002841.1	5
ENSG00000213233	chr11	112332646	112332206	-1	RP11-107P10.1	3
ENSG00000212397	chr11	112473175	112473077	-1	AP003063.1	2
ENSG00000241998	chr11	112548714	112548645	-1	AP003100.1	1
ENSG00000247416	chr11	112834134	112830005	-1	AP000802.1	8
ENSG00000238998	chr11	112848075	112848142	1	AP000802.2	1
ENSG00000223456	chr11	112952154	112983870	1	AP002853.1	56
ENSG00000149294	chr11	113003650	113149133	1	NCAM1	313
ENSG00000227487	chr11	113144554	113140441	-1	AP000880.1	4
ENSG00000149292	chr11	113185301	113254266	1	TTC12	440
ENSG00000170209	chr11	113258513	113271140	1	ANKK1	19
ENSG00000149295	chr11	113346001	113280318	-1	DRD2	121
ENSG00000244707	chr11	113433078	113432996	-1	AP003402.1	5
ENSG00000239424	chr11	113481400	113481469	1	AP003402.2	1
ENSG00000166682	chr11	113577095	113558273	-1	TMPRSS5	58
ENSG00000086827	chr11	113644425	113603913	-1	ZW10	344
ENSG00000243353	chr11	113622008	113621838	-1	RP11-667M19.1	6
ENSG00000228607	chr11	113650518	113651207	1	CLDN25	2
ENSG00000048028	chr11	113746256	113668598	-1	USP28	574
ENSG00000201687	chr11	113730068	113730171	1	AP003170.1	9
ENSG00000149305	chr11	113775519	113817282	1	HTR3B	77
ENSG00000166736	chr11	113845603	113861035	1	HTR3A	16
ENSG00000109906	chr11	113930315	114121395	1	ZBTB16	360
ENSG00000221112	chr11	113957651	113957533	-1	AP000908.1	4
ENSG00000166741	chr11	114166535	114183238	1	NNMT	524
ENSG00000180425	chr11	114271139	114262170	-1	C11orf71	401
ENSG00000076053	chr11	114271338	114279646	1	RBM7	413
ENSG00000076043	chr11	114310108	114320998	1	REXO2	244
ENSG00000095110	chr11	114430580	114392438	-1	FAM55A	79
ENSG00000238724	chr11	114397851	114397954	1	AC020549.1	3
ENSG00000137634	chr11	114466484	114441314	-1	FAM55D	37
ENSG00000204361	chr11	114549200	114578285	1	FAM55B	42
ENSG00000252870	chr11	114999093	114998938	-1	AP003179.1	2
ENSG00000182985	chr11	115375112	115044346	-1	CADM1	513
ENSG00000239153	chr11	115497903	115497800	-1	AP000997.1	2
ENSG00000246100	chr11	115631345	115624966	-1	AP002991.1	10
ENSG00000244259	chr11	115821519	115820914	-1	AP000797.1	2
ENSG00000239600	chr11	115822209	115821823	-1	AP000797.2	1
ENSG00000238625	chr11	116191061	116191162	1	AP002964.1	2
ENSG00000236437	chr11	116371347	116367616	-1	AP001891.1	6
ENSG00000237937	chr11	116510139	116528969	1	AP000770.1	39
ENSG00000137656	chr11	116643704	116618886	-1	BUD13	434
ENSG00000226645	chr11	116644105	116644921	1	AP006216.10	294
ENSG00000231611	chr11	116646592	116645826	-1	AP006216.11	18
ENSG00000109917	chr11	116658766	116648436	-1	ZNF259	218
ENSG00000110243	chr11	116663127	116660083	-1	APOA5	21
ENSG00000236267	chr11	116684719	116683920	-1	AP006216.5	6
ENSG00000110244	chr11	116694022	116691419	-1	APOA4	9
ENSG00000110245	chr11	116700422	116703788	1	APOC3	4
ENSG00000118137	chr11	116708666	116706467	-1	APOA1	42
ENSG00000235910	chr11	116706833	116726445	1	AP006216.12	239
ENSG00000160584	chr11	116969137	116714118	-1	SIK3	1447
ENSG00000231865	chr11	116761437	116756762	-1	AP000936.3	35
ENSG00000250570	chr11	116756762	116761437	1	AP003070.1	40
ENSG00000200537	chr11	116886613	116886708	1	AP000936.1	1
ENSG00000234268	chr11	116906767	116906513	-1	AP000936.1	3
ENSG00000224077	chr11	116969703	116978886	1	AP000936.4	147
ENSG00000225236	chr11	116989897	116988510	-1	AP000936.5	6
ENSG00000168092	chr11	117015040	117046694	1	PAFAH1B2	577
ENSG00000149577	chr11	117049459	117068161	1	SIDT2	418
ENSG00000149591	chr11	117070040	117075507	1	TAGLN	205
ENSG00000160613	chr11	117102811	117075810	-1	PCSK7	393
ENSG00000167257	chr11	117104980	117156392	1	RNF214	254
ENSG00000252992	chr11	117134515	117134668	1	AP000892.1	5
ENSG00000186318	chr11	117186972	117156402	-1	BACE1	479
ENSG00000250699	chr11	117198754	117187078	-1	AP000892.4	238
ENSG00000110274	chr11	117198571	117283984	1	CEP164	590
ENSG00000177103	chr11	117667974	117299044	-1	DSCAML1	584
ENSG00000251594	chr11	117690134	117671559	-1	AP000757.1	38
ENSG00000137731	chr11	117698807	117690790	-1	FXYD2	21
ENSG00000137726	chr11	117747367	117707693	-1	FXYD6	89
ENSG00000137747	chr11	117800115	117771360	-1	TMPRSS13	43
ENSG00000110324	chr11	117857106	117872196	1	IL10RA	25
ENSG00000198230	chr11	117900578	117896084	-1	AP002962.1	9
ENSG00000137648	chr11	117947727	117990554	1	TMPRSS4	78
ENSG00000177098	chr11	118023630	118004092	-1	SCN4B	52
ENSG00000149575	chr11	118047241	118036187	-1	SCN2B	20
ENSG00000160593	chr11	118095809	118064442	-1	AMICA1	46
ENSG00000160588	chr11	118123035	118097409	-1	MPZL3	62
ENSG00000149573	chr11	118135009	118124137	-1	MPZL2	13
ENSG00000198851	chr11	118175295	118186886	1	CD3E	19
ENSG00000244817	chr11	118185506	118182859	-1	AP001582.1	8
ENSG00000167286	chr11	118213459	118209791	-1	CD3D	5
ENSG00000160654	chr11	118215059	118224497	1	CD3G	20
ENSG00000110344	chr11	118230302	118269922	1	UBE4A	319
ENSG00000167283	chr11	118272104	118280559	1	ATP5L	320
ENSG00000118058	chr11	118307205	118395936	1	MLL	971
ENSG00000245740	chr11	118309873	118307944	-1	AP001267.2	95
ENSG00000167279	chr11	118308183	118309027	1	AP001267.1	132
ENSG00000172425	chr11	118398187	118401912	1	TTC36	188
ENSG00000149582	chr11	118401803	118417313	1	TMEM25	154
ENSG00000118096	chr11	118436750	118415261	-1	C11orf60	177
ENSG00000243431	chr11	118431405	118432295	1	RP11-861M13.1	4
ENSG00000095139	chr11	118443102	118473743	1	ARCN1	582
ENSG00000207185	chr11	118464703	118464808	1	AP000941.1	16
ENSG00000019144	chr11	118477213	118528741	1	PHLDB1	1003
ENSG00000118094	chr11	118550381	118528942	-1	TREH	149
ENSG00000207462	chr11	118573051	118573156	1	AP002954.1	2
ENSG00000110367	chr11	118661972	118618475	-1	DDX6	695
ENSG00000201535	chr11	118706719	118706819	1	AP004609.3	1
ENSG00000160683	chr11	118754541	118766971	1	CXCR5	131
ENSG00000245869	chr11	118758451	118756837	-1	AP004609.4	26
ENSG00000186174	chr11	118781613	118766849	-1	BCL9L	616
ENSG00000239726	chr11	118801921	118802186	1	AP004609.2	21
ENSG00000110375	chr11	118827026	118829268	1	UPK2	14
ENSG00000222529	chr11	118841208	118841305	1	AP004609.1	1
ENSG00000176302	chr11	118842417	118852001	1	FOXR1	58
ENSG00000242712	chr11	118865044	118865269	1	AP003392.1	11
ENSG00000200242	chr11	118865270	118865365	1	AP003392.2	9
ENSG00000243315	chr11	118865384	118865470	1	AP003392.3	11
ENSG00000186166	chr11	118868852	118886455	1	CCDC84	588
ENSG00000240970	chr11	118874156	118873722	-1	RPL23AP64	6
ENSG00000118181	chr11	118889057	118886425	-1	RPS25	460
ENSG00000196655	chr11	118889241	118894382	1	TRAPPC4	449
ENSG00000137700	chr11	118901590	118895066	-1	SLC37A4	322
ENSG00000149428	chr11	118927925	118914896	-1	HYOU1	377
ENSG00000160695	chr11	118938493	118952333	1	VPS11	321
ENSG00000149397	chr11	118955587	118964259	1	HMBS	620
ENSG00000188486	chr11	118966159	118964589	-1	H2AFX	527
ENSG00000172269	chr11	118979041	118967217	-1	DPAGT1	521
ENSG00000172375	chr11	118978093	118987826	1	C2CD2L	297
ENSG00000172273	chr11	118992288	119005764	1	HINFP	421
ENSG00000172350	chr11	119019750	119033372	1	ABCG4	65
ENSG00000160703	chr11	119037277	119054725	1	NLRX1	301
ENSG00000172367	chr11	119056195	119060896	1	PDZD3	31
ENSG00000204313	chr11	119067479	119060963	-1	CCDC153	53
ENSG00000248712	chr11	119066197	119061009	-1	AP002956.4	40
ENSG00000110395	chr11	119076990	119178856	1	CBL	736
ENSG00000222249	chr11	119160387	119160272	-1	AP002956.5	6
ENSG00000076706	chr11	119187840	119179234	-1	MCAM	129
ENSG00000252119	chr11	119194119	119194003	-1	AP002956.2	8
ENSG00000242655	chr11	119199694	119199409	-1	AP002956.3	1
ENSG00000241927	chr11	119200019	119199829	-1	AP002956.1	1
ENSG00000245385	chr11	119208019	119205235	-1	AP003396.1	156
ENSG00000173456	chr11	119205237	119208021	1	RNF26	183
ENSG00000223953	chr11	119211593	119209652	-1	C1QTNF5	81
ENSG00000235718	chr11	119217370	119211626	-1	MFRP	35
ENSG00000036672	chr11	119252436	119225926	-1	USP2	302
ENSG00000245248	chr11	119252520	119397374	1	AP003395.1	915
ENSG00000154096	chr11	119293854	119288888	-1	THY1	319
ENSG00000230716	chr11	119474836	119473812	-1	KRT8P7	1
ENSG00000110400	chr11	119599435	119508808	-1	PVRL1	366
ENSG00000199217	chr11	119527021	119527126	1	AP003393.1	5
ENSG00000137699	chr11	120008863	119981983	-1	TRIM29	33
ENSG00000176984	chr11	120039685	120042387	1	AP000679.1	19
ENSG00000184232	chr11	120081747	120100649	1	OAF	261
ENSG00000137709	chr11	120110951	120190653	1	POU2F3	142
ENSG00000181264	chr11	120195838	120204388	1	TMEM136	248
ENSG00000196914	chr11	120207946	120360645	1	ARHGEF12	1101
ENSG00000204306	chr11	120382511	120385732	1	AP002348.1	23
ENSG00000149403	chr11	120530971	120857132	1	GRIK4	494
ENSG00000250493	chr11	120765506	120738649	-1	AP004147.1	57
ENSG00000154114	chr11	120894803	120960352	1	TBCEL	386
ENSG00000109927	chr11	120971882	121062202	1	TECTA	183
ENSG00000244400	chr11	121121682	121120963	-1	RP11-775A1.1	8
ENSG00000109929	chr11	121163388	121184119	1	SC5DL	359
ENSG00000232460	chr11	121233631	121232559	-1	AP002959.1	3
ENSG00000246790	chr11	121323722	121318040	-1	AP000977.1	28
ENSG00000137642	chr11	121322961	121504471	1	SORL1	393
ENSG00000252556	chr11	121875063	121875159	1	AP001924.1	6
ENSG00000207971	chr11	121970552	121970465	-1	MIR125B1	165
ENSG00000221871	chr11	121986923	121986062	-1	BLID	19
ENSG00000198975	chr11	122017301	122017229	-1	MIRLET7A2	21
ENSG00000207994	chr11	122023016	122022937	-1	MIR100	15
ENSG00000252776	chr11	122319918	122320039	1	AP001835.1	3
ENSG00000253035	chr11	122322182	122322307	1	AP001835.2	1
ENSG00000223265	chr11	122450015	122449913	-1	AP002469.1	1
ENSG00000154127	chr11	122526398	122685184	1	UBASH3B	950
ENSG00000239079	chr11	122597019	122596916	-1	AP002762.1	2
ENSG00000109943	chr11	122709206	122743334	1	CRTAM	90
ENSG00000109944	chr11	122753473	122830429	1	C11orf63	144
ENSG00000199709	chr11	122797742	122797881	1	AP004318.1	7
ENSG00000188909	chr11	122852428	122848278	-1	BSX	12
ENSG00000240701	chr11	122874304	122874371	1	AP003040.2	4
ENSG00000213184	chr11	122888347	122889372	1	AP003040.1	4
ENSG00000243669	chr11	122906577	122906920	1	RP11-762B21.1	2
ENSG00000244641	chr11	122921061	122920495	-1	RP11-762B21.2	2
ENSG00000233541	chr11	122921883	122922186	1	RP11-762B21.3	4
ENSG00000109971	chr11	122932844	122928203	-1	HSPA8	628
ENSG00000200879	chr11	122928869	122928785	-1	SNORD14E	36
ENSG00000207118	chr11	122929703	122929617	-1	SNORD14D	37
ENSG00000202252	chr11	122930130	122930043	-1	SNORD14C	38
ENSG00000166250	chr11	123066007	122943035	-1	AP000926.1	870
ENSG00000224741	chr11	123154923	123118849	-1	AP001970.1	88
ENSG00000200496	chr11	123172098	123172231	1	AP001782.1	9
ENSG00000023171	chr11	123396528	123493518	1	GRAMD1B	135
ENSG00000166257	chr11	123525315	123499897	-1	SCN3B	32
ENSG00000166261	chr11	123612363	123594997	-1	ZNF202	256
ENSG00000221931	chr11	123625226	123624288	-1	OR6X1	7
ENSG00000200197	chr11	123634635	123634797	1	AP000868.1	3
ENSG00000196099	chr11	123677057	123676116	-1	OR6M1	4
ENSG00000204300	chr11	123756340	123753633	-1	TMEM225	10
ENSG00000181518	chr11	123777109	123778183	1	OR8D4	2
ENSG00000171014	chr11	123810250	123811344	1	OR4D5	8
ENSG00000181499	chr11	123814545	123813574	-1	OR6T1	3
[truncated: 47,697 more rows]
