# Supplementary material for: Genomewide Analyses Define Different Modes of Transcriptional Regulation by Peroxisome Proliferator-Activated Receptor-β/δ (PPARβ/δ)
Source: PLoS One. 2011 Jan 19;6(1):e16344. doi: 10.1371/journal.pone.0016344 (PMC3023804; doi:10.1371/journal.pone.0016344)
Supplement: Dataset S6 — Microarray analysis of WPMY-1 cells treated with PPARD or control or siRNA (complete list). (XLS) [file pone.0016344.s011.xls]

## Sheet: S6_siPPARD_regulated
ProbeName	avg. log2 intensity (A)	Fold change (2^M)	GeneNames	Genes	Reason	Transcripts mismatch	Transcripts perfect match
A_23_P163306	8.34108	9.1817	CGNL1	ENSG00000128849	perfect transcript match, one gene	0	ENST00000281282
A_23_P125233	10.9645	6.76616	CNN1	ENSG00000130176	mismatch transcript match, one gene	ENST00000252456	0
A_23_P159325	9.80109	6.34348	ANGPTL4	ENSG00000167772	perfect transcript match, one gene	0	ENST00000393962, ENST00000301455
A_23_P170719	8.45058	5.26784	ANGPTL4	ENSG00000167772	mismatch transcript match, one gene	ENST00000393962, ENST00000301455	0
A_23_P4052	7.00709	5.24293	0	0	perfect, multiple genomic	0	ENST00000399091, ENST00000428928, ENST00000399086, ENST00000399083
A_23_P31143	7.52183	4.62766	TPD52L1	ENSG00000111907	perfect transcript match, one gene	0	ENST00000368402, ENST00000368394, ENST00000304877, ENST00000368388, ENST00000392484, ENST00000447584, ENST00000392482
A_24_P367282	6.22842	4.4122	RP6-22P16.1	ENSG00000226280	perfect transcript match, one gene	0	ENST00000421385
A_23_P45999	7.74386	4.40201	FBXO2	ENSG00000116661	perfect transcript match, one gene	0	ENST00000354287, ENST00000376779
A_23_P421032	6.02001	4.22601	SEC14L4	ENSG00000133488	perfect transcript match, one gene	0	ENST00000255858, ENST00000321205, ENST00000320982
A_23_P80551	6.27981	4.20463	RP11-141M3.2	ENSG00000240747	perfect transcript match, one gene	0	ENST00000426937, ENST00000383748, ENST00000418176, ENST00000463888
A_23_P24903	6.48569	4.18548	P2RY2	ENSG00000175591	perfect transcript match, one gene	0	ENST00000311131, ENST00000393597, ENST00000393596
A_23_P257583	6.29973	4.13061	DENND2A	ENSG00000146966	perfect transcript match, one gene	0	ENST00000275884, ENST00000461883, ENST00000496613, ENST00000403375
A_23_P109171	7.55279	4.11827	BFSP1	ENSG00000125864	perfect transcript match, one gene	0	ENST00000377873, ENST00000377868
A_23_P101054	7.16678	4.11174	KRT34	ENSG00000131737	perfect transcript match, one gene	0	ENST00000394001, ENST00000251648
A_23_P252062	7.26835	4.08399	PPARG	ENSG00000132170	perfect transcript match, one gene	0	ENST00000397010, ENST00000309576, ENST00000397015, ENST00000397012, ENST00000397026, ENST00000287820, ENST00000397003, ENST00000397023, ENST00000396999
A_32_P170925	6.26907	4.0204	TXNRD3	ENSG00000197763	perfect transcript match, one gene	0	ENST00000457556, ENST00000360201
A_23_P114423	6.50985	3.99977	RGN	ENSG00000130988	perfect transcript match, one gene	0	ENST00000352078, ENST00000336169, ENST00000475448, ENST00000457380, ENST00000397180
A_23_P110791	6.50827	3.99077	CSF1R	ENSG00000182578	perfect transcript match, one gene	0	ENST00000504875, ENST00000286301, ENST00000394307
A_23_P364024	9.96454	3.98373	KRR1	ENSG00000111615	mismmatch transcript match, only one gene with transcript within 2kb of 3prime	ENST00000266659, ENST00000456650, ENST00000229214	0
A_24_P358619	6.01492	3.91537	ZNF99	ENSG00000213973	perfect transcript match, one gene	ENST00000261560, ENST00000354959, ENST00000397148, ENST00000307355, ENST00000440155, ENST00000437743, ENST00000440598, ENST00000430838, ENST00000359735	ENST00000397104
A_23_P215060	10.4262	3.78835	PODXL	ENSG00000128567	perfect transcript match, one gene	0	ENST00000446198
A_23_P5234	6.02488	3.75858	ZNF43	ENSG00000198521	perfect transcript match, one gene	ENST00000355095, ENST00000355650, ENST00000427401, ENST00000427401, ENST00000428290, ENST00000499171	ENST00000354959, ENST00000397148
A_23_P8640	10.6414	3.74991	GPER, C7orf50, AC091729.1	ENSG00000164850, ENSG00000146540, ENSG00000249802	perfect genomic match(1), in overlapping genes	0	ENST00000297469, ENST00000397088, ENST00000397092, ENST00000508834
A_32_P55344	7.267	3.73431	0	0	perfect genomic match, no gene	0	0
A_23_P252062	7.37686	3.71868	PPARG	ENSG00000132170	perfect transcript match, one gene	0	ENST00000397010, ENST00000309576, ENST00000397015, ENST00000397012, ENST00000397026, ENST00000287820, ENST00000397003, ENST00000397023, ENST00000396999
A_24_P56194	6.21445	3.69681	CREBL2	ENSG00000111269	perfect transcript match, one gene	0	ENST00000228865
A_23_P152356	7.69063	3.69093	ZNF200	ENSG00000010539	perfect transcript match, one gene	0	ENST00000396870, ENST00000396871, ENST00000396868, ENST00000431561, ENST00000438090, ENST00000414144, ENST00000008311
A_23_P31873	6.82591	3.63227	AC130304.2, RAB11FIP1	ENSG00000247469, ENSG00000156675	perfect genomic match(1), in overlapping genes	0	ENST00000330843, ENST00000287263, ENST00000441762, ENST00000502122
A_23_P64743	7.11628	3.62894	STK38L	ENSG00000211455	perfect transcript match, one gene	0	ENST00000389032
A_32_P37360	6.39987	3.61566	LACE1	ENSG00000135537	perfect transcript match, one gene	0	ENST00000368977, ENST00000421954, ENST00000486863, ENST00000442745, ENST00000441543
A_23_P417974	6.52892	3.59857	AQP11	ENSG00000178301	perfect transcript match, one gene	0	ENST00000313578
A_32_P186921	6.13571	3.55392	ZNF432	ENSG00000197619	perfect genomic match(1), in one gene	0	0
A_23_P156826	6.06333	3.5523	C6orf105	ENSG00000111863	perfect transcript match, one gene	0	ENST00000414691, ENST00000514824
A_32_P196193	6.47858	3.4157	PAQR9	ENSG00000188582	perfect transcript match, one gene	0	ENST00000340634
A_23_P161698	7.72254	3.41453	MMP3	ENSG00000149968	perfect transcript match, one gene	0	ENST00000299855
A_23_P77031	7.82601	3.40103	PTPN21	ENSG00000070778	perfect transcript match, one gene	0	ENST00000328736
A_23_P375517	8.94833	3.39673	ZNF681	ENSG00000196172	perfect transcript match, one gene	ENST00000427401, ENST00000427401, ENST00000343769, ENST00000428290, ENST00000397165, ENST00000397162, ENST00000358523, ENST00000328178, ENST00000328178, ENST00000345030, ENST00000345030, ENST00000261560, ENST00000261560, ENST00000261560, ENST00000261560, ENST00000356929, ENST00000356929, ENST00000356929, ENST00000356929, ENST00000392288, ENST00000355504, ENST00000358296, ENST00000445015, ENST0000…	ENST00000402377, ENST00000360204
A_24_P151325	9.06906	3.39618	ZNF100	ENSG00000197020	perfect transcript match, one gene	ENST00000425625, ENST00000425625, ENST00000261560, ENST00000392288, ENST00000355504, ENST00000392287, ENST00000358491, ENST00000357774, ENST00000456783, ENST00000418100, ENST00000309683, ENST00000441055, ENST00000421385, ENST00000341265	ENST00000358296, ENST00000445015
A_23_P157117	7.61182	3.38271	CREB5	ENSG00000146592	perfect transcript match, one gene	0	ENST00000396299, ENST00000357727, ENST00000396300, ENST00000409603, ENST00000396298, ENST00000498316, ENST00000358569, ENST00000432860, ENST00000431246
A_23_P385771	9.87931	3.36329	PAOX	ENSG00000148832	perfect transcript match, one gene	0	ENST00000278060, ENST00000483211, ENST00000476834, ENST00000368535, ENST00000357296, ENST00000368544, ENST00000368538, ENST00000368542, ENST00000356306
A_23_P406025	6.00485	3.3598	PRUNE2	ENSG00000106772	perfect transcript match, one gene	0	ENST00000466266, ENST00000376717, ENST00000376718, ENST00000428286, ENST00000443509, ENST00000441554, ENST00000399335
A_23_P50946	10.2938	3.33658	RAMP1	ENSG00000132329	perfect transcript match, one gene	0	ENST00000254661
A_23_P12572	9.85932	3.33098	CASP7	ENSG00000165806	perfect transcript match, one gene	0	ENST00000369331, ENST00000345633, ENST00000369318, ENST00000369315, ENST00000369321, ENST00000298700, ENST00000442393, ENST00000452490, ENST00000393012
A_23_P162589	8.03874	3.31849	VDR	ENSG00000111424	perfect transcript match, one gene	0	ENST00000395324, ENST00000229022
A_24_P419120	8.82861	3.30547	BICD2	ENSG00000185963	perfect transcript match, one gene	0	ENST00000356884, ENST00000375512
A_23_P417363	7.2361	3.29524	CLIP4	ENSG00000115295	perfect transcript match, one gene	0	ENST00000426642, ENST00000401605, ENST00000415891, ENST00000456385
A_23_P252062	7.27645	3.28967	PPARG	ENSG00000132170	perfect transcript match, one gene	0	ENST00000397010, ENST00000309576, ENST00000397015, ENST00000397012, ENST00000397026, ENST00000287820, ENST00000397003, ENST00000397023, ENST00000396999
A_23_P252062	7.8183	3.27578	PPARG	ENSG00000132170	perfect transcript match, one gene	0	ENST00000397010, ENST00000309576, ENST00000397015, ENST00000397012, ENST00000397026, ENST00000287820, ENST00000397003, ENST00000397023, ENST00000396999
A_23_P100092	7.03044	3.27399	ZSCAN29	ENSG00000140265	perfect transcript match, one gene	0	ENST00000396976, ENST00000396972, ENST00000267817
A_24_P622186	7.07815	3.26681	AC142384.1	ENSG00000214611	perfect transcript match, one gene	ENST00000442923, ENST00000450252, ENST00000374518, ENST00000456405, ENST00000457640, ENST00000421917, ENST00000443754, ENST00000447797, ENST00000442351, ENST00000448317, ENST00000417301, ENST00000413293	ENST00000398662
A_23_P50217	7.76975	3.26512	ZNF671	ENSG00000083814	perfect transcript match, one gene	0	ENST00000317398
A_32_P63324	6.74928	3.2614	0	0	perfect genomic match, no gene	0	0
A_23_P352957	7.24521	3.22931	0	0	perfect genomic match, no gene	0	0
A_23_P205997	7.13232	3.21046	APH1B	ENSG00000138613	perfect transcript match, one gene	0	ENST00000261879, ENST00000380343, ENST00000380340
A_32_P80532	6.19621	3.20098	TPM4	ENSG00000167460	perfect transcript match, one gene	0	ENST00000344824, ENST00000403340, ENST00000300933
A_24_P690983	8.50056	3.20039	0	0	perfect, multiple genomic	ENST00000398662, ENST00000374518, ENST00000413293, ENST00000426066	ENST00000442923, ENST00000450252, ENST00000416720, ENST00000456405, ENST00000457640, ENST00000421917, ENST00000455797, ENST00000443754, ENST00000423441, ENST00000447797, ENST00000442351, ENST00000448317, ENST00000428213, ENST00000417301
A_23_P33673	7.07173	3.18039	TRIM6	ENSG00000121236	perfect transcript match, one gene	0	ENST00000278302, ENST00000380097, ENST00000445329, ENST00000481603, ENST00000396867, ENST00000380090
A_23_P873	8.25587	3.1788	0	0	no match	0	0
A_24_P532232	7.43915	3.17491	CREB5	ENSG00000146592	perfect transcript match, one gene	0	ENST00000357727, ENST00000358569, ENST00000432860, ENST00000431246
A_23_P384085	7.16448	3.16476	GCC2	ENSG00000135968	perfect transcript match, one gene	0	ENST00000309863, ENST00000482325, ENST00000480863, ENST00000393318, ENST00000409325
A_23_P160377	8.90252	3.14342	DNALI1	ENSG00000163879	perfect transcript match, one gene	0	ENST00000296218, ENST00000497858, ENST00000467277
A_23_P132595	8.11294	3.12791	ATG7, VGLL4	ENSG00000197548, ENSG00000144560	perfect genomic match(1), in overlapping genes	0	ENST00000354449, ENST00000442589, ENST00000273038
A_23_P88810	8.1034	3.12775	MLYCD	ENSG00000103150	perfect transcript match, one gene	0	ENST00000262430
A_23_P410965	10.5453	3.12743	KIAA1522	ENSG00000162522	perfect transcript match, one gene	0	ENST00000373481, ENST00000373480, ENST00000401073
A_23_P24843	11.3238	3.11264	MICAL2	ENSG00000133816	perfect transcript match, one gene	0	ENST00000256194
A_24_P169544	6.21124	3.1014	AC003002.1, ZNF17	ENSG00000246220, ENSG00000186272	perfect genomic match(1), in overlapping genes	0	ENST00000307658, ENST00000449441, ENST00000501492
A_32_P177267	6.31539	3.10073	AC090099.1	ENSG00000189332	perfect transcript match, one gene	ENST00000269205	ENST00000340135
A_23_P91430	8.66916	3.0907	PXMP4	ENSG00000101417	perfect transcript match, one gene	0	ENST00000409299, ENST00000344022, ENST00000217398
A_23_P320261	6.92082	3.08861	DMKN	ENSG00000161249	perfect transcript match, one gene	0	ENST00000402589, ENST00000460327, ENST00000472252, ENST00000339686, ENST00000462721, ENST00000434389, ENST00000408915, ENST00000488762, ENST00000490622, ENST00000436012, ENST00000467532, ENST00000472365, ENST00000437474, ENST00000379073, ENST00000392207, ENST00000379075, ENST00000379074
A_23_P50081	9.26269	3.08846	IMPA2	ENSG00000141401	perfect transcript match, one gene	0	ENST00000269159
A_23_P252062	7.52592	3.08482	PPARG	ENSG00000132170	perfect transcript match, one gene	0	ENST00000397010, ENST00000309576, ENST00000397015, ENST00000397012, ENST00000397026, ENST00000287820, ENST00000397003, ENST00000397023, ENST00000396999
A_23_P154037	9.68502	3.05193	AOX1	ENSG00000138356	mismatch transcript match, one gene	ENST00000374700, ENST00000485106	0
A_24_P921321	8.44004	3.05037	PTPRJ	ENSG00000149177	perfect transcript match, one gene	0	ENST00000418331, ENST00000278456
A_24_P209378	6.65746	3.03428	ZNF107	ENSG00000196247	perfect transcript match, one gene	ENST00000443905, ENST00000450683, ENST00000341262, ENST00000418063, ENST00000355095, ENST00000355650, ENST00000427401, ENST00000427401, ENST00000427401, ENST00000428290, ENST00000428290, ENST00000344519, ENST00000344519, ENST00000392298, ENST00000392298, ENST00000453075, ENST00000453075, ENST00000425625, ENST00000425625, ENST00000425625, ENST00000328178, ENST00000345030, ENST00000261560, ENST0000…	ENST00000344930, ENST00000395391, ENST00000423627
A_24_P378019	10.2261	3.0334	IRF7	ENSG00000185507	perfect transcript match, one gene	0	ENST00000348655, ENST00000397574, ENST00000469048, ENST00000330243, ENST00000397570, ENST00000397566, ENST00000397562
A_23_P114232	13.1758	3.03028	PRDX4	ENSG00000123131	perfect transcript match, one gene	0	ENST00000379341, ENST00000439422, ENST00000418872
A_24_P717305	6.99677	3.03026	0	0	perfect, multiple genomic	ENST00000354959, ENST00000397148	0
A_23_P252062	7.70647	3.02759	PPARG	ENSG00000132170	perfect transcript match, one gene	0	ENST00000397010, ENST00000309576, ENST00000397015, ENST00000397012, ENST00000397026, ENST00000287820, ENST00000397003, ENST00000397023, ENST00000396999
A_23_P162589	8.26144	3.02738	VDR	ENSG00000111424	perfect transcript match, one gene	0	ENST00000395324, ENST00000229022
A_24_P29733	6.43963	3.02703	PFTK1	ENSG00000058091	perfect transcript match, one gene	0	ENST00000380050, ENST00000265741, ENST00000406263, ENST00000436577
A_23_P252062	7.27683	3.01252	PPARG	ENSG00000132170	perfect transcript match, one gene	0	ENST00000397010, ENST00000309576, ENST00000397015, ENST00000397012, ENST00000397026, ENST00000287820, ENST00000397003, ENST00000397023, ENST00000396999
A_32_P116488	6.52181	3.00342	0	0	perfect genomic match, no gene	0	0
A_24_P152649	6.45469	2.97808	0	0	perfect genomic match, no gene	ENST00000326303	0
A_23_P62335	6.72615	2.96527	TMLHE	ENSG00000185973	perfect transcript match, one gene	0	ENST00000334398, ENST00000369439
A_32_P188860	6.14578	2.95906	IL17RD	ENSG00000144730	perfect transcript match, one gene	0	ENST00000296318
A_24_P192209	9.13949	2.94554	ZNF92	ENSG00000146757	perfect transcript match, one gene	ENST00000443905, ENST00000450683, ENST00000355095, ENST00000355650, ENST00000427401, ENST00000427325, ENST00000343769, ENST00000397165, ENST00000397162, ENST00000358523, ENST00000425625, ENST00000328178, ENST00000328178, ENST00000345030, ENST00000345030, ENST00000311048, ENST00000356929, ENST00000358296, ENST00000445015, ENST00000354959, ENST00000397148, ENST00000327867, ENST00000327867, ENST0000…	ENST00000328747, ENST00000431504, ENST00000450302, ENST00000357512
A_24_P380132	10.977	2.94338	G3BP2	ENSG00000138757	perfect transcript match, one gene	0	ENST00000359707, ENST00000395719
A_23_P142310	12.9648	2.93326	MKNK2	ENSG00000099875	perfect transcript match, one gene	0	ENST00000309340, ENST00000250896
A_32_P53852	6.05995	2.93316	SPATA24	ENSG00000170469	perfect transcript match, one gene	0	ENST00000302091, ENST00000450845, ENST00000514983, ENST00000451821, ENST00000507779
A_32_P158181	7.86879	2.92873	0	0	perfect genomic match, no gene	0	0
A_32_P46191	10.1044	2.91714	RP11-3N2.13	ENSG00000214652	perfect transcript match, one gene	ENST00000355095, ENST00000355650, ENST00000427401, ENST00000397165, ENST00000397162, ENST00000358523, ENST00000344519, ENST00000425625, ENST00000343332, ENST00000291770, ENST00000311048, ENST00000354959, ENST00000397148, ENST00000397126, ENST00000397121, ENST00000340708, ENST00000418100, ENST00000359788, ENST00000356096, ENST00000357002, ENST00000420713, ENST00000418732, ENST00000421025, ENST0000…	ENST00000456806
A_23_P163251	7.55905	2.90829	PAQR5	ENSG00000137819	mismatch transcript match, one gene	ENST00000395407, ENST00000340965, ENST00000443605	0
A_23_P412577	6.51696	2.90286	ANKRD29	ENSG00000154065	perfect transcript match, one gene	0	ENST00000322980, ENST00000284207, ENST00000399636, ENST00000399631
A_23_P34915	7.9017	2.88229	ATF3	ENSG00000162772	perfect transcript match, one gene	0	ENST00000341491, ENST00000492118, ENST00000366987, ENST00000426071, ENST00000391902, ENST00000366984
A_24_P156490	9.92459	2.85985	KCNMA1	ENSG00000156113	perfect transcript match, one gene	0	ENST00000286627, ENST00000286628, ENST00000451991, ENST00000412708, ENST00000455808
A_23_P85693	7.0343	2.85647	GBP2	ENSG00000162645	perfect transcript match, one gene	0	ENST00000464839, ENST00000370466, ENST00000493802, ENST00000463660
A_24_P201064	7.43243	2.85538	PPP1R3B	ENSG00000173281	perfect transcript match, one gene	0	ENST00000310455
A_23_P339687	8.72967	2.84919	0	0	mismatch, multiple genomic	ENST00000355095, ENST00000355650, ENST00000328178, ENST00000328178, ENST00000345030, ENST00000345030, ENST00000261560, ENST00000261560, ENST00000343332, ENST00000291770, ENST00000311048, ENST00000356929, ENST00000356929, ENST00000356929, ENST00000392288, ENST00000355504, ENST00000358296, ENST00000358296, ENST00000445015, ENST00000445015, ENST00000354959, ENST00000354959, ENST00000354959, ENST0000…	0
A_23_P33364	9.62379	2.84844	SH3D19	ENSG00000109686	perfect transcript match, one gene	0	ENST00000409598, ENST00000409252, ENST00000478503, ENST00000514152, ENST00000427414, ENST00000424281, ENST00000455740, ENST00000304527, ENST00000432055
A_23_P115919	7.33952	2.84089	PHYH	ENSG00000107537	perfect transcript match, one gene	0	ENST00000396913, ENST00000263038, ENST00000396920, ENST00000378659, ENST00000437577
A_23_P69188	11.14	2.8321	DPH3	ENSG00000154813	perfect transcript match, one gene	0	ENST00000488423, ENST00000383775, ENST00000285082, ENST00000462982
A_32_P41471	6.14073	2.82977	NUDT13	ENSG00000166321	perfect transcript match, one gene	0	ENST00000488223, ENST00000357321, ENST00000349051, ENST00000372997
A_23_P109420	8.78333	2.82775	0	0	perfect, multiple genomic	ENST00000398662, ENST00000443754, ENST00000447797	ENST00000374518, ENST00000456405, ENST00000457640, ENST00000421917, ENST00000442351, ENST00000448317, ENST00000417301, ENST00000413293
A_24_P19268	9.90905	2.81299	ZNF714	ENSG00000160352	perfect transcript match, only one gene with transcript within 2kb of 3prime	ENST00000427301, ENST00000427301, ENST00000305570, ENST00000443465, ENST00000443465, ENST00000342944, ENST00000342944, ENST00000240499, ENST00000240499, ENST00000240499, ENST00000338977, ENST00000454106, ENST00000443905, ENST00000443905, ENST00000443905, ENST00000443905, ENST00000450683, ENST00000450683, ENST00000450683, ENST00000450683, ENST00000418063, ENST00000418063, ENST00000418063, ENST0000…	ENST00000343332, ENST00000291770, ENST00000356929
A_23_P385206	9.17445	2.81298	STX12	ENSG00000117758	perfect transcript match, one gene	0	ENST00000373943, ENST00000373939
A_23_P58009	8.05259	2.80944	C3orf52	ENSG00000114529	perfect transcript match, one gene	0	ENST00000264848, ENST00000431717
A_23_P205273	6.61889	2.80911	PPP1R13B	ENSG00000088808	perfect transcript match, one gene	0	ENST00000202556, ENST00000423488
A_23_P14774	6.48099	2.80386	CTSH	ENSG00000103811	perfect transcript match, one gene	0	ENST00000220166, ENST00000394758, ENST00000444399
A_24_P263672	9.16029	2.78827	0	0	perfect, multiple genomic	ENST00000416720, ENST00000456405, ENST00000457640, ENST00000421917, ENST00000455797, ENST00000443754, ENST00000423441, ENST00000447797, ENST00000442351, ENST00000448317, ENST00000428213, ENST00000417301	ENST00000442923, ENST00000450252, ENST00000398662, ENST00000374518, ENST00000413293, ENST00000426066
A_32_P197060	6.90508	2.78656	RP11-305M3.3	ENSG00000240204	perfect transcript match, one gene	0	ENST00000462322
A_23_P211252	6.36978	2.77808	AP001468.58, LSS	ENSG00000228404, ENSG00000160285	perfect genomic match(1), in overlapping genes	0	ENST00000356396, ENST00000491729, ENST00000419093, ENST00000457828, ENST00000415026
A_32_P3998	7.94719	2.77635	ZNF813	ENSG00000198346	perfect transcript match, one gene	0	ENST00000396403
A_23_P162589	8.45465	2.77251	VDR	ENSG00000111424	perfect transcript match, one gene	0	ENST00000395324, ENST00000229022
A_23_P127957	6.59415	2.76949	P4HA3	ENSG00000149380	perfect transcript match, one gene	0	ENST00000427714, ENST00000331597
A_23_P162589	8.57772	2.75616	VDR	ENSG00000111424	perfect transcript match, one gene	0	ENST00000395324, ENST00000229022
A_24_P814872	7.67957	2.74696	AC011477.2, ZNF56	ENSG00000245381, ENSG00000184635	perfect genomic match(1), in overlapping genes	0	0
A_24_P181101	6.44496	2.74398	TMEM135	ENSG00000166575	perfect transcript match, one gene	0	ENST00000305494, ENST00000340353
A_32_P164477	6.65355	2.74279	GLIPR2	ENSG00000122694	perfect transcript match, one gene	ENST00000497814	ENST00000377960, ENST00000474050, ENST00000396613, ENST00000377949
A_23_P501583	6.63323	2.7421	NFYA	ENSG00000001167	perfect transcript match, one gene	0	ENST00000341376, ENST00000353205
A_32_P70315	6.41728	2.74154	TIMP4	ENSG00000157150	perfect transcript match, one gene	0	ENST00000287814
A_24_P303454	6.15021	2.74011	TIAM2	ENSG00000146426	perfect transcript match, one gene	0	ENST00000461783, ENST00000456877, ENST00000462408, ENST00000456144, ENST00000318981, ENST00000367174, ENST00000360366, ENST00000275246
A_24_P399680	7.88384	2.73943	C20orf108	ENSG00000124098	perfect transcript match, one gene	0	ENST00000371384
A_24_P211351	10.1428	2.73931	TCFL5	ENSG00000101190	perfect transcript match, one gene	ENST00000488423, ENST00000383775, ENST00000285082, ENST00000462982	ENST00000217162
A_32_P167904	6.19849	2.73849	ZNF681	ENSG00000196172	perfect transcript match, one gene	0	ENST00000402377, ENST00000360204
A_24_P194971	8.09876	2.73658	ZNF492	ENSG00000229676	perfect transcript match, one gene	ENST00000355095, ENST00000355650, ENST00000427401, ENST00000343332, ENST00000291770, ENST00000356929, ENST00000357774, ENST00000327867, ENST00000418100, ENST00000439134, ENST00000358828, ENST00000499171	ENST00000456783
A_23_P115862	9.56762	2.73274	COMTD1	ENSG00000165644	perfect transcript match, one gene	0	ENST00000372538, ENST00000460899, ENST00000494596, ENST00000469299, ENST00000470947
A_23_P314151	10.6918	2.72517	NOLC1	ENSG00000166197	perfect transcript match, one gene	0	ENST00000370007, ENST00000488254, ENST00000405356, ENST00000429062
A_23_P324340	9.21152	2.72224	DISP2	ENSG00000140323	perfect transcript match, one gene	0	ENST00000267889
A_23_P250102	9.0984	2.71958	RPL32, CAND2	ENSG00000144713, ENSG00000144712	perfect genomic match(1), in overlapping genes	0	ENST00000295989, ENST00000456430, ENST00000429711
A_32_P24376	6.52954	2.71923	KRTAP2-1	ENSG00000212724	perfect transcript match, one gene	0	ENST00000391418
A_24_P34155	8.56341	2.71917	RUNX1	ENSG00000159216	perfect transcript match, one gene	0	ENST00000358356, ENST00000479325
A_23_P120002	8.12348	2.71554	SP110	ENSG00000135899	perfect transcript match, one gene	0	ENST00000258381, ENST00000358662, ENST00000392048, ENST00000258382, ENST00000489597, ENST00000338556
A_23_P169003	7.53993	2.71408	SH2D4A	ENSG00000104611	perfect transcript match, one gene	0	ENST00000265807
A_23_P429670	7.94426	2.71317	LCOR	ENSG00000196233	perfect transcript match, one gene	0	ENST00000371103, ENST00000371097, ENST00000356016
A_23_P95736	9.06771	2.71034	ZNF429	ENSG00000197013	perfect transcript match, one gene	ENST00000443905, ENST00000450683, ENST00000428290, ENST00000344519, ENST00000344519, ENST00000425625, ENST00000328178, ENST00000345030, ENST00000261560, ENST00000261560, ENST00000343332, ENST00000291770, ENST00000311048, ENST00000356929, ENST00000356929, ENST00000392288, ENST00000355504, ENST00000392287, ENST00000358296, ENST00000358296, ENST00000358296, ENST00000445015, ENST00000445015, ENST0000…	ENST00000358491
A_23_P422851	8.62889	2.70691	CABLES1	ENSG00000134508	perfect transcript match, one gene	0	ENST00000256925, ENST00000420687, ENST00000400473
A_23_P68486	7.77446	2.70441	C20orf108	ENSG00000124098	perfect transcript match, one gene	0	ENST00000371384
A_23_P394216	10.6989	2.70118	TECPR2	ENSG00000196663	perfect transcript match, one gene	0	ENST00000359520
A_23_P252062	7.4748	2.70069	PPARG	ENSG00000132170	perfect transcript match, one gene	0	ENST00000397010, ENST00000309576, ENST00000397015, ENST00000397012, ENST00000397026, ENST00000287820, ENST00000397003, ENST00000397023, ENST00000396999
A_23_P414913	11.504	2.69603	GLIPR2	ENSG00000122694	perfect transcript match, one gene	0	ENST00000497814, ENST00000377960, ENST00000474050, ENST00000396613, ENST00000377949
A_24_P289178	8.09358	2.69419	C16orf74	ENSG00000154102	perfect transcript match, one gene	0	ENST00000284245
A_23_P202587	6.7777	2.69238	KIAA1598	ENSG00000187164	perfect transcript match, one gene	0	ENST00000260777, ENST00000497044, ENST00000469231, ENST00000355371
A_23_P108604	10.3565	2.6909	MAP4K4	ENSG00000071054	perfect transcript match, one gene	0	ENST00000425019, ENST00000413150, ENST00000456652, ENST00000347699, ENST00000417294, ENST00000421882, ENST00000350198, ENST00000324219, ENST00000302217, ENST00000350878, ENST00000449916
A_23_P62159	8.60037	2.68763	FAM120C	ENSG00000184083	perfect transcript match, one gene	0	ENST00000477084
A_24_P289865	7.01757	2.68653	AC010767.1	ENSG00000228269	perfect transcript match, one gene	0	ENST00000446304
A_23_P356581	10.5937	2.67907	ROBO3	ENSG00000154134	perfect transcript match, one gene	0	ENST00000397801
A_24_P170763	6.96782	2.67793	0	0	no match	0	0
A_23_P207507	6.60908	2.67772	ABCC3	ENSG00000108846	perfect transcript match, one gene	0	ENST00000285238, ENST00000502426, ENST00000505699, ENST00000503337
A_23_P146444	6.83096	2.67397	CORO2A	ENSG00000106789	perfect transcript match, one gene	0	ENST00000343933, ENST00000375077
A_23_P252062	7.76233	2.67273	PPARG	ENSG00000132170	perfect transcript match, one gene	0	ENST00000397010, ENST00000309576, ENST00000397015, ENST00000397012, ENST00000397026, ENST00000287820, ENST00000397003, ENST00000397023, ENST00000396999
A_24_P390096	9.49604	2.67057	KRR1	ENSG00000111615	perfect transcript match, only one gene with transcript within 2kb of 3prime	0	ENST00000266659, ENST00000456650, ENST00000229214
A_23_P250212	9.95974	2.66737	AC068353.1	ENSG00000182319	perfect transcript match, one gene	0	ENST00000330777
A_23_P38567	6.44875	2.6666	CYTSB	ENSG00000128487	perfect transcript match, one gene	0	ENST00000395529, ENST00000395522, ENST00000395525
A_23_P147326	6.38793	2.66147	SERINC2	ENSG00000168528	perfect transcript match, one gene	0	ENST00000373710, ENST00000373709, ENST00000491976
A_32_P144908	10.2847	2.65869	0	0	perfect, multiple genomic	ENST00000443905, ENST00000450683, ENST00000418063, ENST00000355095, ENST00000355650, ENST00000427401, ENST00000427401, ENST00000427401, ENST00000427401, ENST00000427401, ENST00000427325, ENST00000427325, ENST00000427325, ENST00000427325, ENST00000343769, ENST00000343769, ENST00000343769, ENST00000343769, ENST00000343769, ENST00000428290, ENST00000428290, ENST00000397165, ENST00000397162, ENST0000…	ENST00000261560, ENST00000358296, ENST00000445015, ENST00000357774, ENST00000456783, ENST00000300619, ENST00000397082, ENST00000402377, ENST00000360204, ENST00000322487, ENST00000357002, ENST00000357002, ENST00000395375, ENST00000476120, ENST00000319636, ENST00000439134, ENST00000358828, ENST00000472297
A_23_P258814	9.30782	2.65055	DPH3B	ENSG00000233838	perfect transcript match, one gene	0	ENST00000486648
A_32_P102778	6.27156	2.64943	ZNF626	ENSG00000188171	perfect transcript match, one gene	ENST00000261560, ENST00000354959, ENST00000354959, ENST00000397148, ENST00000397148, ENST00000357491, ENST00000357491	ENST00000392298, ENST00000453075
A_23_P23584	10.8174	2.64571	CTNNBIP1, RP11-84A14.5	ENSG00000178585, ENSG00000223989	perfect genomic match(1), in overlapping genes	0	ENST00000377263, ENST00000361853, ENST00000454104
A_23_P252748	6.50209	2.63556	ZNF195	ENSG00000005801	perfect transcript match, one gene	0	ENST00000005082, ENST00000005082, ENST00000354599, ENST00000354599, ENST00000399602, ENST00000399602, ENST00000343338, ENST00000343338, ENST00000429541, ENST00000429541
A_23_P150009	9.52404	2.628	ZDHHC16	ENSG00000171307	perfect transcript match, one gene	0	ENST00000370854, ENST00000352634, ENST00000353979, ENST00000370842, ENST00000345745, ENST00000495735, ENST00000420089, ENST00000417044, ENST00000487315, ENST00000393763, ENST00000393760
A_24_P240065	9.08976	2.62778	VPS24	ENSG00000115561	perfect transcript match, one gene	0	ENST00000263856, ENST00000409727, ENST00000409225, ENST00000409810, ENST00000494623, ENST00000439940, ENST00000450459
A_23_P341392	9.14387	2.62777	CYB5D2	ENSG00000167740	perfect transcript match, one gene	0	ENST00000301391
A_23_P39441	6.2628	2.62315	ZNF431	ENSG00000196705	perfect transcript match, one gene	0	ENST00000311048
A_23_P208238	7.23621	2.62315	0	0	mismatch, multiple genomic	ENST00000331416, ENST00000391781, ENST00000458035, ENST00000333303, ENST00000414252, ENST00000406609, ENST00000446680, ENST00000453741, ENST00000390651	0
A_23_P71379	6.47234	2.61884	PSCA	ENSG00000167653	mismatch transcript match, one gene	ENST00000301258	0
A_23_P169197	8.04398	2.61817	HSDL2	ENSG00000119471	perfect transcript match, one gene	0	ENST00000398805, ENST00000398803, ENST00000338786, ENST00000262542
A_23_P83493	7.5834	2.61385	FAM82B	ENSG00000176623	perfect transcript match, one gene	0	ENST00000406452, ENST00000320306, ENST00000430676
A_32_P104432	6.83599	2.60689	NCRNA00087	ENSG00000196972	perfect transcript match, one gene	ENST00000417443	ENST00000437661
A_23_P385427	7.30677	2.60686	ZNF56	ENSG00000184635	perfect transcript match, one gene	ENST00000427401, ENST00000398732, ENST00000356347, ENST00000397097	ENST00000341262
A_24_P332862	6.91779	2.60531	ZNF724P	ENSG00000196081	perfect transcript match, one gene	ENST00000344519, ENST00000425625, ENST00000261560, ENST00000392288, ENST00000392288, ENST00000355504, ENST00000355504, ENST00000392287, ENST00000392287, ENST00000397136, ENST00000358296, ENST00000445015, ENST00000357774, ENST00000456783, ENST00000327867, ENST00000327867, ENST00000402377, ENST00000360204, ENST00000439134, ENST00000358828, ENST00000341265, ENST00000341265	ENST00000418100
A_23_P212339	8.52173	2.60242	FYCO1	ENSG00000163820	perfect transcript match, one gene	0	ENST00000296137, ENST00000433878
A_23_P162589	8.52235	2.59568	VDR	ENSG00000111424	perfect transcript match, one gene	0	ENST00000395324, ENST00000229022
A_23_P158593	9.94375	2.59082	COL5A1	ENSG00000130635	perfect transcript match, one gene	0	ENST00000371817
A_23_P163820	7.98216	2.5906	ZNF629	ENSG00000102870	perfect transcript match, one gene	0	ENST00000262525
A_24_P244356	10.1306	2.58895	NLRX1	ENSG00000160703	perfect transcript match, one gene	0	ENST00000409991, ENST00000292199, ENST00000409265, ENST00000409109, ENST00000397884
A_23_P206140	7.06229	2.58739	DNAJA4	ENSG00000140403	perfect transcript match, one gene	0	ENST00000394855, ENST00000394852, ENST00000480425, ENST00000343789
A_32_P46526	8.8581	2.5869	LSM11	ENSG00000155858	perfect transcript match, one gene	0	ENST00000286307
A_23_P143374	8.39545	2.58615	NINL	ENSG00000101004	mismatch transcript match, one gene	ENST00000278886, ENST00000464285, ENST00000422516	0
A_24_P74070	6.04644	2.5861	PARD6G	ENSG00000178184	perfect transcript match, one gene	0	ENST00000353265
A_32_P143850	7.78856	2.58248	RP11-707M13.1	ENSG00000220483	perfect transcript match, one gene	ENST00000269205, ENST00000377716, ENST00000242275	ENST00000468432
A_23_P39955	7.12021	2.58131	ACTG2	ENSG00000163017	perfect transcript match, one gene	0	ENST00000438902, ENST00000409731, ENST00000345517, ENST00000409624
A_24_P107291	8.11433	2.57942	PPP2R1B	ENSG00000137713	perfect transcript match, one gene	0	ENST00000311129, ENST00000426998, ENST00000427203, ENST00000341980, ENST00000393055, ENST00000412902
A_23_P162589	8.18049	2.57916	VDR	ENSG00000111424	perfect transcript match, one gene	0	ENST00000395324, ENST00000229022
A_23_P162589	8.67825	2.57777	VDR	ENSG00000111424	perfect transcript match, one gene	0	ENST00000395324, ENST00000229022
A_23_P123732	7.57585	2.57636	C9orf103	ENSG00000148057	perfect transcript match, one gene	0	ENST00000277124, ENST00000454393, ENST00000405990
A_23_P62890	7.58008	2.5709	GBP1	ENSG00000117228	perfect transcript match, one gene	0	ENST00000370473, ENST00000422952
A_23_P110005	7.76339	2.55921	NICN1, RP11-949J7.5	ENSG00000145029, ENSG00000235261	perfect genomic match(1), in overlapping genes	0	ENST00000421969, ENST00000430622, ENST00000423832, ENST00000273598, ENST00000424915
A_32_P54531	8.46043	2.5539	AC078899.2	ENSG00000231205	perfect transcript match, one gene	ENST00000344519, ENST00000354959, ENST00000397148	ENST00000502675, ENST00000311237
A_32_P107372	8.99178	2.55101	RP4-644F6.3	ENSG00000225492	perfect genomic match, genes within 2kb	ENST00000370473, ENST00000422952	0
A_23_P156907	7.06945	2.54536	SOBP	ENSG00000112320	perfect transcript match, one gene	0	ENST00000317357, ENST00000230065
A_23_P163816	11.9676	2.54267	ZNF629	ENSG00000102870	perfect transcript match, one gene	0	ENST00000262525
A_23_P138465	9.42229	2.54061	NOLC1	ENSG00000166197	perfect transcript match, one gene	0	ENST00000370007, ENST00000488254, ENST00000405356, ENST00000429062
A_23_P62607	7.96101	2.53194	0	0	no match	0	0
A_24_P359856	7.37645	2.53194	HDAC4	ENSG00000068024	perfect transcript match, one gene	0	ENST00000345617, ENST00000456922
A_32_P84772	6.4047	2.53088	ZNF765	ENSG00000196417	perfect transcript match, one gene	ENST00000429310, ENST00000429310, ENST00000429310, ENST00000334095, ENST00000334095, ENST00000334095, ENST00000454407, ENST00000454407, ENST00000454407, ENST00000432094, ENST00000432094, ENST00000447856, ENST00000447856, ENST00000447856	ENST00000396408
A_24_P7330	7.82926	2.52284	RP11-748L13.3	ENSG00000213770	perfect transcript match, one gene	0	ENST00000396262
A_23_P252062	7.83767	2.52257	PPARG	ENSG00000132170	perfect transcript match, one gene	0	ENST00000397010, ENST00000309576, ENST00000397015, ENST00000397012, ENST00000397026, ENST00000287820, ENST00000397003, ENST00000397023, ENST00000396999
A_23_P433152	6.06735	2.51995	C4orf33	ENSG00000151470	perfect transcript match, one gene	0	ENST00000281146, ENST00000425929
A_23_P339601	6.42381	2.51847	ZNF578, AC022150.1, AC022150.2	ENSG00000241600, ENSG00000248326, ENSG00000221895	perfect genomic match(1), in overlapping genes	ENST00000243639, ENST00000357666, ENST00000444460, ENST00000458035, ENST00000458035, ENST00000427984, ENST00000270443, ENST00000434269, ENST00000429310, ENST00000334095, ENST00000454407	ENST00000356108, ENST00000435691, ENST00000421239, ENST00000502966
A_23_P43034	8.11847	2.5183	ELP3	ENSG00000134014	perfect transcript match, one gene	0	ENST00000256398, ENST00000380353
A_23_P13753	6.24734	2.51806	NFE2	ENSG00000123405	perfect transcript match, one gene	0	ENST00000312156, ENST00000435572
A_23_P129801	6.97306	2.5161	RAB40B	ENSG00000141542	perfect transcript match, one gene	0	ENST00000269347
A_24_P109854	6.49915	2.51552	ZNF468	ENSG00000204604	perfect transcript match, one gene	ENST00000487863, ENST00000359798, ENST00000319783, ENST00000457749, ENST00000391783, ENST00000360272, ENST00000438150, ENST00000500436	ENST00000243639, ENST00000396409
A_23_P83818	7.01912	2.51353	COL5A1	ENSG00000130635	mismatch transcript match, one gene	ENST00000371817, ENST00000355306	0
A_23_P94230	8.71129	2.50867	LY96	ENSG00000154589	perfect transcript match, one gene	0	ENST00000284818
A_24_P148777	8.75295	2.50655	RASSF1	ENSG00000068028	perfect transcript match, one gene	0	ENST00000359365, ENST00000357043, ENST00000482447, ENST00000395117, ENST00000395126, ENST00000327761, ENST00000395129, ENST00000362008
A_23_P66798	7.88832	2.50346	KRT19	ENSG00000171345	perfect transcript match, one gene	0	ENST00000361566
A_24_P332683	7.64054	2.50288	ZNF761	ENSG00000160336	perfect transcript match, one gene	ENST00000319783, ENST00000338230, ENST00000357666, ENST00000444460, ENST00000458035, ENST00000427984, ENST00000474037, ENST00000467003, ENST00000396408, ENST00000396408, ENST00000396408, ENST00000396408, ENST00000396403	ENST00000429310, ENST00000334095, ENST00000454407, ENST00000432094, ENST00000447856
A_24_P935103	8.56165	2.49004	ADCY9	ENSG00000162104	perfect transcript match, one gene	0	ENST00000294016
A_24_P110983	8.23925	2.48613	AKT3	ENSG00000117020	perfect transcript match, one gene	0	ENST00000366539
A_23_P146209	6.79285	2.48041	RNF170	ENSG00000120925	perfect transcript match, one gene	0	ENST00000240159, ENST00000319073
A_23_P97932	11.4626	2.47616	MSRB2	ENSG00000148450	perfect transcript match, one gene	0	ENST00000376510, ENST00000472663, ENST00000468633, ENST00000277598, ENST00000376513
A_23_P121702	10.9701	2.47567	OCIAD2	ENSG00000145247	perfect transcript match, one gene	0	ENST00000508632, ENST00000514576, ENST00000508069, ENST00000273860, ENST00000506226, ENST00000381464
A_23_P201287	8.11572	2.4719	KIF1B	ENSG00000054523	perfect transcript match, one gene	0	ENST00000377086, ENST00000377081, ENST00000353409
A_24_P691826	8.85519	2.47045	0	0	no match	0	0
A_23_P89871	6.85872	2.46526	ZNF415	ENSG00000170954	perfect transcript match, one gene	0	ENST00000243643, ENST00000448501, ENST00000421033, ENST00000440291
A_24_P93855	6.31016	2.46481	FOXP4	ENSG00000137166	perfect transcript match, one gene	0	ENST00000373063, ENST00000307972, ENST00000373060
A_32_P224327	7.33336	2.4645	RP11-392A22.2	ENSG00000240875	perfect transcript match, one gene	0	ENST00000472943
A_24_P406132	7.24021	2.46245	MAPK13	ENSG00000156711	perfect transcript match, one gene	0	ENST00000211287, ENST00000373761, ENST00000373770, ENST00000373766
A_24_P10233	6.31728	2.46209	DAPK2	ENSG00000035664	perfect transcript match, one gene	0	ENST00000457488, ENST00000261891
A_24_P402836	6.02563	2.46114	ZNF141	ENSG00000131127	perfect transcript match, one gene	ENST00000339368, ENST00000512065, ENST00000507368	ENST00000240499
A_23_P67042	8.52176	2.46034	MOCOS	ENSG00000075643	perfect transcript match, one gene	0	ENST00000261326
A_23_P361405	7.70608	2.46032	HYAL3	ENSG00000186792	perfect transcript match, one gene	0	ENST00000336307, ENST00000359051
A_23_P102832	9.29749	2.45418	CEP250	ENSG00000126001	perfect transcript match, one gene	0	ENST00000397527, ENST00000342580, ENST00000356095
A_24_P128291	6.90838	2.45097	ZNF138	ENSG00000197008	mismatch transcript match, one gene	ENST00000307355, ENST00000494380, ENST00000440155, ENST00000437743, ENST00000440598, ENST00000430838, ENST00000359735	0
A_32_P205553	11.7653	2.44075	RPL26L1	ENSG00000037241	perfect transcript match, one gene	0	ENST00000265100
A_32_P207436	8.08637	2.43826	ZNF845	ENSG00000213799	perfect transcript match, one gene	ENST00000487863, ENST00000359798, ENST00000301093, ENST00000391785, ENST00000474037, ENST00000467003	ENST00000458035
A_24_P151622	6.03785	2.43672	IMMP2L	ENSG00000184903	perfect transcript match, one gene	0	ENST00000405709, ENST00000331762, ENST00000452895, ENST00000447215, ENST00000492938
A_23_P211627	8.40368	2.43326	0	0	perfect, multiple genomic	ENST00000509438	ENST00000347635, ENST00000407019, ENST00000396096, ENST00000469163, ENST00000432759, ENST00000440908, ENST00000425733, ENST00000355253, ENST00000405676
A_24_P683013	7.44055	2.43304	0	0	no match	0	0
A_24_P226008	11.1187	2.43075	MGLL	ENSG00000074416	perfect transcript match, one gene	0	ENST00000434178, ENST00000496306, ENST00000476682, ENST00000398101, ENST00000484451, ENST00000265052, ENST00000398104, ENST00000453507
A_23_P149153	7.24057	2.4265	0	0	mismatch no genomic match, transcript match, multiple unrelated trancripts	0	ENST00000313382, ENST00000369356, ENST00000369354, ENST00000369351, ENST00000369349, ENST00000477941, ENST00000369347, ENST00000369348, ENST00000464103, ENST00000369359, ENST00000313342
A_23_P15876	6.83091	2.42384	ALPK2	ENSG00000198796	mismatch transcript match, one gene	ENST00000361673	0
A_24_P205268	9.14661	2.42051	KHNYN	ENSG00000100441	perfect transcript match, one gene	0	ENST00000251343
A_23_P112950	8.64858	2.41958	ATF7IP	ENSG00000171681	perfect transcript match, one gene	0	ENST00000261168
A_23_P162589	8.16449	2.41794	VDR	ENSG00000111424	perfect transcript match, one gene	0	ENST00000395324, ENST00000229022
A_23_P56304	9.74246	2.41564	ZNF430	ENSG00000118620	perfect transcript match, one gene	ENST00000443905, ENST00000450683, ENST00000418063, ENST00000355095, ENST00000355095, ENST00000355650, ENST00000355650, ENST00000427401, ENST00000427401, ENST00000427401, ENST00000427401, ENST00000343769, ENST00000428290, ENST00000428290, ENST00000428290, ENST00000335117, ENST00000344519, ENST00000344519, ENST00000392298, ENST00000453075, ENST00000425625, ENST00000328178, ENST00000345030, ENST0000…	ENST00000261560
A_32_P14669	8.25454	2.41423	ZNF66	ENSG00000160229	perfect transcript match, one gene	ENST00000418063, ENST00000355095, ENST00000355650, ENST00000427401, ENST00000427401, ENST00000344519, ENST00000344519, ENST00000392298, ENST00000453075, ENST00000392288, ENST00000355504, ENST00000392287, ENST00000358491, ENST00000358296, ENST00000445015, ENST00000357491, ENST00000309683, ENST00000439134, ENST00000358828, ENST00000499171, ENST00000341265	ENST00000425625
A_32_P160039	9.65549	2.41149	AC092111.2	ENSG00000246407	perfect transcript match, one gene	ENST00000427587, ENST00000458008, ENST00000319373, ENST00000510443, ENST00000346333, ENST00000359244, ENST00000426628, ENST00000393714, ENST00000281228, ENST00000313946, ENST00000507301, ENST00000511488, ENST00000510565, ENST00000321602, ENST00000459803, ENST00000497543, ENST00000484945, ENST00000489609, ENST00000478666, ENST00000486431, ENST00000467239, ENST00000485843, ENST00000511564, ENST0000…	ENST00000499592
A_24_P327886	7.97625	2.40789	TCEA3	ENSG00000204219	perfect transcript match, one gene	0	ENST00000450454, ENST00000476978, ENST00000374601
A_23_P406385	6.26978	2.40779	FBXL16	ENSG00000127585	perfect transcript match, one gene	0	ENST00000397621, ENST00000324361
A_23_P427148	6.24987	2.40371	PROCA1	ENSG00000167525	perfect transcript match, one gene	0	ENST00000301039, ENST00000415329, ENST00000439862
A_24_P204639	9.03549	2.40356	ZNF716	ENSG00000182111	perfect transcript match, one gene	ENST00000418063, ENST00000427401, ENST00000427401, ENST00000427325, ENST00000343769, ENST00000392298, ENST00000453075, ENST00000328178, ENST00000345030, ENST00000343332, ENST00000291770, ENST00000392288, ENST00000355504, ENST00000392287, ENST00000358491, ENST00000358491, ENST00000358296, ENST00000445015, ENST00000300619, ENST00000300619, ENST00000300619, ENST00000300619, ENST00000300619, ENST0000…	ENST00000420713, ENST00000418732
A_32_P197053	6.23669	2.40142	RP11-305M3.3	ENSG00000240204	perfect transcript match, one gene	0	ENST00000462322
A_23_P2960	6.52575	2.39921	AKT1	ENSG00000142208	perfect transcript match, one gene	0	ENST00000402615, ENST00000407796, ENST00000349310
A_24_P595223	6.72492	2.39238	MIAT	ENSG00000225783	perfect transcript match, one gene	0	ENST00000423278, ENST00000421151, ENST00000456129, ENST00000430080
A_23_P218555	7.94299	2.39043	FOSL2	ENSG00000075426	perfect transcript match, one gene	0	ENST00000379619, ENST00000264716
A_23_P145889	6.84142	2.38461	PFTK1	ENSG00000058091	perfect transcript match, one gene	0	ENST00000380050, ENST00000265741, ENST00000406263, ENST00000437482, ENST00000436577
A_23_P67042	8.39767	2.37553	MOCOS	ENSG00000075643	perfect transcript match, one gene	0	ENST00000261326
A_24_P213924	9.77402	2.37306	KIAA1609	ENSG00000140950	perfect transcript match, one gene	0	ENST00000343629
A_23_P165343	7.97223	2.3658	PTPN4	ENSG00000088179	perfect transcript match, one gene	0	ENST00000263708, ENST00000430976, ENST00000441089
A_23_P162589	8.3198	2.36485	VDR	ENSG00000111424	perfect transcript match, one gene	0	ENST00000395324, ENST00000229022
A_23_P118266	8.86527	2.36023	ATBF1	ENSG00000140836	perfect transcript match, one gene	0	ENST00000268489
A_24_P837537	7.41015	2.35981	AC104297.2	ENSG00000214286	perfect transcript match, one gene	ENST00000398028, ENST00000392251, ENST00000429744, ENST00000264254, ENST00000416255, ENST00000450127, ENST00000393429	ENST00000417487
A_23_P116533	8.52714	2.35689	SWAP70	ENSG00000133789	perfect transcript match, one gene	0	ENST00000447399, ENST00000318950
A_23_P67702	8.0353	2.35476	ZNF85	ENSG00000105750	perfect transcript match, one gene	ENST00000343332, ENST00000291770	ENST00000328178, ENST00000345030
A_23_P162589	8.33014	2.35414	VDR	ENSG00000111424	perfect transcript match, one gene	0	ENST00000395324, ENST00000229022
A_23_P38618	7.81182	2.35202	PIGL	ENSG00000108474	perfect transcript match, one gene	0	ENST00000225609, ENST00000458299
A_23_P127460	7.65078	2.35116	SIPA1	ENSG00000213445	perfect transcript match, one gene	0	ENST00000394227, ENST00000394224, ENST00000308755
A_24_P170454	7.34751	2.34921	USP6	ENSG00000129204	perfect transcript match, one gene	ENST00000300896, ENST00000393005, ENST00000437217, ENST00000445583, ENST00000341745, ENST00000448331, ENST00000443444, ENST00000506594, ENST00000425211, ENST00000412260, ENST00000414697, ENST00000508093, ENST00000413270, ENST00000342174	ENST00000250066, ENST00000304328, ENST00000332776, ENST00000250067
A_23_P209337	7.78184	2.34898	FAM119A	ENSG00000144401	perfect transcript match, one gene	0	ENST00000477919, ENST00000448007, ENST00000272839, ENST00000448823, ENST00000406927, ENST00000426075, ENST00000411432
A_23_P35349	6.42775	2.34772	SVIL	ENSG00000197321	perfect transcript match, one gene	0	ENST00000375400, ENST00000497265, ENST00000355867, ENST00000375398
A_23_P407115	6.11415	2.34723	PIP5K2B	ENSG00000141720	perfect transcript match, one gene	0	ENST00000269554, ENST00000311500
A_23_P71091	8.40316	2.34672	GCC1	ENSG00000179562	perfect transcript match, one gene	0	ENST00000321407
A_23_P325661	6.95103	2.3386	ZNF134	ENSG00000213762	perfect transcript match, one gene	0	ENST00000396161
A_23_P328652	6.56917	2.33752	NPHP3	ENSG00000113971	perfect transcript match, one gene	0	ENST00000471702, ENST00000474871, ENST00000493732, ENST00000490993, ENST00000465756, ENST00000337331, ENST00000512094, ENST00000393156, ENST00000393144, ENST00000326682
A_24_P35478	7.51646	2.33424	PARD3	ENSG00000148498	perfect transcript match, one gene	0	ENST00000374789, ENST00000374788, ENST00000346874, ENST00000374794, ENST00000350537, ENST00000374790
A_23_P128215	7.66108	2.33098	SOCS2	ENSG00000120833	perfect transcript match, one gene	0	ENST00000340600
A_23_P301079	8.01994	2.32801	FAM33B	ENSG00000232387	perfect transcript match, only one gene with transcript within 2kb of 3prime	0	ENST00000425592, ENST00000330137, ENST00000437036
A_23_P413634	6.27759	2.32692	ZNF329, AC008751.3	ENSG00000181894, ENSG00000246463	perfect genomic match(1), in overlapping genes	0	ENST00000455297, ENST00000358067, ENST00000500161
A_24_P392022	9.11228	2.3249	RP11-93K22.12	ENSG00000214311	perfect transcript match, one gene	ENST00000448228, ENST00000340537, ENST00000351291, ENST00000262365, ENST00000393715, ENST00000309608, ENST00000427587, ENST00000458008, ENST00000319373, ENST00000510443, ENST00000346333, ENST00000359244, ENST00000426628, ENST00000393714, ENST00000281228, ENST00000313946, ENST00000507301, ENST00000511488, ENST00000510565, ENST00000321602, ENST00000459803, ENST00000497543, ENST00000484945, ENST0000…	ENST00000511564, ENST00000304751, ENST00000431227
A_23_P257895	7.25655	2.32398	MAPK1	ENSG00000100030	perfect transcript match, one gene	0	ENST00000215832, ENST00000491588, ENST00000398822, ENST00000415911
A_32_P68148	8.74104	2.32284	0	0	perfect genomic match, no gene	ENST00000443905, ENST00000450683, ENST00000356929, ENST00000392288, ENST00000392288, ENST00000355504, ENST00000355504, ENST00000392287, ENST00000392287, ENST00000357774, ENST00000456783, ENST00000331162, ENST00000331162, ENST00000449292, ENST00000449292, ENST00000395375, ENST00000476120, ENST00000319636, ENST00000328747, ENST00000431504, ENST00000450302, ENST00000357512, ENST00000360532, ENST0000…	0
A_23_P208812	7.6519	2.31732	ZNF507	ENSG00000168813	perfect transcript match, one gene	0	ENST00000355898, ENST00000311921
A_23_P159986	9.7992	2.31716	AC004383.4	ENSG00000223749	perfect transcript match, one gene	0	ENST00000441492, ENST00000457876
A_23_P217109	9.48559	2.31676	SLC31A2, FKBP15	ENSG00000136867, ENSG00000119321	perfect genomic match(1), in overlapping genes	0	ENST00000259392, ENST00000374220, ENST00000394724, ENST00000446284
A_23_P168188	7.52521	2.31593	SYTL3	ENSG00000164674	perfect transcript match, one gene	0	ENST00000297239, ENST00000360448
A_23_P92490	9.45305	2.3126	BDH2	ENSG00000164039	perfect transcript match, one gene	0	ENST00000296424, ENST00000492366, ENST00000464039, ENST00000475058
A_23_P83498	8.48914	2.31126	IGF2BP1	ENSG00000159217	perfect transcript match, one gene	0	ENST00000290341
A_24_P278299	8.27216	2.30585	ASB13	ENSG00000196372	perfect transcript match, one gene	0	ENST00000493897, ENST00000357700, ENST00000479033, ENST00000459912
A_24_P88850	7.30511	2.30393	MRAS	ENSG00000158186	perfect transcript match, one gene	0	ENST00000289104
A_23_P314760	8.55439	2.30317	PRKAG2	ENSG00000106617	perfect transcript match, one gene	0	ENST00000418337, ENST00000287878, ENST00000492843, ENST00000392801, ENST00000479461, ENST00000433631
A_24_P913629	8.3646	2.29871	0	0	no match	0	0
A_24_P205130	8.74367	2.29693	FNBP1	ENSG00000187239	perfect transcript match, one gene	0	ENST00000372416, ENST00000479142, ENST00000446176, ENST00000420781, ENST00000372415, ENST00000398551, ENST00000335141, ENST00000455815, ENST00000422469, ENST00000443566
A_23_P93464	7.15426	2.29538	BCKDHB	ENSG00000083123	perfect transcript match, one gene	0	ENST00000320393, ENST00000356489, ENST00000468520
A_23_P67042	7.85276	2.29444	MOCOS	ENSG00000075643	perfect transcript match, one gene	0	ENST00000261326
A_23_P214950	9.30167	2.29059	PERP	ENSG00000112378	perfect transcript match, one gene	0	ENST00000421351, ENST00000265603
A_23_P380614	8.25345	2.28989	ATP9A	ENSG00000054793	perfect transcript match, one gene	0	ENST00000311637, ENST00000338821
A_23_P314712	7.49915	2.28886	CABYR	ENSG00000154040	perfect transcript match, one gene	0	ENST00000399496, ENST00000463087, ENST00000486759, ENST00000327201, ENST00000415309, ENST00000399499, ENST00000399478
A_23_P112512	7.78328	2.28767	0	0	perfect, multiple genomic	0	ENST00000269205, ENST00000340135, ENST00000377716, ENST00000242275, ENST00000468432
A_23_P114883	7.18218	2.28732	FMOD	ENSG00000122176	perfect transcript match, one gene	0	ENST00000464898, ENST00000354955, ENST00000435105
A_32_P525524	6.62677	2.28656	ITPRIPL1	ENSG00000198885	perfect transcript match, one gene	0	ENST00000439118, ENST00000420728, ENST00000361124
A_32_P189845	9.74208	2.28426	ZNF680	ENSG00000173041	perfect transcript match, one gene	ENST00000427301, ENST00000305570, ENST00000443465, ENST00000342944, ENST00000342944, ENST00000240499, ENST00000240499, ENST00000443905, ENST00000450683, ENST00000355095, ENST00000355095, ENST00000355095, ENST00000355650, ENST00000355650, ENST00000355650, ENST00000427401, ENST00000427401, ENST00000427401, ENST00000427401, ENST00000427401, ENST00000427401, ENST00000427401, ENST00000427401, ENST0000…	ENST00000309683
A_32_P13417	6.17066	2.27603	AC009403.2	ENSG00000216895	perfect transcript match, one gene	0	ENST00000460022
A_23_P67042	8.10816	2.2755	MOCOS	ENSG00000075643	perfect transcript match, one gene	0	ENST00000261326
A_23_P400217	8.5999	2.27505	MUM1	ENSG00000160953	perfect transcript match, one gene	0	ENST00000344663
A_23_P63999	11.4181	2.27358	CELF1	ENSG00000149187	perfect genomic match(1), in one gene	0	0
A_23_P71094	7.29506	2.27121	GCC1	ENSG00000179562	perfect transcript match, one gene	0	ENST00000321407
A_23_P105619	6.42172	2.27104	TMEM116	ENSG00000198270	perfect transcript match, one gene	0	ENST00000355445, ENST00000354825, ENST00000437003
A_24_P910833	7.00511	2.26815	ZNF286	ENSG00000187607	perfect transcript match, one gene	0	ENST00000481540
A_23_P118815	13.8753	2.26811	BIRC5	ENSG00000089685	perfect transcript match, one gene	0	ENST00000374948, ENST00000301633, ENST00000350051
A_24_P212127	7.13668	2.26779	ZNF33A	ENSG00000189180	perfect transcript match, one gene	ENST00000359467, ENST00000416780, ENST00000395836	ENST00000458705, ENST00000469037, ENST00000478556, ENST00000307441, ENST00000277672, ENST00000374618
A_24_P15043	7.70935	2.26675	KLHL18	ENSG00000114648	perfect transcript match, one gene	0	ENST00000232766
A_23_P67042	8.42317	2.26489	MOCOS	ENSG00000075643	perfect transcript match, one gene	0	ENST00000261326
A_23_P382188	6.40298	2.26169	STAP2	ENSG00000178078	perfect transcript match, one gene	0	ENST00000424810, ENST00000314714
A_24_P402080	7.27079	2.2603	MBP	ENSG00000197971	perfect transcript match, one gene	0	ENST00000397863, ENST00000397860
A_24_P49260	6.38803	2.25975	SPTLC3	ENSG00000172296	perfect transcript match, one gene	0	ENST00000399002, ENST00000451281
A_23_P28434	8.59906	2.2597	VAMP8	ENSG00000118640	perfect transcript match, one gene	0	ENST00000432071, ENST00000263864, ENST00000409760
A_32_P24585	6.53181	2.2564	SH3PXD2B	ENSG00000174705	perfect transcript match, one gene	0	ENST00000311601
A_23_P154874	6.3831	2.25406	DSCR3	ENSG00000157538	perfect transcript match, one gene	0	ENST00000309117, ENST00000399000, ENST00000497493, ENST00000399001, ENST00000288304
A_32_P58796	9.42813	2.25376	AC022596.1	ENSG00000188933	perfect transcript match, one gene	ENST00000250066, ENST00000304328, ENST00000332776, ENST00000250067, ENST00000425211, ENST00000412260	ENST00000393005, ENST00000437217, ENST00000341745, ENST00000448331, ENST00000443444
A_23_P48438	6.68914	2.24967	ADPRHL1	ENSG00000153531	perfect transcript match, one gene	0	ENST00000356501
A_24_P239664	7.16139	2.2448	BCKDHB	ENSG00000083123	perfect transcript match, one gene	0	ENST00000320393, ENST00000356489, ENST00000491328
A_32_P220739	6.11589	2.24418	0	0	perfect, multiple genomic	0	ENST00000266116, ENST00000377618, ENST00000458742, ENST00000421909
A_23_P151506	9.68157	2.24193	PLEK2	ENSG00000100558	perfect transcript match, one gene	0	ENST00000216446
A_24_P778741	7.61112	2.24176	LPP	ENSG00000145012	perfect transcript match, one gene	0	ENST00000312675
A_23_P47155	6.64096	2.2404	PANX1	ENSG00000110218	perfect transcript match, one gene	0	ENST00000227638, ENST00000436171
A_23_P253221	6.58813	2.23883	ARHGEF4	ENSG00000136002	perfect transcript match, one gene	0	ENST00000326016, ENST00000392953, ENST00000490728, ENST00000392954, ENST00000428230, ENST00000355771
A_23_P205686	7.24083	2.23835	PSEN1	ENSG00000080815	perfect transcript match, one gene	0	ENST00000324501, ENST00000357710, ENST00000394164, ENST00000406768, ENST00000261970, ENST00000344094
A_23_P141863	6.02489	2.23746	0	0	no match	0	0
A_23_P96590	8.21182	2.23698	GPRASP1	ENSG00000198932	perfect transcript match, one gene	0	ENST00000361600, ENST00000415986, ENST00000444152
A_23_P251342	7.28738	2.23471	GSK3B	ENSG00000082701	perfect transcript match, one gene	0	ENST00000264235, ENST00000316626, ENST00000473886
A_24_P68819	6.61838	2.22851	KLRAQ1	ENSG00000162869	perfect transcript match, one gene	0	ENST00000431614, ENST00000416913, ENST00000281394, ENST00000294952, ENST00000407194, ENST00000476199, ENST00000449090, ENST00000443895
A_32_P122373	6.4525	2.22832	0	0	mismatch, multiple genomic	ENST00000449682, ENST00000448220, ENST00000488350, ENST00000479115, ENST00000492329, ENST00000428801, ENST00000493836, ENST00000383728, ENST00000457982, ENST00000334429, ENST00000442552, ENST00000455405, ENST00000334998, ENST00000389184	0
A_23_P61149	6.2431	2.22748	INPP5D	ENSG00000168918	perfect transcript match, one gene	0	ENST00000415617, ENST00000445964, ENST00000435188, ENST00000359570, ENST00000450745, ENST00000455936
A_23_P164427	8.25256	2.22614	C17orf39	ENSG00000141034	perfect transcript match, one gene	0	ENST00000268719, ENST00000481836
A_23_P210581	7.98869	2.2229	RP5-955M13.3, KCNG1, RP5-955M13.4	ENSG00000248832, ENSG00000026559, ENSG00000232358	perfect genomic match(1), in overlapping genes	0	ENST00000371571, ENST00000506387
A_23_P253464	7.14261	2.22274	FAM175A, MRPS18C	ENSG00000163322, ENSG00000163319	perfect genomic match(1), in overlapping genes	0	ENST00000295491, ENST00000507019, ENST00000507349, ENST00000505114, ENST00000509970, ENST00000505719, ENST00000505525, ENST00000514581, ENST00000321945, ENST00000475656
A_24_P220485	6.87097	2.21761	OLFML2A	ENSG00000185585	perfect transcript match, one gene	0	ENST00000373580, ENST00000288815
A_24_P356916	6.38964	2.21664	SLC13A3	ENSG00000158296	perfect transcript match, one gene	0	ENST00000279027, ENST00000472148, ENST00000413164, ENST00000290317, ENST00000420205, ENST00000396360, ENST00000435032
A_23_P54116	7.56592	2.21154	DAAM1	ENSG00000100592	perfect transcript match, one gene	0	ENST00000395125, ENST00000360909, ENST00000351081, ENST00000358498
A_23_P429535	8.58831	2.21078	GTF3C3	ENSG00000119041	perfect transcript match, one gene	0	ENST00000263956
A_24_P702813	6.3755	2.20977	XPR1	ENSG00000143324	perfect transcript match, one gene	0	ENST00000367590
A_24_P283395	8.21107	2.20829	ADCK2	ENSG00000133597	perfect transcript match, one gene	0	ENST00000072869, ENST00000473512
A_32_P219279	9.24846	2.20546	ELFN2, RP1-63G5.5, Z94160.1	ENSG00000166897, ENSG00000243902, ENSG00000249067	perfect genomic match(1), in overlapping genes	0	ENST00000349653, ENST00000402918, ENST00000515472
A_23_P90357	7.25212	2.20435	TBXA2R	ENSG00000006638	perfect transcript match, one gene	0	ENST00000411851, ENST00000397896, ENST00000375190
A_23_P257895	7.78244	2.20264	MAPK1	ENSG00000100030	perfect transcript match, one gene	0	ENST00000215832, ENST00000491588, ENST00000398822, ENST00000415911
A_23_P170667	9.61637	2.20258	ASPHD1	ENSG00000174939	perfect transcript match, one gene	0	ENST00000483405, ENST00000308748
A_24_P115700	6.29824	2.20213	COX15	ENSG00000014919	perfect transcript match, one gene	0	ENST00000370483
A_23_P87973	8.58822	2.20095	TRIM13	ENSG00000204977	perfect transcript match, one gene	0	ENST00000420995, ENST00000378182, ENST00000356017, ENST00000457662, ENST00000298772
A_23_P124927	6.62083	2.19852	RGS14	ENSG00000169220	perfect transcript match, one gene	0	ENST00000408923, ENST00000511890, ENST00000425155, ENST00000514102, ENST00000503044, ENST00000506944, ENST00000336477, ENST00000398128
A_23_P209146	7.30072	2.19833	ZNF91	ENSG00000167232	perfect transcript match, one gene	ENST00000282869, ENST00000328747, ENST00000328747, ENST00000431504, ENST00000431504, ENST00000450302, ENST00000450302, ENST00000357512, ENST00000357512, ENST00000439134, ENST00000358828	ENST00000300619, ENST00000397082
A_24_P721699	6.18118	2.19689	ZNF497	ENSG00000174586	perfect transcript match, one gene	0	ENST00000311044
A_23_P207981	6.69703	2.1937	SOCS6	ENSG00000170677	perfect transcript match, one gene	0	ENST00000397942, ENST00000302056
A_23_P157147	11.1917	2.19215	ZDHHC4, AC079742.4	ENSG00000136247, ENSG00000232581	perfect genomic match(1), in overlapping genes	0	ENST00000405731, ENST00000335965, ENST00000396709, ENST00000396706, ENST00000474738, ENST00000396707, ENST00000396713, ENST00000434951
A_23_P105442	6.64166	2.19212	GRASP	ENSG00000161835	perfect transcript match, one gene	0	ENST00000293662, ENST00000380039
A_24_P340286	7.24129	2.19099	CHADL	ENSG00000100399	perfect transcript match, one gene	0	ENST00000417999, ENST00000216241, ENST00000445342, ENST00000441324
A_23_P430818	8.26454	2.19001	AC008074.1	ENSG00000119862	perfect transcript match, one gene	0	ENST00000238875, ENST00000409537
A_23_P107401	12.0444	2.18936	TIMP2	ENSG00000035862	perfect transcript match, one gene	0	ENST00000262768, ENST00000483343
A_23_P144188	6.80622	2.18888	SLC33A1	ENSG00000169359	perfect transcript match, one gene	0	ENST00000392845
A_24_P633825	6.19345	2.18881	C10orf101	ENSG00000227136	perfect transcript match, one gene	0	ENST00000476909
A_32_P209094	7.2564	2.18628	FGGY	ENSG00000172456	perfect transcript match, one gene	0	ENST00000371218, ENST00000303721, ENST00000371212, ENST00000371210, ENST00000493891, ENST00000471169, ENST00000480847, ENST00000371215, ENST00000315089
A_23_P338479	6.2254	2.18424	CD274	ENSG00000120217	perfect transcript match, one gene	0	ENST00000381577, ENST00000381573
A_23_P135294	7.52857	2.18346	ALDH1B1	ENSG00000137124	perfect transcript match, one gene	0	ENST00000377698
A_23_P36408	8.22351	2.18288	VPS33A	ENSG00000139719	perfect transcript match, one gene	0	ENST00000267199
A_24_P366656	6.9244	2.18068	SH3D19	ENSG00000109686	perfect transcript match, one gene	0	ENST00000409598, ENST00000409252, ENST00000478503, ENST00000514152, ENST00000427414, ENST00000424281, ENST00000455740, ENST00000304527, ENST00000432055
A_23_P354798	8.12665	2.17881	COQ10A	ENSG00000135469	perfect transcript match, one gene	0	ENST00000308197, ENST00000257927, ENST00000433805, ENST00000415200
A_24_P129632	10.4977	2.17731	DLG5	ENSG00000151208	perfect transcript match, one gene	0	ENST00000372391, ENST00000424842, ENST00000372388, ENST00000372392
A_23_P93938	7.07625	2.17664	NACAD	ENSG00000136274	perfect transcript match, one gene	0	ENST00000490531, ENST00000460409, ENST00000258775
A_24_P321634	6.17344	2.17587	ZMYM5	ENSG00000132950	perfect transcript match, one gene	ENST00000382907, ENST00000495534	ENST00000382909, ENST00000382905, ENST00000467542, ENST00000337963
A_23_P316601	9.73229	2.17286	RIT1	ENSG00000143622	perfect transcript match, one gene	0	ENST00000368323
A_23_P102842	9.81058	2.17284	NFS1	ENSG00000244005	perfect transcript match, one gene	0	ENST00000374092, ENST00000374085, ENST00000480655, ENST00000498084, ENST00000397425, ENST00000440385
A_32_P207428	8.02753	2.17163	ZNF845	ENSG00000213799	perfect transcript match, one gene	0	ENST00000458035
A_23_P18684	8.36947	2.17032	CLGN	ENSG00000153132	perfect transcript match, one gene	0	ENST00000325617, ENST00000458601, ENST00000414773
A_23_P416178	6.06733	2.16959	CCDC136	ENSG00000128596	perfect transcript match, one gene	0	ENST00000297788, ENST00000480137, ENST00000494552, ENST00000471729, ENST00000397697, ENST00000249367
A_32_P157539	9.69112	2.1694	0	0	perfect, multiple genomic	ENST00000427095, ENST00000417487, ENST00000429744	ENST00000489621, ENST00000264254, ENST00000450127, ENST00000393429
A_23_P135826	6.58973	2.16882	0	0	no match	0	0
A_24_P354900	8.90561	2.16848	DCBLD1	ENSG00000164465	perfect transcript match, one gene	0	ENST00000368503
A_23_P161352	8.76289	2.16727	PTPLA	ENSG00000165996	perfect transcript match, one gene	0	ENST00000361271, ENST00000498812, ENST00000471481, ENST00000466335
A_24_P940218	6.61736	2.16582	PPP2R2D	ENSG00000175470	perfect transcript match, one gene	0	ENST00000455566
A_23_P37892	7.50624	2.16318	GPT2	ENSG00000166123	perfect transcript match, one gene	0	ENST00000340124, ENST00000440783
A_23_P67042	8.06087	2.16059	MOCOS	ENSG00000075643	perfect transcript match, one gene	0	ENST00000261326
A_32_P28284	12.3594	2.15946	TPM4	ENSG00000167460	perfect transcript match, one gene	0	ENST00000344824, ENST00000403340, ENST00000300933
A_24_P29595	6.33214	2.15781	STXBP5	ENSG00000164506	perfect transcript match, one gene	0	ENST00000367481, ENST00000321680, ENST00000367480, ENST00000367479, ENST00000179882
A_23_P413923	6.05152	2.15682	DMRTA1	ENSG00000176399	perfect transcript match, one gene	0	ENST00000325870
A_23_P118815	14.0255	2.15434	BIRC5	ENSG00000089685	perfect transcript match, one gene	0	ENST00000374948, ENST00000301633, ENST00000350051
A_23_P131676	8.68931	2.15246	CXCR7	ENSG00000144476	perfect transcript match, one gene	0	ENST00000272928
A_23_P140035	9.59452	2.15237	WBP4	ENSG00000120688	perfect transcript match, one gene	0	ENST00000379487
A_23_P210210	10.6304	2.1508	EPAS1	ENSG00000116016	perfect transcript match, one gene	0	ENST00000263734, ENST00000466465, ENST00000443288
A_24_P254346	8.68616	2.14996	DSCR3	ENSG00000157538	perfect transcript match, one gene	0	ENST00000309117, ENST00000399000, ENST00000497493, ENST00000288304
A_23_P121716	9.40351	2.1499	ANXA3	ENSG00000138772	perfect transcript match, one gene	0	ENST00000264908, ENST00000512884, ENST00000503570, ENST00000505805, ENST00000503776, ENST00000380662
A_23_P257895	7.82637	2.14798	MAPK1	ENSG00000100030	perfect transcript match, one gene	0	ENST00000215832, ENST00000491588, ENST00000398822, ENST00000415911
A_23_P255653	6.27391	2.14762	TNFRSF10A	ENSG00000104689	mismatch transcript match, one gene	ENST00000221132	0
A_23_P91140	6.83255	2.14699	PECR	ENSG00000115425	perfect transcript match, one gene	0	ENST00000442122, ENST00000265322, ENST00000461330, ENST00000448681
A_23_P430902	6.67417	2.14581	MORN4	ENSG00000171160	perfect transcript match, one gene	0	ENST00000307450, ENST00000478953, ENST00000515674, ENST00000335628, ENST00000449993, ENST00000370636
A_24_P160466	6.32047	2.14559	GPRIN1	ENSG00000169258	perfect transcript match, one gene	0	ENST00000303991
A_23_P304897	7.39193	2.1413	BDKRB2	ENSG00000168398	perfect transcript match, one gene	0	ENST00000306005
A_24_P71468	6.98133	2.14121	QPCT	ENSG00000115828	perfect transcript match, one gene	0	ENST00000338415, ENST00000469098
A_24_P478556	6.88272	2.14	AC073263.4	ENSG00000225439	perfect transcript match, one gene	0	ENST00000423477
A_23_P67042	8.08365	2.13794	MOCOS	ENSG00000075643	perfect transcript match, one gene	0	ENST00000261326
A_23_P90895	6.28003	2.13483	KLRAQ1	ENSG00000162869	perfect transcript match, one gene	0	ENST00000431614, ENST00000416913, ENST00000281394, ENST00000294952, ENST00000407194, ENST00000460299, ENST00000442041, ENST00000405538, ENST00000449090
A_24_P381199	6.5007	2.13338	TRIM6	ENSG00000121236	perfect transcript match, one gene	0	ENST00000278302, ENST00000380097, ENST00000445329, ENST00000481603, ENST00000396867, ENST00000380090
A_23_P145376	6.46291	2.13265	MAPK13	ENSG00000156711	perfect transcript match, one gene	0	ENST00000211287, ENST00000373761, ENST00000373759, ENST00000373770, ENST00000373766
A_24_P218757	9.62847	2.13252	FAM86C	ENSG00000158483	perfect transcript match, one gene	ENST00000448228, ENST00000340537, ENST00000351291, ENST00000262365, ENST00000309608, ENST00000319373, ENST00000340703, ENST00000448322, ENST00000321602, ENST00000477247, ENST00000459803, ENST00000497543, ENST00000484945, ENST00000478666, ENST00000513466, ENST00000511564, ENST00000304751, ENST00000431227, ENST00000499592	ENST00000510443, ENST00000346333, ENST00000359244, ENST00000426628
A_23_P342825	8.22101	2.13053	FBXW4	ENSG00000107829	perfect transcript match, one gene	0	ENST00000331272, ENST00000470093, ENST00000389046, ENST00000446938
A_23_P166336	7.72828	2.12938	TMEM191A	ENSG00000226287	perfect transcript match, one gene	ENST00000438669, ENST00000456303, ENST00000456153, ENST00000415764, ENST00000449424, ENST00000425458	ENST00000450925, ENST00000452055, ENST00000419950, ENST00000442222
A_32_P189680	9.87989	2.12837	AC087071.1	ENSG00000226848	perfect transcript match, one gene	0	ENST00000431909
A_23_P83498	8.27927	2.12791	IGF2BP1	ENSG00000159217	perfect transcript match, one gene	0	ENST00000290341
A_23_P10401	7.4663	2.1278	PPP2R3A	ENSG00000073711	perfect transcript match, one gene	0	ENST00000264977
A_23_P400255	7.38669	2.12509	DUSP3	ENSG00000108861	perfect transcript match, one gene	0	ENST00000226004
A_23_P134167	7.38892	2.12481	PDSS2	ENSG00000164494	perfect transcript match, one gene	0	ENST00000369037, ENST00000453874
A_23_P104692	9.41713	2.12473	PELI3	ENSG00000174516	perfect transcript match, one gene	0	ENST00000320740, ENST00000349459
A_23_P65208	7.28512	2.12356	ZMYM5	ENSG00000132950	perfect transcript match, one gene	0	ENST00000382907, ENST00000382905, ENST00000467542, ENST00000495534
A_23_P252748	6.99555	2.12354	ZNF195	ENSG00000005801	perfect transcript match, one gene	0	ENST00000005082, ENST00000005082, ENST00000354599, ENST00000354599, ENST00000399602, ENST00000399602, ENST00000343338, ENST00000343338, ENST00000429541, ENST00000429541
A_24_P810828	10.3304	2.12342	AC226119.2, AC226119.4	ENSG00000251669, ENSG00000151539	perfect genomic match(1), in overlapping genes	ENST00000448228, ENST00000340537, ENST00000351291, ENST00000262365, ENST00000393715, ENST00000309608, ENST00000427587, ENST00000458008, ENST00000319373, ENST00000510443, ENST00000346333, ENST00000359244, ENST00000426628, ENST00000393714, ENST00000321602, ENST00000459803, ENST00000497543, ENST00000484945, ENST00000489609, ENST00000478666, ENST00000511564, ENST00000304751, ENST00000431227, ENST0000…	ENST00000281228, ENST00000313946, ENST00000507301, ENST00000511488, ENST00000510565
A_23_P20002	6.75294	2.12131	ANKMY2	ENSG00000106524	perfect transcript match, one gene	0	ENST00000306999, ENST00000447802
A_23_P34597	7.03959	2.12095	CDA	ENSG00000158825	perfect transcript match, one gene	0	ENST00000375071, ENST00000461985
A_24_P407311	6.1835	2.12073	ERO1L	ENSG00000197930	perfect transcript match, one gene	0	ENST00000395686
A_23_P74435	9.24144	2.11961	C1orf50	ENSG00000164008	perfect transcript match, one gene	0	ENST00000372525, ENST00000492801, ENST00000464081, ENST00000468913
A_23_P368645	8.21045	2.11913	AGPS	ENSG00000018510	perfect transcript match, one gene	0	ENST00000264167, ENST00000409888
A_32_P16489	8.79801	2.11874	ADK	ENSG00000156110	perfect transcript match, one gene	ENST00000448009	ENST00000467840
A_23_P253464	6.55739	2.11726	FAM175A, MRPS18C	ENSG00000163322, ENSG00000163319	perfect genomic match(1), in overlapping genes	0	ENST00000295491, ENST00000507019, ENST00000507349, ENST00000505114, ENST00000509970, ENST00000505719, ENST00000505525, ENST00000514581, ENST00000321945, ENST00000475656
A_23_P134953	9.48244	2.11703	PLIN2	ENSG00000147872	perfect transcript match, one gene	0	ENST00000464326, ENST00000276914, ENST00000411567
A_23_P202374	9.56521	2.11686	COX15	ENSG00000014919	perfect transcript match, one gene	0	ENST00000016171
A_23_P344281	6.0749	2.11454	ZIK1	ENSG00000171649	perfect transcript match, one gene	0	ENST00000307468
A_23_P257895	8.16043	2.1143	MAPK1	ENSG00000100030	perfect transcript match, one gene	0	ENST00000215832, ENST00000491588, ENST00000398822, ENST00000415911
A_23_P253395	6.21409	2.11285	UNC13B	ENSG00000198722	perfect transcript match, one gene	0	ENST00000378495, ENST00000378496, ENST00000414566
A_23_P374082	10.7144	2.11255	ADAM19	ENSG00000135074	perfect transcript match, one gene	0	ENST00000257527, ENST00000394020
A_23_P117727	7.85603	2.11247	MTFMT	ENSG00000103707	perfect transcript match, one gene	0	ENST00000220058
A_24_P923251	6.67039	2.11242	TGM2	ENSG00000198959	perfect transcript match, one gene	0	ENST00000468262
A_23_P57941	7.86027	2.11121	RBM6	ENSG00000004534	perfect transcript match, one gene	0	ENST00000442092, ENST00000266022, ENST00000443081, ENST00000419610, ENST00000422955, ENST00000454079, ENST00000434592, ENST00000421682
A_23_P57306	10.5904	2.11028	CHAF1B	ENSG00000159259	perfect transcript match, one gene	0	ENST00000314103
A_23_P354942	9.72381	2.109	AC010615.3, ZNF493	ENSG00000196686, ENSG00000196268	perfect genomic match(1), in overlapping genes	ENST00000240499, ENST00000443905, ENST00000450683, ENST00000397165, ENST00000397162, ENST00000358523, ENST00000261560, ENST00000261560, ENST00000343332, ENST00000343332, ENST00000291770, ENST00000291770, ENST00000311048, ENST00000311048, ENST00000356929, ENST00000356929, ENST00000356929, ENST00000356929, ENST00000358296, ENST00000358296, ENST00000358296, ENST00000445015, ENST00000445015, ENST0000…	ENST00000392288, ENST00000355504, ENST00000392287, ENST00000341265
A_23_P139919	7.0535	2.10594	CHST11	ENSG00000171310	perfect transcript match, one gene	0	ENST00000303694
A_23_P335039	8.77561	2.10574	ZNF721	ENSG00000182903	perfect transcript match, one gene	0	ENST00000338977
A_32_P223935	7.25936	2.10572	NCRNA00183	ENSG00000225470	perfect transcript match, one gene	0	ENST00000414209, ENST00000453317, ENST00000415215
A_24_P743806	7.0793	2.105	ZNF618	ENSG00000157657	perfect transcript match, one gene	0	ENST00000288466
A_32_P196520	7.20674	2.10493	LSM11	ENSG00000155858	perfect transcript match, one gene	0	ENST00000286307
A_24_P272300	8.22626	2.1016	NSUN4	ENSG00000117481	perfect transcript match, one gene	0	ENST00000474844, ENST00000474062, ENST00000307089, ENST00000471871, ENST00000498008, ENST00000495427
A_24_P42495	7.38084	2.10119	AC006273.2	ENSG00000226382	perfect genomic match(1), in one gene	0	0
A_23_P40821	7.00039	2.10016	HPS3	ENSG00000163755	mismatch transcript match, one gene	ENST00000296051, ENST00000460822	0
A_23_P203751	6.50323	2.09903	TMEM135	ENSG00000166575	perfect transcript match, one gene	0	ENST00000305494, ENST00000340353
A_32_P31771	6.69147	2.09856	KIAA1715	ENSG00000144320	perfect transcript match, one gene	0	ENST00000272748, ENST00000409660
A_23_P56228	7.02007	2.0983	GMIP	ENSG00000089639	perfect transcript match, one gene	0	ENST00000445806, ENST00000203556
A_23_P67042	8.40689	2.09657	MOCOS	ENSG00000075643	perfect transcript match, one gene	0	ENST00000261326
A_24_P75543	7.27667	2.0965	0	0	perfect genomic match, no gene	ENST00000375991, ENST00000311534, ENST00000452279, ENST00000444922, ENST00000426679, ENST00000403462, ENST00000446304, ENST00000438679, ENST00000427740	0
A_24_P557534	13.9801	2.09465	0	0	no match	0	0
A_23_P253464	7.28499	2.09401	FAM175A, MRPS18C	ENSG00000163322, ENSG00000163319	perfect genomic match(1), in overlapping genes	0	ENST00000295491, ENST00000507019, ENST00000507349, ENST00000505114, ENST00000509970, ENST00000505719, ENST00000505525, ENST00000514581, ENST00000321945, ENST00000475656
A_23_P57306	10.6063	2.09366	CHAF1B	ENSG00000159259	perfect transcript match, one gene	0	ENST00000314103
A_32_P192692	6.08582	2.08946	KCNMA1	ENSG00000156113	perfect transcript match, one gene	0	ENST00000441477
A_23_P135061	7.67416	2.08897	CORO2A	ENSG00000106789	perfect transcript match, one gene	0	ENST00000343933, ENST00000375077
A_23_P61447	9.84745	2.08857	ETFDH	ENSG00000171503	perfect transcript match, one gene	0	ENST00000511912, ENST00000307738, ENST00000506422, ENST00000355672
A_23_P51117	7.69092	2.08626	ETAA1	ENSG00000143971	perfect transcript match, one gene	0	ENST00000272342
A_23_P201368	6.60268	2.08583	CTBS	ENSG00000117151	perfect transcript match, one gene	0	ENST00000477677, ENST00000370630, ENST00000370625
A_23_P22422	6.41203	2.08564	PNMA3	ENSG00000183837	perfect transcript match, one gene	ENST00000436629	ENST00000370265, ENST00000424805, ENST00000447306
A_23_P57306	10.474	2.08526	CHAF1B	ENSG00000159259	perfect transcript match, one gene	0	ENST00000314103
A_24_P409750	7.67577	2.0843	RP1-44A20.4	ENSG00000213089	perfect transcript match, one gene	ENST00000427095, ENST00000489621, ENST00000429744, ENST00000264254, ENST00000416255, ENST00000450127, ENST00000393429	ENST00000398028, ENST00000392251
A_23_P15305	10.8366	2.08383	PRPSAP1	ENSG00000161542	perfect transcript match, one gene	0	ENST00000446526, ENST00000324684, ENST00000448426
A_23_P418597	6.61195	2.08369	TNKS1BP1	ENSG00000149115	perfect transcript match, one gene	0	ENST00000358252, ENST00000427750
A_23_P120125	6.26383	2.08302	COLEC11	ENSG00000118004	perfect transcript match, one gene	0	ENST00000487365, ENST00000460971, ENST00000236693, ENST00000349077, ENST00000416132, ENST00000403096, ENST00000402794, ENST00000404205, ENST00000402922, ENST00000418971, ENST00000382062
A_32_P34522	7.52302	2.08265	AC006273.2	ENSG00000226382	perfect genomic match(1), in one gene	0	0
A_24_P82880	10.909	2.08176	TPM4	ENSG00000167460	perfect transcript match, one gene	ENST00000436100, ENST00000368528	ENST00000344824, ENST00000300933
A_23_P6914	9.12738	2.07953	OSBPL11	ENSG00000144909	perfect transcript match, one gene	0	ENST00000296220, ENST00000393455
A_23_P328836	7.04525	2.07904	LCOR	ENSG00000196233	perfect transcript match, one gene	0	ENST00000371103, ENST00000371097, ENST00000356016
A_23_P217546	8.10482	2.07663	0	0	mismatch no genomic match, transcript match, multiple unrelated trancripts	0	ENST00000334398, ENST00000508429
A_23_P351679	6.53555	2.0754	TK2	ENSG00000166548	perfect transcript match, one gene	0	ENST00000299697, ENST00000451102, ENST00000417693
A_23_P420373	7.04138	2.07535	DNMT3A	ENSG00000119772	perfect transcript match, one gene	0	ENST00000406659
A_23_P34375	7.21971	2.07456	TCEA3	ENSG00000204219	perfect transcript match, one gene	0	ENST00000450454, ENST00000374601
A_24_P323967	6.21763	2.0737	ZNF880	ENSG00000221923	perfect transcript match, one gene	ENST00000468240, ENST00000490272, ENST00000335090, ENST00000429434, ENST00000391790	ENST00000422689, ENST00000334564
A_23_P51853	6.32412	2.07093	ZDHHC18	ENSG00000204160	perfect transcript match, one gene	0	ENST00000374141, ENST00000374142
A_23_P257895	7.79313	2.06942	MAPK1	ENSG00000100030	perfect transcript match, one gene	0	ENST00000215832, ENST00000491588, ENST00000398822, ENST00000415911
A_24_P247044	6.59398	2.06828	ZNF98	ENSG00000197360	perfect genomic match, genes within 2kb	ENST00000456783	0
A_23_P65518	7.61002	2.06614	DACT1	ENSG00000165617	perfect transcript match, one gene	0	ENST00000395151, ENST00000395153
A_23_P16006	7.45214	2.06463	ZNF600	ENSG00000189190	perfect transcript match, one gene	ENST00000458035, ENST00000427984	ENST00000338230
A_23_P215806	7.78017	2.06403	ZNF117	ENSG00000152926	perfect transcript match, one gene	ENST00000328178, ENST00000328178, ENST00000345030, ENST00000345030, ENST00000357491, ENST00000397104, ENST00000397104, ENST00000359788, ENST00000356096, ENST00000402377, ENST00000402377, ENST00000360204, ENST00000360204, ENST00000309683, ENST00000437743, ENST00000440598, ENST00000430838, ENST00000359735, ENST00000439134, ENST00000358828, ENST00000428146	ENST00000282869, ENST00000398695
A_23_P339554	7.02144	2.06346	FAR1	ENSG00000197601	perfect transcript match, one gene	0	ENST00000354817
A_23_P123672	9.87542	2.06268	TDRD7	ENSG00000196116	perfect transcript match, one gene	0	ENST00000355295, ENST00000422139
A_24_P273726	7.51732	2.06191	MSRB3	ENSG00000174099	perfect transcript match, one gene	0	ENST00000355192, ENST00000308259
A_23_P15284	8.8318	2.06164	C16orf68	ENSG00000067365	perfect transcript match, one gene	0	ENST00000381920, ENST00000163678
A_23_P357104	9.30755	2.06126	ANXA6	ENSG00000197043	perfect transcript match, one gene	0	ENST00000354546, ENST00000356496, ENST00000377751
A_23_P317620	6.94587	2.06028	ARL4C	ENSG00000188042	perfect transcript match, one gene	0	ENST00000390645
A_23_P206280	9.6697	2.05975	GPR56	ENSG00000205336	perfect transcript match, one gene	0	ENST00000379694, ENST00000388812, ENST00000456916, ENST00000388813, ENST00000379696
A_32_P205859	10.3123	2.05886	0	0	perfect, multiple genomic	0	ENST00000315150, ENST00000393304, ENST00000393308, ENST00000393305, ENST00000393307, ENST00000418265
A_23_P4294	7.22334	2.05834	ZNF232	ENSG00000167840	perfect transcript match, one gene	0	ENST00000250076, ENST00000381274, ENST00000416429
A_32_P181513	6.02184	2.05751	ZNF730	ENSG00000183850	perfect transcript match, one gene	ENST00000300619, ENST00000300619, ENST00000397082, ENST00000397082, ENST00000357002, ENST00000421025, ENST00000255746, ENST00000344930, ENST00000344930, ENST00000395391, ENST00000395391, ENST00000423627, ENST00000423627, ENST00000395385, ENST00000395385	ENST00000327867
A_23_P118185	8.33429	2.05728	LONP2, AC023818.1	ENSG00000102910, ENSG00000247487	perfect genomic match(1), in overlapping genes	0	ENST00000285737, ENST00000501305
A_23_P18887	6.5491	2.0554	MCCC2	ENSG00000131844	perfect transcript match, one gene	0	ENST00000512218, ENST00000514648, ENST00000509539, ENST00000508703, ENST00000323375, ENST00000340941
A_24_P941487	6.46239	2.0549	ZNF761	ENSG00000160336	perfect transcript match, one gene	0	ENST00000429310, ENST00000334095, ENST00000454407
A_23_P90032	7.69975	2.0548	LRRC8E	ENSG00000171017	perfect transcript match, one gene	0	ENST00000306708
A_23_P338919	11.5237	2.05361	SPEG	ENSG00000072195	perfect transcript match, one gene	0	ENST00000498378, ENST00000396698, ENST00000464989, ENST00000462545, ENST00000475921, ENST00000396689, ENST00000396695
A_23_P334870	6.41483	2.05241	TMEM217	ENSG00000172738	perfect transcript match, one gene	0	ENST00000356757, ENST00000336655, ENST00000497775
A_23_P501080	8.11639	2.05012	ZNF92	ENSG00000146757	perfect transcript match, one gene	0	ENST00000328747, ENST00000431504, ENST00000450302, ENST00000357512
A_24_P280868	10.5399	2.05011	0	0	perfect, multiple genomic	ENST00000427587, ENST00000458008, ENST00000319373, ENST00000510443, ENST00000346333, ENST00000359244, ENST00000426628, ENST00000393714, ENST00000281228, ENST00000313946, ENST00000507301, ENST00000511488, ENST00000510565, ENST00000321602, ENST00000459803, ENST00000497543, ENST00000484945, ENST00000489609, ENST00000478666, ENST00000511564, ENST00000304751, ENST00000431227, ENST00000499592	ENST00000448228, ENST00000340537, ENST00000351291, ENST00000262365, ENST00000393715, ENST00000309608
A_23_P256205	7.63555	2.04956	ABLIM3	ENSG00000173210	perfect transcript match, one gene	0	ENST00000326685, ENST00000309868, ENST00000506113, ENST00000515171, ENST00000504238
A_32_P91902	7.23621	2.04747	TSPAN14	ENSG00000108219	perfect transcript match, one gene	0	ENST00000429989, ENST00000372164
A_23_P202143	9.55646	2.04664	NOLC1	ENSG00000166197	perfect transcript match, one gene	0	ENST00000370007, ENST00000405356, ENST00000429062
A_23_P392384	6.09658	2.04596	AIF1L	ENSG00000126878	perfect transcript match, one gene	0	ENST00000372314, ENST00000247291, ENST00000372302, ENST00000372300, ENST00000372319, ENST00000372309
A_23_P336565	6.56588	2.04563	0	0	perfect, multiple genomic	0	ENST00000442873, ENST00000420217, ENST00000409231, ENST00000413034, ENST00000432852, ENST00000443595, ENST00000398321
A_23_P118815	13.4854	2.04535	BIRC5	ENSG00000089685	perfect transcript match, one gene	0	ENST00000374948, ENST00000301633, ENST00000350051
A_23_P17287	11.5092	2.04382	IAH1	ENSG00000134330	perfect transcript match, one gene	0	ENST00000482918, ENST00000497473, ENST00000470914, ENST00000492223, ENST00000481367, ENST00000351760, ENST00000487850, ENST00000484826, ENST00000490621, ENST00000399109
A_24_P777185	9.08926	2.04283	0	0	no match	0	0
A_23_P3663	10.8404	2.04141	FAM195A	ENSG00000172366	perfect transcript match, one gene	0	ENST00000307650, ENST00000491999, ENST00000474840, ENST00000397658
A_23_P143016	8.66832	2.03936	ARID5A	ENSG00000196843	perfect transcript match, one gene	0	ENST00000357485, ENST00000412735, ENST00000454558, ENST00000497920, ENST00000359765, ENST00000393556
A_24_P290013	8.34946	2.03872	0	0	mismatch no genomic match, transcript match, multiple unrelated trancripts	ENST00000340537, ENST00000393715, ENST00000309608, ENST00000500074, ENST00000515245	0
A_23_P77661	6.49364	2.03607	ZNF720	ENSG00000197302	perfect transcript match, one gene	0	ENST00000316491, ENST00000398696
A_23_P6836	6.39753	2.03583	IP6K2	ENSG00000068745	perfect transcript match, one gene	0	ENST00000328631, ENST00000479914, ENST00000491686, ENST00000395507, ENST00000395509
A_23_P57306	10.3052	2.03529	CHAF1B	ENSG00000159259	perfect transcript match, one gene	0	ENST00000314103
A_23_P145529	7.31531	2.03398	PKIB	ENSG00000135549	perfect transcript match, one gene	0	ENST00000368452, ENST00000368448, ENST00000258014, ENST00000354275, ENST00000368446, ENST00000446422, ENST00000392491, ENST00000392490
A_23_P53976	9.81478	2.03267	IFI27L1	ENSG00000165948	perfect transcript match, one gene	0	ENST00000298901, ENST00000393115
A_23_P166	7.21219	2.03265	MOBKL2C	ENSG00000142961	perfect transcript match, one gene	0	ENST00000271139, ENST00000371940, ENST00000319928, ENST00000396291
A_23_P40354	9.58191	2.03194	MAPRE1	ENSG00000101367	perfect transcript match, one gene	0	ENST00000375571, ENST00000414525
A_23_P6771	7.8915	2.03137	LMCD1	ENSG00000071282	perfect transcript match, one gene	0	ENST00000157600, ENST00000397386
A_23_P165548	6.08915	2.0308	HS1BP3	ENSG00000118960	perfect transcript match, one gene	0	ENST00000304031
A_23_P341275	9.59979	2.03058	POP1	ENSG00000104356	perfect transcript match, one gene	0	ENST00000401707, ENST00000349693
A_24_P56884	7.57617	2.03032	TMEM199	ENSG00000244045	perfect transcript match, one gene	0	ENST00000292114, ENST00000509083, ENST00000483505, ENST00000395404, ENST00000457710
A_23_P152727	10.8335	2.0297	PLEKHM1	ENSG00000225190	perfect transcript match, one gene	0	ENST00000446609, ENST00000430334
A_23_P209195	6.51123	2.02879	C19orf12	ENSG00000131943	perfect transcript match, one gene	0	ENST00000323670, ENST00000392276
A_24_P392109	9.6791	2.02842	CENPN	ENSG00000166451	perfect transcript match, one gene	0	ENST00000305850, ENST00000299572, ENST00000393335, ENST00000439957, ENST00000428963
A_24_P255965	7.07502	2.02591	0	0	no match	0	0
A_23_P41066	12.3166	2.02516	RASSF1	ENSG00000068028	perfect transcript match, one gene	0	ENST00000359365, ENST00000357043, ENST00000482447, ENST00000395117, ENST00000395126, ENST00000327761, ENST00000395129, ENST00000362008
A_23_P81219	7.07295	2.02515	PLAC8	ENSG00000145287	perfect transcript match, one gene	ENST00000332441	ENST00000311507, ENST00000411416
A_32_P64096	7.74846	2.02424	ZKSCAN2	ENSG00000155592	perfect transcript match, one gene	0	ENST00000328086
A_23_P370005	7.87362	2.02272	RIPK1	ENSG00000137275	perfect transcript match, one gene	0	ENST00000259808, ENST00000380409, ENST00000453483
A_23_P67042	8.03877	2.02255	MOCOS	ENSG00000075643	perfect transcript match, one gene	0	ENST00000261326
A_23_P1254	13.428	2.02235	GSTO1	ENSG00000148834	perfect transcript match, one gene	ENST00000504733, ENST00000449671	ENST00000493946, ENST00000369713, ENST00000445155, ENST00000432659, ENST00000369710
A_23_P66260	6.757	2.02079	ZNF267	ENSG00000185947	perfect transcript match, one gene	0	ENST00000300870, ENST00000394846
A_24_P44931	7.95321	2.02035	MPND	ENSG00000008382	perfect transcript match, one gene	0	ENST00000359935, ENST00000262967, ENST00000262966, ENST00000429880
A_23_P167818	6.75875	2.02033	FAM184A	ENSG00000111879	perfect transcript match, one gene	0	ENST00000481884, ENST00000482219, ENST00000338891, ENST00000475529, ENST00000368472, ENST00000352896, ENST00000368475, ENST00000229599
A_23_P254507	7.52607	2.02021	HOPX	ENSG00000171476	perfect transcript match, one gene	0	ENST00000381260, ENST00000508121, ENST00000503864, ENST00000337881, ENST00000317745, ENST00000503639, ENST00000381257, ENST00000381255, ENST00000420433
A_23_P1014	7.36857	2.01958	C1orf97	ENSG00000153363	perfect transcript match, one gene	0	ENST00000423222
A_23_P35617	7.76474	2.0193	PLCE1	ENSG00000138193	perfect transcript match, one gene	0	ENST00000371380, ENST00000260766, ENST00000371385
A_23_P35414	8.94619	2.01855	PPP1R3C	ENSG00000119938	perfect transcript match, one gene	0	ENST00000238994
A_24_P217489	6.20062	2.01738	GLRB	ENSG00000109738	perfect transcript match, one gene	0	ENST00000264428, ENST00000512619, ENST00000509282
A_23_P107724	6.87385	2.0171	ZFP112	ENSG00000062370	perfect transcript match, one gene	0	ENST00000412927, ENST00000337401, ENST00000354340
A_23_P37497	8.20329	2.01706	0	0	no match	0	0
A_32_P25253	8.49412	2.0168	0	0	perfect, multiple genomic	ENST00000446304, ENST00000438679	ENST00000375991, ENST00000311534, ENST00000326094, ENST00000452279, ENST00000444922, ENST00000426679, ENST00000403462, ENST00000427740
A_24_P347447	7.47618	2.01671	DAAM1	ENSG00000100592	perfect transcript match, one gene	0	ENST00000395125, ENST00000360909, ENST00000351081, ENST00000358498
A_23_P83498	8.69417	2.01598	IGF2BP1	ENSG00000159217	perfect transcript match, one gene	0	ENST00000290341
A_24_P176484	6.41709	2.01532	ZCCHC14	ENSG00000140948	perfect transcript match, one gene	0	ENST00000268616, ENST00000412336
A_23_P413641	8.42352	2.01524	PREX1	ENSG00000124126	perfect transcript match, one gene	0	ENST00000371941, ENST00000482556, ENST00000396223, ENST00000396220
A_23_P57306	10.4992	2.01437	CHAF1B	ENSG00000159259	perfect transcript match, one gene	0	ENST00000314103
A_24_P152855	6.00111	2.014	0	0	no match	0	0
A_24_P196774	10.8888	2.01375	AC004971.1	ENSG00000238174	perfect genomic match(1), in one gene	0	0
A_23_P213336	7.93941	2.01325	FGF1	ENSG00000113578	perfect transcript match, one gene	0	ENST00000359370, ENST00000378046, ENST00000337706, ENST00000360966, ENST00000489937, ENST00000407758, ENST00000494344, ENST00000441680, ENST00000419524, ENST00000494579, ENST00000403113
A_24_P12181	7.4892	2.01313	UBTD2	ENSG00000168246	perfect transcript match, one gene	0	ENST00000393792
A_24_P647163	10.3473	2.01304	RP11-545E17.3	ENSG00000223478	perfect transcript match, one gene	0	ENST00000443631
A_23_P7099	7.40371	2.01303	AGA	ENSG00000038002	perfect transcript match, one gene	0	ENST00000264595, ENST00000446519
A_24_P58549	6.03262	2.01294	ZNF273	ENSG00000198039	perfect transcript match, one gene	0	ENST00000395375, ENST00000476120, ENST00000319636
A_23_P105028	10.0163	2.01079	ATL3	ENSG00000184743	perfect transcript match, one gene	0	ENST00000332645, ENST00000398868
A_32_P87872	7.39985	2.00951	IMMP2L	ENSG00000184903	perfect transcript match, one gene	0	ENST00000405709, ENST00000331762, ENST00000487733, ENST00000489381
A_23_P62768	9.31266	2.00918	TMEM54	ENSG00000121900	perfect transcript match, one gene	0	ENST00000482771, ENST00000373463, ENST00000329151
A_23_P106389	6.80942	2.00841	SEMA7A	ENSG00000138623	perfect transcript match, one gene	0	ENST00000261918
A_32_P155506	6.73284	2.00822	UBE2E2	ENSG00000182247	perfect transcript match, one gene	0	ENST00000425792, ENST00000335798, ENST00000396703
A_23_P142380	10.4634	2.00756	AKAP8	ENSG00000105127	perfect transcript match, one gene	0	ENST00000269701
A_23_P137016	9.87141	2.00584	SAT1	ENSG00000130066	perfect transcript match, one gene	0	ENST00000379270, ENST00000379254, ENST00000489394, ENST00000463236, ENST00000474223, ENST00000462639
A_23_P105276	7.51541	2.00514	ZNF84	ENSG00000198040	perfect transcript match, one gene	0	ENST00000392319, ENST00000327668
A_23_P94365	7.29545	2.00247	ADCK5	ENSG00000173137	perfect transcript match, one gene	0	ENST00000308860
A_23_P371824	10.8349	2.00221	TUFT1	ENSG00000143367	perfect transcript match, one gene	0	ENST00000368849, ENST00000392712, ENST00000368848, ENST00000353024
A_24_P230965	6.75358	2.00173	KIAA1586	ENSG00000168116	perfect transcript match, one gene	0	ENST00000370733, ENST00000488682
A_32_P205944	10.11	2.00166	0	0	perfect, multiple genomic	ENST00000475391, ENST00000409886, ENST00000408999, ENST00000439322, ENST00000309863, ENST00000482325, ENST00000480863, ENST00000393318, ENST00000409325	ENST00000016946, ENST00000475037, ENST00000477523, ENST00000463822, ENST00000329516, ENST00000464730, ENST00000409750, ENST00000302558
A_24_P370420	7.80718	2.0006	0	0	perfect, multiple genomic	0	ENST00000329959, ENST00000467007, ENST00000478352, ENST00000420642, ENST00000417840
A_24_P252785	9.92787	2.0004	0	0	perfect, multiple genomic	0	ENST00000371953, ENST00000472832, ENST00000447117, ENST00000451527
A_24_P53051	7.86705	1.99957	LACTB	ENSG00000103642	perfect transcript match, one gene	0	ENST00000261893, ENST00000413507
A_23_P56949	6.16251	1.99913	SERTAD2	ENSG00000179833	perfect transcript match, one gene	0	ENST00000313349
A_23_P83976	6.03247	1.99799	CCDC46	ENSG00000154240	perfect transcript match, one gene	0	ENST00000392769, ENST00000317442
A_23_P4069	6.99502	1.99743	TMEM220	ENSG00000187824	mismatch transcript match, one gene	ENST00000455996, ENST00000341871	0
A_23_P111635	8.03734	1.9966	STYXL1	ENSG00000127952	perfect transcript match, one gene	0	ENST00000359697, ENST00000436080, ENST00000431581, ENST00000454618, ENST00000451157, ENST00000341238, ENST00000248600, ENST00000404050
A_32_P64475	7.29327	1.99641	C1orf55	ENSG00000143751	perfect transcript match, one gene	0	ENST00000272091, ENST00000366817, ENST00000366818
A_23_P159937	8.17391	1.99634	SLC6A8	ENSG00000130821	perfect transcript match, one gene	ENST00000359871	ENST00000253122, ENST00000430077
A_23_P251342	7.24156	1.99457	GSK3B	ENSG00000082701	perfect transcript match, one gene	0	ENST00000264235, ENST00000316626, ENST00000473886
A_23_P412554	7.52722	1.99454	C18orf25	ENSG00000152242	perfect transcript match, one gene	ENST00000415357, ENST00000392363	ENST00000321319, ENST00000282059
A_23_P50195	6.93741	1.99231	0	0	no match	0	0
A_23_P415652	6.71188	1.99056	GALNT12	ENSG00000119514	perfect transcript match, one gene	0	ENST00000375011
A_23_P100654	9.48634	1.9894	ZBTB4	ENSG00000174282	perfect transcript match, one gene	0	ENST00000311403, ENST00000380599
A_32_P214340	6.38419	1.98877	GJA9, MYCBP, RP5-864K19.4	ENSG00000131233, ENSG00000214114, ENSG00000228436	perfect genomic match(1), in overlapping genes	0	ENST00000489803, ENST00000489575, ENST00000360786, ENST00000357771, ENST00000456813, ENST00000443161
A_23_P83498	8.62603	1.98857	IGF2BP1	ENSG00000159217	perfect transcript match, one gene	0	ENST00000290341
A_23_P94380	7.85444	1.98651	AIF1L	ENSG00000126878	perfect transcript match, one gene	0	ENST00000372319, ENST00000372309
A_23_P47073	8.2862	1.9861	WDR37	ENSG00000047056	perfect transcript match, one gene	0	ENST00000358220, ENST00000263150, ENST00000416775
A_24_P874630	7.52595	1.98527	C10orf90, AL589787.1	ENSG00000154493, ENSG00000203779	perfect genomic match(1), in overlapping genes	0	0
A_23_P137948	9.81128	1.9846	NENF	ENSG00000117691	perfect transcript match, one gene	0	ENST00000366988, ENST00000479589, ENST00000473900
A_32_P56525	6.81879	1.98435	FAM115A	ENSG00000198420	perfect transcript match, one gene	0	ENST00000479870
A_23_P16976	9.56434	1.98363	ANXA4	ENSG00000196975	perfect transcript match, one gene	0	ENST00000477632, ENST00000409920, ENST00000394295, ENST00000471395
A_23_P107295	7.66527	1.98253	0	0	perfect, multiple genomic	0	ENST00000327564, ENST00000341671, ENST00000394713, ENST00000452297, ENST00000398849, ENST00000440026, ENST00000417404, ENST00000431308, ENST00000412831, ENST00000398851, ENST00000508207
A_23_P360605	8.17789	1.98144	KIAA0802	ENSG00000168502	perfect transcript match, one gene	0	ENST00000359865, ENST00000306329, ENST00000456698, ENST00000400050, ENST00000306285
A_23_P122915	13.8397	1.97969	BRI3	ENSG00000164713	perfect transcript match, one gene	0	ENST00000297290, ENST00000473967
A_23_P74809	8.49569	1.97967	CLCC1	ENSG00000121940	perfect transcript match, one gene	0	ENST00000356970, ENST00000369970, ENST00000369971, ENST00000415331, ENST00000423586, ENST00000369969, ENST00000369968
A_23_P51187	7.78089	1.97923	PRKCZ, C1orf86	ENSG00000067606, ENSG00000162585	perfect genomic match(1), in overlapping genes	0	ENST00000378567, ENST00000400921, ENST00000479263, ENST00000505322, ENST00000413195, ENST00000418531, ENST00000400920, ENST00000469733, ENST00000414253, ENST00000428120, ENST00000400918, ENST00000378558, ENST00000400919
A_24_P817066	6.86896	1.97864	MTERFD2	ENSG00000122085	perfect transcript match, one gene	0	ENST00000493988, ENST00000496878, ENST00000464344, ENST00000241527, ENST00000488567, ENST00000455202, ENST00000480298, ENST00000476564, ENST00000449133
A_24_P196688	7.14397	1.97778	CARD8	ENSG00000105483	perfect transcript match, one gene	0	ENST00000391898, ENST00000447740, ENST00000357778
A_23_P308731	7.757	1.97755	RHBDL3	ENSG00000141314	perfect transcript match, one gene	0	ENST00000431505, ENST00000269051
A_24_P15965	8.47697	1.97755	ZNF726	ENSG00000213967	perfect transcript match, one gene	ENST00000443905, ENST00000450683, ENST00000355095, ENST00000355650, ENST00000413173, ENST00000328178, ENST00000345030, ENST00000358491, ENST00000397121, ENST00000397121, ENST00000340708, ENST00000340708, ENST00000357491, ENST00000418100, ENST00000300619, ENST00000300619, ENST00000300619, ENST00000300619, ENST00000397082, ENST00000397082, ENST00000397082, ENST00000397082, ENST00000334589, ENST0000…	ENST00000322487
A_23_P55606	7.61684	1.97735	ZNF516	ENSG00000101493	perfect transcript match, one gene	0	ENST00000443185, ENST00000217537
A_23_P12010	6.91398	1.97731	C1orf66	ENSG00000143303	perfect transcript match, one gene	0	ENST00000368218, ENST00000368216, ENST00000476229, ENST00000497515, ENST00000481920
A_32_P387905	6.21594	1.97677	ERO1L	ENSG00000197930	perfect transcript match, one gene	0	ENST00000395686
A_23_P141974	11.8036	1.97539	0	0	perfect, multiple genomic	ENST00000436100	ENST00000344824, ENST00000403340, ENST00000300933, ENST00000368528
A_23_P165608	6.86539	1.97411	AC007387.2, AC007387.1, SEMA4F	ENSG00000224646, ENSG00000245942, ENSG00000135622	perfect genomic match(1), in overlapping genes	0	ENST00000357877, ENST00000446927, ENST00000499101
A_23_P257895	8.06403	1.97197	MAPK1	ENSG00000100030	perfect transcript match, one gene	0	ENST00000215832, ENST00000491588, ENST00000398822, ENST00000415911
A_24_P178602	6.26433	1.97124	ZNF600	ENSG00000189190	perfect transcript match, one gene	ENST00000301093, ENST00000391785, ENST00000331416, ENST00000391781	ENST00000338230
A_23_P200067	7.79022	1.9704	EPHB2	ENSG00000133216	perfect transcript match, one gene	0	ENST00000400191, ENST00000374632, ENST00000374625
A_23_P76799	7.15983	1.97039	BAZ1A	ENSG00000198604	perfect transcript match, one gene	0	ENST00000382422, ENST00000358716, ENST00000360310
A_32_P157531	6.89178	1.96915	RP11-454H13.6	ENSG00000244119	perfect transcript match, one gene	0	ENST00000489621
A_23_P118815	14.067	1.96781	BIRC5	ENSG00000089685	perfect transcript match, one gene	0	ENST00000374948, ENST00000301633, ENST00000350051
A_23_P83498	8.73614	1.96635	IGF2BP1	ENSG00000159217	perfect transcript match, one gene	0	ENST00000290341
A_24_P161696	6.41258	1.96586	ZNF729	ENSG00000196350	perfect transcript match, one gene	ENST00000397104, ENST00000397104, ENST00000397104, ENST00000397104, ENST00000397104, ENST00000397104, ENST00000397104, ENST00000397104	ENST00000357491, ENST00000357491
A_23_P39263	6.22065	1.96564	ZNF57	ENSG00000171970	perfect transcript match, one gene	0	ENST00000306908, ENST00000395204
A_24_P256579	6.14884	1.96396	TMCO7	ENSG00000103047	perfect transcript match, one gene	0	ENST00000261778
A_24_P225907	8.80866	1.96393	DPH3	ENSG00000154813	perfect transcript match, one gene	0	ENST00000488423, ENST00000383775
A_32_P2354	6.11911	1.96228	QPRT	ENSG00000103485	perfect genomic match, genes within 2kb	0	0
A_24_P211565	7.20591	1.96163	C1QTNF6	ENSG00000133466	perfect transcript match, one gene	0	ENST00000397110, ENST00000337843, ENST00000470655, ENST00000493023
A_24_P228027	7.21368	1.96149	CYB5D2	ENSG00000167740	perfect transcript match, one gene	0	ENST00000301391
A_23_P43810	7.39936	1.96111	LTBP1	ENSG00000049323	perfect transcript match, one gene	0	ENST00000404816, ENST00000402934, ENST00000404525, ENST00000407925, ENST00000272273, ENST00000354476, ENST00000390003, ENST00000418533
A_23_P372467	9.51232	1.96022	AHSA2	ENSG00000173209	perfect transcript match, one gene	0	ENST00000357022, ENST00000489653, ENST00000394457, ENST00000493628, ENST00000471542, ENST00000484217, ENST00000410073, ENST00000389584, ENST00000430934
A_32_P181222	6.04359	1.96006	KCNMA1	ENSG00000156113	perfect transcript match, one gene	0	ENST00000372421, ENST00000372440, ENST00000372403, ENST00000372408, ENST00000372437, ENST00000457953, ENST00000404771, ENST00000372443, ENST00000434208, ENST00000286627, ENST00000286628, ENST00000441477, ENST00000354353, ENST00000404857, ENST00000406533, ENST00000451991, ENST00000412708, ENST00000455808
A_23_P102937	10.563	1.95995	SUMO3	ENSG00000184900	perfect transcript match, one gene	0	ENST00000332859, ENST00000397898, ENST00000479153, ENST00000411651
A_23_P53588	7.032	1.95982	WNT5B	ENSG00000111186	perfect transcript match, one gene	0	ENST00000397196, ENST00000310594
A_24_P247464	8.57355	1.95965	AC022555.1	ENSG00000226301	perfect transcript match, one gene	0	ENST00000427095
A_24_P45005	10.0157	1.95933	NPEPL1	ENSG00000215440	perfect transcript match, one gene	0	ENST00000356091, ENST00000371131
A_24_P236956	6.72683	1.95925	TSPAN16	ENSG00000130167	perfect genomic match(1), in one gene	0	0
A_23_P257497	6.35465	1.95899	C6orf99	ENSG00000203711	perfect transcript match, one gene	0	ENST00000367073
A_23_P392897	8.21394	1.95887	0	0	no match	0	0
A_24_P70002	7.86152	1.95844	LATS2	ENSG00000150457	perfect transcript match, one gene	0	ENST00000382592
A_23_P34546	6.32733	1.95588	SDCCAG8	ENSG00000054282	perfect transcript match, one gene	0	ENST00000366541, ENST00000435549, ENST00000463042, ENST00000355875, ENST00000448231, ENST00000343783
A_23_P79510	11.3485	1.95561	VPS24	ENSG00000115561	perfect transcript match, one gene	0	ENST00000263856
A_23_P47955	7.44938	1.9553	OAS3	ENSG00000111331	perfect transcript match, one gene	0	ENST00000228928
A_23_P168828	9.00443	1.95446	KLF10	ENSG00000155090	mismatch transcript match, one gene	ENST00000285407, ENST00000395884	0
A_23_P212649	7.50505	1.95311	ZNF717	ENSG00000227124	perfect transcript match, one gene	0	ENST00000477374
A_23_P29655	8.51269	1.95298	C3orf14	ENSG00000114405	perfect transcript match, one gene	0	ENST00000232519, ENST00000494481
A_24_P93901	9.27514	1.95246	SIN3B	ENSG00000127511	perfect genomic match(1), in one gene	0	0
A_24_P278167	10.3019	1.95168	ZFAND5	ENSG00000107372	perfect transcript match, one gene	0	ENST00000376960, ENST00000376962, ENST00000488164, ENST00000343431, ENST00000471197, ENST00000437241, ENST00000237937, ENST00000456474
A_23_P154962	6.1887	1.95143	0	0	perfect, multiple genomic	0	ENST00000355186, ENST00000426804, ENST00000357029, ENST00000434111, ENST00000331505, ENST00000433039
A_23_P76829	6.4618	1.9503	HOMEZ	ENSG00000215271	perfect transcript match, one gene	0	ENST00000357460
A_23_P17606	6.33213	1.949	HSPA13	ENSG00000155304	perfect transcript match, one gene	0	ENST00000285667
A_23_P106532	9.2012	1.94804	CHST14	ENSG00000169105	perfect transcript match, one gene	0	ENST00000306243
A_23_P213102	11.1967	1.94804	PALLD	ENSG00000129116	perfect transcript match, one gene	0	ENST00000261509, ENST00000507735, ENST00000507699, ENST00000335742
A_23_P38365	8.14683	1.94743	TLK2	ENSG00000146872	perfect transcript match, one gene	0	ENST00000326270, ENST00000346027, ENST00000343388
A_23_P163467	6.58147	1.94644	C15orf52	ENSG00000188549	perfect transcript match, one gene	0	ENST00000382688, ENST00000397536, ENST00000397535
A_23_P1387	7.45091	1.94633	ARHGAP19	ENSG00000213390	perfect transcript match, one gene	0	ENST00000358531, ENST00000492211, ENST00000487035
A_23_P423891	6.6907	1.94615	SLC25A16	ENSG00000122912	perfect transcript match, one gene	0	ENST00000265870
A_23_P82334	7.94738	1.94563	SLC25A13	ENSG00000004864	perfect transcript match, one gene	0	ENST00000265631, ENST00000416240
A_23_P46315	7.11913	1.94458	DENND2C	ENSG00000175984	perfect transcript match, one gene	0	ENST00000393276, ENST00000393274, ENST00000495031, ENST00000369540
A_23_P257895	8.27722	1.94216	MAPK1	ENSG00000100030	perfect transcript match, one gene	0	ENST00000215832, ENST00000491588, ENST00000398822, ENST00000415911
A_32_P8251	13.0947	1.93981	PHRF1	ENSG00000070047	perfect transcript match, one gene	0	ENST00000416188, ENST00000264555
A_23_P414978	6.44493	1.9397	NUDT14	ENSG00000183828	perfect transcript match, one gene	0	ENST00000339418, ENST00000392568
A_23_P215070	7.89078	1.9385	TSGA14	ENSG00000106477	perfect transcript match, one gene	0	ENST00000223208
A_23_P252748	6.44261	1.9384	ZNF195	ENSG00000005801	perfect transcript match, one gene	0	ENST00000005082, ENST00000005082, ENST00000354599, ENST00000354599, ENST00000399602, ENST00000399602, ENST00000343338, ENST00000343338, ENST00000429541, ENST00000429541
A_23_P15844	6.08725	1.93692	BRIP1	ENSG00000136492	perfect transcript match, one gene	0	ENST00000259008
A_24_P212129	6.87868	1.93599	ZNF33A	ENSG00000189180	perfect transcript match, one gene	ENST00000486187, ENST00000465206, ENST00000359467, ENST00000476796, ENST00000493285, ENST00000416780, ENST00000432900	ENST00000458705, ENST00000469037, ENST00000476504, ENST00000478556, ENST00000307441, ENST00000277672, ENST00000374618, ENST00000265892
A_24_P239689	7.29053	1.93563	SGTB	ENSG00000197860	perfect transcript match, one gene	0	ENST00000381007
A_23_P50834	8.15718	1.93562	0	0	mismatch, multiple genomic	ENST00000343332, ENST00000291770, ENST00000311048, ENST00000327867, ENST00000421025, ENST00000255746, ENST00000328747, ENST00000328747, ENST00000431504, ENST00000431504, ENST00000450302, ENST00000450302, ENST00000357512, ENST00000357512	0
A_23_P25253	11.3223	1.93507	DERA	ENSG00000023697	perfect transcript match, one gene	0	ENST00000428559, ENST00000025429
A_24_P134653	8.07916	1.9345	OFD1	ENSG00000046651	perfect transcript match, one gene	ENST00000437639	ENST00000340096, ENST00000380567, ENST00000490265, ENST00000464463, ENST00000474705, ENST00000380550
A_23_P42087	7.99816	1.93359	BPHL, RP1-40E16.11	ENSG00000137274, ENSG00000228170	perfect genomic match(1), in overlapping genes	0	ENST00000430655, ENST00000380379, ENST00000490918, ENST00000423798, ENST00000464040, ENST00000380375, ENST00000380368, ENST00000447644
A_23_P160546	7.97906	1.93319	FAM63A	ENSG00000143409	perfect transcript match, one gene	0	ENST00000493834, ENST00000312210, ENST00000361738, ENST00000361936, ENST00000368945
A_23_P162256	10.6648	1.93238	DENR	ENSG00000139726	perfect transcript match, one gene	0	ENST00000280557, ENST00000455982
A_32_P179686	6.13415	1.93215	ZNF652	ENSG00000198740	perfect genomic match(1), in one gene	0	0
A_32_P108544	8.77598	1.93044	0	0	mismatch no genomic match, transcript match, multiple unrelated trancripts	0	ENST00000409776, ENST00000428128, ENST00000398193, ENST00000339317, ENST00000456925, ENST00000398146, ENST00000420840, ENST00000327544, ENST00000452099
A_23_P155276	11.0895	1.93043	CGGBP1	ENSG00000163320	perfect transcript match, one gene	0	ENST00000309534, ENST00000398392, ENST00000482016, ENST00000462901
A_23_P8412	8.0477	1.93038	GALNT11	ENSG00000178234	perfect transcript match, one gene	0	ENST00000430044, ENST00000443352, ENST00000434507, ENST00000452146, ENST00000320311
A_23_P429560	6.47145	1.9299	SSH1	ENSG00000084112	perfect transcript match, one gene	0	ENST00000326495, ENST00000360239, ENST00000303438
A_23_P44195	6.4635	1.92962	MSI2	ENSG00000153944	perfect transcript match, one gene	0	ENST00000284073, ENST00000416426, ENST00000442934
A_23_P141146	6.02735	1.92936	FBXL20	ENSG00000108306	perfect transcript match, one gene	0	ENST00000264658, ENST00000394294
A_32_P109817	7.46134	1.92832	ZFAND5	ENSG00000107372	perfect transcript match, one gene	0	ENST00000376960, ENST00000376962, ENST00000488164, ENST00000343431, ENST00000471197, ENST00000376956, ENST00000437241, ENST00000237937, ENST00000456474
A_23_P352402	9.44534	1.92757	C10orf47	ENSG00000148426	perfect transcript match, one gene	0	ENST00000379208, ENST00000277570, ENST00000379200
A_23_P94546	7.37933	1.9268	GKAP1	ENSG00000165113	perfect transcript match, one gene	0	ENST00000376371, ENST00000376365, ENST00000376362
A_23_P144668	7.5309	1.9261	CMBL	ENSG00000164237	perfect transcript match, one gene	0	ENST00000296658, ENST00000510532
A_24_P269619	8.55994	1.92435	DECR1	ENSG00000104325	perfect transcript match, one gene	0	ENST00000220764
A_23_P170498	10.3199	1.92419	NTAN1	ENSG00000157045	perfect transcript match, one gene	0	ENST00000287706
A_23_P154698	6.46911	1.92403	CDS2	ENSG00000101290	perfect transcript match, one gene	0	ENST00000460006, ENST00000379070, ENST00000379062
A_23_P65918	10.01	1.92275	ITPKA	ENSG00000137825	perfect transcript match, one gene	0	ENST00000260386
A_23_P5845	6.92636	1.92146	KHK	ENSG00000138030	perfect transcript match, one gene	0	ENST00000260599, ENST00000260598, ENST00000490823, ENST00000429697, ENST00000464371
A_23_P252903	9.81553	1.92097	SIL1	ENSG00000120725	perfect transcript match, one gene	0	ENST00000394817, ENST00000265195, ENST00000515008, ENST00000509534
A_23_P428326	9.54501	1.92044	AC100791.2	ENSG00000184247	perfect genomic match, genes within 2kb	0	0
A_23_P54373	7.99979	1.92014	RAB27A	ENSG00000069974	perfect transcript match, one gene	0	ENST00000396307, ENST00000396304, ENST00000423492, ENST00000336787
A_23_P215406	11.1182	1.92005	RAC1	ENSG00000136238	perfect transcript match, one gene	0	ENST00000348035, ENST00000415346
A_23_P76690	10.4975	1.91934	UCHL3	ENSG00000118939	perfect transcript match, one gene	0	ENST00000377595, ENST00000419068, ENST00000377589
A_32_P82403	10.805	1.9183	ANKRD11	ENSG00000167522	perfect transcript match, one gene	0	ENST00000301030
A_23_P126844	9.30109	1.91817	ESPN, TNFRSF25	ENSG00000187017, ENSG00000215788	perfect genomic match(1), in overlapping genes	0	ENST00000434576, ENST00000468561, ENST00000513135, ENST00000356876, ENST00000485036, ENST00000480393, ENST00000377782, ENST00000473343, ENST00000355862
A_23_P36183	9.48614	1.91707	GTF2H1	ENSG00000110768	perfect transcript match, one gene	0	ENST00000265963, ENST00000453096, ENST00000418116
A_23_P73420	7.34789	1.91585	TRAPPC9	ENSG00000167632	perfect transcript match, one gene	0	ENST00000301226, ENST00000389328, ENST00000389327, ENST00000438773
A_23_P16652	7.34846	1.91506	ZNF555	ENSG00000186300	perfect transcript match, one gene	0	ENST00000334241
A_23_P253464	6.85464	1.91421	FAM175A, MRPS18C	ENSG00000163322, ENSG00000163319	perfect genomic match(1), in overlapping genes	0	ENST00000295491, ENST00000507019, ENST00000507349, ENST00000505114, ENST00000509970, ENST00000505719, ENST00000505525, ENST00000514581, ENST00000321945, ENST00000475656
A_23_P55256	6.73909	1.91311	ZNF652	ENSG00000198740	perfect transcript match, one gene	0	ENST00000362063
A_23_P216522	8.67279	1.91306	TMEM8B	ENSG00000137103	perfect transcript match, one gene	0	ENST00000377996, ENST00000450762, ENST00000360192, ENST00000439587
A_23_P25525	11.611	1.91293	GTF3A	ENSG00000122034	perfect transcript match, one gene	0	ENST00000381140, ENST00000419181, ENST00000470606, ENST00000439403, ENST00000482655, ENST00000441318
A_23_P22682	9.67944	1.91274	ARMCX1	ENSG00000126947	perfect transcript match, one gene	0	ENST00000372829
A_23_P15714	10.6046	1.9125	NSF	ENSG00000073969	perfect transcript match, one gene	0	ENST00000398238, ENST00000225282
A_23_P89145	6.43909	1.91248	ZNF83	ENSG00000167766	perfect transcript match, one gene	0	ENST00000301096, ENST00000434535, ENST00000391789
A_23_P20392	7.19956	1.91147	PSD3	ENSG00000156011	perfect transcript match, one gene	0	ENST00000327040, ENST00000286485
A_23_P259071	6.48974	1.91123	0	0	perfect, multiple genomic	0	ENST00000395748, ENST00000502307, ENST00000380846
A_23_P433820	9.3785	1.91019	THAP8	ENSG00000161277	perfect transcript match, one gene	0	ENST00000392182, ENST00000292894
A_24_P388433	8.49449	1.91005	PPP2R3A	ENSG00000073711	perfect transcript match, one gene	0	ENST00000264977
A_24_P393864	7.12619	1.90981	PHTF1	ENSG00000116793	perfect transcript match, one gene	0	ENST00000474926, ENST00000369604, ENST00000369600, ENST00000369598, ENST00000357783, ENST00000412670, ENST00000393357, ENST00000369597, ENST00000369596, ENST00000418893, ENST00000447664, ENST00000431577, ENST00000235439
A_32_P183218	7.08842	1.90815	ZNF367	ENSG00000165244	perfect transcript match, one gene	0	ENST00000375256
A_24_P49657	6.46164	1.90783	RP11-758C21.1	ENSG00000232699	perfect transcript match, one gene	ENST00000296424, ENST00000492366, ENST00000464039, ENST00000475058, ENST00000506521, ENST00000432053	ENST00000413107
A_24_P146575	7.08299	1.90714	SHB	ENSG00000107338	perfect transcript match, one gene	0	ENST00000377707
A_23_P255569	10.2159	1.90651	DUS1L	ENSG00000169718	perfect transcript match, one gene	0	ENST00000306796
A_23_P330209	7.79758	1.90644	RFFL	ENSG00000092871	perfect transcript match, one gene	0	ENST00000315249, ENST00000394597, ENST00000268850, ENST00000378516
A_23_P303763	6.96897	1.90641	ZNF79	ENSG00000196152	perfect transcript match, one gene	0	ENST00000342483
A_24_P24332	8.88521	1.90532	RP11-346M10.2	ENSG00000176243	perfect transcript match, one gene	0	ENST00000471403, ENST00000341636
A_24_P139943	8.42337	1.90453	HS1BP3	ENSG00000118960	perfect transcript match, one gene	0	ENST00000304031
A_24_P113341	9.73793	1.90263	C19orf12	ENSG00000131943	perfect transcript match, one gene	0	ENST00000323670, ENST00000392276
A_23_P131227	9.33521	1.90047	TTC27	ENSG00000018699	perfect transcript match, one gene	0	ENST00000317907
A_24_P375691	6.94233	1.90017	0	0	perfect, multiple genomic	0	0
A_23_P200976	10.8436	1.90015	KIAA0467, HYI	ENSG00000198198, ENSG00000178922	perfect genomic match(1), in overlapping genes	0	ENST00000372442, ENST00000460536, ENST00000483618, ENST00000372434, ENST00000372433, ENST00000372430, ENST00000372432, ENST00000487366, ENST00000470662, ENST00000372427, ENST00000486909, ENST00000372425, ENST00000403034, ENST00000372426
A_23_P101121	7.36474	1.89943	KATNAL2	ENSG00000167216	perfect genomic match(1), in one gene	0	0
A_23_P101253	7.11483	1.89851	ZNF614	ENSG00000142556	perfect transcript match, one gene	0	ENST00000270649
A_23_P168656	9.38983	1.89836	CLDN12, GTPBP10	ENSG00000157224, ENSG00000105793	perfect genomic match(1), in overlapping genes	0	ENST00000257659, ENST00000222511, ENST00000380058, ENST00000422604, ENST00000416322
A_23_P70231	8.62932	1.89806	ALDH7A1	ENSG00000164904	perfect transcript match, one gene	ENST00000510973	ENST00000409134, ENST00000485852, ENST00000447989, ENST00000437170, ENST00000297542
A_24_P324886	6.60704	1.89771	DOCK4	ENSG00000128512	perfect transcript match, one gene	0	ENST00000423057, ENST00000428084, ENST00000486186, ENST00000342288, ENST00000352877, ENST00000348568
A_23_P160518	8.3363	1.89705	TRIM45	ENSG00000134253	perfect transcript match, one gene	0	ENST00000256649, ENST00000369464, ENST00000497970, ENST00000369461
A_23_P349966	7.34296	1.89675	TMEM130	ENSG00000166448	perfect transcript match, one gene	0	ENST00000339375, ENST00000450876, ENST00000416379
A_24_P346644	6.10065	1.89627	AC079097.1	ENSG00000228451	perfect genomic match(1), in one gene	0	0
A_23_P118815	13.5922	1.89575	BIRC5	ENSG00000089685	perfect transcript match, one gene	0	ENST00000374948, ENST00000301633, ENST00000350051
A_23_P251342	7.78112	1.89505	GSK3B	ENSG00000082701	perfect transcript match, one gene	0	ENST00000264235, ENST00000316626, ENST00000473886
A_24_P66908	7.79867	1.89475	0	0	no match	0	0
A_23_P49924	8.78649	1.89468	NT5C3L	ENSG00000141698	perfect transcript match, one gene	0	ENST00000269534, ENST00000393911, ENST00000393910, ENST00000415460, ENST00000445655, ENST00000435506
A_32_P220715	10.4761	1.89389	0	0	perfect, multiple genomic	0	ENST00000268607, ENST00000306985
A_24_P219785	9.10897	1.89288	CALM3	ENSG00000160014	perfect transcript match, one gene	0	ENST00000477244, ENST00000291295, ENST00000391918, ENST00000482455, ENST00000486500, ENST00000442008
A_23_P52207	9.19477	1.89224	BAMBI	ENSG00000095739	perfect transcript match, one gene	0	ENST00000375533
A_23_P103996	9.59327	1.89157	GCLM	ENSG00000023909	perfect transcript match, one gene	0	ENST00000370238
A_23_P133474	6.32082	1.89076	GPX3	ENSG00000211445	perfect transcript match, one gene	0	ENST00000388825
A_23_P95599	6.56682	1.88955	0	0	perfect genomic match, no gene	ENST00000486975	0
A_32_P99347	7.3255	1.88947	C9orf110	ENSG00000225684	perfect transcript match, one gene	0	ENST00000439875, ENST00000423546
A_23_P215096	9.03359	1.88939	UBE2H	ENSG00000186591	perfect transcript match, one gene	0	ENST00000355621, ENST00000354414
A_32_P3556	9.72279	1.88912	VPS35	ENSG00000069329	perfect transcript match, one gene	0	ENST00000299138
A_24_P360674	6.27504	1.88859	CDKN2B	ENSG00000147883	perfect transcript match, one gene	0	ENST00000276925
A_23_P82814	6.10232	1.88834	FBXO32	ENSG00000156804	perfect transcript match, one gene	0	ENST00000287396, ENST00000443022
A_23_P6624	10.8146	1.88755	UMPS	ENSG00000114491	perfect transcript match, one gene	0	ENST00000232607, ENST00000462091, ENST00000467167, ENST00000474588, ENST00000497791, ENST00000460034, ENST00000467014, ENST00000479719, ENST00000413078
A_23_P253932	9.62547	1.88743	FAIM	ENSG00000158234	perfect transcript match, one gene	0	ENST00000338446, ENST00000360570, ENST00000393035, ENST00000393034, ENST00000464668, ENST00000393036, ENST00000311126
A_24_P43876	8.92959	1.88741	C9orf40	ENSG00000135045	perfect transcript match, one gene	0	ENST00000376854
A_23_P205686	7.70262	1.88309	PSEN1	ENSG00000080815	perfect transcript match, one gene	0	ENST00000324501, ENST00000357710, ENST00000394164, ENST00000406768, ENST00000261970, ENST00000344094
A_24_P401241	6.32041	1.88291	ZNF160	ENSG00000170949	perfect transcript match, one gene	0	ENST00000429604, ENST00000270457, ENST00000418871, ENST00000391777
A_24_P32118	7.57447	1.88274	ZFYVE26	ENSG00000072121	perfect transcript match, one gene	0	ENST00000411699, ENST00000347230
A_23_P253464	7.2723	1.88264	FAM175A, MRPS18C	ENSG00000163322, ENSG00000163319	perfect genomic match(1), in overlapping genes	0	ENST00000295491, ENST00000507019, ENST00000507349, ENST00000505114, ENST00000509970, ENST00000505719, ENST00000505525, ENST00000514581, ENST00000321945, ENST00000475656
A_32_P42780	6.69277	1.88226	ZNF271	ENSG00000118267	perfect transcript match, one gene	0	ENST00000399070
A_24_P753760	11.0718	1.88157	0	0	no match	0	0
A_23_P3885	7.46343	1.88155	C16orf68	ENSG00000067365	perfect transcript match, one gene	0	ENST00000381920, ENST00000163678
A_23_P53439	8.80677	1.88059	SDSL	ENSG00000139410	perfect transcript match, one gene	0	ENST00000345635, ENST00000403593
A_32_P49555	11.1639	1.88014	NDUFAF2	ENSG00000164182	perfect transcript match, one gene	0	ENST00000296597
A_24_P262127	6.64688	1.87995	RRAD	ENSG00000166592	perfect transcript match, one gene	0	ENST00000299759, ENST00000420652
A_24_P24912	8.75093	1.87985	AC093377.1	ENSG00000235616	perfect transcript match, one gene	0	ENST00000438916
A_23_P132341	6.44318	1.87888	C22orf46	ENSG00000184208	perfect transcript match, one gene	0	ENST00000402966
A_23_P101258	6.48633	1.87884	ZNF614	ENSG00000142556	perfect transcript match, one gene	0	ENST00000270649
A_23_P30020	7.57474	1.87829	0	0	perfect, multiple genomic	0	ENST00000243501, ENST00000502283, ENST00000507961, ENST00000497678
A_23_P50331	9.24477	1.87724	FAM32A	ENSG00000105058	perfect transcript match, one gene	0	ENST00000263384
A_32_P355396	8.15701	1.87719	TECPR2	ENSG00000196663	perfect transcript match, one gene	0	ENST00000359520
A_32_P186725	7.15141	1.87718	CLN8	ENSG00000182372	perfect genomic match, genes within 2kb	0	0
A_24_P295877	6.41592	1.87623	KIAA0562	ENSG00000116198	perfect transcript match, one gene	0	ENST00000378230, ENST00000438539, ENST00000461667, ENST00000378224
A_24_P913016	8.28408	1.87512	UROS	ENSG00000188690	perfect transcript match, one gene	0	ENST00000368778
A_23_P123866	8.52741	1.87474	UBAP1	ENSG00000165006	perfect transcript match, one gene	0	ENST00000297661, ENST00000379186, ENST00000359544
A_23_P131435	6.62216	1.87432	RP11-357L2.1, CD302, LY75	ENSG00000248672, ENSG00000241399, ENSG00000054219	perfect genomic match(1), in overlapping genes	0	ENST00000259053, ENST00000480212, ENST00000429078, ENST00000409827, ENST00000409803, ENST00000504764, ENST00000505052
A_23_P218706	6.11914	1.87403	ZNF343	ENSG00000088876	mismatch transcript match, one gene	ENST00000278772, ENST00000465019	0
A_23_P161156	8.47887	1.87365	ZNF438	ENSG00000183621	perfect transcript match, one gene	0	ENST00000331737, ENST00000361310, ENST00000375311, ENST00000436087, ENST00000442986, ENST00000413025, ENST00000444692, ENST00000452305, ENST00000430896
A_23_P139983	6.16629	1.87319	XPO4	ENSG00000132953	perfect transcript match, one gene	0	ENST00000255305, ENST00000400602, ENST00000456108
A_24_P281801	7.52946	1.87122	Z95704.2	ENSG00000186777	perfect transcript match, one gene	ENST00000339368, ENST00000512065, ENST00000507368, ENST00000398732, ENST00000356347, ENST00000397097	ENST00000419098, ENST00000414523, ENST00000341087, ENST00000452874
A_23_P73012	9.17039	1.86728	C9orf3	ENSG00000148120	perfect transcript match, one gene	0	ENST00000297979, ENST00000428313, ENST00000463372, ENST00000375315, ENST00000395357, ENST00000425634, ENST00000433691, ENST00000375314
A_24_P385611	8.64293	1.86696	SP100	ENSG00000067066	perfect transcript match, one gene	0	ENST00000264052, ENST00000409824, ENST00000409341, ENST00000340126, ENST00000409112, ENST00000409897, ENST00000427101, ENST00000413284, ENST00000452345, ENST00000462751, ENST00000341950, ENST00000414648
A_23_P200186	9.68764	1.86625	PRPF38A	ENSG00000134748	perfect transcript match, one gene	0	ENST00000257181, ENST00000474048
A_24_P306720	6.33443	1.8659	0	0	perfect genomic match, no gene	0	0
A_23_P81993	11.4035	1.86566	C6orf1	ENSG00000186577	perfect transcript match, one gene	0	ENST00000476320, ENST00000335352, ENST00000394990, ENST00000481533, ENST00000413013
A_32_P136402	11.2946	1.86561	THOC7	ENSG00000163634	perfect transcript match, one gene	0	ENST00000295899, ENST00000469584, ENST00000473141, ENST00000469153, ENST00000394436
A_24_P341292	7.43364	1.86518	ZNF665	ENSG00000197497	perfect transcript match, one gene	ENST00000429604, ENST00000270457, ENST00000418871, ENST00000391777, ENST00000334197, ENST00000452676, ENST00000391778	ENST00000396424
A_24_P928489	6.52269	1.86453	ZNF66	ENSG00000160229	perfect genomic match(1), in one gene	ENST00000427401	0
A_23_P63190	7.90968	1.86452	NRAS	ENSG00000213281	perfect transcript match, one gene	0	ENST00000369535
A_23_P259521	9.3543	1.86414	WDR41	ENSG00000164253	perfect transcript match, one gene	0	ENST00000512033, ENST00000296679, ENST00000502528, ENST00000515253, ENST00000507029, ENST00000414719
A_23_P24384	7.69478	1.86396	CCDC88B	ENSG00000168071	perfect transcript match, one gene	0	ENST00000356786, ENST00000463837, ENST00000494080, ENST00000359902, ENST00000491320, ENST00000479965, ENST00000472524, ENST00000377638, ENST00000443542
A_23_P107373	8.68331	1.86358	NMT1	ENSG00000136448	perfect transcript match, one gene	0	ENST00000258960
A_23_P353436	9.0411	1.8635	CEP78	ENSG00000148019	perfect transcript match, one gene	0	ENST00000376598
A_23_P251118	7.00082	1.86328	LPP	ENSG00000145012	perfect transcript match, one gene	0	ENST00000312675
A_23_P157865	11.2757	1.86287	TNC	ENSG00000041982	perfect transcript match, one gene	0	ENST00000350763, ENST00000345230, ENST00000340094, ENST00000346706, ENST00000423613, ENST00000341037
A_23_P256051	7.76304	1.86214	0	0	perfect, multiple genomic	0	ENST00000494075, ENST00000423888, ENST00000480246, ENST00000463325, ENST00000479600, ENST00000416673, ENST00000427664, ENST00000446178
A_23_P78372	6.57532	1.86204	THOC1	ENSG00000079134	perfect transcript match, one gene	0	ENST00000261600
A_23_P92073	9.32992	1.86193	PARP3	ENSG00000041880	perfect transcript match, one gene	0	ENST00000398755, ENST00000408970, ENST00000417220, ENST00000431474, ENST00000447362
A_23_P47004	8.02068	1.8614	DHX32	ENSG00000089876	perfect transcript match, one gene	0	ENST00000368721, ENST00000284690, ENST00000284688
A_23_P141248	6.9006	1.85985	SRR	ENSG00000167720	perfect transcript match, one gene	0	ENST00000344595
A_23_P42935	6.12523	1.8593	BRAF	ENSG00000157764	perfect transcript match, one gene	ENST00000445336	ENST00000496384, ENST00000288602, ENST00000479537, ENST00000497784
A_23_P18966	8.19165	1.85918	P4HA2	ENSG00000072682	perfect transcript match, one gene	0	ENST00000401867, ENST00000360568, ENST00000166534, ENST00000379086, ENST00000358760, ENST00000379104, ENST00000379100
A_23_P94591	11.4481	1.85798	TMEM141	ENSG00000244187	perfect transcript match, one gene	0	ENST00000290079, ENST00000465017, ENST00000483187
A_24_P80138	10.8751	1.85723	PDCL3	ENSG00000115539	perfect transcript match, one gene	0	ENST00000264254, ENST00000393429
A_32_P226768	6.53714	1.8564	RP11-328M4.2	ENSG00000234753	perfect transcript match, one gene	0	ENST00000454812, ENST00000414386, ENST00000439386, ENST00000432751
A_23_P77731	6.17837	1.85615	CRYM	ENSG00000103316	perfect transcript match, one gene	0	ENST00000219599, ENST00000396023, ENST00000415987
A_23_P95172	6.99282	1.85553	RNF213	ENSG00000173821	perfect transcript match, one gene	0	ENST00000508628, ENST00000336301, ENST00000427003
A_23_P251342	7.21844	1.85495	GSK3B	ENSG00000082701	perfect transcript match, one gene	0	ENST00000264235, ENST00000316626, ENST00000473886
A_23_P253046	10.1268	1.85478	UGP2	ENSG00000169764	perfect transcript match, one gene	0	ENST00000394417, ENST00000467648, ENST00000337130, ENST00000475550, ENST00000445915, ENST00000394418
A_32_P21993	11.4453	1.85402	0	0	perfect genomic match, no gene	ENST00000344824, ENST00000403340, ENST00000300933	0
A_24_P934809	10.2985	1.85323	CSNK2A2	ENSG00000070770	perfect genomic match(1), in one gene	0	0
A_23_P92983	6.75658	1.85256	BHMT2	ENSG00000132840	perfect transcript match, one gene	0	ENST00000255192
A_23_P217379	6.90633	1.85045	COL4A6	ENSG00000197565	perfect transcript match, one gene	0	ENST00000372216, ENST00000334504, ENST00000394872
A_23_P57306	10.5253	1.84982	CHAF1B	ENSG00000159259	perfect transcript match, one gene	0	ENST00000314103
A_24_P303815	6.22151	1.84974	UHRF2	ENSG00000147854	perfect transcript match, one gene	ENST00000431339	ENST00000468435, ENST00000276893, ENST00000485617, ENST00000492853
A_24_P358305	8.98348	1.84939	0	0	no match	0	0
A_23_P408328	7.20839	1.84938	TRIOBP, NOL12	ENSG00000100106, ENSG00000100101	perfect genomic match(1), in overlapping genes	0	ENST00000455236, ENST00000406386, ENST00000344404, ENST00000407319, ENST00000403663, ENST00000448466, ENST00000443065, ENST00000421615
A_23_P165442	9.77216	1.84904	NRBP1	ENSG00000115216	perfect transcript match, one gene	0	ENST00000233557, ENST00000379852, ENST00000379863, ENST00000460499, ENST00000421823
A_23_P96812	8.13171	1.84721	POMGNT1	ENSG00000085998	perfect transcript match, one gene	0	ENST00000371984, ENST00000396420
A_23_P62659	13.1387	1.84664	PPT1	ENSG00000131238	perfect transcript match, one gene	0	ENST00000433473, ENST00000449045, ENST00000372783, ENST00000372776
A_23_P154806	10.9885	1.84659	EPB41L1	ENSG00000088367	perfect transcript match, one gene	0	ENST00000202028, ENST00000373950, ENST00000338074, ENST00000373946, ENST00000441639, ENST00000397314, ENST00000397307, ENST00000344237
A_24_P364296	7.42829	1.84658	STX2	ENSG00000111450	perfect transcript match, one gene	0	ENST00000261653, ENST00000344271, ENST00000392373
A_23_P253464	6.8561	1.84632	FAM175A, MRPS18C	ENSG00000163322, ENSG00000163319	perfect genomic match(1), in overlapping genes	0	ENST00000295491, ENST00000507019, ENST00000507349, ENST00000505114, ENST00000509970, ENST00000505719, ENST00000505525, ENST00000514581, ENST00000321945, ENST00000475656
A_23_P110598	7.49677	1.84625	WDR36	ENSG00000134987	perfect transcript match, one gene	0	ENST00000506538, ENST00000513710, ENST00000505840, ENST00000323652
A_23_P23855	10.0718	1.84533	POLR3GL	ENSG00000121851	perfect transcript match, one gene	0	ENST00000369314, ENST00000487712
A_23_P16516	6.86372	1.84518	ARID3A	ENSG00000116017	perfect transcript match, one gene	0	ENST00000263620
A_23_P107206	6.12823	1.84471	STAT3	ENSG00000168610	perfect transcript match, one gene	0	ENST00000264657, ENST00000404395, ENST00000389272
A_23_P394448	7.08547	1.8444	DPY19L1	ENSG00000173852	perfect transcript match, one gene	0	ENST00000310974, ENST00000389292
A_23_P25003	10.3412	1.84415	CLIP1	ENSG00000130779	perfect transcript match, one gene	0	ENST00000361654, ENST00000358808, ENST00000302528, ENST00000392458
A_23_P16834	6.53634	1.84384	FNDC4	ENSG00000115226	perfect transcript match, one gene	0	ENST00000264703, ENST00000491414
A_23_P134614	8.64157	1.84364	COG5	ENSG00000164597	perfect transcript match, one gene	0	ENST00000347053, ENST00000297135
A_23_P126716	14.1247	1.84315	ATPIF1	ENSG00000130770	perfect transcript match, one gene	0	ENST00000497986, ENST00000335514, ENST00000465645
A_23_P330486	6.1684	1.84266	C8orf38	ENSG00000156170	perfect transcript match, one gene	0	ENST00000396113, ENST00000396111, ENST00000396124, ENST00000454358, ENST00000396116, ENST00000286687
A_24_P114551	7.10713	1.84223	LPP	ENSG00000145012	perfect transcript match, one gene	0	ENST00000312675
A_23_P425516	7.59798	1.84146	TSPAN17	ENSG00000048140	perfect transcript match, one gene	0	ENST00000310032, ENST00000514705, ENST00000508164, ENST00000515708, ENST00000405525, ENST00000414405
A_23_P430764	6.13938	1.84097	CDC42SE2	ENSG00000158985	perfect transcript match, one gene	0	ENST00000503291, ENST00000360515, ENST00000505065, ENST00000395246, ENST00000446153
A_24_P355493	6.54144	1.8403	LHPP	ENSG00000107902	perfect transcript match, one gene	0	ENST00000392757, ENST00000368842, ENST00000368839, ENST00000481452
A_23_P131337	7.74468	1.84023	SMARCAL1	ENSG00000138375	perfect transcript match, one gene	0	ENST00000357276, ENST00000358207, ENST00000392128
A_23_P101351	7.21027	1.83909	ZNF426	ENSG00000130818	perfect transcript match, one gene	0	ENST00000253115
A_23_P154235	8.50877	1.83907	NMI	ENSG00000123609	perfect transcript match, one gene	0	ENST00000243346
A_24_P300302	7.68822	1.83866	AC010441.1	ENSG00000197083	perfect transcript match, one gene	0	ENST00000356555
A_23_P396765	6.94037	1.83829	PGM2L1	ENSG00000165434	perfect transcript match, one gene	0	ENST00000298198
A_23_P300770	6.91532	1.83797	UBR1	ENSG00000159459	perfect transcript match, one gene	0	ENST00000290650, ENST00000382177
A_23_P36345	7.77494	1.83769	STARD10	ENSG00000214530	perfect transcript match, one gene	0	ENST00000334805
A_23_P130149	6.84719	1.83757	ENO3	ENSG00000108515	perfect transcript match, one gene	0	ENST00000323997, ENST00000441285, ENST00000381335, ENST00000422083
A_24_P112984	10.3831	1.83742	METTL9	ENSG00000197006	perfect transcript match, one gene	0	ENST00000358154, ENST00000396014
A_24_P205458	6.51143	1.83705	CDC42BPA	ENSG00000143776	perfect transcript match, one gene	0	ENST00000366769, ENST00000366767, ENST00000448940, ENST00000366764, ENST00000366766, ENST00000334218, ENST00000366762
A_23_P82449	8.78808	1.83696	DFNA5	ENSG00000105928	perfect transcript match, one gene	0	ENST00000342947, ENST00000479636, ENST00000409970, ENST00000419307
A_23_P157128	6.85847	1.83558	SKAP2	ENSG00000005020	perfect transcript match, one gene	0	ENST00000345317
A_23_P336040	7.15802	1.83538	GOPC	ENSG00000047932	perfect transcript match, one gene	0	ENST00000467125, ENST00000052569, ENST00000368498
A_23_P132226	10.5044	1.83476	TPST2	ENSG00000128294	perfect transcript match, one gene	0	ENST00000338754, ENST00000403880, ENST00000398110, ENST00000422943
A_23_P4604	7.66617	1.83456	0	0	perfect, multiple genomic	ENST00000360311, ENST00000458035, ENST00000474037, ENST00000467003, ENST00000356108, ENST00000435691, ENST00000429310, ENST00000334095, ENST00000454407, ENST00000502966	ENST00000359798, ENST00000338230
A_24_P306214	9.02948	1.83431	KIAA1609	ENSG00000140950	perfect transcript match, one gene	0	ENST00000343629
A_24_P289636	6.0242	1.83398	AC091167.3	ENSG00000228998	perfect transcript match, only one gene with transcript within 2kb of 3prime	0	ENST00000411845, ENST00000500321
A_24_P263937	8.93816	1.83366	CCDC23	ENSG00000177868	perfect transcript match, one gene	0	ENST00000372522, ENST00000372521
A_24_P173234	8.13976	1.83351	ZNF613	ENSG00000176024	perfect transcript match, one gene	0	ENST00000293471, ENST00000391794
A_23_P151075	8.8837	1.83334	ARHGDIB	ENSG00000111348	perfect transcript match, one gene	0	ENST00000228945
A_23_P117694	6.39731	1.83322	CORO2B	ENSG00000103647	perfect transcript match, one gene	0	ENST00000261861
A_23_P25019	8.96676	1.83281	PRIM1	ENSG00000198056	perfect transcript match, one gene	ENST00000439523, ENST00000400934	ENST00000338193
A_24_P49106	6.45741	1.83268	TCEAL7	ENSG00000182916	perfect transcript match, one gene	0	ENST00000332431, ENST00000372666
A_23_P65609	6.04449	1.83265	GTF2A1	ENSG00000165417	perfect transcript match, one gene	0	ENST00000298173, ENST00000393604, ENST00000434192, ENST00000344860
A_32_P101860	8.31898	1.83211	AC109326.1	ENSG00000236383	perfect genomic match(1), in one gene	0	0
A_23_P351215	6.5369	1.83179	SKIL	ENSG00000136603	perfect transcript match, one gene	0	ENST00000259119, ENST00000426052, ENST00000458537, ENST00000413427, ENST00000431185
A_23_P49327	6.36278	1.831	ZNF174	ENSG00000103343	perfect transcript match, one gene	0	ENST00000268655
A_23_P215790	8.40295	1.83046	EGFR	ENSG00000146648	perfect transcript match, one gene	0	ENST00000275493
A_32_P230547	8.30581	1.83029	DOCK7	ENSG00000116641	perfect transcript match, one gene	0	ENST00000340370, ENST00000454575, ENST00000371140, ENST00000395441, ENST00000251157
A_24_P373726	7.7092	1.83011	0	0	mismatch, multiple genomic	ENST00000423137, ENST00000423137, ENST00000339656, ENST00000339656, ENST00000419854, ENST00000419854, ENST00000312026, ENST00000312026	0
A_23_P92642	9.45243	1.8296	ANKHD1-EIF4EBP3, ANKHD1	ENSG00000249536, ENSG00000131503	perfect genomic match(1), in overlapping genes	0	ENST00000360839, ENST00000421134, ENST00000394723, ENST00000394722, ENST00000490185, ENST00000246149, ENST00000422011, ENST00000253810, ENST00000297183, ENST00000261805, ENST00000310356, ENST00000506930
A_23_P141021	6.38242	1.82715	LPCAT2	ENSG00000087253	perfect transcript match, one gene	0	ENST00000262134
A_23_P117654	8.30026	1.8271	MYO5A	ENSG00000197535	perfect transcript match, one gene	0	ENST00000399231, ENST00000399229, ENST00000356338, ENST00000399233, ENST00000358212
A_24_P75700	7.7023	1.82701	AP001102.1	ENSG00000213287	perfect transcript match, one gene	0	ENST00000393311
A_23_P73000	9.3812	1.82682	NELF	ENSG00000165802	perfect transcript match, one gene	0	ENST00000339554, ENST00000371482, ENST00000371474, ENST00000437259, ENST00000265663, ENST00000371475, ENST00000371473, ENST00000392812
A_23_P20852	8.22007	1.82663	AUH	ENSG00000148090	perfect transcript match, one gene	0	ENST00000375731, ENST00000303617, ENST00000473695
A_24_P29686	10.4253	1.82641	ZMIZ2	ENSG00000122515	perfect transcript match, one gene	0	ENST00000309315, ENST00000441627
A_32_P156892	9.38392	1.82631	0	0	perfect, multiple genomic	ENST00000391478, ENST00000495613, ENST00000456632, ENST00000216218, ENST00000455824, ENST00000508958, ENST00000417082, ENST00000460666	ENST00000439405, ENST00000421179
A_23_P30069	6.12316	1.82536	DDX60L	ENSG00000181381	mismatch transcript match, one gene	ENST00000511577, ENST00000510590, ENST00000260184, ENST00000284630	0
A_23_P153745	8.69802	1.82467	IFI30	ENSG00000216490	perfect transcript match, one gene	0	ENST00000407280
A_24_P183128	6.36531	1.8244	PLAC8	ENSG00000145287	perfect transcript match, one gene	ENST00000475841	ENST00000311507, ENST00000411416, ENST00000515389, ENST00000509973, ENST00000505406
A_23_P156284	12.7101	1.82303	DBN1	ENSG00000113758	perfect transcript match, one gene	0	ENST00000309007, ENST00000292385, ENST00000472831, ENST00000393565, ENST00000450502, ENST00000393563
A_23_P127926	7.23478	1.82151	WEE1	ENSG00000166483	perfect transcript match, one gene	0	ENST00000450114, ENST00000299613
A_23_P253464	6.91806	1.82106	FAM175A, MRPS18C	ENSG00000163322, ENSG00000163319	perfect genomic match(1), in overlapping genes	0	ENST00000295491, ENST00000507019, ENST00000507349, ENST00000505114, ENST00000509970, ENST00000505719, ENST00000505525, ENST00000514581, ENST00000321945, ENST00000475656
A_23_P256445	6.37354	1.82003	VCPIP1	ENSG00000175073	perfect transcript match, one gene	0	ENST00000310421
A_24_P726336	6.41045	1.81907	PHACTR2	ENSG00000112419	perfect transcript match, one gene	0	ENST00000427704, ENST00000367584, ENST00000440869, ENST00000420771, ENST00000431785
A_23_P253464	7.198	1.81906	FAM175A, MRPS18C	ENSG00000163322, ENSG00000163319	perfect genomic match(1), in overlapping genes	0	ENST00000295491, ENST00000507019, ENST00000507349, ENST00000505114, ENST00000509970, ENST00000505719, ENST00000505525, ENST00000514581, ENST00000321945, ENST00000475656
A_23_P90790	6.50972	1.81885	AC015976.3	ENSG00000172878	mismatch transcript match, one gene	ENST00000315796	0
A_32_P122940	7.4017	1.81867	NCRNA00205	ENSG00000223768	perfect transcript match, one gene	0	ENST00000433465
A_23_P303455	7.01095	1.81865	GPR161	ENSG00000143147	perfect transcript match, one gene	0	ENST00000367838, ENST00000478868, ENST00000367836, ENST00000367835, ENST00000271357, ENST00000361697
A_23_P207493	7.25274	1.81857	LUC7L3	ENSG00000108848	perfect transcript match, one gene	0	ENST00000505658
A_23_P65455	6.20922	1.81802	HAUS4	ENSG00000092036	perfect transcript match, one gene	ENST00000406739	ENST00000206474, ENST00000490506, ENST00000347758, ENST00000342454, ENST00000397409
A_23_P362228	6.40975	1.81709	C1orf213	ENSG00000187251	perfect transcript match, one gene	0	ENST00000458053, ENST00000454117, ENST00000437367, ENST00000335648
A_23_P67708	11.5867	1.81704	TCF3	ENSG00000071564	perfect transcript match, one gene	0	ENST00000453954, ENST00000344749, ENST00000262965, ENST00000395423
A_24_P245246	10.3456	1.81615	PIP5K2B	ENSG00000141720	perfect transcript match, one gene	0	ENST00000269554
A_23_P153256	6.37196	1.81534	ZNF773	ENSG00000152439	perfect transcript match, one gene	0	ENST00000282292, ENST00000430084
A_23_P215406	10.9366	1.81462	RAC1	ENSG00000136238	perfect transcript match, one gene	0	ENST00000348035, ENST00000415346
A_23_P152160	6.10104	1.81319	SNN	ENSG00000184602	perfect transcript match, one gene	0	ENST00000329565
A_23_P417942	9.21832	1.81316	FNBP1L	ENSG00000137942	perfect transcript match, one gene	0	ENST00000370256, ENST00000370253, ENST00000271234, ENST00000260506
A_23_P356616	8.62147	1.81282	ABTB2	ENSG00000166016	perfect transcript match, one gene	0	ENST00000298992
A_24_P252846	8.74538	1.81278	C11orf74	ENSG00000166352	perfect transcript match, one gene	ENST00000446360	ENST00000347206, ENST00000334307, ENST00000446510
A_32_P57702	9.60454	1.81238	RP11-561N12.1	ENSG00000224669	perfect transcript match, one gene	ENST00000315467, ENST00000515639, ENST00000421425, ENST00000443090, ENST00000453039, ENST00000431120	ENST00000414815
A_23_P215265	7.68011	1.81114	GNA12	ENSG00000146535	perfect transcript match, one gene	0	ENST00000275364, ENST00000407904, ENST00000491117, ENST00000407653, ENST00000496740, ENST00000396960
A_23_P140207	9.39417	1.81033	PCK2	ENSG00000100889	perfect transcript match, one gene	0	ENST00000216780
A_23_P250619	7.32734	1.81028	ZDHHC14	ENSG00000175048	perfect transcript match, one gene	0	ENST00000359775, ENST00000341375, ENST00000422910, ENST00000414563
A_23_P80336	10.8766	1.80922	TOMM22	ENSG00000100216	perfect transcript match, one gene	0	ENST00000216034, ENST00000492561
A_24_P148836	7.15234	1.80917	KLHDC8B	ENSG00000185909	perfect transcript match, one gene	0	ENST00000332780, ENST00000459846
A_23_P434268	6.83089	1.80872	PGM3, DOPEY1	ENSG00000013375, ENSG00000083097	perfect genomic match(1), in overlapping genes	0	ENST00000349129, ENST00000369739, ENST00000484282, ENST00000513973, ENST00000369731
A_23_P8744	10.0776	1.80842	ESYT2	ENSG00000117868	perfect transcript match, one gene	0	ENST00000251527, ENST00000471192, ENST00000275418, ENST00000435514, ENST00000421679, ENST00000377650
A_23_P342744	6.99413	1.80813	LIX1L	ENSG00000152022	perfect transcript match, one gene	0	ENST00000369308, ENST00000449167
A_23_P213661	9.35192	1.80759	HISPPD1	ENSG00000145725	perfect transcript match, one gene	0	ENST00000321521, ENST00000358359, ENST00000509597, ENST00000451606, ENST00000414217
A_24_P216501	6.50279	1.80711	PRKAR1B	ENSG00000188191	perfect transcript match, one gene	0	ENST00000406797, ENST00000403562, ENST00000360274, ENST00000400758
A_23_P362183	11.2068	1.80665	ANKS6	ENSG00000165138	perfect transcript match, one gene	0	ENST00000444472, ENST00000375019, ENST00000353234, ENST00000375018
A_23_P31477	8.00491	1.80566	NUDCD3	ENSG00000015676	perfect transcript match, one gene	0	ENST00000355451, ENST00000460110
A_23_P500364	9.36049	1.80549	BCL7B	ENSG00000106635	perfect transcript match, one gene	0	ENST00000493671, ENST00000486818, ENST00000223368, ENST00000411832, ENST00000482231
A_23_P390596	10.2928	1.80512	CTRL, PSKH1	ENSG00000141086, ENSG00000159792	perfect genomic match(1), in overlapping genes	0	ENST00000291041, ENST00000319955
A_23_P170186	6.98532	1.8043	OPLAH	ENSG00000178814	perfect transcript match, one gene	0	ENST00000426825, ENST00000360660
A_24_P128312	7.50411	1.80424	ZNF79	ENSG00000196152	perfect transcript match, one gene	0	ENST00000342483
A_23_P6490	8.54983	1.80373	TNRC6B	ENSG00000100354	perfect transcript match, one gene	0	ENST00000402203, ENST00000335727, ENST00000301923, ENST00000400140, ENST00000429399, ENST00000454349, ENST00000445835
A_23_P2960	6.33073	1.80358	AKT1	ENSG00000142208	perfect transcript match, one gene	0	ENST00000402615, ENST00000407796, ENST00000349310
A_23_P327069	9.47385	1.80358	KIAA0232	ENSG00000170871	perfect transcript match, one gene	0	ENST00000307659, ENST00000425103
A_24_P336957	10.0075	1.8031	HTRA2	ENSG00000115317	perfect transcript match, one gene	0	ENST00000258080, ENST00000462909, ENST00000467961, ENST00000484881, ENST00000352222, ENST00000437202, ENST00000484352
A_24_P85942	8.86949	1.80197	GCC2	ENSG00000135968	perfect transcript match, one gene	ENST00000409776, ENST00000428128, ENST00000398193, ENST00000339317, ENST00000456925, ENST00000398146, ENST00000469984, ENST00000420840, ENST00000327544, ENST00000475391, ENST00000409886, ENST00000452099, ENST00000304514, ENST00000408999, ENST00000354986, ENST00000439322, ENST00000016946, ENST00000475037, ENST00000477523, ENST00000463822, ENST00000329516, ENST00000464730, ENST00000409750, ENST0000…	ENST00000309863, ENST00000482325, ENST00000480863, ENST00000393318, ENST00000409325
A_23_P107154	8.80576	1.80191	USP32	ENSG00000170832	perfect transcript match, one gene	ENST00000250066, ENST00000304328, ENST00000332776, ENST00000250067, ENST00000393005, ENST00000437217, ENST00000445583, ENST00000341745, ENST00000448331, ENST00000443444, ENST00000506594, ENST00000425211, ENST00000412260, ENST00000414697, ENST00000508093, ENST00000413270, ENST00000342174	ENST00000300896
A_23_P134176	10.4328	1.80165	SOD2	ENSG00000112096	perfect transcript match, one gene	0	ENST00000367055, ENST00000337404, ENST00000367054, ENST00000444946
A_24_P48069	7.92282	1.80019	DOK4	ENSG00000125170	perfect transcript match, one gene	0	ENST00000340099
A_24_P251899	10.4744	1.80013	CSNK1A1, CTB-89H12.4	ENSG00000113712, ENSG00000230551	perfect genomic match(1), in overlapping genes	0	ENST00000261798, ENST00000504676, ENST00000515435, ENST00000377843, ENST00000499521
A_32_P49728	6.66758	1.79982	AC016747.3	ENSG00000212978	perfect transcript match, one gene	0	ENST00000420918, ENST00000417691, ENST00000422740
A_23_P313640	8.07583	1.79917	MAP3K2	ENSG00000169967	perfect transcript match, one gene	0	ENST00000409947
A_23_P25403	8.68898	1.79821	HCFC2	ENSG00000111727	perfect transcript match, one gene	0	ENST00000229330
A_23_P44942	6.16388	1.79806	CCDC15	ENSG00000149548	perfect transcript match, one gene	0	ENST00000344762
A_24_P152188	6.09152	1.79804	PRICKLE2	ENSG00000163637	perfect transcript match, one gene	0	ENST00000295902
A_23_P136317	6.41591	1.79757	0	0	no match	0	0
A_23_P213661	9.91381	1.79748	HISPPD1	ENSG00000145725	perfect transcript match, one gene	0	ENST00000321521, ENST00000358359, ENST00000509597, ENST00000451606, ENST00000414217
A_32_P53260	7.46184	1.79748	SRGAP2	ENSG00000163486	perfect transcript match, one gene	0	ENST00000467419
A_23_P104555	7.49177	1.79689	ANKRD2	ENSG00000165887	perfect transcript match, one gene	0	ENST00000370655, ENST00000307518
A_23_P102965	7.8849	1.79688	BCL2L13	ENSG00000099968	perfect transcript match, one gene	0	ENST00000317582, ENST00000498133, ENST00000355028, ENST00000399777
A_23_P214185	8.25698	1.79615	NCUBE1	ENSG00000241519	perfect transcript match, one gene	0	ENST00000361333
A_23_P254415	14.6159	1.79543	0	0	perfect, multiple genomic	ENST00000454001, ENST00000395294, ENST00000433498, ENST00000479228, ENST00000339991, ENST00000484897, ENST00000412542, ENST00000397245, ENST00000448168, ENST00000435879, ENST00000429844, ENST00000418207, ENST00000445182, ENST00000455095, ENST00000489520, ENST00000493929, ENST00000483913, ENST00000467439, ENST00000465940, ENST00000494591, ENST00000426103, ENST00000455318, ENST00000417882, ENST0000…	ENST00000496398, ENST00000354585, ENST00000301821, ENST00000458478, ENST00000443003, ENST00000478027, ENST00000495394, ENST00000415859, ENST00000431241, ENST00000332100
A_24_P104407	6.5144	1.79529	SYNM	ENSG00000182253	perfect transcript match, one gene	0	ENST00000328642, ENST00000336292
A_23_P65699	6.78351	1.79472	SPG11	ENSG00000104133	perfect transcript match, one gene	0	ENST00000261866
A_23_P205894	7.43849	1.79471	ACTC1	ENSG00000159251	perfect transcript match, one gene	0	ENST00000290378
A_23_P42935	6.37171	1.79446	BRAF	ENSG00000157764	perfect transcript match, one gene	ENST00000445336	ENST00000496384, ENST00000288602, ENST00000479537, ENST00000497784
A_23_P102192	7.13858	1.79413	MAP4K4	ENSG00000071054	perfect transcript match, one gene	0	ENST00000425019, ENST00000413150, ENST00000456652, ENST00000347699, ENST00000417294, ENST00000421882, ENST00000350198, ENST00000324219, ENST00000302217, ENST00000350878, ENST00000449916
A_23_P301476	6.2291	1.79311	C3orf33	ENSG00000174928	perfect transcript match, one gene	0	ENST00000482061, ENST00000340171
A_23_P29836	10.8735	1.79226	TMEM42	ENSG00000169964	perfect transcript match, one gene	0	ENST00000302392, ENST00000477126
A_24_P184803	6.27461	1.79222	AL049830.1, COCH	ENSG00000250370, ENSG00000100473	perfect genomic match(1), in overlapping genes	0	ENST00000460581, ENST00000396618, ENST00000468826, ENST00000475087, ENST00000216361, ENST00000382493, ENST00000503907
A_23_P150876	9.19517	1.792	VPS37B	ENSG00000139722	perfect transcript match, one gene	0	ENST00000267202
A_23_P313645	6.36214	1.79148	MAP3K2	ENSG00000169967	perfect transcript match, one gene	0	ENST00000409947
A_24_P90878	7.39902	1.79147	THUMPD1	ENSG00000066654	perfect transcript match, one gene	0	ENST00000381337, ENST00000396083
A_32_P131377	10.8245	1.79146	REEP5	ENSG00000129625	perfect transcript match, one gene	0	ENST00000379638, ENST00000497856
A_23_P141802	6.9726	1.79145	SERPINB7	ENSG00000166396	perfect transcript match, one gene	0	ENST00000398019, ENST00000336429
A_24_P166012	6.04662	1.79102	0	0	perfect genomic match, but multiple unrelated transcripts	ENST00000469954, ENST00000497606, ENST00000460412, ENST00000487822, ENST00000466812	ENST00000292782, ENST00000492563, ENST00000458486, ENST00000406773
A_23_P431939	7.05781	1.79067	MR1	ENSG00000153029	perfect transcript match, one gene	0	ENST00000367580, ENST00000282990, ENST00000367579
A_23_P214907	8.22322	1.79043	MTHFD1L	ENSG00000120254	perfect transcript match, one gene	0	ENST00000367308, ENST00000425276, ENST00000392243
A_23_P57306	10.802	1.79034	CHAF1B	ENSG00000159259	perfect transcript match, one gene	0	ENST00000314103
A_23_P500130	8.82681	1.79003	KANK1	ENSG00000107104	perfect transcript match, one gene	0	ENST00000382303, ENST00000489369, ENST00000382297, ENST00000382293, ENST00000382289, ENST00000382286, ENST00000223950, ENST00000397976
A_32_P175979	6.08896	1.78992	0	0	perfect genomic match, no gene	0	0
A_23_P252748	6.92297	1.78991	ZNF195	ENSG00000005801	perfect transcript match, one gene	0	ENST00000005082, ENST00000005082, ENST00000354599, ENST00000354599, ENST00000399602, ENST00000399602, ENST00000343338, ENST00000343338, ENST00000429541, ENST00000429541
A_23_P200030	6.00406	1.78937	TNNI3K	ENSG00000116783	perfect transcript match, one gene	0	ENST00000370898
A_23_P345581	7.04237	1.78916	FOSL2	ENSG00000075426	perfect transcript match, one gene	0	ENST00000379619, ENST00000264716
A_23_P57626	6.434	1.78845	C3orf26, FILIP1L	ENSG00000184220, ENSG00000168386	perfect genomic match(1), in overlapping genes	0	0
A_23_P40821	6.75958	1.78816	HPS3	ENSG00000163755	mismatch transcript match, one gene	ENST00000296051, ENST00000460822	0
A_24_P113086	8.60953	1.78797	PAFAH1B1	ENSG00000007168	perfect transcript match, one gene	ENST00000398171, ENST00000449539	ENST00000397195, ENST00000006951, ENST00000397193, ENST00000451360
A_23_P255016	8.93884	1.78723	UGGT1	ENSG00000136731	perfect transcript match, one gene	0	ENST00000376723, ENST00000259253, ENST00000418197, ENST00000465836, ENST00000375990
A_23_P143817	9.16763	1.78681	RP11-202D20.1, AC023165.1, MYLK	ENSG00000239523, ENSG00000251351, ENSG00000065534	perfect genomic match(1), in overlapping genes	0	ENST00000360772, ENST00000418370, ENST00000464489, ENST00000346322, ENST00000475616, ENST00000359169, ENST00000360304, ENST00000360367, ENST00000354792, ENST00000438613, ENST00000361290, ENST00000509203
A_23_P149470	9.63188	1.78631	NDUFS2	ENSG00000158864	perfect transcript match, one gene	0	ENST00000367993, ENST00000467295, ENST00000483804, ENST00000465923, ENST00000392179
A_24_P161086	7.57792	1.78625	NFKBIB	ENSG00000104825	perfect transcript match, one gene	0	ENST00000392079
A_23_P81805	6.50826	1.78604	VEGFA	ENSG00000112715	perfect transcript match, one gene	0	ENST00000372067, ENST00000372064, ENST00000425836, ENST00000230480, ENST00000480614, ENST00000497139, ENST00000417285, ENST00000324450, ENST00000426830, ENST00000372077
A_23_P341532	8.13992	1.78508	SETDB2	ENSG00000136169	perfect transcript match, one gene	0	ENST00000317257, ENST00000354234
A_23_P17914	6.44759	1.785	PNPLA3	ENSG00000100344	perfect transcript match, one gene	0	ENST00000216180, ENST00000423180
A_23_P31453	9.06525	1.78339	STEAP1	ENSG00000164647	perfect transcript match, one gene	0	ENST00000297205, ENST00000412573, ENST00000433102
A_23_P76823	6.33113	1.78336	ADSSL1	ENSG00000185100	perfect transcript match, one gene	0	ENST00000330877, ENST00000332972
A_23_P89030	10.6844	1.78298	AC010531.1	ENSG00000131152	perfect transcript match, one gene	0	ENST00000253461
A_23_P94860	9.22009	1.78291	NUDT9	ENSG00000170502	perfect transcript match, one gene	0	ENST00000302174, ENST00000473942, ENST00000358033
A_23_P133923	11.762	1.78284	BAT4	ENSG00000204438	perfect transcript match, one gene	0	ENST00000375906, ENST00000375896, ENST00000375893, ENST00000375895, ENST00000375900
A_24_P414556	7.87117	1.78178	TTC33	ENSG00000113638	perfect transcript match, one gene	0	ENST00000337702
A_23_P313828	7.6402	1.78115	CENPV	ENSG00000166582	perfect transcript match, one gene	0	ENST00000299736
A_23_P14273	10.9783	1.78078	ZFYVE21	ENSG00000100711	perfect transcript match, one gene	0	ENST00000311141, ENST00000216602
A_24_P149395	6.76454	1.7806	WIPI2	ENSG00000157954	perfect transcript match, one gene	0	ENST00000288828
A_32_P129950	6.19059	1.77948	NHLRC3	ENSG00000188811	perfect transcript match, one gene	0	ENST00000470258, ENST00000379600, ENST00000379599
A_23_P145895	7.52883	1.77922	TP53TG1	ENSG00000182165	perfect transcript match, one gene	0	ENST00000359941, ENST00000416560, ENST00000432193, ENST00000421293
A_23_P67042	7.98339	1.77888	MOCOS	ENSG00000075643	perfect transcript match, one gene	0	ENST00000261326
A_23_P319153	6.46209	1.77868	NADSYN1	ENSG00000172890	perfect genomic match(1), in one gene	0	0
A_23_P83498	8.48016	1.7784	IGF2BP1	ENSG00000159217	perfect transcript match, one gene	0	ENST00000290341
A_23_P27315	7.9743	1.77739	EMILIN2	ENSG00000132205	perfect transcript match, one gene	0	ENST00000254528, ENST00000308080
A_23_P40821	7.06877	1.77732	HPS3	ENSG00000163755	mismatch transcript match, one gene	ENST00000296051, ENST00000460822	0
A_23_P141346	8.39824	1.77712	MPP3	ENSG00000161647	perfect transcript match, one gene	0	ENST00000398393, ENST00000496503, ENST00000398389
A_23_P64010	13.2724	1.77681	MTCH2	ENSG00000109919	perfect transcript match, one gene	0	ENST00000302503
A_23_P79599	11.3559	1.77652	TMEM18	ENSG00000151353	perfect transcript match, one gene	0	ENST00000281017, ENST00000432667, ENST00000497508, ENST00000477202, ENST00000355654
A_23_P314526	7.02332	1.77633	FLOT1	ENSG00000137312	perfect transcript match, one gene	ENST00000376389, ENST00000413165, ENST00000438162, ENST00000470643, ENST00000445853, ENST00000484168, ENST00000416018, ENST00000454845, ENST00000432446, ENST00000376385	ENST00000487376, ENST00000456573
A_24_P151498	9.73782	1.77626	PRMT2	ENSG00000160310	perfect transcript match, one gene	0	ENST00000355680, ENST00000397638, ENST00000397637, ENST00000334494, ENST00000397628, ENST00000440086, ENST00000482508, ENST00000481861, ENST00000455177, ENST00000458387, ENST00000291705, ENST00000397634, ENST00000451211
A_23_P27873	11.9833	1.77581	PLEKHJ1	ENSG00000104886	perfect transcript match, one gene	0	ENST00000326631
A_23_P215461	9.2216	1.77552	LIMK1	ENSG00000106683	perfect transcript match, one gene	0	ENST00000418310, ENST00000336180
A_24_P258955	7.6014	1.7755	ZNF317	ENSG00000130803	perfect transcript match, one gene	0	ENST00000457190, ENST00000360385, ENST00000247956
A_24_P328646	9.38046	1.77508	RBM5	ENSG00000003756	perfect transcript match, one gene	0	ENST00000347869, ENST00000464087, ENST00000464988
A_23_P7791	9.12155	1.77402	OGFRL1	ENSG00000119900	perfect transcript match, one gene	0	ENST00000370435
A_24_P722216	7.32212	1.77349	DHTKD1	ENSG00000181192	perfect transcript match, one gene	0	ENST00000263035
A_23_P208698	8.46227	1.77329	GYS1	ENSG00000104812	perfect transcript match, one gene	0	ENST00000323798, ENST00000263276
A_32_P104000	9.05394	1.77254	DCUN1D3	ENSG00000188215	perfect transcript match, one gene	0	ENST00000324344
A_23_P121253	6.39088	1.77246	TNFSF10	ENSG00000121858	perfect transcript match, one gene	0	ENST00000241261, ENST00000420541
A_23_P358995	10.3223	1.77197	IBTK	ENSG00000005700	perfect transcript match, one gene	0	ENST00000306270, ENST00000505222, ENST00000508381, ENST00000445419, ENST00000451512
A_23_P80353	6.50499	1.77183	L3MBTL2	ENSG00000100395	perfect transcript match, one gene	0	ENST00000216237, ENST00000466589, ENST00000479978, ENST00000452106
A_23_P127915	6.09637	1.77182	STK33	ENSG00000130413	perfect transcript match, one gene	0	ENST00000444064, ENST00000315204, ENST00000396672, ENST00000358872, ENST00000447869, ENST00000486305, ENST00000473980, ENST00000396673
A_23_P52101	9.06349	1.7716	CYB5R1	ENSG00000159348	perfect transcript match, one gene	0	ENST00000367249, ENST00000497655
A_23_P127117	9.79227	1.7714	0	0	no match	0	0
A_24_P342226	6.24078	1.77136	ATP8B3	ENSG00000130270	perfect genomic match(1), in one gene	0	0
A_23_P4922	10.6302	1.7708	C19orf68	ENSG00000185453	perfect transcript match, one gene	0	ENST00000328759
A_23_P163850	8.63709	1.77078	CREBBP	ENSG00000005339	perfect transcript match, one gene	0	ENST00000262367, ENST00000382070, ENST00000323508
A_23_P429020	6.32777	1.77076	HKR1	ENSG00000181666	perfect transcript match, one gene	0	ENST00000392153, ENST00000324411
A_24_P26073	10.003	1.7699	LRPPRC	ENSG00000138095	perfect transcript match, one gene	0	ENST00000260665, ENST00000419884, ENST00000463456
A_32_P217655	12.578	1.76933	0	0	perfect, multiple genomic	ENST00000508585	ENST00000452399, ENST00000271699
A_23_P304237	6.52386	1.76881	RAPGEF1	ENSG00000107263	perfect transcript match, one gene	0	ENST00000266110, ENST00000372195, ENST00000429421, ENST00000372189, ENST00000372190, ENST00000337036, ENST00000411834, ENST00000357686, ENST00000437236, ENST00000372191
A_23_P315571	10.6439	1.76857	RFTN1	ENSG00000131378	perfect transcript match, one gene	0	ENST00000432519, ENST00000334133
A_23_P120364	13.636	1.76804	PPDPF	ENSG00000125534	perfect transcript match, one gene	0	ENST00000370179, ENST00000370178
A_23_P63402	8.54848	1.76758	GPSM2	ENSG00000121957	perfect transcript match, one gene	0	ENST00000406462, ENST00000441735, ENST00000264126, ENST00000431112, ENST00000369987
A_23_P215790	8.42997	1.76669	EGFR	ENSG00000146648	perfect transcript match, one gene	0	ENST00000275493
A_23_P422026	7.77004	1.76623	ME1	ENSG00000065833	perfect transcript match, one gene	0	ENST00000369705
A_32_P90047	10.9667	1.76512	C4orf48	ENSG00000243449	perfect transcript match, one gene	0	ENST00000409248, ENST00000409860, ENST00000382878
A_23_P71316	8.74769	1.765	RBPMS	ENSG00000157110	perfect transcript match, one gene	0	ENST00000320203, ENST00000397323, ENST00000287771, ENST00000342027, ENST00000339877, ENST00000340497
A_23_P28898	6.38626	1.76292	PLCB4	ENSG00000101333	perfect transcript match, one gene	0	ENST00000378493, ENST00000492632, ENST00000378501, ENST00000414679, ENST00000464199, ENST00000473151, ENST00000482123, ENST00000334005, ENST00000278655, ENST00000378473
A_23_P161324	6.07931	1.76248	NUDT13	ENSG00000166321	perfect transcript match, one gene	0	ENST00000488223, ENST00000357321, ENST00000349051, ENST00000372997
A_23_P430201	6.732	1.76198	C14orf145	ENSG00000100629	perfect transcript match, one gene	0	ENST00000281129
A_23_P341312	8.47033	1.76149	AES	ENSG00000104964	perfect transcript match, one gene	0	ENST00000221561, ENST00000327141
A_23_P330895	6.64083	1.76131	NFKBIB	ENSG00000104825	perfect transcript match, one gene	0	ENST00000392079
A_23_P414252	7.65414	1.75999	SNX8	ENSG00000106266	mismatch transcript match, one gene	ENST00000222990, ENST00000480807	0
A_24_P228637	9.2907	1.75896	SETD4	ENSG00000185917	perfect transcript match, one gene	0	ENST00000332131, ENST00000481477, ENST00000399212, ENST00000399215, ENST00000399205, ENST00000399208, ENST00000399201, ENST00000399207, ENST00000414900
A_23_P5103	6.52851	1.75878	PSG4	ENSG00000243137	perfect transcript match, one gene	ENST00000327495, ENST00000490592, ENST00000439582, ENST00000404209, ENST00000401467, ENST00000407488, ENST00000292109, ENST00000426252, ENST00000306511, ENST00000436291, ENST00000403380, ENST00000312439, ENST00000244296, ENST00000449000, ENST00000336155, ENST00000187910, ENST00000402603, ENST00000292125, ENST00000402456, ENST00000320078, ENST00000401740, ENST00000306308, ENST00000406487, ENST0000…	ENST00000405312, ENST00000244295, ENST00000451895
A_23_P257895	7.80786	1.75871	MAPK1	ENSG00000100030	perfect transcript match, one gene	0	ENST00000215832, ENST00000491588, ENST00000398822, ENST00000415911
A_24_P79241	7.84156	1.75846	UBOX5	ENSG00000185019	perfect transcript match, one gene	0	ENST00000217173, ENST00000348031
A_24_P350576	7.74645	1.7579	TNIK	ENSG00000154310	perfect transcript match, one gene	0	ENST00000436636
A_23_P28733	7.1792	1.75786	RBL1	ENSG00000080839	perfect transcript match, one gene	0	ENST00000373664
A_24_P501520	6.10321	1.75562	MCART1	ENSG00000122696	perfect transcript match, one gene	0	ENST00000496760
A_23_P121253	6.05434	1.75541	TNFSF10	ENSG00000121858	perfect transcript match, one gene	0	ENST00000241261, ENST00000420541
A_24_P501265	14.4319	1.75467	0	0	no match	0	0
A_23_P25019	8.76469	1.75452	PRIM1	ENSG00000198056	perfect transcript match, one gene	ENST00000439523, ENST00000400934	ENST00000338193
A_24_P244916	13.4444	1.75411	SERF2	ENSG00000140264	perfect transcript match, one gene	0	ENST00000381359, ENST00000249786, ENST00000409960, ENST00000339624, ENST00000403425, ENST00000409614
A_23_P42257	11.0551	1.75385	IER3	ENSG00000137331	perfect transcript match, one gene	0	ENST00000259874, ENST00000376377
A_32_P175183	8.89688	1.75352	ZBTB44	ENSG00000196323	perfect transcript match, one gene	0	ENST00000454539
A_23_P356466	9.83744	1.75314	AGPAT3	ENSG00000160216	perfect transcript match, one gene	0	ENST00000291572, ENST00000398063
A_23_P308763	11.0441	1.75274	FARP1	ENSG00000152767	perfect transcript match, one gene	0	ENST00000319562, ENST00000376586
A_32_P29806	8.00865	1.7524	CRADD	ENSG00000169372	perfect transcript match, one gene	0	ENST00000332896
A_23_P151337	8.32899	1.75206	DLEU1	ENSG00000176124	perfect transcript match, one gene	0	ENST00000378180, ENST00000469754
A_24_P328504	6.53051	1.75186	SP140	ENSG00000079263	perfect transcript match, one gene	0	ENST00000392045, ENST00000417495, ENST00000343805, ENST00000476126, ENST00000486687, ENST00000350136, ENST00000392044, ENST00000420434
A_23_P426472	6.15688	1.75159	ZNF45	ENSG00000124459	perfect transcript match, one gene	0	ENST00000269973, ENST00000418980
A_23_P406616	8.11897	1.75038	CTB-111H14.1	ENSG00000243797	perfect genomic match(1), in one gene	0	0
A_23_P62605	15.4619	1.74972	RPL11	ENSG00000142676	perfect transcript match, one gene	ENST00000495697, ENST00000498453, ENST00000395256, ENST00000332269	ENST00000374550, ENST00000482370, ENST00000443624, ENST00000458455
A_23_P141856	8.54511	1.74923	ZNF544	ENSG00000198131	perfect transcript match, one gene	0	ENST00000269829, ENST00000415203
A_23_P19673	10.7122	1.74826	SGK1	ENSG00000118515	perfect transcript match, one gene	0	ENST00000367858, ENST00000237305, ENST00000413996, ENST00000367857, ENST00000477460, ENST00000474427, ENST00000367855
A_23_P202117	7.29431	1.7482	PCGF5	ENSG00000180628	perfect transcript match, one gene	0	ENST00000490164
A_23_P214658	6.93184	1.74771	PBX2	ENSG00000204304	perfect transcript match, one gene	0	ENST00000375050
A_23_P434352	11.7735	1.74695	CAST	ENSG00000153113	perfect transcript match, one gene	0	ENST00000338252, ENST00000395812, ENST00000512355, ENST00000341926, ENST00000511049, ENST00000309190, ENST00000511782, ENST00000504465, ENST00000348386, ENST00000510500, ENST00000437034, ENST00000508579, ENST00000484552, ENST00000510098, ENST00000509529, ENST00000421689, ENST00000395813, ENST00000359176, ENST00000325674, ENST00000361634, ENST00000283095
A_23_P31747	11.5031	1.74642	C8orf76	ENSG00000189376	perfect transcript match, one gene	ENST00000357082	ENST00000276704
A_23_P23102	8.3531	1.74596	ZSCAN20	ENSG00000121903	perfect transcript match, one gene	0	ENST00000326544, ENST00000361328, ENST00000373411, ENST00000401072
A_23_P47867	8.63827	1.74563	PPFIBP1	ENSG00000110841	perfect transcript match, one gene	0	ENST00000318304, ENST00000228425
A_23_P214176	7.37867	1.74533	CD109	ENSG00000156535	perfect transcript match, one gene	0	ENST00000287097, ENST00000422508
A_23_P416477	9.18322	1.74509	C17orf95	ENSG00000181038	perfect genomic match(1), in one gene	0	0
A_23_P86222	8.53085	1.74436	LYPLAL1	ENSG00000143353	perfect transcript match, one gene	0	ENST00000366928, ENST00000460522, ENST00000366927, ENST00000477938, ENST00000463964, ENST00000483635, ENST00000474379, ENST00000469590, ENST00000475724, ENST00000481007
A_32_P41065	6.3041	1.74433	TMCC1	ENSG00000172765	perfect transcript match, one gene	0	ENST00000432054, ENST00000393238, ENST00000329333, ENST00000426664, ENST00000307824
A_23_P502057	10.2263	1.74342	COG8	ENSG00000213380	perfect transcript match, one gene	0	ENST00000306875, ENST00000288022
A_23_P120270	10.3239	1.74278	MCFD2	ENSG00000180398	perfect transcript match, one gene	0	ENST00000319466, ENST00000409105, ENST00000409913, ENST00000409800, ENST00000493804, ENST00000409207, ENST00000470873, ENST00000409973, ENST00000409147, ENST00000409218, ENST00000444761
A_23_P40821	7.24247	1.74273	HPS3	ENSG00000163755	mismatch transcript match, one gene	ENST00000296051, ENST00000460822	0
A_23_P137057	14.1929	1.7424	SLC25A5	ENSG00000005022	perfect transcript match, one gene	0	ENST00000317881
A_23_P24515	11.8145	1.74236	ACAT1	ENSG00000075239	perfect transcript match, one gene	0	ENST00000265838
A_23_P257895	8.2819	1.74222	MAPK1	ENSG00000100030	perfect transcript match, one gene	0	ENST00000215832, ENST00000491588, ENST00000398822, ENST00000415911
A_23_P218225	10.6106	1.74204	QPRT	ENSG00000103485	perfect transcript match, one gene	0	ENST00000395384, ENST00000219771
A_23_P215406	11.2433	1.74179	RAC1	ENSG00000136238	perfect transcript match, one gene	0	ENST00000348035, ENST00000415346
A_23_P339773	8.47493	1.74137	TPRG1L	ENSG00000158109	perfect transcript match, one gene	0	ENST00000378344, ENST00000344579, ENST00000456805
A_23_P76799	7.57608	1.741	BAZ1A	ENSG00000198604	perfect transcript match, one gene	0	ENST00000382422, ENST00000358716, ENST00000360310
A_32_P76720	6.04791	1.74064	NT5DC3	ENSG00000111696	perfect transcript match, one gene	0	ENST00000392876
A_23_P125117	9.14886	1.74041	KLHDC8B	ENSG00000185909	perfect transcript match, one gene	0	ENST00000332780, ENST00000462582
A_23_P210995	6.88782	1.74026	OSBPL2	ENSG00000130703	perfect transcript match, one gene	0	ENST00000358053, ENST00000313733, ENST00000471817, ENST00000439951
A_23_P406355	6.37026	1.74025	FAM76B	ENSG00000077458	perfect transcript match, one gene	0	ENST00000358780, ENST00000398187
A_23_P203406	11.6248	1.73995	GANAB	ENSG00000089597	perfect transcript match, one gene	0	ENST00000346178, ENST00000356638
A_24_P367326	6.02524	1.73992	0	0	no match	0	0
A_23_P215790	8.22543	1.73959	EGFR	ENSG00000146648	perfect transcript match, one gene	0	ENST00000275493
A_23_P106145	9.56144	1.73933	ERO1L	ENSG00000197930	perfect transcript match, one gene	0	ENST00000395686, ENST00000359133
A_23_P112531	12.2621	1.73927	FAM102A	ENSG00000167106	perfect transcript match, one gene	0	ENST00000373095, ENST00000464641, ENST00000465821, ENST00000373084, ENST00000300434
A_23_P83781	9.74175	1.7389	CYTH1	ENSG00000108669	perfect transcript match, one gene	0	ENST00000446868, ENST00000361101, ENST00000392453
A_23_P15090	8.57413	1.73833	DNAJA2	ENSG00000069345	perfect transcript match, one gene	0	ENST00000317089
A_24_P28165	6.41583	1.73809	ARHGAP26	ENSG00000145819	perfect transcript match, one gene	0	ENST00000274498, ENST00000378004, ENST00000443674, ENST00000486650, ENST00000418668
A_23_P255591	8.01458	1.73769	ZNF10	ENSG00000090612	perfect transcript match, one gene	0	ENST00000228289
A_23_P77562	8.06234	1.73728	TMEM219	ENSG00000149932	perfect transcript match, one gene	0	ENST00000414689, ENST00000279396
A_24_P940135	7.72041	1.73704	CTBS	ENSG00000117151	perfect transcript match, one gene	0	ENST00000477677, ENST00000370630
A_23_P63618	6.83024	1.73662	SCD	ENSG00000099194	perfect transcript match, one gene	0	ENST00000370355
A_23_P377214	9.44232	1.73643	HEXIM2	ENSG00000168517	perfect transcript match, one gene	0	ENST00000307275, ENST00000401829
A_24_P348892	6.47726	1.73574	AC091045.2, C15orf57	ENSG00000246741, ENSG00000128891	perfect genomic match(1), in overlapping genes	0	ENST00000358005, ENST00000416810, ENST00000360470, ENST00000501408
A_24_P177987	8.2157	1.7338	DNAJC21	ENSG00000168724	perfect transcript match, one gene	ENST00000512136	ENST00000342382, ENST00000382021, ENST00000514237, ENST00000506762, ENST00000303525
A_23_P19482	9.68667	1.73343	DDAH2	ENSG00000213722	perfect transcript match, one gene	0	ENST00000437288, ENST00000469963, ENST00000375789, ENST00000480913, ENST00000483792, ENST00000375787, ENST00000375792, ENST00000444662
A_24_P161813	6.08452	1.73338	0	0	perfect, multiple genomic	ENST00000338977, ENST00000355095, ENST00000355650, ENST00000427401, ENST00000428290, ENST00000344519, ENST00000392298, ENST00000453075, ENST00000425625, ENST00000328178, ENST00000328178, ENST00000345030, ENST00000345030, ENST00000358491, ENST00000397121, ENST00000418100, ENST00000300619, ENST00000300619, ENST00000397082, ENST00000397082, ENST00000421025, ENST00000255746, ENST00000344930, ENST0000…	ENST00000427301, ENST00000305570, ENST00000443465, ENST00000342944, ENST00000455242, ENST00000423987
A_24_P255896	8.913	1.73334	0	0	perfect genomic match, no gene	ENST00000391478, ENST00000495613, ENST00000439405, ENST00000216218, ENST00000455824, ENST00000413424, ENST00000411695, ENST00000393673, ENST00000393026, ENST00000508958, ENST00000460666, ENST00000442505, ENST00000438916	0
A_23_P250404	9.18507	1.73322	RAD50	ENSG00000113522	perfect transcript match, one gene	0	ENST00000265335, ENST00000378810, ENST00000378823
A_23_P159110	7.42595	1.7332	SLC35E3	ENSG00000175782	perfect transcript match, one gene	0	ENST00000398004
A_24_P683011	8.19926	1.73315	NECAB1	ENSG00000123119	perfect transcript match, one gene	0	ENST00000242753, ENST00000417640
A_23_P15233	8.91243	1.73275	0	0	no match	0	0
A_24_P117138	7.3792	1.73245	ZNF626	ENSG00000188171	perfect transcript match, one gene	ENST00000469078, ENST00000473524, ENST00000418063, ENST00000355095, ENST00000355650, ENST00000427325, ENST00000343769, ENST00000335117, ENST00000344519, ENST00000328178, ENST00000300540, ENST00000392288, ENST00000358491, ENST00000354959, ENST00000397148, ENST00000397126, ENST00000397123, ENST00000435820, ENST00000397121, ENST00000340708, ENST00000456783, ENST00000327867, ENST00000418100, ENST0000…	ENST00000392298, ENST00000453075, ENST00000291750
A_23_P258641	6.29465	1.73235	SPDYA	ENSG00000163806	mismmatch transcript match, only one gene with transcript within 2kb of 3prime	ENST00000296122, ENST00000395366, ENST00000358506, ENST00000462832	0
A_23_P148916	10.8633	1.73059	OSBPL9	ENSG00000117859	perfect transcript match, one gene	0	ENST00000371714, ENST00000447887, ENST00000495776, ENST00000428468, ENST00000453295, ENST00000361556, ENST00000462759, ENST00000486942, ENST00000475697, ENST00000337809, ENST00000371710, ENST00000371709, ENST00000435686, ENST00000435274
A_23_P168211	9.38777	1.7299	VOPP1	ENSG00000154978	perfect transcript match, one gene	0	ENST00000285279, ENST00000428648, ENST00000433959
A_23_P52410	8.65166	1.72987	RTKN2	ENSG00000182010	perfect transcript match, one gene	0	ENST00000373789, ENST00000395260, ENST00000395265
A_23_P421465	8.2112	1.72985	EP400	ENSG00000183495	perfect transcript match, one gene	0	ENST00000333577, ENST00000389561, ENST00000389562, ENST00000332482, ENST00000330386
A_23_P83498	8.72241	1.72938	IGF2BP1	ENSG00000159217	perfect transcript match, one gene	0	ENST00000290341
A_23_P351275	7.40603	1.72883	UPP1	ENSG00000183696	perfect transcript match, one gene	0	ENST00000416681, ENST00000331803, ENST00000421046, ENST00000395564, ENST00000436673, ENST00000341253, ENST00000429491
A_23_P92543	6.7918	1.728	SCFD2	ENSG00000184178	perfect transcript match, one gene	0	ENST00000401642, ENST00000388940
A_23_P41255	6.57165	1.72784	G3BP2	ENSG00000138757	perfect transcript match, one gene	0	ENST00000359707, ENST00000395719, ENST00000357854, ENST00000512447
A_23_P209778	8.58595	1.72751	AC006011.4, POLR2D	ENSG00000244563, ENSG00000144231	perfect genomic match(1), in overlapping genes	0	ENST00000272645, ENST00000409955, ENST00000442758
A_23_P10391	8.12963	1.72747	COL5A2	ENSG00000204262	perfect transcript match, one gene	0	ENST00000374866, ENST00000456617, ENST00000452536
A_23_P148047	6.16046	1.72682	PTGER4	ENSG00000171522	perfect transcript match, one gene	0	ENST00000302472
A_23_P32861	7.73223	1.72642	NMD3	ENSG00000169251	perfect transcript match, one gene	0	ENST00000351193, ENST00000460469
A_23_P215132	8.12425	1.72632	WDR91	ENSG00000105875	perfect transcript match, one gene	0	ENST00000354475, ENST00000423565, ENST00000466182, ENST00000344400
A_23_P151820	6.81808	1.7263	RIN3	ENSG00000100599	perfect transcript match, one gene	0	ENST00000216487
A_23_P160200	6.08195	1.7262	ZNF643	ENSG00000187801	perfect transcript match, one gene	0	ENST00000469416, ENST00000484445, ENST00000411995, ENST00000361584, ENST00000431552
A_24_P941188	6.24998	1.72602	OTUD3	ENSG00000169914	perfect transcript match, one gene	0	ENST00000375120
A_23_P357936	6.47842	1.72535	ASTN2	ENSG00000148219	perfect transcript match, one gene	0	ENST00000361209, ENST00000288520, ENST00000373986, ENST00000341734, ENST00000373996, ENST00000313400
A_23_P252748	7.00146	1.7247	ZNF195	ENSG00000005801	perfect transcript match, one gene	0	ENST00000005082, ENST00000005082, ENST00000354599, ENST00000354599, ENST00000399602, ENST00000399602, ENST00000343338, ENST00000343338, ENST00000429541, ENST00000429541
A_23_P135454	8.41926	1.72453	AFG3L2	ENSG00000141385	perfect transcript match, one gene	0	ENST00000269143
A_32_P99902	9.3807	1.72408	C15orf40	ENSG00000169609	perfect transcript match, one gene	0	ENST00000513601, ENST00000505341, ENST00000304177
A_23_P123125	9.85583	1.72397	CCM2	ENSG00000136280	perfect transcript match, one gene	0	ENST00000461377, ENST00000258781, ENST00000488727, ENST00000475551, ENST00000474617, ENST00000481194, ENST00000477605, ENST00000381112
A_32_P69333	6.29348	1.72274	AC130352.2	ENSG00000247397	perfect transcript match, one gene	0	ENST00000500162
A_23_P61280	7.2675	1.722	COPG2	ENSG00000158623	perfect transcript match, one gene	0	ENST00000425248
A_23_P25463	6.14797	1.72197	CEP290	ENSG00000198707	mismatch transcript match, one gene	ENST00000309041, ENST00000397838	0
A_23_P254179	10.0712	1.72163	ADNP	ENSG00000101126	perfect transcript match, one gene	0	ENST00000371602, ENST00000396029, ENST00000349014, ENST00000396032
A_23_P122863	8.22824	1.72105	0	0	no match	0	0
A_23_P213237	9.56405	1.72097	CBR4	ENSG00000145439	perfect transcript match, one gene	0	ENST00000306193
A_23_P157404	8.73004	1.72062	AP1S1	ENSG00000106367	perfect transcript match, one gene	0	ENST00000337619
A_24_P273253	6.65284	1.71996	AHNAK2	ENSG00000185567	perfect transcript match, one gene	0	ENST00000333244
A_23_P154730	10.1033	1.7198	ZNF133	ENSG00000125846	perfect transcript match, one gene	0	ENST00000377671, ENST00000316358, ENST00000462170, ENST00000401790, ENST00000396026, ENST00000377664
A_23_P346969	6.4214	1.7196	PIK3CB	ENSG00000051382	perfect transcript match, one gene	0	ENST00000477593, ENST00000469284, ENST00000462898, ENST00000481749, ENST00000493568, ENST00000289153
A_23_P48384	7.8609	1.71936	VPS36	ENSG00000136100	perfect transcript match, one gene	0	ENST00000378060, ENST00000462289, ENST00000418648
A_23_P72050	8.40166	1.71893	PTK2	ENSG00000169398	perfect transcript match, one gene	0	ENST00000395223, ENST00000395218, ENST00000354438, ENST00000395214, ENST00000395221
A_23_P148919	8.5284	1.7189	CPT2, RP5-1024G6.2	ENSG00000157184, ENSG00000236723	perfect genomic match(1), in overlapping genes	0	ENST00000371486, ENST00000452466
A_24_P173754	7.89451	1.71886	C1orf21	ENSG00000116667	perfect transcript match, one gene	0	ENST00000235307, ENST00000367514
A_32_P138348	10.0936	1.71883	LY6K	ENSG00000160886	perfect transcript match, one gene	0	ENST00000292430
A_23_P397238	6.36542	1.71848	FKBP1A	ENSG00000088832	perfect transcript match, one gene	0	ENST00000381719, ENST00000381715
A_23_P311912	8.78303	1.71844	AHNAK2	ENSG00000185567	perfect transcript match, one gene	0	ENST00000333244
A_23_P83498	8.57688	1.71673	IGF2BP1	ENSG00000159217	perfect transcript match, one gene	0	ENST00000290341
A_23_P87964	9.93736	1.71659	ESD	ENSG00000139684	perfect transcript match, one gene	0	ENST00000378720, ENST00000378697, ENST00000412582, ENST00000471867
A_23_P207911	10.7804	1.71539	TRPV2	ENSG00000187688	perfect transcript match, one gene	0	ENST00000338560, ENST00000489668, ENST00000475513, ENST00000493434
A_23_P399579	11.1683	1.71399	0	0	perfect genomic match, no gene	0	0
A_24_P256583	8.33602	1.71374	TMEM65	ENSG00000164983	perfect transcript match, one gene	0	ENST00000297632
A_32_P430359	12.9115	1.71309	DDX54	ENSG00000123064	perfect transcript match, one gene	0	ENST00000314045, ENST00000306014
A_24_P367397	7.82161	1.71282	RP11-39K24.7	ENSG00000236567	perfect transcript match, one gene	ENST00000262965, ENST00000395423	ENST00000423021
A_32_P163036	9.80444	1.71245	C2orf74, KIAA1841	ENSG00000237651, ENSG00000162929	perfect genomic match(1), in overlapping genes	0	ENST00000462959, ENST00000464909, ENST00000488469, ENST00000413524, ENST00000432605, ENST00000426997
A_23_P25141	9.2861	1.71098	CAND1	ENSG00000111530	perfect transcript match, one gene	0	ENST00000299218
A_23_P303317	7.32199	1.71028	ZXDC	ENSG00000070476	perfect transcript match, one gene	0	ENST00000514463, ENST00000389709, ENST00000515545, ENST00000435595
A_24_P272993	10.3531	1.71016	AL117190.1, MEG3	ENSG00000214512, ENSG00000214548	perfect genomic match(1), in overlapping genes	0	ENST00000412736, ENST00000423456, ENST00000398518, ENST00000451743, ENST00000429159, ENST00000398474, ENST00000398461, ENST00000398460
A_23_P163639	9.40035	1.70989	ANKRD11	ENSG00000167522	perfect transcript match, one gene	0	ENST00000301030
A_23_P136392	8.14628	1.70977	RP11-577O19.1	ENSG00000236101	perfect transcript match, one gene	0	ENST00000445367
A_32_P84388	6.12483	1.70941	AC136940.3	ENSG00000244234	perfect transcript match, one gene	ENST00000282570, ENST00000495047	ENST00000463439
A_23_P10206	6.24405	1.70874	HAS2	ENSG00000170961	perfect transcript match, one gene	0	ENST00000303924
A_23_P150053	7.95631	1.70872	ACTA2	ENSG00000107796	perfect transcript match, one gene	0	ENST00000224784, ENST00000458208
A_23_P258769	8.18679	1.70841	HLA-DPB1	ENSG00000223865	perfect transcript match, one gene	0	ENST00000418931, ENST00000411942, ENST00000416804, ENST00000422592
A_23_P118815	14.0432	1.70799	BIRC5	ENSG00000089685	perfect transcript match, one gene	0	ENST00000374948, ENST00000301633, ENST00000350051
A_23_P149121	6.76387	1.70791	DIRAS3	ENSG00000162595	perfect transcript match, one gene	0	ENST00000370981, ENST00000395201
A_23_P141345	9.24846	1.70736	MPP3	ENSG00000161647	perfect transcript match, one gene	0	ENST00000398393, ENST00000496503, ENST00000398389
A_23_P403445	8.35143	1.70734	CGREF1	ENSG00000138028	mismatch transcript match, one gene	ENST00000402394, ENST00000405600, ENST00000389521	0
A_23_P154500	7.11608	1.70722	DNMT3A	ENSG00000119772	perfect transcript match, one gene	0	ENST00000264709, ENST00000380746, ENST00000321117, ENST00000380756
A_24_P248053	10.3804	1.70663	TOP1MT	ENSG00000184428	perfect transcript match, one gene	0	ENST00000329245
A_23_P169358	7.60417	1.70652	STX17	ENSG00000136874	perfect transcript match, one gene	0	ENST00000259400
A_23_P119353	8.80306	1.70647	RASIP1	ENSG00000105538	perfect transcript match, one gene	0	ENST00000222145
A_23_P333951	7.57933	1.70633	DNAH14	ENSG00000185842	perfect transcript match, one gene	0	ENST00000366848, ENST00000486657, ENST00000433124, ENST00000453375, ENST00000445597, ENST00000430092, ENST00000400952, ENST00000366850, ENST00000434413
A_23_P212310	10.5732	1.70632	C3orf75	ENSG00000163832	perfect transcript match, one gene	0	ENST00000296149, ENST00000442215, ENST00000450051
A_23_P26954	11.7056	1.70575	VAT1	ENSG00000108828	perfect transcript match, one gene	0	ENST00000355653
A_23_P56437	8.73758	1.70564	GTF3C3	ENSG00000119041	perfect transcript match, one gene	0	ENST00000263956
A_23_P39076	9.86975	1.70499	RRAS	ENSG00000126458	perfect transcript match, one gene	0	ENST00000246792
A_23_P51361	6.22601	1.70488	TXLNA	ENSG00000084652	perfect transcript match, one gene	0	ENST00000373610, ENST00000373609
A_23_P99540	12.0999	1.70472	ZFP36L1	ENSG00000185650	perfect transcript match, one gene	0	ENST00000439696
A_24_P127063	9.80366	1.70457	RP11-772E11.1	ENSG00000213630	mismatch transcript match, one gene	ENST00000505182	0
A_23_P118888	10.4495	1.70452	PAFAH1B1	ENSG00000007168	perfect transcript match, one gene	0	ENST00000397195, ENST00000006951, ENST00000397193, ENST00000451360
A_23_P53345	6.52281	1.70431	ARNTL2	ENSG00000029153	perfect transcript match, one gene	0	ENST00000261178, ENST00000311001, ENST00000266503, ENST00000395901, ENST00000457040
A_24_P196372	7.03232	1.70416	AGBL5	ENSG00000084693	perfect transcript match, one gene	0	ENST00000487078, ENST00000477136, ENST00000323064, ENST00000489683, ENST00000360131
A_23_P141764	7.92317	1.70389	NAPG	ENSG00000134265	perfect transcript match, one gene	0	ENST00000322897
A_23_P118493	6.81745	1.70375	COX11, TOM1L1	ENSG00000166260, ENSG00000141198	perfect genomic match(1), in overlapping genes	0	ENST00000445275, ENST00000348161, ENST00000299335
A_23_P125788	9.1056	1.70372	TCEAL7	ENSG00000182916	perfect transcript match, one gene	0	ENST00000332431, ENST00000372666
A_24_P284353	10.2463	1.70313	TMEM107	ENSG00000179029	perfect transcript match, one gene	0	ENST00000449985, ENST00000316425, ENST00000437139, ENST00000431792
A_23_P252748	6.59594	1.70261	ZNF195	ENSG00000005801	perfect transcript match, one gene	0	ENST00000005082, ENST00000005082, ENST00000354599, ENST00000354599, ENST00000399602, ENST00000399602, ENST00000343338, ENST00000343338, ENST00000429541, ENST00000429541
A_23_P56050	8.68808	1.70251	TNNT1	ENSG00000105048	perfect transcript match, one gene	ENST00000291901	ENST00000356783
A_23_P256835	8.54602	1.70154	TTC15	ENSG00000171853	perfect transcript match, one gene	0	ENST00000382110, ENST00000324266, ENST00000415624, ENST00000497597, ENST00000473348, ENST00000461577, ENST00000437733, ENST00000469400, ENST00000452495, ENST00000304601
A_23_P42935	6.36519	1.70069	BRAF	ENSG00000157764	perfect transcript match, one gene	ENST00000445336	ENST00000496384, ENST00000288602, ENST00000479537, ENST00000497784
A_23_P108673	8.43033	1.6994	FAM176A	ENSG00000115363	perfect transcript match, one gene	0	ENST00000393913, ENST00000410113, ENST00000233712
A_23_P95930	11.1516	1.69896	HMGA2	ENSG00000149948	perfect transcript match, one gene	0	ENST00000403681
A_32_P167791	11.419	1.69851	FAM10A5	ENSG00000212789	perfect transcript match, one gene	0	ENST00000391478
A_23_P99226	6.11686	1.69811	SIRT4	ENSG00000089163	perfect transcript match, one gene	0	ENST00000202967
A_23_P26815	8.89434	1.69763	RILP	ENSG00000167705	perfect transcript match, one gene	0	ENST00000301336
A_23_P75028	11.2599	1.69751	REEP3	ENSG00000165476	perfect transcript match, one gene	0	ENST00000298249, ENST00000373758
A_24_P159335	7.40606	1.69733	C16orf55	ENSG00000167523	perfect transcript match, one gene	0	ENST00000301031, ENST00000457689
A_23_P26895	6.88189	1.69679	TUBD1	ENSG00000108423	perfect transcript match, one gene	0	ENST00000325752, ENST00000340993, ENST00000394239, ENST00000376094, ENST00000346141
A_24_P655268	7.9342	1.69644	AC012652.2	ENSG00000247556	perfect transcript match, one gene	0	ENST00000500949
A_23_P40866	6.53706	1.69634	ZBTB20	ENSG00000181722	perfect transcript match, one gene	0	ENST00000462705, ENST00000481632, ENST00000471418, ENST00000474710, ENST00000357258, ENST00000464560, ENST00000393785
A_23_P56971	8.12895	1.69599	C20orf11	ENSG00000101193	perfect transcript match, one gene	0	ENST00000266069
A_24_P83586	6.39818	1.69584	MMACHC	ENSG00000132763	perfect transcript match, one gene	0	ENST00000372082, ENST00000494269, ENST00000401061
A_24_P370887	8.53409	1.69511	VAMP3	ENSG00000049245	perfect transcript match, one gene	0	ENST00000054666
A_23_P350107	8.73121	1.69421	TRIM56	ENSG00000169871	perfect transcript match, one gene	0	ENST00000306085
A_23_P1292	6.40658	1.69357	ERCC6	ENSG00000225830	perfect transcript match, one gene	0	ENST00000355832, ENST00000374129
A_23_P205499	9.78531	1.69322	LRP10	ENSG00000197324	perfect transcript match, one gene	0	ENST00000359591
A_23_P360983	11.7815	1.69297	NDUFAF2	ENSG00000164182	perfect transcript match, one gene	0	ENST00000296597
A_24_P329777	6.88785	1.69242	ATAD1	ENSG00000138138	perfect transcript match, one gene	0	ENST00000308448, ENST00000328142
A_23_P370434	13.467	1.69233	C1QBP	ENSG00000108561	perfect transcript match, one gene	0	ENST00000225698
A_23_P418031	9.8653	1.69227	IFFO2	ENSG00000169991	perfect transcript match, one gene	0	ENST00000355609, ENST00000455833, ENST00000304963
A_24_P898583	10.8401	1.6919	TRIM26	ENSG00000234127	perfect transcript match, one gene	0	ENST00000453195, ENST00000454678, ENST00000437089, ENST00000480999, ENST00000426696, ENST00000458575
A_23_P101308	6.39601	1.69154	LRRC68	ENSG00000104866	mismatch transcript match, one gene	ENST00000422370	0
A_24_P410516	7.41148	1.69105	RP13-608F4.1	ENSG00000186322	perfect transcript match, only one gene with transcript within 2kb of 3prime	ENST00000508475, ENST00000512109, ENST00000414190, ENST00000471055, ENST00000478581	ENST00000300515, ENST00000358583, ENST00000306827
A_24_P290354	9.81004	1.69045	0	0	no match	0	0
A_23_P254842	8.80642	1.69016	HDHD1A	ENSG00000130021	perfect transcript match, one gene	0	ENST00000381077, ENST00000424830, ENST00000412827
A_32_P119174	10.4652	1.69013	IPPK, CENPP	ENSG00000127080, ENSG00000188312	perfect genomic match(1), in overlapping genes	0	ENST00000375587, ENST00000375579, ENST00000375576, ENST00000287996
A_24_P154214	9.31309	1.69004	RP4-781K5.2	ENSG00000228830	perfect transcript match, only one gene with transcript within 2kb of 3prime	0	ENST00000366610, ENST00000366609, ENST00000436039
A_23_P328511	12.6189	1.68962	HSBP1	ENSG00000230989	perfect transcript match, one gene	0	ENST00000433866
A_23_P78122	7.27442	1.68909	MYO18A, TIAF1	ENSG00000196535, ENSG00000221995	perfect genomic match, genes within 2kb	0	0
A_23_P400515	6.03545	1.68904	KIF17	ENSG00000117245	perfect transcript match, one gene	0	ENST00000375044, ENST00000490034, ENST00000477167, ENST00000400463, ENST00000493818, ENST00000247986, ENST00000321188
A_24_P176733	10.9486	1.68868	CCDC47	ENSG00000108588	perfect transcript match, one gene	0	ENST00000225726
A_32_P5976	9.97411	1.68828	NUDT14	ENSG00000183828	perfect transcript match, one gene	0	ENST00000339418, ENST00000392568
A_24_P398370	6.90607	1.68827	TAGLN	ENSG00000149591	perfect transcript match, one gene	0	ENST00000375278, ENST00000278968, ENST00000392951
A_24_P406830	8.0425	1.6878	MTMR2	ENSG00000087053	perfect transcript match, one gene	0	ENST00000346299, ENST00000393223
A_23_P87150	8.51287	1.68603	LPXN	ENSG00000110031	perfect transcript match, one gene	0	ENST00000263845, ENST00000412226, ENST00000395074
A_23_P20876	6.89036	1.68571	PTPDC1	ENSG00000158079	perfect transcript match, one gene	0	ENST00000375360, ENST00000288976, ENST00000434261
A_23_P46844	10.1453	1.68507	TRIM8	ENSG00000171206	perfect transcript match, one gene	0	ENST00000369896, ENST00000302424
A_23_P11874	8.72386	1.68481	MPZL1	ENSG00000197965	perfect transcript match, one gene	0	ENST00000359523, ENST00000448405, ENST00000392121, ENST00000367853, ENST00000403379
A_23_P204484	10.5263	1.68472	RAB35	ENSG00000111737	perfect transcript match, one gene	0	ENST00000432953, ENST00000229340
A_23_P216167	6.43706	1.68388	PSD3	ENSG00000156011	perfect transcript match, one gene	0	ENST00000327040, ENST00000440756, ENST00000286485, ENST00000381690, ENST00000428502
A_23_P152858	13.5317	1.68355	C17orf79	ENSG00000172301	perfect transcript match, one gene	0	ENST00000302362, ENST00000378634, ENST00000496655
A_23_P68155	6.42105	1.68334	IFIH1	ENSG00000115267	perfect transcript match, one gene	0	ENST00000263642
A_23_P157352	10.0714	1.68324	MRPS33	ENSG00000090263	perfect transcript match, one gene	0	ENST00000393008, ENST00000324787, ENST00000496958, ENST00000469351, ENST00000467334
A_24_P622697	7.22316	1.68231	0	0	perfect genomic match, no gene	ENST00000381809, ENST00000359883, ENST00000447596, ENST00000432033	0
A_32_P57775	6.61245	1.68193	EPB41L1	ENSG00000088367	perfect transcript match, one gene	0	ENST00000338074, ENST00000373946, ENST00000441639, ENST00000397314, ENST00000344237
A_24_P541919	6.9205	1.68176	DENND5B	ENSG00000170456	perfect transcript match, one gene	0	ENST00000389082, ENST00000306833
A_24_P189464	9.50007	1.68174	C10orf4	ENSG00000148690	perfect transcript match, one gene	0	ENST00000359204, ENST00000460752, ENST00000483229
A_24_P416728	7.08256	1.68094	AES	ENSG00000104964	perfect transcript match, one gene	0	ENST00000221561, ENST00000327141
A_23_P500873	7.51234	1.68081	RAD51L3	ENSG00000185379	perfect transcript match, one gene	0	ENST00000345365, ENST00000474236, ENST00000489139, ENST00000345766, ENST00000360276, ENST00000335858, ENST00000394589
A_24_P160263	10.0275	1.68052	MAGED2	ENSG00000102316	perfect transcript match, one gene	0	ENST00000375068, ENST00000347546, ENST00000375058, ENST00000375060, ENST00000343474, ENST00000375053, ENST00000375062, ENST00000441374, ENST00000218439, ENST00000396224, ENST00000454156, ENST00000453210
A_23_P254384	9.71037	1.68023	0	0	perfect genomic match, no gene	ENST00000508958	0
A_23_P41697	6.95185	1.68021	FEM1C	ENSG00000145780	perfect transcript match, one gene	0	ENST00000274457
A_23_P76799	7.19585	1.68007	BAZ1A	ENSG00000198604	perfect transcript match, one gene	0	ENST00000382422, ENST00000358716, ENST00000360310
A_24_P384239	9.0583	1.67962	0	0	no match	0	0
A_23_P117928	8.79007	1.67958	BAHD1	ENSG00000140320	perfect transcript match, one gene	0	ENST00000416165, ENST00000442618, ENST00000339351
A_23_P59637	7.69011	1.67948	DOCK4	ENSG00000128512	perfect transcript match, one gene	0	ENST00000423057, ENST00000342288, ENST00000352877, ENST00000348568
A_23_P110725	8.30805	1.67944	PRKAA1	ENSG00000132356	perfect transcript match, one gene	0	ENST00000397128, ENST00000354209
A_23_P57306	10.9725	1.67916	CHAF1B	ENSG00000159259	perfect transcript match, one gene	0	ENST00000314103
A_23_P204801	6.68512	1.67894	SLC41A2	ENSG00000136052	perfect transcript match, one gene	0	ENST00000378068, ENST00000258538, ENST00000425610
A_23_P414308	8.67414	1.6787	FLCN	ENSG00000154803	perfect transcript match, one gene	0	ENST00000466317, ENST00000389169
A_23_P97394	10.2286	1.67762	BCAR3	ENSG00000137936	perfect transcript match, one gene	0	ENST00000370247, ENST00000260502, ENST00000370244, ENST00000370243, ENST00000471004
A_24_P384839	11.8203	1.67756	LSS	ENSG00000160285	perfect transcript match, one gene	0	ENST00000397728, ENST00000474319
A_24_P16340	13.2798	1.67756	RP11-302I18.1	ENSG00000232883	perfect transcript match, one gene	0	ENST00000448115
A_24_P344537	6.71894	1.67754	ZNF625	ENSG00000213297	perfect transcript match, one gene	0	ENST00000434822, ENST00000455799, ENST00000439556, ENST00000355738
A_23_P14636	9.84046	1.67749	MFAP1	ENSG00000140259	perfect transcript match, one gene	0	ENST00000267812
A_23_P202715	6.67512	1.67743	PHF21A	ENSG00000135365	perfect transcript match, one gene	0	ENST00000323180, ENST00000418153, ENST00000257821
A_24_P686965	10.9362	1.6773	SH2D5	ENSG00000189410	perfect transcript match, one gene	0	ENST00000375031, ENST00000460804, ENST00000447746, ENST00000421854
A_23_P94204	6.78973	1.67723	OXR1	ENSG00000164830	perfect transcript match, one gene	0	ENST00000435082, ENST00000312046, ENST00000297447, ENST00000449762, ENST00000445937, ENST00000452423, ENST00000442977, ENST00000336821
A_24_P838743	8.80365	1.67688	SERPINB6	ENSG00000124570	perfect transcript match, one gene	0	ENST00000380524, ENST00000380520, ENST00000335686, ENST00000380529, ENST00000380539, ENST00000380546, ENST00000316782
A_23_P43679	8.40624	1.67544	ZNF618	ENSG00000157657	perfect transcript match, one gene	0	ENST00000374126, ENST00000470105, ENST00000288466
A_23_P428827	6.4716	1.67533	AKIRIN2	ENSG00000135334	perfect transcript match, one gene	ENST00000505898	ENST00000257787
A_23_P315933	10.9084	1.67517	ABHD11	ENSG00000106077	perfect transcript match, one gene	0	ENST00000437775, ENST00000357419, ENST00000497897, ENST00000222800, ENST00000322862, ENST00000366340
A_32_P129660	9.01027	1.67513	RGPD3	ENSG00000153165	perfect transcript match, one gene	ENST00000408999, ENST00000439322, ENST00000309863, ENST00000482325, ENST00000480863, ENST00000393318, ENST00000409325, ENST00000016946, ENST00000475037, ENST00000477523, ENST00000463822, ENST00000329516, ENST00000464730, ENST00000409750, ENST00000302558	ENST00000475391, ENST00000409886
A_23_P350574	7.93888	1.67501	FCRLB	ENSG00000162746	perfect transcript match, one gene	0	ENST00000367948, ENST00000495397, ENST00000392158
A_32_P109522	7.81515	1.67484	ZUFSP	ENSG00000153975	perfect transcript match, one gene	0	ENST00000368576, ENST00000485498
A_23_P16032	9.53223	1.67474	0	0	no match	0	0
A_24_P804267	7.314	1.67441	ZNF818P	ENSG00000204597	perfect transcript match, one gene	0	ENST00000344759
A_23_P76799	7.39035	1.67409	BAZ1A	ENSG00000198604	perfect transcript match, one gene	0	ENST00000382422, ENST00000358716, ENST00000360310
A_23_P106127	8.53696	1.67404	KIAA0586	ENSG00000100578	perfect transcript match, one gene	0	ENST00000354386, ENST00000261244, ENST00000423743
A_32_P117338	7.66075	1.67378	AFG3L2	ENSG00000141385	perfect transcript match, one gene	0	ENST00000269143
A_24_P264664	7.42541	1.67352	CHD2	ENSG00000173575	perfect transcript match, one gene	0	ENST00000394196
A_23_P57306	10.6042	1.67343	CHAF1B	ENSG00000159259	perfect transcript match, one gene	0	ENST00000314103
A_23_P58521	6.78072	1.67324	ERCC8	ENSG00000049167	perfect transcript match, one gene	0	ENST00000381118, ENST00000265038, ENST00000462279, ENST00000426742
A_24_P767901	6.1667	1.67321	RP11-629B11.4	ENSG00000251017	perfect transcript match, one gene	0	ENST00000514414
A_23_P146497	8.9873	1.67288	KIAA0649	ENSG00000196422	perfect transcript match, one gene	0	ENST00000356818
A_23_P256391	9.06936	1.67245	0	0	mismatch, multiple genomic	ENST00000361924, ENST00000444882, ENST00000356847, ENST00000437131, ENST00000273176, ENST00000498878	0
A_23_P68851	6.81396	1.67161	KREMEN1	ENSG00000183762	perfect transcript match, one gene	0	ENST00000400335, ENST00000400338
A_24_P56467	11.0921	1.67119	GMPR2	ENSG00000100938	perfect transcript match, one gene	0	ENST00000420554, ENST00000421944, ENST00000355299, ENST00000399440, ENST00000456667
A_24_P304449	7.41134	1.67079	MLEC	ENSG00000110917	perfect transcript match, one gene	0	ENST00000228506
A_23_P120325	7.69096	1.67074	KIF3C	ENSG00000084731	perfect transcript match, one gene	0	ENST00000417737, ENST00000455394, ENST00000264712
A_23_P75978	9.29683	1.67029	CLPB	ENSG00000162129	perfect transcript match, one gene	0	ENST00000294053, ENST00000340729, ENST00000437826
A_24_P54253	8.26481	1.66992	PARS2	ENSG00000162396	perfect transcript match, only one gene with transcript within 2kb of 3prime	0	ENST00000371279, ENST00000500294
A_23_P3204	9.60617	1.66987	MAPK6	ENSG00000069956	perfect transcript match, one gene	0	ENST00000261845
A_32_P91186	6.19609	1.6697	RP11-539L10.3	ENSG00000251580	perfect transcript match, one gene	0	ENST00000515205, ENST00000513179
A_23_P205910	6.50252	1.66953	SLC24A1, AC027220.2	ENSG00000074621, ENSG00000248997	perfect genomic match(1), in overlapping genes	0	ENST00000399033, ENST00000339868, ENST00000261892, ENST00000505666
A_23_P20882	11.2388	1.66951	ATP6V1G1	ENSG00000136888	mismatch transcript match, one gene	ENST00000374050	0
A_32_P142991	11.5082	1.66939	PRKAR2A	ENSG00000114302	perfect transcript match, one gene	0	ENST00000265563
A_23_P46369	8.45796	1.66919	RAB13	ENSG00000143545	perfect transcript match, one gene	ENST00000462680	ENST00000368575, ENST00000495720, ENST00000484297
A_23_P303329	6.0819	1.66876	CTU1	ENSG00000142544	perfect transcript match, one gene	0	ENST00000421832, ENST00000270637
A_23_P202269	6.06187	1.66864	ANK3	ENSG00000151150	perfect transcript match, one gene	0	ENST00000280772, ENST00000373827, ENST00000395304, ENST00000423532, ENST00000395299
A_23_P105066	9.61658	1.6679	ILK	ENSG00000166333	perfect transcript match, one gene	0	ENST00000299421, ENST00000420936, ENST00000396751
A_23_P215406	11.1594	1.66749	RAC1	ENSG00000136238	perfect transcript match, one gene	0	ENST00000348035, ENST00000415346
A_32_P515088	6.69493	1.6667	KDSR	ENSG00000119537	perfect transcript match, one gene	0	ENST00000406396
A_23_P73023	7.99319	1.66635	TBC1D1	ENSG00000065882	perfect transcript match, one gene	0	ENST00000261439, ENST00000508802, ENST00000510573, ENST00000401554, ENST00000407365, ENST00000406664, ENST00000405444, ENST00000492180, ENST00000454732
A_23_P203115	9.29831	1.66614	TMEM25	ENSG00000149582	perfect transcript match, one gene	0	ENST00000359862, ENST00000411589, ENST00000354064, ENST00000313236
A_23_P151662	6.482	1.66588	MAX	ENSG00000125952	perfect transcript match, one gene	0	ENST00000341653, ENST00000358402, ENST00000284165, ENST00000358664, ENST00000246163, ENST00000394606, ENST00000420408, ENST00000441116
A_23_P94370	8.29335	1.66584	CPNE3	ENSG00000085719	perfect transcript match, one gene	0	ENST00000198765
A_23_P117506	8.38076	1.66561	DHRS7	ENSG00000100612	perfect transcript match, one gene	0	ENST00000216500, ENST00000360557
A_23_P54540	8.14564	1.66543	EIF2AK4	ENSG00000128829	perfect transcript match, one gene	0	ENST00000382727, ENST00000263791
A_23_P131846	6.70227	1.66512	SNAI1	ENSG00000124216	perfect transcript match, one gene	0	ENST00000244050
A_23_P45087	7.22705	1.66476	ZNF107	ENSG00000196247	perfect transcript match, one gene	0	ENST00000344930, ENST00000395391, ENST00000423627
A_23_P111413	6.22578	1.66442	TSGA14	ENSG00000106477	perfect transcript match, one gene	0	ENST00000223208, ENST00000485736, ENST00000484549
A_24_P350200	11.2589	1.66412	RP5-857K21.11	ENSG00000198744	perfect transcript match, one gene	ENST00000509155	ENST00000416718
A_32_P215714	14.642	1.66367	AC009245.3	ENSG00000230383	perfect transcript match, one gene	ENST00000489915, ENST00000426072, ENST00000202773, ENST00000424576, ENST00000443382, ENST00000399997, ENST00000466377, ENST00000454924, ENST00000404015, ENST00000340697, ENST00000425480, ENST00000414898	ENST00000456481
A_24_P43884	8.07944	1.66326	MAPKAP1	ENSG00000119487	perfect transcript match, one gene	0	ENST00000350766, ENST00000373503, ENST00000373498, ENST00000497932, ENST00000496063, ENST00000420643, ENST00000265960, ENST00000394063, ENST00000373505, ENST00000373497
A_23_P336644	6.2231	1.66274	TOR1AIP2	ENSG00000169905	perfect transcript match, one gene	0	ENST00000367612, ENST00000419174
A_23_P30363	10.9843	1.66264	AC063976.4, P4HA2	ENSG00000237714, ENSG00000072682	perfect genomic match(1), in overlapping genes	0	ENST00000401867, ENST00000360568, ENST00000166534, ENST00000379086, ENST00000358760, ENST00000379104, ENST00000379100, ENST00000417667
A_32_P127153	9.16988	1.66235	SORD	ENSG00000140263	perfect transcript match, one gene	0	ENST00000267814
A_23_P250948	6.32584	1.66203	BRPF1	ENSG00000156983	perfect transcript match, one gene	0	ENST00000433861, ENST00000383829, ENST00000424362, ENST00000457855, ENST00000302054
A_23_P163647	12.6556	1.66197	DCI	ENSG00000167969	perfect transcript match, one gene	0	ENST00000301729
A_23_P326204	6.23873	1.66139	SGMS2	ENSG00000164023	perfect transcript match, one gene	0	ENST00000394684, ENST00000359079, ENST00000394686
A_23_P250404	9.08047	1.66088	RAD50	ENSG00000113522	perfect transcript match, one gene	0	ENST00000265335, ENST00000378810, ENST00000378823
A_23_P37910	7.13302	1.66085	MAPK3	ENSG00000102882	perfect transcript match, one gene	0	ENST00000263025, ENST00000466521, ENST00000484663, ENST00000461737, ENST00000395200, ENST00000473431, ENST00000395202, ENST00000478356, ENST00000395199, ENST00000495629, ENST00000322266, ENST00000403394
A_24_P324405	6.87353	1.66082	AC137932.3, ANKRD11	ENSG00000245412, ENSG00000167522	perfect genomic match(1), in overlapping genes	ENST00000378334	ENST00000301030, ENST00000330736, ENST00000501257
A_24_P392146	6.87689	1.6608	KIAA1632	ENSG00000152223	perfect transcript match, one gene	0	ENST00000282041
A_23_P308073	6.29099	1.66029	SACS	ENSG00000151835	perfect transcript match, one gene	0	ENST00000382292, ENST00000402364, ENST00000382298, ENST00000281578
A_23_P206598	9.21646	1.66021	RBBP6	ENSG00000122257	perfect genomic match(1), in one gene	ENST00000319715, ENST00000348022, ENST00000381039, ENST00000455016	0
A_32_P79366	7.82015	1.66005	HABP4	ENSG00000130956	perfect transcript match, one gene	0	ENST00000375251, ENST00000375249, ENST00000466976
A_23_P100501	12.3797	1.66	HMOX2	ENSG00000103415	perfect transcript match, one gene	0	ENST00000219700, ENST00000406590, ENST00000458134, ENST00000398595, ENST00000414777
A_24_P919840	8.96324	1.65989	RBM26, AL159974.2	ENSG00000139746, ENSG00000250925	perfect genomic match, genes within 2kb	0	0
A_23_P103070	10.9009	1.65962	YWHAH	ENSG00000128245	perfect transcript match, one gene	0	ENST00000248975, ENST00000397492, ENST00000471374, ENST00000427094
A_23_P72050	8.71872	1.65924	PTK2	ENSG00000169398	perfect transcript match, one gene	0	ENST00000395223, ENST00000395218, ENST00000354438, ENST00000395214, ENST00000395221
A_23_P202844	7.45717	1.65918	FBXO3	ENSG00000110429	perfect transcript match, one gene	0	ENST00000265651, ENST00000415436, ENST00000321458
A_23_P140405	9.08773	1.65815	FOXN3	ENSG00000053254	perfect transcript match, one gene	0	ENST00000261302, ENST00000345097, ENST00000444927
A_23_P83498	8.72249	1.65771	IGF2BP1	ENSG00000159217	perfect transcript match, one gene	0	ENST00000290341
A_23_P161209	6.23245	1.6577	DLG5	ENSG00000151208	perfect transcript match, one gene	0	ENST00000372391, ENST00000424842, ENST00000463362, ENST00000475613, ENST00000372388, ENST00000372392
A_23_P204408	8.0614	1.6576	KDM5A	ENSG00000073614	mismatch transcript match, one gene	ENST00000399788, ENST00000399787, ENST00000261253	0
A_32_P174214	6.82669	1.6576	GS1-124K5.4	ENSG00000237310	perfect transcript match, one gene	0	ENST00000445681, ENST00000452565
A_24_P263259	7.02848	1.65607	0	0	perfect, multiple genomic	0	0
A_23_P333735	7.80721	1.65599	MAD1L1	ENSG00000002822	perfect transcript match, one gene	0	ENST00000399654, ENST00000402746, ENST00000406869, ENST00000450235, ENST00000437877, ENST00000265854, ENST00000455868, ENST00000442131
A_23_P258234	6.05025	1.65544	DCBLD1	ENSG00000164465	perfect transcript match, one gene	0	ENST00000368503
A_23_P81805	6.56316	1.6549	VEGFA	ENSG00000112715	perfect transcript match, one gene	0	ENST00000372067, ENST00000372064, ENST00000425836, ENST00000230480, ENST00000480614, ENST00000497139, ENST00000417285, ENST00000324450, ENST00000426830, ENST00000372077
A_23_P32249	6.99946	1.65489	FNBP1	ENSG00000187239	mismatch transcript match, one gene	ENST00000449089	0
A_23_P200801	7.85947	1.65455	PDE4DIP	ENSG00000178104	perfect transcript match, one gene	0	ENST00000369351, ENST00000369349, ENST00000313431, ENST00000491426
A_23_P250404	8.81881	1.65455	RAD50	ENSG00000113522	perfect transcript match, one gene	0	ENST00000265335, ENST00000378810, ENST00000378823
A_24_P58899	8.6096	1.6537	0	0	no match	0	0
A_24_P46334	8.16346	1.65298	SCOC	ENSG00000153130	perfect transcript match, one gene	0	ENST00000394205, ENST00000338517, ENST00000394201, ENST00000506597, ENST00000510586, ENST00000394203, ENST00000339543
A_23_P3632	8.77901	1.65257	AC137932.3, ANKRD11	ENSG00000245412, ENSG00000167522	perfect genomic match(1), in overlapping genes	0	ENST00000301030, ENST00000330736, ENST00000501257
A_23_P215406	11.5023	1.6525	RAC1	ENSG00000136238	perfect transcript match, one gene	0	ENST00000348035, ENST00000415346
A_24_P396994	10.9378	1.65197	ATP6V1A	ENSG00000114573	perfect transcript match, one gene	0	ENST00000273398
A_24_P362394	6.59915	1.6518	VPS45	ENSG00000136631	perfect transcript match, one gene	ENST00000477558	ENST00000369130, ENST00000419023, ENST00000369128
A_23_P256988	7.61423	1.65134	ACYP2	ENSG00000170634	perfect transcript match, one gene	0	ENST00000303536, ENST00000394666, ENST00000494922
A_24_P743802	8.94308	1.65129	ZNF618	ENSG00000157657	perfect transcript match, one gene	0	ENST00000288466
A_23_P37966	6.8952	1.65114	COG8	ENSG00000213380	perfect transcript match, one gene	0	ENST00000306875
A_23_P351232	8.12254	1.65107	ZNF775	ENSG00000196456	perfect transcript match, one gene	0	ENST00000329630
A_32_P44657	10.9906	1.65077	0	0	perfect, multiple genomic	ENST00000391478, ENST00000216218	0
A_23_P123622	7.32954	1.6507	NPR2	ENSG00000159899	perfect transcript match, one gene	0	ENST00000342694, ENST00000464810, ENST00000448821, ENST00000469249, ENST00000378051
A_23_P134517	9.54698	1.65051	PURB	ENSG00000146676	perfect transcript match, one gene	0	ENST00000395699
A_23_P2960	6.41155	1.65047	AKT1	ENSG00000142208	perfect transcript match, one gene	0	ENST00000402615, ENST00000407796, ENST00000349310
A_23_P48358	8.34813	1.6501	PCCA	ENSG00000175198	perfect transcript match, one gene	0	ENST00000376285, ENST00000458283, ENST00000428969, ENST00000376286, ENST00000376279, ENST00000376254, ENST00000376277
A_23_P337790	6.23219	1.64988	SHPRH	ENSG00000146414	perfect transcript match, one gene	0	ENST00000367505, ENST00000438092, ENST00000367503
A_23_P44366	8.31244	1.64952	PRKAG2	ENSG00000106617	perfect transcript match, one gene	0	ENST00000418337, ENST00000287878, ENST00000492843, ENST00000433631
A_23_P131935	8.1324	1.64951	FERMT1	ENSG00000101311	perfect transcript match, one gene	0	ENST00000217289, ENST00000478194
A_24_P46171	8.06197	1.64949	PIGX	ENSG00000163964	perfect transcript match, one gene	0	ENST00000426755, ENST00000392391, ENST00000296333, ENST00000453218, ENST00000421265, ENST00000415832, ENST00000451319, ENST00000314118
A_24_P162073	7.8893	1.64924	BCR	ENSG00000186716	perfect transcript match, one gene	ENST00000382243, ENST00000447261	ENST00000305877, ENST00000359540, ENST00000478978, ENST00000475025, ENST00000398512, ENST00000292697, ENST00000290956, ENST00000334149, ENST00000436011
A_23_P316381	7.82653	1.64888	ACOX3	ENSG00000087008	perfect transcript match, one gene	0	ENST00000515797, ENST00000512411, ENST00000413009, ENST00000356406
A_23_P129659	6.87582	1.64853	ZNF689	ENSG00000156853	perfect transcript match, one gene	0	ENST00000287461
A_23_P14340	6.91079	1.64842	KIAA0391	ENSG00000100890	perfect transcript match, one gene	0	ENST00000321130, ENST00000250377
A_23_P210482	10.4147	1.64834	ADA	ENSG00000196839	perfect transcript match, one gene	0	ENST00000372874, ENST00000464097
A_23_P103795	7.60941	1.64831	VANGL1	ENSG00000173218	perfect transcript match, one gene	0	ENST00000369510, ENST00000355485
A_24_P757638	7.97771	1.64787	RP11-452F19.3	ENSG00000228106	perfect transcript match, one gene	0	ENST00000450784, ENST00000426045, ENST00000457955, ENST00000444858, ENST00000435378, ENST00000441676, ENST00000457636, ENST00000420335, ENST00000442171, ENST00000434872
A_23_P145874	7.82014	1.64782	SAMD9L	ENSG00000177409	perfect transcript match, one gene	0	ENST00000318238, ENST00000411955
A_24_P810290	6.4057	1.64744	PPAPDC1A	ENSG00000203805	perfect transcript match, one gene	0	ENST00000369073, ENST00000398250, ENST00000439221, ENST00000398248
A_23_P154235	8.59305	1.64738	NMI	ENSG00000123609	perfect transcript match, one gene	0	ENST00000243346
A_23_P72050	8.34361	1.64728	PTK2	ENSG00000169398	perfect transcript match, one gene	0	ENST00000395223, ENST00000395218, ENST00000354438, ENST00000395214, ENST00000395221
A_23_P152024	7.62252	1.64727	CSK	ENSG00000103653	perfect transcript match, one gene	0	ENST00000220003, ENST00000439220, ENST00000451345
A_23_P81180	7.43271	1.64706	USP46	ENSG00000109189	perfect transcript match, one gene	0	ENST00000441222, ENST00000451218, ENST00000226440
A_32_P7823	8.76422	1.64689	MAPK1IP1L	ENSG00000168175	perfect transcript match, one gene	0	ENST00000395468
A_23_P86504	8.85401	1.64685	C10orf76	ENSG00000120029	perfect transcript match, one gene	0	ENST00000370033, ENST00000495001, ENST00000431271, ENST00000263485
A_23_P156209	10.2782	1.64653	ZNF622	ENSG00000173545	perfect transcript match, one gene	ENST00000451418	ENST00000308683
A_23_P2960	6.51443	1.64603	AKT1	ENSG00000142208	perfect transcript match, one gene	0	ENST00000402615, ENST00000407796, ENST00000349310
A_23_P29953	8.02752	1.64573	IL15	ENSG00000164136	mismatch transcript match, one gene	ENST00000320650, ENST00000296545, ENST00000477265, ENST00000394165, ENST00000394159	0
A_24_P829541	8.84689	1.64553	ANAPC1	ENSG00000153107	mismatch transcript match, one gene	ENST00000485325	0
A_23_P380978	8.45557	1.64505	C18orf19	ENSG00000177150	perfect transcript match, one gene	0	ENST00000322247, ENST00000457610, ENST00000402563
A_23_P88802	7.80361	1.64505	KLHL36	ENSG00000135686	perfect transcript match, one gene	0	ENST00000325279, ENST00000258157, ENST00000426441
A_23_P141029	13.2353	1.64451	COX4I1	ENSG00000131143	perfect transcript match, one gene	ENST00000421846	ENST00000253452
A_24_P71181	7.64573	1.64448	GPBP1L1	ENSG00000159592	perfect transcript match, one gene	0	ENST00000290795, ENST00000479235, ENST00000487436, ENST00000468724, ENST00000355105
A_24_P410737	9.57144	1.64394	SLAIN2	ENSG00000109171	perfect transcript match, one gene	0	ENST00000264313, ENST00000512093, ENST00000388965
A_23_P76799	7.84141	1.64382	BAZ1A	ENSG00000198604	perfect transcript match, one gene	0	ENST00000382422, ENST00000358716, ENST00000360310
A_23_P38813	7.09284	1.64376	ZNF320	ENSG00000182986	perfect transcript match, one gene	0	ENST00000331416, ENST00000391781
A_24_P85099	8.84395	1.6437	HMGA2	ENSG00000149948	perfect transcript match, one gene	0	ENST00000403681
A_24_P935318	8.1657	1.6434	MRPS11P1	ENSG00000225803	perfect transcript match, one gene	ENST00000325844, ENST00000421647	ENST00000437558
A_24_P69654	8.38642	1.64334	KLF6	ENSG00000067082	perfect transcript match, one gene	0	ENST00000497571, ENST00000461124, ENST00000173785, ENST00000492125
A_32_P194246	8.97793	1.64279	CLEC16A	ENSG00000038532	perfect transcript match, one gene	0	ENST00000409790, ENST00000261657, ENST00000381822
A_23_P29555	14.1173	1.64277	SEC13	ENSG00000157020	perfect transcript match, one gene	0	ENST00000350697, ENST00000337354, ENST00000397109, ENST00000479868, ENST00000397117, ENST00000383801, ENST00000343726
A_23_P104323	8.01258	1.64236	MGMT	ENSG00000170430	perfect transcript match, one gene	0	ENST00000306010, ENST00000440826
A_23_P165783	6.07479	1.64235	MLPH	ENSG00000115648	perfect transcript match, one gene	0	ENST00000410032, ENST00000264605, ENST00000338530, ENST00000409373, ENST00000495439, ENST00000464123, ENST00000478712, ENST00000437893, ENST00000415753, ENST00000432475, ENST00000434770, ENST00000477457, ENST00000445024
A_23_P119562	6.51535	1.64232	CFD	ENSG00000197766	perfect transcript match, one gene	0	ENST00000327726
A_24_P713893	6.45203	1.64225	0	0	perfect genomic match, no gene	0	0
A_23_P40821	7.45149	1.64178	HPS3	ENSG00000163755	mismatch transcript match, one gene	ENST00000296051, ENST00000460822	0
A_23_P384024	11.1846	1.64177	CCDC50	ENSG00000152492	perfect transcript match, one gene	0	ENST00000392455, ENST00000392456
A_23_P163850	8.20745	1.64097	CREBBP	ENSG00000005339	perfect transcript match, one gene	0	ENST00000262367, ENST00000382070, ENST00000323508
A_23_P147245	7.35043	1.64064	OSBPL10	ENSG00000144645	perfect transcript match, one gene	0	ENST00000396556, ENST00000429492, ENST00000273142
A_24_P780052	13.807	1.6403	RP11-179G5.1	ENSG00000224261	perfect transcript match, one gene	ENST00000433498, ENST00000479228, ENST00000339991, ENST00000477347, ENST00000399198, ENST00000496398, ENST00000354585, ENST00000484897, ENST00000412542, ENST00000397245, ENST00000301821, ENST00000458478, ENST00000443003, ENST00000478027, ENST00000495394, ENST00000415859, ENST00000429143, ENST00000448168, ENST00000435879, ENST00000429844, ENST00000418207, ENST00000445182, ENST00000455095, ENST0000…	ENST00000453374
A_23_P80648	8.03269	1.63934	MFN1	ENSG00000171109	perfect transcript match, one gene	0	ENST00000471841, ENST00000280653
A_24_P818529	7.08693	1.63888	XGPY2, AC006040.4	ENSG00000249589, ENSG00000237659	perfect genomic match(1), in overlapping genes	0	ENST00000509484, ENST00000454281
A_23_P300728	6.87552	1.63807	LMBR1	ENSG00000105983	perfect transcript match, one gene	0	ENST00000353442, ENST00000448926, ENST00000415428, ENST00000454132, ENST00000354505, ENST00000359422
A_23_P51487	7.87066	1.63762	GBP3	ENSG00000117226	perfect transcript match, one gene	0	ENST00000370482, ENST00000489444, ENST00000370481
A_23_P395493	13.598	1.63736	CFLP1	ENSG00000223820	perfect transcript match, one gene	0	ENST00000438248
A_23_P97853	7.39853	1.63721	RP11-369J21.6	ENSG00000133678	mismatch transcript match, one gene	ENST00000372281, ENST00000372273, ENST00000467529, ENST00000411627	0
A_24_P118721	6.61048	1.63689	0	0	no match	0	0
A_32_P157402	6.05896	1.63668	SLC25A13	ENSG00000004864	perfect transcript match, one gene	0	ENST00000265631, ENST00000416240
A_23_P153502	6.80896	1.63666	AKT1S1	ENSG00000204673	perfect transcript match, one gene	0	ENST00000391833, ENST00000344175, ENST00000391832, ENST00000391835, ENST00000391831, ENST00000391834
A_23_P217866	10.0284	1.63607	IFI16	ENSG00000163565	perfect transcript match, one gene	0	ENST00000359709, ENST00000368131, ENST00000368132, ENST00000493884, ENST00000483916, ENST00000448393, ENST00000430894, ENST00000340979, ENST00000295809, ENST00000392247
A_23_P128728	6.8626	1.6359	ARG2	ENSG00000081181	perfect transcript match, one gene	0	ENST00000261783
A_23_P215406	11.3028	1.63551	RAC1	ENSG00000136238	perfect transcript match, one gene	0	ENST00000348035, ENST00000415346
A_23_P169470	9.67302	1.63531	CDK9	ENSG00000136807	perfect transcript match, one gene	0	ENST00000373264, ENST00000373265
A_24_P942163	6.1992	1.63519	FAM63A	ENSG00000143409	perfect transcript match, one gene	0	ENST00000493834
A_23_P401098	6.3299	1.63504	TTC39C	ENSG00000168234	perfect transcript match, one gene	0	ENST00000317571, ENST00000304621
A_24_P418086	7.51493	1.63493	RBM34, ARID4B	ENSG00000188739, ENSG00000054267	mismatch genomic match(1), in overlapping genes	0	ENST00000408888, ENST00000474086, ENST00000476261, ENST00000366606, ENST00000400947, ENST00000474953
A_24_P86755	10.5679	1.63454	C9orf9	ENSG00000165698	perfect transcript match, one gene	ENST00000350499	ENST00000372136, ENST00000356311
A_23_P71117	6.80316	1.63439	SLC25A40	ENSG00000075303	perfect transcript match, one gene	0	ENST00000341119, ENST00000446236, ENST00000496348
A_23_P37910	7.02705	1.63426	MAPK3	ENSG00000102882	perfect transcript match, one gene	0	ENST00000263025, ENST00000466521, ENST00000484663, ENST00000461737, ENST00000395200, ENST00000473431, ENST00000395202, ENST00000478356, ENST00000395199, ENST00000495629, ENST00000322266, ENST00000403394
A_24_P384196	7.06519	1.63392	AP000357.5	ENSG00000224806	perfect transcript match, one gene	ENST00000446896, ENST00000295087, ENST00000452215, ENST00000428992	ENST00000430731, ENST00000457759
A_23_P215778	6.33794	1.63291	DUS4L	ENSG00000105865	perfect transcript match, one gene	0	ENST00000422290, ENST00000265720, ENST00000431839, ENST00000443233, ENST00000436411, ENST00000485825, ENST00000406564, ENST00000402620
A_24_P55437	7.69399	1.63167	TES	ENSG00000135269	perfect transcript match, one gene	0	ENST00000358204, ENST00000492891, ENST00000393481, ENST00000496912, ENST00000257721
A_23_P39814	8.66847	1.63162	CIR1	ENSG00000138433	perfect transcript match, one gene	0	ENST00000414336, ENST00000342016, ENST00000362053, ENST00000425101
A_23_P159125	9.95105	1.63082	SLC16A5	ENSG00000170190	perfect transcript match, one gene	0	ENST00000450736, ENST00000329783
A_24_P13804	6.33836	1.6306	CENPT	ENSG00000102901	perfect transcript match, one gene	0	ENST00000219172, ENST00000440851, ENST00000436104
A_23_P56553	7.85414	1.63026	METTL8	ENSG00000123600	perfect transcript match, one gene	0	ENST00000447486, ENST00000375258, ENST00000483284, ENST00000463392, ENST00000438609, ENST00000392604, ENST00000477130, ENST00000392601
A_32_P34444	6.97604	1.62982	FHOD3	ENSG00000134775	perfect transcript match, one gene	0	ENST00000445677, ENST00000359247, ENST00000257209, ENST00000432437
A_24_P127021	9.15332	1.62933	AF186191.1	ENSG00000225259	perfect transcript match, one gene	ENST00000391478, ENST00000495613, ENST00000456632, ENST00000216218, ENST00000455824, ENST00000413424, ENST00000411695, ENST00000393026, ENST00000508958, ENST00000417082, ENST00000460666, ENST00000447996, ENST00000401032	ENST00000439405
A_23_P501961	6.27714	1.62843	L3MBTL	ENSG00000185513	perfect transcript match, one gene	0	ENST00000373135, ENST00000373134, ENST00000373133, ENST00000494117, ENST00000427442, ENST00000418998, ENST00000444063
A_23_P256279	7.30853	1.62838	C6orf57	ENSG00000154079	perfect transcript match, one gene	0	ENST00000370474
A_23_P252145	6.89535	1.62807	C1GALT1	ENSG00000106392	perfect transcript match, one gene	0	ENST00000223122, ENST00000436587
A_23_P257895	7.54684	1.62779	MAPK1	ENSG00000100030	perfect transcript match, one gene	0	ENST00000215832, ENST00000491588, ENST00000398822, ENST00000415911
A_23_P52058	6.41084	1.62757	TARBP1	ENSG00000059588	perfect transcript match, one gene	0	ENST00000040877, ENST00000483404, ENST00000462259, ENST00000496673, ENST00000471918
A_23_P434900	11.5043	1.62737	HN1L	ENSG00000206053	perfect transcript match, one gene	0	ENST00000248098, ENST00000382711
A_32_P32391	6.70677	1.62705	0	0	perfect, multiple genomic	ENST00000503910, ENST00000332590, ENST00000508367, ENST00000502808, ENST00000479200, ENST00000418098, ENST00000304981, ENST00000505191	ENST00000435600, ENST00000419933, ENST00000421076, ENST00000400428, ENST00000400303, ENST00000400311, ENST00000437705, ENST00000426212, ENST00000445529, ENST00000514144, ENST00000442908, ENST00000463158, ENST00000503990
A_23_P502488	7.94261	1.62666	ATG4C	ENSG00000125703	perfect transcript match, one gene	0	ENST00000317868, ENST00000371120, ENST00000414558
A_23_P212792	7.877	1.62645	CEP135	ENSG00000174799	perfect transcript match, one gene	0	ENST00000506202
A_32_P12232	6.36569	1.62586	0	0	perfect genomic match, no gene	0	0
A_23_P257131	8.66608	1.62512	PEX13	ENSG00000162928	perfect transcript match, one gene	0	ENST00000295030
A_23_P147199	7.86729	1.62493	ZNF271	ENSG00000118267	perfect transcript match, one gene	0	ENST00000465539, ENST00000399070
A_24_P162929	7.88225	1.6249	FAM119A	ENSG00000144401	perfect transcript match, one gene	0	ENST00000432416, ENST00000458426, ENST00000425132, ENST00000461419, ENST00000448007, ENST00000272839, ENST00000406927, ENST00000426075, ENST00000442521, ENST00000471128, ENST00000411432
A_23_P214330	8.95879	1.62482	SERPINB1	ENSG00000021355	perfect transcript match, one gene	0	ENST00000380739, ENST00000468511
A_23_P86731	8.08864	1.62464	ZNF239	ENSG00000196793	perfect transcript match, one gene	0	ENST00000306006, ENST00000374446, ENST00000339962, ENST00000426961
A_24_P163009	10.5168	1.62455	0	0	perfect, multiple genomic	0	ENST00000436665, ENST00000336905, ENST00000448359
A_24_P302802	8.37721	1.62445	PCCB	ENSG00000114054	perfect transcript match, one gene	0	ENST00000251654, ENST00000490504, ENST00000483687, ENST00000468777, ENST00000462637, ENST00000466072, ENST00000484181, ENST00000482086, ENST00000471595, ENST00000469217, ENST00000474833, ENST00000475214, ENST00000473073
A_24_P151464	12.6869	1.62389	SOD1	ENSG00000142168	perfect transcript match, one gene	0	ENST00000270142, ENST00000389995, ENST00000470944
A_23_P25019	8.93568	1.62387	PRIM1	ENSG00000198056	perfect transcript match, one gene	ENST00000439523, ENST00000400934	ENST00000338193
A_23_P144071	7.47372	1.62374	COL7A1	ENSG00000114270	perfect transcript match, one gene	0	ENST00000328333, ENST00000487017, ENST00000466591, ENST00000454817
A_23_P164387	11.0214	1.62361	SMARCE1	ENSG00000073584	perfect transcript match, one gene	0	ENST00000348513
A_23_P87082	7.69635	1.6233	ROBO3	ENSG00000154134	perfect transcript match, one gene	0	ENST00000397801
A_24_P327050	10.1534	1.62313	TRAPPC2L	ENSG00000167515	perfect transcript match, one gene	ENST00000412817	ENST00000301021, ENST00000452287, ENST00000427604
A_23_P15394	6.89138	1.623	CD68	ENSG00000129226	perfect transcript match, one gene	0	ENST00000250092, ENST00000380498
A_23_P400465	12.9441	1.62246	GTF3C6	ENSG00000155115	perfect transcript match, one gene	0	ENST00000329970, ENST00000480191
A_24_P388810	8.76507	1.62233	SRP19	ENSG00000153037	perfect transcript match, one gene	0	ENST00000505459, ENST00000282999, ENST00000515463, ENST00000506987, ENST00000504696
A_23_P21346	6.51979	1.6221	PCGF3	ENSG00000185619	perfect transcript match, one gene	0	ENST00000362003, ENST00000470161, ENST00000430644, ENST00000440452, ENST00000505655
A_23_P345942	10.5388	1.62141	NDUFAF2	ENSG00000164182	perfect transcript match, one gene	ENST00000511107	ENST00000296597
A_23_P158885	7.88764	1.6213	ZNF90	ENSG00000213988	perfect genomic match(1), in one gene	0	0
A_24_P872359	6.15968	1.62085	AP000357.4	ENSG00000224334	perfect transcript match, one gene	0	ENST00000409926
A_32_P15466	6.64356	1.62047	RP11-554I8.2	ENSG00000223784	perfect transcript match, one gene	0	ENST00000417112
A_24_P705136	6.02317	1.62044	AC099654.2	ENSG00000241510	perfect genomic match, genes within 2kb	ENST00000428146	0
A_32_P42236	8.26562	1.62044	GOLGA9P	ENSG00000153666	perfect transcript match, one gene	0	ENST00000450802
A_24_P118391	8.66681	1.62024	AP002884.1	ENSG00000213234	perfect transcript match, one gene	0	ENST00000393026
A_24_P186216	8.16954	1.61993	PDS5A	ENSG00000121892	perfect transcript match, one gene	0	ENST00000503396
A_32_P124833	7.57401	1.61992	0	0	no match	0	0
A_23_P347040	6.24989	1.61912	DTX3L	ENSG00000163840	perfect transcript match, one gene	0	ENST00000296161, ENST00000383661
A_32_P133916	7.51114	1.61892	0	0	perfect genomic match, no gene	0	0
A_24_P48898	10.4148	1.61879	APOL2	ENSG00000128335	perfect transcript match, one gene	0	ENST00000358502, ENST00000249066, ENST00000451256
A_23_P422794	10.6923	1.61859	NSMCE2	ENSG00000156831	perfect transcript match, one gene	0	ENST00000287437
A_23_P81690	13.513	1.61838	COX7A2	ENSG00000112695	perfect transcript match, one gene	0	ENST00000370081, ENST00000370089, ENST00000459637, ENST00000509698, ENST00000460985, ENST00000472311, ENST00000393013, ENST00000230459
A_23_P13338	6.16629	1.61833	INTS5	ENSG00000185085	perfect transcript match, one gene	0	ENST00000330574
A_23_P150069	6.73864	1.61828	ANKRD16	ENSG00000134461	perfect transcript match, one gene	0	ENST00000380094, ENST00000463862, ENST00000380092, ENST00000191063, ENST00000492368
A_24_P111106	8.81053	1.61796	FGF1	ENSG00000113578	perfect transcript match, one gene	0	ENST00000359370, ENST00000378046, ENST00000337706, ENST00000360966, ENST00000489937, ENST00000407758, ENST00000494344, ENST00000441680, ENST00000419524, ENST00000494579, ENST00000403113
A_23_P88865	11.8587	1.61783	CMTM3	ENSG00000140931	perfect transcript match, one gene	0	ENST00000424011, ENST00000460097, ENST00000360086, ENST00000361909, ENST00000394108
A_23_P365874	7.48638	1.61773	PBRM1	ENSG00000163939	perfect transcript match, one gene	0	ENST00000356770, ENST00000394830, ENST00000296302, ENST00000337303, ENST00000412587, ENST00000409057, ENST00000410007, ENST00000296303
A_24_P270728	10.8731	1.6174	NUPR1	ENSG00000176046	perfect transcript match, one gene	0	ENST00000324873, ENST00000395641
A_24_P15114	6.561	1.61725	USP37	ENSG00000135913	perfect transcript match, one gene	0	ENST00000258399, ENST00000454775, ENST00000415516
A_32_P54137	13.8164	1.61723	RP11-169K16.7	ENSG00000233954	perfect transcript match, one gene	ENST00000311672, ENST00000489056, ENST00000496387, ENST00000460947, ENST00000415651	ENST00000483273
A_23_P211015	7.58072	1.61717	C21orf91	ENSG00000154642	perfect transcript match, one gene	0	ENST00000284881
A_23_P321511	7.98043	1.61669	MARCH3	ENSG00000173926	perfect transcript match, one gene	0	ENST00000308660, ENST00000506088
A_23_P4041	8.88632	1.61655	PCTP	ENSG00000141179	perfect transcript match, one gene	0	ENST00000268896, ENST00000325214, ENST00000417982
A_23_P117540	7.28283	1.6161	STYX	ENSG00000198252	perfect transcript match, one gene	0	ENST00000354586, ENST00000442123
A_23_P433071	9.99622	1.61603	CNTD1, BECN1	ENSG00000176563, ENSG00000126581	perfect genomic match(1), in overlapping genes	0	ENST00000315066, ENST00000361523, ENST00000438274
A_23_P40240	6.92579	1.61549	CTSZ	ENSG00000101160	perfect transcript match, one gene	0	ENST00000217131
A_23_P15906	9.33545	1.61536	ENOSF1	ENSG00000132199	perfect transcript match, one gene	ENST00000383578	ENST00000251101, ENST00000340116, ENST00000319815
A_23_P138099	7.95298	1.61528	ABL2	ENSG00000143322	perfect transcript match, one gene	0	ENST00000502732, ENST00000344730, ENST00000512653, ENST00000408940, ENST00000435440, ENST00000455315
A_23_P367405	10.266	1.61436	PCBD1	ENSG00000166228	perfect transcript match, one gene	0	ENST00000299299
A_23_P341223	11.5751	1.61384	KLHL21	ENSG00000162413	perfect transcript match, one gene	0	ENST00000377658, ENST00000377663
A_24_P397150	9.07969	1.61372	GAK	ENSG00000178950	perfect transcript match, one gene	0	ENST00000502799, ENST00000504668, ENST00000511163, ENST00000509566, ENST00000515868, ENST00000511345, ENST00000314167, ENST00000511980, ENST00000398567
A_23_P205101	7.92708	1.61327	C13orf23	ENSG00000120685	perfect transcript match, one gene	0	ENST00000484434, ENST00000352251, ENST00000468017, ENST00000350125, ENST00000379609
A_23_P206310	9.5416	1.61308	KIAA0513	ENSG00000135709	perfect transcript match, one gene	0	ENST00000258180
A_23_P134650	11.7573	1.61284	PTCD1	ENSG00000106246	perfect transcript match, one gene	0	ENST00000292478, ENST00000422429, ENST00000438524
A_32_P44512	10.9108	1.61248	0	0	perfect, multiple genomic	ENST00000391478, ENST00000216218	0
A_24_P935252	6.19552	1.61219	FXR1	ENSG00000114416	perfect transcript match, one gene	0	ENST00000475315, ENST00000472339, ENST00000445400
A_23_P85164	7.82287	1.61174	DNASE1L1, RPL10	ENSG00000013563, ENSG00000147403	perfect genomic match(1), in overlapping genes	0	ENST00000344746, ENST00000424325, ENST00000014935, ENST00000369808, ENST00000369807, ENST00000309585, ENST00000369809, ENST00000393638
A_23_P201636	8.18366	1.61088	LAMC2	ENSG00000058085	perfect transcript match, one gene	0	ENST00000264144
A_23_P75921	7.2448	1.61079	TRAF6	ENSG00000175104	perfect transcript match, one gene	0	ENST00000313105, ENST00000348124
A_32_P22338	6.54091	1.61056	0	0	perfect, multiple genomic	ENST00000456628	ENST00000426265, ENST00000307296, ENST00000465122, ENST00000462070, ENST00000495235, ENST00000457054
A_24_P410809	6.05869	1.61029	USP34	ENSG00000115464	perfect transcript match, one gene	0	ENST00000398571, ENST00000411912, ENST00000463046, ENST00000453734, ENST00000434085, ENST00000263989, ENST00000398569
A_23_P58137	6.84877	1.61006	ARL9	ENSG00000196503	perfect genomic match, genes within 2kb	0	0
A_23_P72180	6.00085	1.61	0	0	no match	0	0
A_23_P40936	6.59396	1.60868	NR2C2	ENSG00000177463	perfect transcript match, one gene	0	ENST00000425241, ENST00000323373, ENST00000475707, ENST00000478572, ENST00000383792, ENST00000396874
A_24_P212990	6.40091	1.60853	0	0	mismatch no genomic match, transcript match, multiple unrelated trancripts	ENST00000423677	ENST00000438624, ENST00000416419, ENST00000432844, ENST00000494075, ENST00000418150, ENST00000446178
A_24_P371303	8.41072	1.60846	C3orf63	ENSG00000163946	perfect transcript match, one gene	0	ENST00000459993, ENST00000431842, ENST00000493960, ENST00000355628, ENST00000447900, ENST00000296313, ENST00000432540
A_23_P309850	10.066	1.60837	RPUSD2	ENSG00000166133	perfect transcript match, one gene	0	ENST00000315616, ENST00000417769
A_23_P45059	8.50384	1.60814	DOCK1	ENSG00000150760	perfect transcript match, one gene	0	ENST00000280333, ENST00000398025
A_23_P59202	8.92935	1.60774	TAF11	ENSG00000064995	perfect transcript match, one gene	0	ENST00000361288, ENST00000420584
A_23_P37265	7.75661	1.60754	MUDENG	ENSG00000053770	perfect transcript match, one gene	0	ENST00000261558, ENST00000431972
A_23_P252740	7.77452	1.60727	DSCC1	ENSG00000136982	mismatch transcript match, one gene	ENST00000313655	0
A_23_P40315	6.76691	1.60709	C20orf12	ENSG00000089091	perfect transcript match, one gene	0	ENST00000377630, ENST00000476058, ENST00000487128, ENST00000358866, ENST00000329494, ENST00000262547, ENST00000377637, ENST00000414623, ENST00000357236
A_32_P10894	6.0401	1.60693	AC090517.2	ENSG00000248500	perfect transcript match, one gene	0	ENST00000508706, ENST00000504158
A_23_P126939	6.71818	1.60644	RAB7L1	ENSG00000117280	perfect transcript match, one gene	0	ENST00000367139, ENST00000235932, ENST00000468887, ENST00000414729, ENST00000446390, ENST00000367140, ENST00000437324
A_23_P431388	13.0253	1.60628	SPOCD1	ENSG00000134668	perfect transcript match, one gene	0	ENST00000257100, ENST00000452755, ENST00000473361, ENST00000360482, ENST00000294514, ENST00000373648
A_24_P196117	9.47753	1.60608	GTF2H5	ENSG00000185068	perfect transcript match, one gene	0	ENST00000438073, ENST00000367100, ENST00000392181
A_23_P344400	7.20695	1.60599	AHRR	ENSG00000063438	perfect transcript match, one gene	0	ENST00000316418, ENST00000506456, ENST00000507048
A_23_P366366	12.2483	1.60532	SCRN1	ENSG00000136193	perfect transcript match, one gene	0	ENST00000242059, ENST00000416113, ENST00000426154, ENST00000425819, ENST00000431131
A_23_P134477	10.2836	1.60507	C7orf50	ENSG00000146540	perfect transcript match, one gene	0	ENST00000357429, ENST00000397098, ENST00000412051, ENST00000397100, ENST00000425726
A_23_P45488	6.45284	1.60454	FAM3A	ENSG00000071889	perfect transcript match, one gene	0	ENST00000359889, ENST00000322269, ENST00000369643, ENST00000447601, ENST00000469041, ENST00000419205, ENST00000369641, ENST00000393572, ENST00000475657, ENST00000434658
A_32_P162250	7.85208	1.60433	ARHGAP18	ENSG00000146376	perfect transcript match, one gene	0	ENST00000368149, ENST00000275189
A_23_P206454	7.1601	1.60413	AC092143.2, CENPBD1	ENSG00000244924, ENSG00000177946	perfect genomic match(1), in overlapping genes	0	ENST00000314994, ENST00000501612
A_23_P170857	6.90521	1.6041	IL1RAP	ENSG00000196083	perfect transcript match, one gene	0	ENST00000072516, ENST00000447382, ENST00000413869, ENST00000342550, ENST00000412504
A_23_P20316	7.1382	1.60391	CA3	ENSG00000164879	perfect transcript match, one gene	0	ENST00000426378, ENST00000285381
A_23_P57306	10.8442	1.60365	CHAF1B	ENSG00000159259	perfect transcript match, one gene	0	ENST00000314103
A_23_P115636	6.05798	1.60318	TRDMT1	ENSG00000107614	perfect transcript match, one gene	0	ENST00000354631, ENST00000377799, ENST00000412821, ENST00000495022, ENST00000452380, ENST00000488990, ENST00000351358, ENST00000457442, ENST00000377766, ENST00000358282
A_23_P301360	7.1208	1.60313	ZNF572	ENSG00000180938	perfect transcript match, one gene	0	ENST00000319286
A_24_P53080	10.9922	1.60265	ETFA	ENSG00000140374	perfect transcript match, one gene	0	ENST00000433983, ENST00000267950
A_23_P109934	6.12866	1.60249	HEMK1	ENSG00000114735	perfect transcript match, one gene	0	ENST00000232854
A_23_P118815	14.0184	1.6023	BIRC5	ENSG00000089685	perfect transcript match, one gene	0	ENST00000374948, ENST00000301633, ENST00000350051
A_32_P212058	6.67696	1.60214	C3orf34	ENSG00000174007	perfect transcript match, one gene	0	ENST00000409690, ENST00000399942, ENST00000311566
A_24_P336848	6.38367	1.60188	ACYP2, AC008280.5	ENSG00000170634, ENSG00000239235	perfect genomic match(1), in overlapping genes	0	ENST00000406041, ENST00000303536, ENST00000394666, ENST00000494922, ENST00000458030
A_24_P935652	8.3481	1.60139	NUB1	ENSG00000013374	mismatch transcript match, one gene	ENST00000468404, ENST00000470316	0
A_23_P396541	6.91656	1.60107	TADA2B	ENSG00000173011	perfect transcript match, one gene	0	ENST00000310074, ENST00000515646, ENST00000448216
A_32_P119165	7.73247	1.60082	TMEFF1, RP11-61P7.3	ENSG00000241697, ENSG00000251349	perfect genomic match(1), in overlapping genes	0	0
A_23_P32029	6.52509	1.60068	SLC35D2	ENSG00000130958	perfect transcript match, one gene	0	ENST00000253270, ENST00000375259
A_23_P52639	13.4896	1.59964	COX8A	ENSG00000176340	perfect transcript match, one gene	0	ENST00000314133
A_24_P313445	7.54549	1.59933	FLYWCH1	ENSG00000059122	perfect transcript match, one gene	0	ENST00000399667, ENST00000253928, ENST00000416288, ENST00000445831, ENST00000344592
A_23_P218637	9.85421	1.59907	0	0	perfect, multiple genomic	ENST00000309863, ENST00000482325, ENST00000480863, ENST00000393318, ENST00000409325	ENST00000475391, ENST00000439322, ENST00000016946, ENST00000475037, ENST00000477523, ENST00000463822, ENST00000329516, ENST00000464730, ENST00000302558
A_23_P208469	11.5206	1.59906	LONP1	ENSG00000196365	perfect transcript match, one gene	0	ENST00000360614, ENST00000358403
A_23_P500799	8.1033	1.59896	CASP6	ENSG00000138794	perfect transcript match, one gene	0	ENST00000352981, ENST00000265164, ENST00000507550, ENST00000505117, ENST00000510324
A_23_P147106	12.0997	1.59856	C9orf167	ENSG00000198113	perfect transcript match, one gene	0	ENST00000357503
A_23_P60339	6.04392	1.59853	C9orf64	ENSG00000165118	perfect transcript match, one gene	0	ENST00000376344, ENST00000314700
A_24_P28977	8.2679	1.59843	TRPC1	ENSG00000144935	perfect transcript match, one gene	0	ENST00000273482
A_23_P347131	6.92667	1.59814	0	0	no match	0	0
A_23_P99604	8.04932	1.59813	G2E3	ENSG00000092140	perfect transcript match, one gene	ENST00000468439	ENST00000206595, ENST00000438909
A_23_P110031	6.50406	1.59795	ZNF589	ENSG00000164048	perfect transcript match, one gene	0	ENST00000354698, ENST00000448461, ENST00000457782
A_23_P154566	7.17803	1.59718	C20orf100	ENSG00000124191	perfect transcript match, one gene	0	ENST00000372999, ENST00000358131, ENST00000413823, ENST00000341197, ENST00000348077, ENST00000423191, ENST00000421416, ENST00000435864, ENST00000372992
A_23_P154466	9.33295	1.59712	AGBL5	ENSG00000084693	perfect transcript match, one gene	0	ENST00000487078, ENST00000323064, ENST00000360131, ENST00000441931
A_23_P202199	9.79088	1.5971	SLK	ENSG00000065613	perfect transcript match, one gene	0	ENST00000335753, ENST00000369755
A_23_P118815	14.1207	1.59702	BIRC5	ENSG00000089685	perfect transcript match, one gene	0	ENST00000374948, ENST00000301633, ENST00000350051
A_24_P108005	8.97839	1.59701	MAP1LC3B	ENSG00000140941	perfect transcript match, one gene	0	ENST00000268607
A_23_P155417	6.00172	1.59607	ABHD14B	ENSG00000114779	perfect transcript match, one gene	0	ENST00000483233, ENST00000487005, ENST00000395008, ENST00000361143, ENST00000439982, ENST00000315877
A_23_P171296	11.3674	1.59603	MPP1	ENSG00000130830	perfect transcript match, one gene	0	ENST00000369534, ENST00000491955, ENST00000413259
A_23_P147822	8.22212	1.59564	EPS8L2	ENSG00000177106	perfect transcript match, one gene	0	ENST00000318562
A_32_P32207	12.0414	1.59562	C10orf104	ENSG00000166295	perfect transcript match, one gene	0	ENST00000478193, ENST00000299381, ENST00000470481, ENST00000496924
A_23_P40821	6.87039	1.59543	HPS3	ENSG00000163755	mismatch transcript match, one gene	ENST00000296051, ENST00000460822	0
A_23_P205686	7.62441	1.59492	PSEN1	ENSG00000080815	perfect transcript match, one gene	0	ENST00000324501, ENST00000357710, ENST00000394164, ENST00000406768, ENST00000261970, ENST00000344094
A_32_P198731	6.15792	1.59492	NEURL1B	ENSG00000214357	perfect transcript match, one gene	0	ENST00000369800
A_24_P281730	6.04508	1.59475	RP1-136J15.5	ENSG00000233874	perfect genomic match, genes within 2kb	ENST00000471841, ENST00000357390, ENST00000263969, ENST00000474903, ENST00000280653	0
A_23_P81805	7.1973	1.5947	VEGFA	ENSG00000112715	perfect transcript match, one gene	0	ENST00000372067, ENST00000372064, ENST00000425836, ENST00000230480, ENST00000480614, ENST00000497139, ENST00000417285, ENST00000324450, ENST00000426830, ENST00000372077
A_23_P138139	6.73389	1.5946	DAB1, OMA1	ENSG00000173406, ENSG00000162600	perfect genomic match(1), in overlapping genes	0	ENST00000485760, ENST00000467509, ENST00000460671, ENST00000421528, ENST00000371226, ENST00000358603
A_23_P75540	10.5161	1.59414	RPUSD4	ENSG00000165526	perfect transcript match, one gene	0	ENST00000298317
A_23_P20814	8.16869	1.59399	DDX58	ENSG00000107201	perfect transcript match, one gene	0	ENST00000379883, ENST00000379868, ENST00000379882
A_23_P379142	8.25291	1.59399	ZNF626	ENSG00000188171	perfect transcript match, one gene	ENST00000443905, ENST00000355095, ENST00000355650, ENST00000427325, ENST00000343769, ENST00000335117, ENST00000344519, ENST00000328178, ENST00000300540, ENST00000392288, ENST00000358491, ENST00000354959, ENST00000397148, ENST00000397123, ENST00000435820, ENST00000397121, ENST00000340708, ENST00000456783, ENST00000397104, ENST00000418100, ENST00000300619, ENST00000397082, ENST00000402377, ENST0000…	ENST00000392298, ENST00000453075, ENST00000291750
A_32_P43465	7.92526	1.59387	ZNF182	ENSG00000147118	perfect transcript match, one gene	0	ENST00000376943, ENST00000396965, ENST00000305127
A_23_P155147	6.70562	1.59346	ZBED4	ENSG00000100426	perfect transcript match, one gene	0	ENST00000216268
A_32_P96036	8.13904	1.59335	RAB25	ENSG00000132698	perfect genomic match, genes within 2kb	0	0
A_23_P115608	6.86959	1.59321	ARHGAP21	ENSG00000107863	perfect transcript match, one gene	0	ENST00000396432, ENST00000486374, ENST00000320481
A_23_P370625	8.43369	1.59318	SEPN1	ENSG00000162430	perfect transcript match, one gene	0	ENST00000361547, ENST00000374315, ENST00000354177
A_23_P204958	7.52003	1.59215	LATS2	ENSG00000150457	perfect transcript match, one gene	0	ENST00000382592
A_23_P324278	6.32166	1.59209	ALAD	ENSG00000148218	perfect transcript match, one gene	0	ENST00000409155, ENST00000482847, ENST00000277315
A_23_P330727	6.32381	1.59208	PDDC1	ENSG00000177225	perfect transcript match, one gene	0	ENST00000465313, ENST00000479959, ENST00000319863, ENST00000397472, ENST00000354286, ENST00000442059
A_23_P73992	8.09734	1.59207	USP24	ENSG00000162402	perfect transcript match, one gene	0	ENST00000294383, ENST00000407756
A_24_P106297	6.0102	1.59206	0	0	mismatch no genomic match, transcript match, multiple unrelated trancripts	0	ENST00000335606, ENST00000382072, ENST00000382085, ENST00000502637, ENST00000382079, ENST00000441713
A_23_P128246	6.73494	1.59188	FICD	ENSG00000198855	perfect transcript match, one gene	0	ENST00000361549
A_23_P125624	11.9073	1.59174	ACOT9	ENSG00000123130	perfect transcript match, one gene	0	ENST00000379303, ENST00000336430, ENST00000379297, ENST00000379295, ENST00000494361
A_23_P73150	6.36276	1.5917	TTC25	ENSG00000204815	perfect transcript match, one gene	0	ENST00000377543, ENST00000377540
A_23_P32135	7.15076	1.59107	C9orf9	ENSG00000165698	perfect transcript match, one gene	0	ENST00000372136, ENST00000356311, ENST00000350499
A_23_P213551	11.1541	1.59068	CSNK1A1, CTB-89H12.4	ENSG00000113712, ENSG00000230551	perfect genomic match(1), in overlapping genes	0	ENST00000261798, ENST00000504676, ENST00000515435, ENST00000377843, ENST00000499521, ENST00000412431
A_23_P1638	7.16172	1.59031	RBM4B	ENSG00000173914	perfect transcript match, one gene	0	ENST00000310046
A_23_P65830	8.12468	1.59015	HDDC3	ENSG00000184508	perfect transcript match, one gene	0	ENST00000394272, ENST00000330334, ENST00000494993
A_24_P222835	7.5542	1.5893	S100PBP	ENSG00000116497	perfect transcript match, one gene	0	ENST00000373476, ENST00000373475, ENST00000356689, ENST00000439419, ENST00000398243
A_24_P151464	12.6811	1.58912	SOD1	ENSG00000142168	perfect transcript match, one gene	0	ENST00000270142, ENST00000389995, ENST00000470944
A_24_P324986	7.11304	1.58887	ERCC8	ENSG00000049167	perfect transcript match, one gene	ENST00000381118, ENST00000265038, ENST00000462279, ENST00000495985, ENST00000439176, ENST00000426742	ENST00000497892
A_24_P252497	11.3238	1.58831	TRIB1	ENSG00000173334	perfect transcript match, one gene	0	ENST00000311922
A_32_P835626	9.99719	1.58829	CHMP4B	ENSG00000101421	perfect transcript match, one gene	0	ENST00000217402
A_23_P216869	6.3222	1.58778	ZNF189	ENSG00000136870	perfect transcript match, one gene	0	ENST00000374861, ENST00000339664, ENST00000259395
A_23_P154235	8.58883	1.58755	NMI	ENSG00000123609	perfect transcript match, one gene	0	ENST00000243346
A_23_P393080	8.02718	1.587	CALML3	ENSG00000178363	perfect transcript match, one gene	0	ENST00000315238
A_23_P76799	7.57105	1.58697	BAZ1A	ENSG00000198604	perfect transcript match, one gene	0	ENST00000382422, ENST00000358716, ENST00000360310
A_23_P46852	8.89926	1.58694	OBFC1	ENSG00000107960	mismatch transcript match, one gene	ENST00000224950, ENST00000369764, ENST00000466828, ENST00000472951	0
A_24_P377225	6.52725	1.58691	USP46	ENSG00000109189	perfect transcript match, one gene	0	ENST00000441222, ENST00000451218, ENST00000226440
A_23_P148484	7.80605	1.5869	RLIM	ENSG00000131263	perfect transcript match, one gene	0	ENST00000332687, ENST00000349225, ENST00000337896
A_32_P44453	7.53553	1.58673	INPP1	ENSG00000151689	perfect transcript match, one gene	0	ENST00000322522, ENST00000431594, ENST00000444194, ENST00000423767, ENST00000392329
A_23_P147805	8.45085	1.58642	UPP1	ENSG00000183696	perfect transcript match, one gene	0	ENST00000457596, ENST00000395560, ENST00000417464
A_24_P205364	6.8696	1.58636	SHMT1	ENSG00000176974	perfect transcript match, one gene	ENST00000419974	ENST00000316694, ENST00000395684, ENST00000354098, ENST00000395685
A_23_P107653	12.072	1.58609	ETFB	ENSG00000105379	perfect transcript match, one gene	0	ENST00000309244, ENST00000354232
A_23_P52219	7.18344	1.5859	ERLIN1	ENSG00000107566	perfect transcript match, one gene	0	ENST00000421367, ENST00000407654, ENST00000370410
A_24_P143843	7.05511	1.58566	RP11-317F4.1	ENSG00000183432	perfect transcript match, one gene	0	ENST00000342688
A_24_P416656	12.1601	1.58547	FDX1L	ENSG00000167807	perfect transcript match, one gene	0	ENST00000452032, ENST00000393708, ENST00000492239
A_24_P120346	11.8086	1.58539	NIT2	ENSG00000114021	perfect transcript match, one gene	0	ENST00000394140, ENST00000465368
A_23_P28057	13.2213	1.58505	THOP1	ENSG00000172009	perfect transcript match, one gene	0	ENST00000307741, ENST00000395212
A_23_P134684	9.38404	1.58497	HMBOX1	ENSG00000147421	perfect transcript match, one gene	0	ENST00000397358, ENST00000287701, ENST00000444075, ENST00000454130, ENST00000355231
A_23_P58604	10.148	1.58478	SQSTM1, C5orf45	ENSG00000161011, ENSG00000161010	perfect genomic match(1), in overlapping genes	0	ENST00000389805, ENST00000292586, ENST00000376931, ENST00000376929
A_24_P58037	7.65638	1.58471	RP11-363E7.3	ENSG00000231909	perfect transcript match, one gene	0	ENST00000417653, ENST00000441072
A_32_P42075	12.0468	1.58442	0	0	perfect, multiple genomic	0	ENST00000325974, ENST00000474507, ENST00000496860, ENST00000485920, ENST00000316731, ENST00000467004
A_24_P19337	9.1158	1.58428	ASXL1	ENSG00000171456	perfect transcript match, one gene	0	ENST00000375687, ENST00000306058, ENST00000358956, ENST00000412498, ENST00000421155
A_23_P212213	8.90668	1.58425	THUMPD3	ENSG00000134077	perfect transcript match, one gene	ENST00000506556	ENST00000452837, ENST00000345094, ENST00000515662, ENST00000416603, ENST00000484006, ENST00000464045, ENST00000404270
A_23_P252748	6.41792	1.58424	ZNF195	ENSG00000005801	perfect transcript match, one gene	0	ENST00000005082, ENST00000005082, ENST00000354599, ENST00000354599, ENST00000399602, ENST00000399602, ENST00000343338, ENST00000343338, ENST00000429541, ENST00000429541
A_23_P502312	10.4761	1.58391	CD97	ENSG00000123146	perfect transcript match, one gene	0	ENST00000242786, ENST00000357355, ENST00000358600, ENST00000434474, ENST00000393059
A_24_P130792	6.77135	1.58365	NSUN4	ENSG00000117481	perfect transcript match, one gene	0	ENST00000474844, ENST00000474062, ENST00000307089, ENST00000486270, ENST00000469918, ENST00000471871, ENST00000498008, ENST00000475281
A_23_P58396	10.2949	1.58362	PDGFC	ENSG00000145431	perfect transcript match, one gene	0	ENST00000502773, ENST00000274071, ENST00000422544
A_24_P299429	6.89041	1.58347	KLHDC10, AC087071.1, AC087071.2	ENSG00000128607, ENSG00000226848, ENSG00000237785	perfect genomic match, genes within 2kb	0	0
A_23_P95594	7.08027	1.58345	NAT1	ENSG00000171428	perfect transcript match, one gene	0	ENST00000307719
A_23_P252740	7.67327	1.58337	DSCC1	ENSG00000136982	mismatch transcript match, one gene	ENST00000313655	0
A_23_P49279	9.06208	1.58316	C16orf87	ENSG00000155330	perfect transcript match, one gene	0	ENST00000285697, ENST00000394806
A_23_P163850	8.51865	1.583	CREBBP	ENSG00000005339	perfect transcript match, one gene	0	ENST00000262367, ENST00000382070, ENST00000323508
A_23_P215900	12.1892	1.58286	SCARA3	ENSG00000168077	perfect transcript match, one gene	0	ENST00000301904
A_23_P425587	7.14409	1.58278	MED11	ENSG00000161920	perfect transcript match, one gene	0	ENST00000293777
A_24_P49214	8.79176	1.58264	PRKCZ, C1orf86	ENSG00000067606, ENSG00000162585	perfect genomic match(1), in overlapping genes	0	ENST00000378567, ENST00000400921, ENST00000461106, ENST00000479263, ENST00000478770, ENST00000505322, ENST00000413195, ENST00000418531, ENST00000400920, ENST00000469733, ENST00000414253, ENST00000428120, ENST00000378558, ENST00000400919
A_23_P31489	8.14777	1.58253	URGCP	ENSG00000106608	perfect transcript match, one gene	0	ENST00000497914, ENST00000443736, ENST00000402306, ENST00000336086, ENST00000453200, ENST00000398990, ENST00000447717, ENST00000223341
A_23_P77381	7.02446	1.58193	DOK4	ENSG00000125170	perfect transcript match, one gene	0	ENST00000340099
A_24_P186346	7.8876	1.58179	0	0	perfect, multiple genomic	ENST00000427997, ENST00000341068, ENST00000485325, ENST00000452554, ENST00000427434	ENST00000426110, ENST00000454465
A_23_P395555	8.16155	1.58142	ZNF226	ENSG00000167380	perfect transcript match, one gene	0	ENST00000337433, ENST00000454662
A_23_P60579	10.4341	1.58127	MPI	ENSG00000178802	perfect transcript match, one gene	0	ENST00000352410, ENST00000323744
A_23_P428548	8.96146	1.58078	BPTF	ENSG00000171634	mismatch transcript match, one gene	ENST00000306378, ENST00000335221, ENST00000321892, ENST00000424123, ENST00000342579	0
A_23_P46378	7.77581	1.58049	PIGV	ENSG00000060642	perfect transcript match, one gene	0	ENST00000078527, ENST00000374145, ENST00000449950
A_32_P234827	8.61586	1.5802	ARMC1	ENSG00000104442	perfect transcript match, one gene	0	ENST00000276569, ENST00000458464
A_23_P163850	8.32542	1.58017	CREBBP	ENSG00000005339	perfect transcript match, one gene	0	ENST00000262367, ENST00000382070, ENST00000323508
A_23_P357995	10.0274	1.58004	ZBTB8OS	ENSG00000176261	perfect transcript match, one gene	ENST00000342688, ENST00000423890	ENST00000468695, ENST00000373506, ENST00000478041, ENST00000498691, ENST00000467652, ENST00000476493, ENST00000465588
A_23_P120953	6.41837	1.57988	SERHL2, RP1-222E13.10	ENSG00000183569, ENSG00000182841	perfect genomic match(1), in overlapping genes	0	ENST00000477564, ENST00000327678, ENST00000457428, ENST00000356720, ENST00000340239, ENST00000437469, ENST00000458605
A_23_P406438	7.85965	1.57945	SRPK2	ENSG00000135250	perfect transcript match, one gene	0	ENST00000393651, ENST00000357311, ENST00000336613, ENST00000393649, ENST00000457338
A_23_P38085	10.8354	1.57931	CARHSP1	ENSG00000153048	perfect transcript match, one gene	0	ENST00000396593, ENST00000311052
A_23_P36611	6.65881	1.57894	APAF1	ENSG00000120868	perfect transcript match, one gene	0	ENST00000359972, ENST00000357310, ENST00000339433, ENST00000333991
A_23_P339557	6.45057	1.57864	RP11-392A19.1	ENSG00000235879	perfect transcript match, only one gene with transcript within 2kb of 3prime	0	ENST00000354817, ENST00000427163
A_24_P414419	7.83931	1.57857	HADH	ENSG00000138796	perfect transcript match, one gene	0	ENST00000403312, ENST00000309522, ENST00000505878, ENST00000507260, ENST00000351726, ENST00000454409
A_23_P169409	11.9504	1.57844	C9orf23	ENSG00000164967	perfect transcript match, one gene	0	ENST00000378959, ENST00000297613
A_23_P252052	8.57711	1.57843	FILIP1L	ENSG00000168386	perfect transcript match, one gene	0	ENST00000477258, ENST00000354552, ENST00000487087, ENST00000471562, ENST00000331335, ENST00000495625, ENST00000453398, ENST00000383694, ENST00000441620
A_23_P2960	7.0125	1.57824	AKT1	ENSG00000142208	perfect transcript match, one gene	0	ENST00000402615, ENST00000407796, ENST00000349310
A_24_P652700	6.67659	1.57822	CEP152	ENSG00000103995	perfect transcript match, one gene	0	ENST00000399334, ENST00000325747, ENST00000380950
A_23_P368729	7.24599	1.57821	TFEB	ENSG00000112561	perfect transcript match, one gene	0	ENST00000230323, ENST00000406563, ENST00000358871, ENST00000343317, ENST00000373033, ENST00000403298, ENST00000420312
A_24_P156113	11.2696	1.57793	EHD2	ENSG00000024422	perfect transcript match, one gene	0	ENST00000263277
A_24_P368023	8.64711	1.57771	FAM115A	ENSG00000198420	perfect transcript match, one gene	0	ENST00000479870
A_23_P127467	8.50172	1.57769	EIF1AD	ENSG00000175376	perfect transcript match, one gene	0	ENST00000312234
A_23_P73208	7.7826	1.57764	GABPB2	ENSG00000143458	perfect transcript match, one gene	0	ENST00000368918, ENST00000368916, ENST00000467551, ENST00000368917, ENST00000446567
A_23_P170518	10.9101	1.57752	DYM	ENSG00000141627	perfect transcript match, one gene	0	ENST00000269445, ENST00000442713, ENST00000418472
A_23_P84344	7.80047	1.57748	SIGIRR	ENSG00000185187	perfect transcript match, one gene	0	ENST00000431843, ENST00000332725, ENST00000397632
A_23_P654	8.54229	1.57736	ZBTB17	ENSG00000116809	perfect transcript match, one gene	0	ENST00000375743, ENST00000440560, ENST00000462525, ENST00000375733, ENST00000444654, ENST00000375729
A_23_P61646	8.44728	1.57723	STX4	ENSG00000103496	mismatch transcript match, one gene	ENST00000493902, ENST00000394998, ENST00000313843, ENST00000487411, ENST00000496977, ENST00000460668, ENST00000454874	0
A_23_P65174	6.36607	1.57701	PHF11	ENSG00000136147	perfect transcript match, one gene	0	ENST00000378319, ENST00000426879, ENST00000465045, ENST00000488958, ENST00000495157, ENST00000488605, ENST00000486276, ENST00000445637, ENST00000357596
A_24_P110668	7.51629	1.57677	CDC42SE1	ENSG00000197622	perfect transcript match, one gene	0	ENST00000357235, ENST00000483763, ENST00000492796
A_24_P241792	7.90476	1.57664	ZNF160	ENSG00000170949	perfect transcript match, one gene	0	ENST00000429604, ENST00000270457, ENST00000418871, ENST00000391777
A_24_P301195	6.2749	1.5764	ACOT2	ENSG00000119673	perfect transcript match, one gene	ENST00000311148	ENST00000238651
A_23_P217054	8.06398	1.57586	DCAF10	ENSG00000122741	perfect transcript match, one gene	0	ENST00000377724, ENST00000483167, ENST00000478453, ENST00000242323
A_23_P145584	8.3478	1.57574	UBE2H	ENSG00000186591	perfect transcript match, one gene	0	ENST00000486424, ENST00000355621, ENST00000354414
A_23_P250404	9.43601	1.57527	RAD50	ENSG00000113522	perfect transcript match, one gene	0	ENST00000265335, ENST00000378810, ENST00000378823
A_23_P59630	8.54776	1.57514	PMS2L3	ENSG00000127957	perfect transcript match, one gene	ENST00000496391	ENST00000394921, ENST00000418756, ENST00000437568, ENST00000275580, ENST00000301956
A_32_P24382	6.36565	1.57511	KRTAP2-1	ENSG00000212724	perfect transcript match, one gene	0	ENST00000391418
A_32_P93868	14.378	1.57505	0	0	perfect, multiple genomic	ENST00000440244, ENST00000396818	ENST00000311528, ENST00000491523, ENST00000484610, ENST00000393099, ENST00000467736, ENST00000399461, ENST00000392730, ENST00000452368
A_24_P487736	6.21654	1.57505	CXorf23	ENSG00000173681	perfect transcript match, one gene	0	ENST00000379687, ENST00000472158, ENST00000379682
A_23_P51269	10.774	1.57486	BTF3L4	ENSG00000134717	perfect transcript match, one gene	0	ENST00000313334, ENST00000371599, ENST00000489308, ENST00000472944, ENST00000405560
A_24_P91272	8.68374	1.57476	SOCS6	ENSG00000170677	perfect transcript match, one gene	0	ENST00000397942, ENST00000302056
A_23_P359655	11.071	1.57453	ZNF664	ENSG00000179195	perfect transcript match, one gene	0	ENST00000337815, ENST00000392404
A_23_P126457	6.5295	1.57449	ISG20L2	ENSG00000143319	perfect transcript match, one gene	0	ENST00000313146, ENST00000472824, ENST00000368219
A_23_P348264	7.11479	1.57439	LETM2	ENSG00000165046	perfect transcript match, one gene	0	ENST00000379957, ENST00000297720
A_24_P289130	7.22526	1.57416	RP11-620E11.1	ENSG00000229226	perfect transcript match, one gene	0	ENST00000506381, ENST00000417242
A_23_P23894	7.57568	1.5741	DSTYK	ENSG00000133059	perfect transcript match, one gene	0	ENST00000367161, ENST00000367162, ENST00000367160, ENST00000419742
A_24_P787889	7.35172	1.57396	0	0	perfect, multiple genomic	0	ENST00000438669, ENST00000450925, ENST00000445836, ENST00000452055, ENST00000419950, ENST00000428752, ENST00000442222, ENST00000456303, ENST00000456153, ENST00000415764, ENST00000449424, ENST00000453397, ENST00000425458, ENST00000417708, ENST00000427147
A_32_P109328	6.58613	1.5739	KIAA0226	ENSG00000145016	perfect transcript match, one gene	0	ENST00000273582, ENST00000413360, ENST00000455374, ENST00000417842
A_32_P128391	6.02602	1.57371	RP11-422J8.1	ENSG00000233621	perfect transcript match, one gene	0	ENST00000424989
A_24_P390928	6.94873	1.57353	TRAPPC6A	ENSG00000007255	perfect transcript match, one gene	0	ENST00000006275
A_23_P42935	6.49369	1.5733	BRAF	ENSG00000157764	perfect transcript match, one gene	ENST00000445336	ENST00000496384, ENST00000288602, ENST00000479537, ENST00000497784
A_23_P43434	6.19021	1.57313	PSMD5	ENSG00000095261	perfect transcript match, one gene	0	ENST00000210313, ENST00000373904
A_23_P215406	11.6124	1.57311	RAC1	ENSG00000136238	perfect transcript match, one gene	0	ENST00000348035, ENST00000415346
A_24_P942092	10.014	1.57261	AC018755.4	ENSG00000227768	perfect genomic match(1), in one gene	0	0
A_23_P23815	7.0272	1.57259	SLC30A1	ENSG00000170385	perfect transcript match, one gene	0	ENST00000367001, ENST00000489447, ENST00000513050
A_23_P110712	9.65476	1.57234	DUSP1	ENSG00000120129	perfect transcript match, one gene	0	ENST00000239223, ENST00000457103, ENST00000434080
A_24_P64233	7.05443	1.57218	ALDH1B1	ENSG00000137124	perfect transcript match, one gene	0	ENST00000377698
A_23_P203829	6.01245	1.57204	ZNF10	ENSG00000090612	perfect transcript match, one gene	0	ENST00000248211, ENST00000426665, ENST00000402932
A_23_P105251	7.09169	1.57197	GLI1	ENSG00000111087	perfect transcript match, one gene	0	ENST00000228682
A_23_P109774	8.41231	1.57157	ZBTB11	ENSG00000066422	perfect transcript match, one gene	0	ENST00000312938
A_23_P160559	9.22882	1.57155	ECM1	ENSG00000143369	perfect transcript match, one gene	0	ENST00000470432, ENST00000369049, ENST00000369047, ENST00000346569, ENST00000425744
A_23_P92672	6.54417	1.57152	0	0	perfect, multiple genomic	0	ENST00000355237, ENST00000514370, ENST00000380766, ENST00000515515, ENST00000506737
A_23_P55682	8.15794	1.57142	ZSCAN18	ENSG00000121413	perfect transcript match, one gene	0	ENST00000433686, ENST00000240727, ENST00000402070, ENST00000421612
A_24_P397107	9.28833	1.57138	CDC25A	ENSG00000164045	perfect transcript match, one gene	0	ENST00000302506, ENST00000351231
A_23_P96599	9.18952	1.57138	TMSB15B	ENSG00000158427	perfect transcript match, one gene	0	ENST00000419165, ENST00000436583
A_23_P127279	8.46613	1.57123	FAM35A	ENSG00000122376	perfect transcript match, one gene	ENST00000301038, ENST00000497389	ENST00000358313, ENST00000342900, ENST00000298786, ENST00000298784
A_24_P220454	6.55696	1.57105	CUX1	ENSG00000160967	perfect transcript match, one gene	0	ENST00000360264, ENST00000292535
A_23_P39718	10.8957	1.57092	FEZ2	ENSG00000171055	perfect transcript match, one gene	0	ENST00000429655, ENST00000441005, ENST00000413938, ENST00000475815, ENST00000405912, ENST00000451623, ENST00000379245
A_23_P320478	6.26241	1.57041	0	0	perfect, multiple genomic	0	0
A_32_P86318	9.92013	1.57037	0	0	perfect, multiple genomic	0	ENST00000315150, ENST00000393304, ENST00000393308, ENST00000393305, ENST00000393307, ENST00000418265
A_23_P39364	13.4492	1.57026	HOMER3	ENSG00000051128	perfect transcript match, one gene	0	ENST00000433218, ENST00000355887, ENST00000221222, ENST00000392351
A_23_P60610	9.63838	1.56979	CLTB	ENSG00000175416	perfect transcript match, one gene	0	ENST00000310418, ENST00000345807, ENST00000508425, ENST00000510734, ENST00000502877
A_23_P70371	9.01551	1.56968	PHF3, AL050329.1	ENSG00000118482, ENSG00000247761	perfect genomic match(1), in overlapping genes	0	ENST00000262043, ENST00000509876, ENST00000393387, ENST00000499551
A_23_P94159	8.65286	1.5696	FBXO25	ENSG00000147364	perfect transcript match, one gene	0	ENST00000350302, ENST00000276326, ENST00000382824, ENST00000447233, ENST00000352684
A_24_P358976	6.77277	1.56917	TMEM19	ENSG00000139291	perfect transcript match, one gene	0	ENST00000266673, ENST00000422859
A_32_P199301	7.73845	1.5688	TFDP1	ENSG00000198176	perfect transcript match, one gene	ENST00000453595	ENST00000375370
A_23_P333802	7.43136	1.56853	0	0	perfect genomic match, no gene	0	0
A_23_P204395	9.89685	1.56794	AACS	ENSG00000081760	perfect transcript match, one gene	0	ENST00000316519, ENST00000261686, ENST00000316543
A_23_P213288	6.43169	1.56779	SCD5	ENSG00000145284	perfect transcript match, one gene	0	ENST00000319540
A_24_P913146	6.2715	1.56773	HOPX	ENSG00000171476	mismatch transcript match, one gene	ENST00000381260, ENST00000508121, ENST00000503864, ENST00000337881, ENST00000317745, ENST00000503639, ENST00000509435, ENST00000514890, ENST00000506661, ENST00000381257, ENST00000381255, ENST00000420433, ENST00000416413, ENST00000396260	0
A_23_P39074	11.1298	1.56729	RRAS	ENSG00000126458	perfect transcript match, one gene	0	ENST00000246792
A_24_P305570	9.68859	1.56728	RIN2	ENSG00000132669	perfect transcript match, one gene	0	ENST00000255006, ENST00000484638, ENST00000440354
A_23_P206284	6.87666	1.56701	GPR56	ENSG00000205336	mismatch transcript match, one gene	ENST00000379694, ENST00000388812, ENST00000456916, ENST00000388813, ENST00000379696	0
A_23_P33196	9.85509	1.56634	COL5A2	ENSG00000204262	perfect transcript match, one gene	0	ENST00000374866, ENST00000456617, ENST00000452536
A_23_P9192	7.11561	1.56616	ROD1	ENSG00000119314	perfect transcript match, one gene	0	ENST00000374257, ENST00000374255, ENST00000343327, ENST00000458258, ENST00000439770, ENST00000394743
A_32_P462013	7.56064	1.56593	0	0	perfect genomic match, no gene	0	0
A_32_P120726	6.77727	1.56587	AC022916.1	ENSG00000252328	perfect genomic match, genes within 2kb	0	0
A_23_P114656	11.2615	1.56566	HDAC1	ENSG00000116478	perfect transcript match, one gene	0	ENST00000373548, ENST00000476391, ENST00000373541
A_23_P92727	8.61965	1.56562	RAI14	ENSG00000039560	perfect transcript match, one gene	0	ENST00000265109, ENST00000428746, ENST00000397449, ENST00000437567
A_23_P37237	10.6647	1.56534	FNTB	ENSG00000125954	perfect transcript match, one gene	0	ENST00000359118, ENST00000447296
A_23_P106835	9.14566	1.56513	BBS2	ENSG00000125124	perfect transcript match, one gene	0	ENST00000245157
A_24_P601972	7.32368	1.56486	C2orf74, KIAA1841	ENSG00000237651, ENSG00000162929	perfect genomic match(1), in overlapping genes	0	ENST00000462959, ENST00000398622, ENST00000488469, ENST00000489686, ENST00000413524, ENST00000432605, ENST00000426997
A_24_P32520	7.15305	1.56436	RNF214	ENSG00000167257	perfect transcript match, one gene	0	ENST00000300650, ENST00000397945
A_23_P215832	11.8727	1.56427	ATP5J2	ENSG00000241468	perfect transcript match, one gene	0	ENST00000449683, ENST00000292475, ENST00000491560, ENST00000481899, ENST00000394186
A_32_P203320	7.10354	1.56424	AP001005.2	ENSG00000215585	perfect transcript match, one gene	ENST00000399799	ENST00000400614
A_23_P253921	6.40306	1.56416	ZNF167	ENSG00000196345	perfect transcript match, one gene	0	ENST00000273320
A_23_P82051	7.56097	1.5641	C21orf51	ENSG00000205670	perfect transcript match, one gene	ENST00000369586	ENST00000481710, ENST00000399292, ENST00000489469, ENST00000495363, ENST00000474455, ENST00000399295
A_23_P339582	7.2051	1.56389	CXorf38	ENSG00000185753	perfect transcript match, one gene	0	ENST00000378426, ENST00000327877, ENST00000378421, ENST00000440784
A_23_P90311	10.5418	1.56376	TICAM1	ENSG00000127666	perfect transcript match, one gene	0	ENST00000248244
A_23_P34233	8.01705	1.5637	QPRT	ENSG00000103485	perfect transcript match, one gene	0	ENST00000395384, ENST00000219771
A_23_P214281	6.08832	1.56336	PAQR8	ENSG00000170915	perfect transcript match, one gene	0	ENST00000442253, ENST00000360726, ENST00000361841
A_23_P11543	8.68615	1.5633	FUCA1	ENSG00000179163	perfect transcript match, one gene	0	ENST00000374479, ENST00000374475
A_23_P252748	6.97859	1.56257	ZNF195	ENSG00000005801	perfect transcript match, one gene	0	ENST00000005082, ENST00000005082, ENST00000354599, ENST00000354599, ENST00000399602, ENST00000399602, ENST00000343338, ENST00000343338, ENST00000429541, ENST00000429541
A_23_P258891	6.38522	1.5624	SNX16	ENSG00000104497	perfect transcript match, one gene	0	ENST00000353788, ENST00000345957, ENST00000396330
A_24_P257108	7.3625	1.56207	TANK	ENSG00000136560	perfect transcript match, one gene	0	ENST00000259075, ENST00000432002, ENST00000392749, ENST00000440506, ENST00000429217, ENST00000406287, ENST00000402568, ENST00000457887, ENST00000441987, ENST00000432692, ENST00000405852, ENST00000456358, ENST00000468831, ENST00000403609, ENST00000457476, ENST00000454334
A_23_P210658	9.31648	1.56202	SLMO2	ENSG00000101166	perfect transcript match, one gene	0	ENST00000355937, ENST00000371033, ENST00000463057
A_23_P383688	8.49077	1.56181	AARS2	ENSG00000124608	perfect transcript match, one gene	0	ENST00000244571
A_23_P160582	10.0994	1.56104	HYI	ENSG00000178922	perfect transcript match, one gene	0	ENST00000372434, ENST00000372433, ENST00000372430, ENST00000372432, ENST00000372427, ENST00000486909, ENST00000496142, ENST00000372425, ENST00000403034, ENST00000372426
A_23_P202280	8.78479	1.56097	VCL	ENSG00000035403	perfect transcript match, one gene	0	ENST00000372755, ENST00000436396, ENST00000417648, ENST00000211998
A_23_P142304	7.99531	1.56073	MKNK2	ENSG00000099875	perfect transcript match, one gene	0	ENST00000309340, ENST00000250896
A_23_P28153	6.92804	1.56037	SCLY	ENSG00000132330	perfect transcript match, one gene	0	ENST00000480357, ENST00000409736
A_23_P257694	6.42241	1.56007	GTF2IRD1	ENSG00000006704	perfect transcript match, one gene	ENST00000448315	ENST00000265755, ENST00000455841, ENST00000424337, ENST00000476977, ENST00000489094
A_23_P18135	12.8489	1.55972	MRPS25	ENSG00000131368	perfect transcript match, one gene	0	ENST00000253686, ENST00000444840
A_32_P15421	6.15732	1.55968	AC097533.1	ENSG00000237868	perfect genomic match, genes within 2kb	ENST00000326132, ENST00000471384, ENST00000266252, ENST00000419966, ENST00000436825	0
A_24_P180225	7.53464	1.55965	HTT	ENSG00000197386	perfect transcript match, one gene	0	ENST00000355072, ENST00000510626
A_23_P135878	8.10049	1.55909	SPIRE1	ENSG00000134278	perfect transcript match, one gene	0	ENST00000409402, ENST00000410092, ENST00000453447, ENST00000309836
A_23_P137630	6.39724	1.55893	HP1BP3	ENSG00000127483	perfect transcript match, one gene	0	ENST00000312239, ENST00000375004, ENST00000375003, ENST00000419948, ENST00000438032, ENST00000424732, ENST00000360142, ENST00000446553
A_23_P205686	7.62825	1.55887	PSEN1	ENSG00000080815	perfect transcript match, one gene	0	ENST00000324501, ENST00000357710, ENST00000394164, ENST00000406768, ENST00000261970, ENST00000344094
A_23_P118246	10.362	1.55863	GINS2	ENSG00000131153	perfect transcript match, one gene	0	ENST00000253462
A_23_P207896	11.4383	1.5585	AC132872.2, CSNK1D	ENSG00000245410, ENSG00000141551	perfect genomic match(1), in overlapping genes	0	ENST00000314028, ENST00000392334, ENST00000403276, ENST00000499503
A_23_P63798	10.1584	1.55849	KLF6	ENSG00000067082	perfect transcript match, one gene	0	ENST00000497571, ENST00000173785
A_23_P53567	8.99404	1.55849	CCDC53	ENSG00000120860	perfect transcript match, one gene	0	ENST00000240079
A_23_P57836	7.4964	1.55839	0	0	no match	0	0
A_23_P8754	6.13153	1.55837	AASS	ENSG00000008311	perfect transcript match, one gene	0	ENST00000460376, ENST00000393376, ENST00000473553, ENST00000417368, ENST00000431170, ENST00000358954
A_23_P123987	7.23065	1.55827	DNAJC18	ENSG00000170464	perfect transcript match, one gene	0	ENST00000302060, ENST00000510770, ENST00000508445, ENST00000514052
A_23_P399201	15.7232	1.55813	0	0	perfect, multiple genomic	0	ENST00000451311, ENST00000380636, ENST00000380635, ENST00000380633, ENST00000380638, ENST00000507623, ENST00000511061, ENST00000402089, ENST00000323496
A_24_P269779	7.15473	1.55761	CHST3	ENSG00000122863	perfect transcript match, one gene	0	ENST00000373115
A_24_P789842	12.9991	1.55757	0	0	no match	0	0
A_32_P182395	7.43944	1.55738	0	0	perfect, multiple genomic	0	0
A_24_P112747	6.32076	1.55735	TFCP2	ENSG00000135457	perfect transcript match, one gene	0	ENST00000257915
A_23_P65442	7.34313	1.55733	IRF9	ENSG00000213928	perfect transcript match, one gene	0	ENST00000396864
A_23_P19987	9.30368	1.5573	C7orf30, IGF2BP3, AC006039.1	ENSG00000156928, ENSG00000136231, ENSG00000249561	perfect genomic match(1), in overlapping genes	0	ENST00000466681, ENST00000258729, ENST00000421467, ENST00000417854, ENST00000435131
A_23_P59255	6.45978	1.55705	C6orf162	ENSG00000111850	perfect transcript match, one gene	0	ENST00000229570, ENST00000392863
A_23_P133629	10.1463	1.55642	CDC23	ENSG00000094880	perfect transcript match, one gene	0	ENST00000394886
A_23_P259874	9.80761	1.55626	SEC22A	ENSG00000121542	perfect transcript match, one gene	0	ENST00000309934
A_24_P52714	12.2588	1.5562	RNASEH2C	ENSG00000172922	perfect transcript match, one gene	ENST00000509484, ENST00000454281	ENST00000308418
A_23_P214059	10.4787	1.556	NR3C1	ENSG00000113580	perfect transcript match, one gene	0	ENST00000394464, ENST00000504572, ENST00000394466, ENST00000231509, ENST00000361001, ENST00000424646, ENST00000454007, ENST00000343796
A_24_P929754	6.9835	1.55571	MKNK2	ENSG00000099875	perfect transcript match, one gene	0	ENST00000250896
A_32_P132206	7.94857	1.55571	USP18	ENSG00000184979	perfect transcript match, one gene	0	ENST00000215794
A_23_P96041	9.86069	1.55543	AL359079.1, TMEM164	ENSG00000212738, ENSG00000157600	perfect genomic match(1), in overlapping genes	0	ENST00000372073, ENST00000288381, ENST00000372072
A_23_P145408	9.93369	1.55513	FUCA2	ENSG00000001036	perfect transcript match, one gene	0	ENST00000002165, ENST00000341946
A_23_P18590	6.48105	1.555	C4orf23	ENSG00000155275	perfect transcript match, one gene	0	ENST00000389737, ENST00000285635, ENST00000511149, ENST00000511366, ENST00000316290
A_23_P250404	8.78509	1.55498	RAD50	ENSG00000113522	perfect transcript match, one gene	0	ENST00000265335, ENST00000378810, ENST00000378823
A_23_P127367	11.208	1.55491	POLD4	ENSG00000175482	perfect transcript match, one gene	0	ENST00000312419
A_24_P376287	6.04472	1.5549	LRRC8A	ENSG00000136802	perfect transcript match, one gene	0	ENST00000372600, ENST00000372599, ENST00000492784, ENST00000259324
A_23_P338603	8.67268	1.55468	CHCHD7	ENSG00000170791	mismatch genomic match(1), in one gene	0	0
A_24_P380734	7.50534	1.55455	SDC2	ENSG00000169439	perfect transcript match, one gene	0	ENST00000302190
A_32_P38637	10.647	1.55404	KRBA1	ENSG00000133619	perfect transcript match, one gene	0	ENST00000466546, ENST00000479560, ENST00000485033, ENST00000496259, ENST00000319551
A_23_P169178	10.7055	1.55392	TESK1, CD72	ENSG00000107140, ENSG00000137101	perfect genomic match(1), in overlapping genes	0	ENST00000336395, ENST00000498522, ENST00000396757
A_23_P209944	6.30757	1.55381	RETSAT	ENSG00000042445	perfect transcript match, one gene	0	ENST00000429806, ENST00000295802, ENST00000449375, ENST00000457495, ENST00000263854
A_32_P110505	9.51057	1.55378	AC009302.2	ENSG00000233868	perfect genomic match, genes within 2kb	ENST00000266604, ENST00000446587	0
A_23_P165148	9.52371	1.55358	ILVBL	ENSG00000105135	perfect transcript match, one gene	0	ENST00000269733, ENST00000263383
A_24_P75072	9.38735	1.55346	SMUG1	ENSG00000123415	perfect transcript match, one gene	0	ENST00000509864, ENST00000514685, ENST00000506595, ENST00000505128, ENST00000337581, ENST00000508394, ENST00000513838, ENST00000243112, ENST00000401977, ENST00000514196, ENST00000504338, ENST00000507904, ENST00000503447, ENST00000504797, ENST00000506169, ENST00000503306
A_32_P187143	7.01859	1.55323	TMEM233	ENSG00000224982	perfect genomic match, genes within 2kb	0	0
A_23_P68211	9.29497	1.55312	SPR	ENSG00000116096	perfect transcript match, one gene	0	ENST00000234454
A_23_P153853	8.39823	1.55231	ECH1	ENSG00000104823	perfect transcript match, one gene	0	ENST00000221418
A_23_P256297	8.42359	1.55223	RRP1B	ENSG00000160208	perfect transcript match, one gene	0	ENST00000340648, ENST00000470886, ENST00000446602
A_24_P937405	9.56836	1.55117	AP000654.1	ENSG00000150687	perfect transcript match, one gene	0	ENST00000280258
A_23_P89902	6.54722	1.5509	RTN2	ENSG00000125744	perfect transcript match, one gene	0	ENST00000344680, ENST00000245923, ENST00000430715
A_23_P251647	6.35507	1.55076	0	0	perfect genomic match, but multiple unrelated transcripts	0	ENST00000422350, ENST00000511684, ENST00000380005, ENST00000311364, ENST00000458310, ENST00000435334
A_24_P323104	13.6693	1.5506	DIAPH1	ENSG00000131504	perfect transcript match, one gene	0	ENST00000476339, ENST00000389054, ENST00000398557, ENST00000253811, ENST00000398566, ENST00000398562
A_23_P144796	13.1811	1.55056	PDLIM4	ENSG00000131435	perfect transcript match, one gene	0	ENST00000253754, ENST00000379018
A_23_P116081	12.9162	1.55056	RNASEH2C	ENSG00000172922	perfect transcript match, one gene	0	ENST00000308418
A_23_P396062	6.50856	1.55052	RAB40C	ENSG00000197562	perfect transcript match, one gene	0	ENST00000248139
A_23_P209066	6.38585	1.55039	ZNF599	ENSG00000153896	perfect genomic match(1), in one gene	0	0
A_32_P107746	7.87406	1.55032	AL163171.1	ENSG00000213346	perfect genomic match(1), in one gene	0	0
A_23_P252962	7.70752	1.55029	ITSN1	ENSG00000205726	perfect transcript match, one gene	0	ENST00000381291, ENST00000399352, ENST00000399349
A_23_P4572	14.2067	1.55023	MYL12A	ENSG00000101608	perfect transcript match, one gene	0	ENST00000217652
A_23_P25873	8.7302	1.54993	WDHD1	ENSG00000198554	perfect transcript match, one gene	0	ENST00000360586, ENST00000359167
A_23_P354187	8.24242	1.54982	TBC1D20	ENSG00000125875	perfect transcript match, one gene	0	ENST00000461304
A_23_P42935	6.25368	1.54976	BRAF	ENSG00000157764	perfect transcript match, one gene	ENST00000445336	ENST00000496384, ENST00000288602, ENST00000479537, ENST00000497784
A_24_P135276	8.51241	1.54959	USP42	ENSG00000106346	perfect transcript match, one gene	0	ENST00000479544, ENST00000306177, ENST00000404835, ENST00000425305
A_23_P22027	7.96931	1.54922	INSIG1	ENSG00000186480	perfect transcript match, one gene	0	ENST00000340368, ENST00000342407, ENST00000476756, ENST00000344756
A_32_P220938	7.81186	1.5491	AL360001.1	ENSG00000244967	perfect genomic match(1), in one gene	ENST00000359429, ENST00000436630, ENST00000454822, ENST00000429921, ENST00000429907, ENST00000438204, ENST00000411934, ENST00000435437, ENST00000441178, ENST00000354506	0
A_23_P143559	6.12663	1.54908	CLTCL1	ENSG00000070371	perfect transcript match, one gene	0	ENST00000413132, ENST00000442042, ENST00000412649, ENST00000353891, ENST00000427926, ENST00000263200
A_23_P118061	10.0367	1.54874	CKLF	ENSG00000217555	perfect transcript match, one gene	0	ENST00000264001, ENST00000345436, ENST00000361141, ENST00000417030
A_23_P332326	7.31454	1.54869	ARHGEF19	ENSG00000142632	mismatch transcript match, one gene	ENST00000478117, ENST00000270747, ENST00000421561	0
A_23_P214273	6.41935	1.54855	MUT	ENSG00000146085	perfect transcript match, one gene	0	ENST00000274813
A_32_P164522	10.1498	1.54838	SKA2	ENSG00000182628	perfect transcript match, one gene	ENST00000425592	ENST00000330137
A_32_P166921	6.41962	1.54793	TK2	ENSG00000166548	perfect transcript match, one gene	0	ENST00000299697, ENST00000451102, ENST00000417693
A_23_P54376	11.216	1.54681	STOML1	ENSG00000067221	perfect transcript match, one gene	0	ENST00000316900, ENST00000359750, ENST00000316911
A_23_P252704	12.2215	1.54654	ZNF706	ENSG00000120963	perfect transcript match, one gene	0	ENST00000395944, ENST00000311212
A_24_P926314	7.60424	1.54651	FAM173B	ENSG00000150756	perfect transcript match, one gene	0	ENST00000280330, ENST00000511437, ENST00000506108
A_23_P144054	7.46886	1.54619	PRKCD	ENSG00000163932	perfect transcript match, one gene	0	ENST00000394729, ENST00000330452
A_23_P128967	6.32024	1.54607	ALDH6A1	ENSG00000119711	perfect transcript match, one gene	0	ENST00000350259
A_23_P133974	6.78524	1.54602	C6orf106	ENSG00000196821	perfect transcript match, one gene	ENST00000453101	ENST00000374023, ENST00000374026, ENST00000374021
A_32_P194004	8.76626	1.54579	ZNF730	ENSG00000183850	perfect transcript match, one gene	ENST00000469078, ENST00000473524, ENST00000418063, ENST00000355095, ENST00000355650, ENST00000427401, ENST00000428290, ENST00000339844, ENST00000430434, ENST00000344519, ENST00000392298, ENST00000453075, ENST00000291750, ENST00000328178, ENST00000345030, ENST00000300540, ENST00000356929, ENST00000358491, ENST00000354959, ENST00000397148, ENST00000397126, ENST00000357491, ENST00000357774, ENST0000…	ENST00000327867
A_23_P104563	6.05361	1.54518	CPT1A	ENSG00000110090	perfect transcript match, one gene	0	ENST00000376618, ENST00000265641
A_23_P366682	6.2455	1.5444	C19orf20	ENSG00000141933	perfect transcript match, one gene	0	ENST00000388800, ENST00000359315
A_23_P132159	6.63692	1.54437	USP18	ENSG00000184979	perfect transcript match, one gene	0	ENST00000215794
A_24_P283288	6.14619	1.54424	MAPK14	ENSG00000112062	perfect transcript match, one gene	0	ENST00000229795, ENST00000229794, ENST00000468133, ENST00000310795, ENST00000496250, ENST00000474429, ENST00000472333
A_24_P227069	8.79901	1.54408	GPAM	ENSG00000119927	perfect transcript match, one gene	0	ENST00000348367, ENST00000423155
A_23_P12343	13.4187	1.54377	GSTM3, RP4-735C1.4	ENSG00000134202, ENSG00000241720	perfect genomic match(1), in overlapping genes	0	ENST00000361066, ENST00000486823, ENST00000476321, ENST00000488824, ENST00000256594, ENST00000431955
A_24_P272352	6.69129	1.54364	0	0	perfect genomic match, but multiple unrelated transcripts	ENST00000409926	ENST00000397155, ENST00000260641, ENST00000377982, ENST00000512225
A_23_P343594	6.06249	1.54323	USP40	ENSG00000085982	perfect transcript match, one gene	0	ENST00000251722, ENST00000483519, ENST00000450966
A_23_P71464	10.4838	1.54309	DECR1	ENSG00000104325	perfect transcript match, one gene	0	ENST00000220764
A_23_P130466	7.74753	1.54296	ZNF8	ENSG00000083842	perfect transcript match, one gene	0	ENST00000196548
A_32_P153725	11.1367	1.54289	KIAA1033	ENSG00000136051	perfect transcript match, one gene	0	ENST00000332180
A_23_P218517	6.58677	1.54248	ZNF222	ENSG00000159885	perfect transcript match, one gene	0	ENST00000391960, ENST00000187879, ENST00000251272
A_23_P112825	10.4669	1.54202	LCMT1	ENSG00000205629	perfect transcript match, one gene	0	ENST00000380966, ENST00000399069, ENST00000380963, ENST00000380962
A_23_P139958	7.34003	1.54197	CDK8	ENSG00000132964	perfect transcript match, one gene	0	ENST00000381527, ENST00000477277, ENST00000480323
A_24_P117964	7.00159	1.54162	BOD1	ENSG00000145919	perfect transcript match, one gene	0	ENST00000311086, ENST00000285908, ENST00000462674, ENST00000471339
A_24_P23258	6.4052	1.54129	GRAMD4	ENSG00000075240	perfect transcript match, one gene	0	ENST00000406902, ENST00000408031, ENST00000361034
A_23_P153351	9.0605	1.54107	BLVRB	ENSG00000090013	perfect transcript match, one gene	0	ENST00000263368
A_24_P374513	15.9824	1.54074	TMSL4	ENSG00000223551	perfect transcript match, one gene	0	ENST00000323496
A_23_P67785	6.55335	1.54055	SPAG16	ENSG00000144451	perfect transcript match, one gene	0	ENST00000331683, ENST00000406979, ENST00000432529, ENST00000413312, ENST00000420497, ENST00000447990, ENST00000414961, ENST00000272898, ENST00000374309
A_23_P98248	8.70738	1.54045	TRPT1	ENSG00000149743	perfect transcript match, one gene	0	ENST00000317459, ENST00000394547, ENST00000394546
A_23_P211814	10.3036	1.53984	MAP4	ENSG00000047849	perfect transcript match, one gene	0	ENST00000429422, ENST00000395734, ENST00000426837, ENST00000360240, ENST00000383737, ENST00000264724
A_23_P162374	9.58652	1.53967	DDX54	ENSG00000123064	perfect transcript match, one gene	0	ENST00000314045, ENST00000306014
A_24_P98086	10.0716	1.53966	GNA12	ENSG00000146535	perfect transcript match, one gene	0	ENST00000275364, ENST00000407904, ENST00000491117, ENST00000407653
A_23_P133279	7.88113	1.53962	FAM173B	ENSG00000150756	perfect transcript match, one gene	0	ENST00000280330
A_23_P57697	10.4464	1.53934	DHX36	ENSG00000174953	perfect transcript match, one gene	0	ENST00000496811, ENST00000308361
A_24_P286687	7.28051	1.53916	ZDHHC2	ENSG00000104219	perfect transcript match, one gene	0	ENST00000262096
A_23_P250404	9.21024	1.53889	RAD50	ENSG00000113522	perfect transcript match, one gene	0	ENST00000265335, ENST00000378810, ENST00000378823
A_23_P384405	8.72449	1.53872	EXTL3	ENSG00000012232	perfect transcript match, one gene	0	ENST00000220562
A_23_P2843	7.59589	1.53866	TMCO3	ENSG00000150403	perfect transcript match, one gene	0	ENST00000434316, ENST00000474393
A_24_P169258	6.06523	1.53857	TBCD	ENSG00000141556	perfect transcript match, one gene	0	ENST00000355528, ENST00000269368, ENST00000334614
A_23_P63289	11.6312	1.53854	SSU72	ENSG00000160075	perfect transcript match, one gene	0	ENST00000291386, ENST00000378726
A_24_P207150	7.19943	1.53839	UBE3A	ENSG00000114062	perfect transcript match, one gene	0	ENST00000232165, ENST00000397954, ENST00000438097
A_23_P210977	7.52981	1.53795	SCAND1	ENSG00000171222	perfect transcript match, one gene	0	ENST00000305978, ENST00000373991
A_23_P388553	7.68535	1.53763	ZKSCAN1	ENSG00000106261	perfect transcript match, one gene	0	ENST00000324306
A_23_P21853	8.45736	1.53753	AP2A2	ENSG00000183020	perfect transcript match, one gene	0	ENST00000332231, ENST00000448903, ENST00000452310, ENST00000417081, ENST00000448757
A_24_P287503	7.33134	1.53749	ZFYVE1	ENSG00000165861	perfect transcript match, one gene	0	ENST00000318876, ENST00000394207, ENST00000446254
A_23_P120572	6.43383	1.53748	RIN2	ENSG00000132669	perfect transcript match, one gene	0	ENST00000255006, ENST00000484638, ENST00000440354
A_23_P114656	11.1785	1.53743	HDAC1	ENSG00000116478	perfect transcript match, one gene	0	ENST00000373548, ENST00000476391, ENST00000373541
A_23_P259490	8.40575	1.53742	MXD4	ENSG00000123933	perfect transcript match, one gene	0	ENST00000337190, ENST00000513372, ENST00000513380
A_24_P291814	7.13236	1.53739	COL12A1	ENSG00000111799	perfect transcript match, one gene	0	ENST00000322507, ENST00000432784, ENST00000370134, ENST00000457581
A_23_P213247	8.97936	1.53718	FBXL5	ENSG00000118564	perfect transcript match, one gene	0	ENST00000341285, ENST00000412094, ENST00000511441, ENST00000513163, ENST00000382358, ENST00000422585
A_23_P118815	14.1004	1.53692	BIRC5	ENSG00000089685	perfect transcript match, one gene	0	ENST00000374948, ENST00000301633, ENST00000350051
A_23_P205686	7.48902	1.53685	PSEN1	ENSG00000080815	perfect transcript match, one gene	0	ENST00000324501, ENST00000357710, ENST00000394164, ENST00000406768, ENST00000261970, ENST00000344094
A_23_P133263	6.82361	1.53649	HMGCS1	ENSG00000112972	perfect transcript match, one gene	0	ENST00000325110, ENST00000433297
A_23_P167256	10.3999	1.53632	SCLT1	ENSG00000151466	perfect transcript match, only one gene with transcript within 2kb of 3prime	0	ENST00000452328, ENST00000226319, ENST00000503565
A_32_P182511	6.40858	1.53627	KIAA1609	ENSG00000140950	perfect transcript match, one gene	0	ENST00000343629
A_32_P202703	8.16718	1.53622	0	0	no match	0	0
A_23_P162766	6.37458	1.53618	DOCK9	ENSG00000088387	perfect transcript match, one gene	0	ENST00000376460, ENST00000400228, ENST00000376455, ENST00000357329, ENST00000428223, ENST00000400235, ENST00000400220
A_32_P300427	8.85389	1.53602	APCDD1L	ENSG00000198768	perfect transcript match, one gene	0	ENST00000371149
A_24_P168726	7.14898	1.53583	NF2	ENSG00000186575	perfect transcript match, one gene	0	ENST00000338641, ENST00000403435, ENST00000361452, ENST00000403999, ENST00000334961, ENST00000353887, ENST00000397789, ENST00000361676, ENST00000361166, ENST00000397822, ENST00000413209, ENST00000447429, ENST00000347330
A_23_P159797	11.0054	1.53544	PNPLA4	ENSG00000006757	perfect transcript match, one gene	0	ENST00000381042, ENST00000444736
A_23_P68949	10.2419	1.53532	0	0	perfect, multiple genomic	ENST00000439405, ENST00000456632, ENST00000393026, ENST00000508958, ENST00000460666, ENST00000447996, ENST00000401032, ENST00000453250, ENST00000442505, ENST00000438916	ENST00000391478, ENST00000495613, ENST00000216218, ENST00000455824, ENST00000413424, ENST00000417082, ENST00000421179
A_32_P24965	9.17396	1.53494	ZFYVE26	ENSG00000072121	perfect transcript match, one gene	0	ENST00000411699, ENST00000347230
A_23_P10701	7.72737	1.53488	APBB2	ENSG00000163697	perfect transcript match, one gene	0	ENST00000295974, ENST00000513140, ENST00000513611, ENST00000508593, ENST00000502841, ENST00000316212
A_24_P105564	8.80127	1.5345	PRKAB2	ENSG00000131791	perfect transcript match, one gene	0	ENST00000254101, ENST00000442342
A_23_P37910	6.75955	1.53448	MAPK3	ENSG00000102882	perfect transcript match, one gene	0	ENST00000263025, ENST00000466521, ENST00000484663, ENST00000461737, ENST00000395200, ENST00000473431, ENST00000395202, ENST00000478356, ENST00000395199, ENST00000495629, ENST00000322266, ENST00000403394
A_32_P135664	6.29277	1.53406	CTD-2037K23.2	ENSG00000245556	perfect transcript match, one gene	0	ENST00000421004
A_23_P96542	10.1283	1.53401	VMA21	ENSG00000160131	perfect transcript match, one gene	0	ENST00000477649, ENST00000370361, ENST00000330374, ENST00000456920
A_24_P84873	9.8644	1.53368	RP11-365H8.3	ENSG00000248781	perfect transcript match, one gene	ENST00000478110, ENST00000261303	ENST00000515236
A_24_P57730	8.79442	1.53335	MRPL52	ENSG00000172590	perfect transcript match, one gene	0	ENST00000355151, ENST00000311892, ENST00000448164, ENST00000397496
A_24_P787897	6.23303	1.53315	0	0	perfect genomic match, no gene	0	0
A_23_P129935	10.5464	1.53312	TMEM49	ENSG00000062716	perfect transcript match, one gene	0	ENST00000262291
A_23_P94795	9.0401	1.53307	TEAD4	ENSG00000197905	perfect transcript match, one gene	ENST00000338863, ENST00000402886, ENST00000373905, ENST00000357281, ENST00000506863, ENST00000311227, ENST00000377214	ENST00000358409, ENST00000359864, ENST00000443986, ENST00000397122
A_24_P500621	8.25058	1.53289	HIPK2	ENSG00000064393	perfect transcript match, one gene	0	ENST00000406875, ENST00000263551
A_23_P19712	11.9538	1.53265	GMNN	ENSG00000112312	perfect transcript match, one gene	0	ENST00000356509, ENST00000230056
A_23_P78158	10.4415	1.53263	RABEP1	ENSG00000029725	perfect genomic match(1), in one gene	0	0
A_23_P154235	8.68605	1.53261	NMI	ENSG00000123609	perfect transcript match, one gene	0	ENST00000243346
A_24_P250535	9.5939	1.53234	TMX4	ENSG00000125827	perfect transcript match, one gene	0	ENST00000246024
A_23_P302709	6.12538	1.53224	NR1D2	ENSG00000174738	perfect transcript match, one gene	0	ENST00000312521, ENST00000383773, ENST00000492552
A_23_P216476	7.75367	1.53215	ZBTB5	ENSG00000168795	perfect transcript match, one gene	0	ENST00000307750
A_23_P397999	7.96175	1.5318	FZD5	ENSG00000163251	perfect transcript match, one gene	0	ENST00000295417
A_24_P4661	9.35192	1.5317	0	0	mismatch, multiple genomic	ENST00000278903, ENST00000416584, ENST00000397776	0
A_23_P25019	9.05303	1.53155	PRIM1	ENSG00000198056	perfect transcript match, one gene	ENST00000439523, ENST00000400934	ENST00000338193
A_23_P251342	7.90271	1.53141	GSK3B	ENSG00000082701	perfect transcript match, one gene	0	ENST00000264235, ENST00000316626, ENST00000473886
A_23_P147605	8.54893	1.53137	C11orf49	ENSG00000149179	perfect transcript match, one gene	0	ENST00000278460, ENST00000378615, ENST00000395460
A_24_P365025	9.70751	1.5313	SPAG9	ENSG00000008294	perfect transcript match, one gene	0	ENST00000262013, ENST00000510283, ENST00000505279, ENST00000357122, ENST00000357804, ENST00000376407
A_32_P165116	7.44807	1.53111	0	0	mismatch no genomic match, transcript match, multiple unrelated trancripts	0	ENST00000492039, ENST00000295121, ENST00000457114, ENST00000406245, ENST00000409164, ENST00000295122, ENST00000406334
A_23_P23194	10.503	1.53074	RP11-401M16.7, PINK1	ENSG00000117242, ENSG00000158828	perfect genomic match(1), in overlapping genes	0	ENST00000321556, ENST00000492302, ENST00000400490, ENST00000451424
A_24_P95038	14.7665	1.53039	PPIA	ENSG00000196262	perfect transcript match, one gene	0	ENST00000468812, ENST00000355968, ENST00000489459, ENST00000415933, ENST00000494484, ENST00000480603
A_23_P24922	7.43197	1.53018	LIPT2	ENSG00000175536	perfect transcript match, one gene	0	ENST00000310109
A_32_P11450	7.20571	1.53008	0	0	mismatch no genomic match, transcript match, multiple unrelated trancripts	ENST00000374518, ENST00000414726, ENST00000413293, ENST00000426066, ENST00000454713	ENST00000416720, ENST00000457640, ENST00000443754, ENST00000442351, ENST00000428213, ENST00000417301
A_23_P393607	10.3507	1.52988	SNAP47	ENSG00000143740	perfect transcript match, one gene	0	ENST00000366760, ENST00000366759
A_23_P312181	13.6666	1.52975	TCEB2	ENSG00000103363	perfect transcript match, one gene	ENST00000447693	ENST00000409906, ENST00000262306, ENST00000409477
A_23_P145397	8.69287	1.52966	CCNC	ENSG00000112237	perfect transcript match, one gene	0	ENST00000369220, ENST00000486428, ENST00000326298
A_23_P258621	12.0721	1.52948	RTCD1	ENSG00000137996	perfect transcript match, one gene	0	ENST00000370128, ENST00000260563
A_24_P208794	10.957	1.52922	APEH	ENSG00000164062	perfect transcript match, one gene	0	ENST00000296456, ENST00000438011
A_23_P308519	10.158	1.52921	0	0	no match	0	0
A_23_P99930	10.2953	1.52909	TIPIN	ENSG00000075131	perfect transcript match, one gene	0	ENST00000261881
A_23_P139388	7.50333	1.52813	RSF1	ENSG00000048649	perfect transcript match, one gene	0	ENST00000308488, ENST00000480887, ENST00000360355
A_23_P353035	9.99344	1.5281	RP11-738E22.2, IGFBP7	ENSG00000250610, ENSG00000163453	perfect genomic match(1), in overlapping genes	0	ENST00000295666, ENST00000512512
A_23_P154235	8.53038	1.52789	NMI	ENSG00000123609	perfect transcript match, one gene	0	ENST00000243346
A_24_P163477	7.18957	1.52766	QRSL1	ENSG00000130348	perfect transcript match, one gene	0	ENST00000369046
A_23_P20743	10.199	1.52763	C9orf125	ENSG00000165152	perfect transcript match, one gene	0	ENST00000374848, ENST00000374847, ENST00000374851
A_24_P324814	6.47654	1.52753	CCDC45	ENSG00000141325	perfect transcript match, one gene	0	ENST00000269064, ENST00000397727
A_23_P400235	8.32779	1.52749	MUT	ENSG00000146085	perfect transcript match, one gene	0	ENST00000274813
A_24_P234094	6.62931	1.5274	RAB7L1	ENSG00000117280	perfect transcript match, one gene	0	ENST00000367139, ENST00000446390, ENST00000437324
A_23_P72050	8.1564	1.52704	PTK2	ENSG00000169398	perfect transcript match, one gene	0	ENST00000395223, ENST00000395218, ENST00000354438, ENST00000395214, ENST00000395221
A_24_P166794	7.21129	1.52629	NCOA2	ENSG00000140396	perfect genomic match(1), in one gene	0	0
A_24_P74329	7.83415	1.52597	ZNF493	ENSG00000196268	perfect transcript match, one gene	0	ENST00000392288, ENST00000339914
A_23_P92948	7.10759	1.52579	PRRC1	ENSG00000164244	perfect transcript match, one gene	0	ENST00000296666, ENST00000442138, ENST00000512535, ENST00000512635, ENST00000330542, ENST00000420037, ENST00000337087
A_24_P122050	8.14763	1.52568	PSMF1	ENSG00000125818	perfect transcript match, one gene	0	ENST00000381899, ENST00000479715, ENST00000246015, ENST00000335877, ENST00000478004, ENST00000461847, ENST00000484891, ENST00000381898, ENST00000333082, ENST00000454500
A_23_P354170	7.28311	1.52562	PIGX	ENSG00000163964	perfect transcript match, one gene	0	ENST00000392391, ENST00000415832, ENST00000314118
A_32_P47701	12.1106	1.52534	0	0	perfect, multiple genomic	ENST00000417549, ENST00000416082, ENST00000399569, ENST00000513637, ENST00000475365, ENST00000427807, ENST00000451469, ENST00000495704, ENST00000415278	ENST00000436459, ENST00000318052, ENST00000514975, ENST00000503537, ENST00000316292, ENST00000309268, ENST00000491404, ENST00000490569, ENST00000331523, ENST00000495333, ENST00000488500, ENST00000358190, ENST00000501580, ENST00000506798, ENST00000515374
A_24_P926432	7.79218	1.5248	ZMYND8	ENSG00000101040	perfect transcript match, one gene	0	ENST00000360911, ENST00000311275
A_23_P137196	9.2833	1.52471	IL13RA1	ENSG00000131724	perfect transcript match, one gene	0	ENST00000371666, ENST00000371637
A_24_P854913	6.98445	1.52458	FAM119A	ENSG00000144401	perfect transcript match, one gene	0	ENST00000477919, ENST00000411432
A_23_P21155	6.88592	1.52458	EDC3	ENSG00000179151	perfect transcript match, one gene	0	ENST00000315127, ENST00000426797
A_23_P103824	9.94814	1.52451	ZNF687	ENSG00000143373	perfect genomic match(1), in one gene	0	0
A_24_P316489	7.55928	1.52422	NDUFA10	ENSG00000130414	perfect transcript match, one gene	0	ENST00000252711, ENST00000404554, ENST00000485344, ENST00000443626, ENST00000307300, ENST00000407129, ENST00000497536
A_23_P24987	6.09377	1.52406	TSPAN31	ENSG00000135452	perfect transcript match, one gene	0	ENST00000257910
A_23_P345928	7.156	1.52404	C12orf26	ENSG00000127720	perfect transcript match, one gene	0	ENST00000248306
A_23_P2262	9.44105	1.52394	MED21	ENSG00000152944	perfect transcript match, one gene	0	ENST00000282892
A_23_P134994	6.50312	1.52382	KIAA1432	ENSG00000107036	perfect transcript match, one gene	0	ENST00000418622, ENST00000414202
A_23_P414269	8.65522	1.52378	TSR2	ENSG00000158526	perfect transcript match, one gene	0	ENST00000375151
A_23_P132285	10.8655	1.52367	MPST	ENSG00000128309	perfect transcript match, one gene	0	ENST00000401419, ENST00000404802, ENST00000341116, ENST00000429360, ENST00000404393, ENST00000485587, ENST00000397225, ENST00000397129
A_23_P14026	7.36382	1.52365	CREBL2	ENSG00000111269	perfect transcript match, one gene	0	ENST00000228865
A_32_P192842	8.74406	1.52364	STC1	ENSG00000159167	perfect transcript match, one gene	0	ENST00000290271
A_24_P243776	8.62006	1.52325	ZNF277	ENSG00000198839	perfect transcript match, one gene	0	ENST00000361822, ENST00000361946, ENST00000421864
A_23_P56567	11.0971	1.52322	GEMIN6	ENSG00000152147	perfect transcript match, one gene	0	ENST00000409011, ENST00000281950, ENST00000409566
A_23_P16915	6.67114	1.52305	QPCT	ENSG00000115828	perfect transcript match, one gene	0	ENST00000338415, ENST00000404976, ENST00000469098, ENST00000444022
A_23_P428842	8.06427	1.52284	TMEM44	ENSG00000145014	perfect transcript match, one gene	0	ENST00000392432, ENST00000432352, ENST00000347147, ENST00000477651, ENST00000381975, ENST00000476750, ENST00000273580
A_23_P58002	6.74341	1.52276	TCTA	ENSG00000145022	perfect transcript match, one gene	0	ENST00000273590
A_23_P129606	7.69601	1.5226	DDX19A	ENSG00000168872	perfect transcript match, one gene	0	ENST00000302243, ENST00000302227, ENST00000443119
A_32_P22883	10.0452	1.52246	0	0	perfect genomic match, but multiple unrelated transcripts	ENST00000420183, ENST00000443486	ENST00000291634, ENST00000397826, ENST00000479127, ENST00000485207, ENST00000447172, ENST00000454601
A_23_P60324	10.6673	1.52231	UBAC1	ENSG00000130560	perfect transcript match, one gene	0	ENST00000371756, ENST00000489050
A_23_P25019	8.96411	1.52221	PRIM1	ENSG00000198056	perfect transcript match, one gene	ENST00000439523, ENST00000400934	ENST00000338193
A_23_P87513	8.05535	1.52178	ATP6V0A2	ENSG00000185344	perfect transcript match, one gene	0	ENST00000330342
A_23_P34537	6.86646	1.52175	EPHX1	ENSG00000143819	perfect transcript match, one gene	0	ENST00000366837, ENST00000272167
A_23_P31348	6.68774	1.52152	0	0	mismatch, multiple genomic	ENST00000265849, ENST00000382321, ENST00000406569, ENST00000380416, ENST00000413462, ENST00000430602, ENST00000418756, ENST00000434405, ENST00000301956, ENST00000248606, ENST00000412466, ENST00000506558, ENST00000398065, ENST00000512776, ENST00000451831, ENST00000441237, ENST00000431037, ENST00000423426, ENST00000306533, ENST00000222396, ENST00000418254, ENST00000424417, ENST00000432573, ENST0000…	0
A_23_P76109	11.2461	1.52129	RILPL2	ENSG00000150977	perfect transcript match, one gene	0	ENST00000280571
A_24_P51777	10.7039	1.52109	CCDC50	ENSG00000152492	perfect transcript match, one gene	0	ENST00000392455, ENST00000392456
A_32_P28365	11.2073	1.52106	NASP	ENSG00000132780	perfect transcript match, one gene	0	ENST00000350030, ENST00000372052, ENST00000351223, ENST00000481782, ENST00000402363, ENST00000341288
A_32_P88626	7.25466	1.52091	PHACTR4	ENSG00000204138	perfect transcript match, one gene	0	ENST00000373839, ENST00000373836, ENST00000373837, ENST00000373835
A_24_P530977	14.8265	1.52073	0	0	perfect genomic match, no gene	0	0
A_24_P320284	8.43371	1.52052	0	0	perfect, multiple genomic	ENST00000314636, ENST00000394221, ENST00000461173, ENST00000406944, ENST00000455595	ENST00000342938, ENST00000439211, ENST00000505337, ENST00000511032, ENST00000504396, ENST00000513048, ENST00000508282, ENST00000401776
A_23_P417372	6.8377	1.5205	ZSCAN2	ENSG00000176371	perfect transcript match, one gene	0	ENST00000334141
A_23_P257014	6.42736	1.51994	RGS19	ENSG00000171700	perfect transcript match, one gene	0	ENST00000332298, ENST00000395042
A_23_P15402	12.0451	1.51984	SAT2	ENSG00000141504	perfect transcript match, one gene	0	ENST00000380466, ENST00000269298
A_24_P194845	10.0181	1.51961	RP1-20J23.1	ENSG00000237584	perfect transcript match, one gene	ENST00000348035, ENST00000356142, ENST00000488373, ENST00000415346, ENST00000511164, ENST00000512182, ENST00000394695	ENST00000419413
A_23_P111672	6.2945	1.51957	TES	ENSG00000135269	perfect transcript match, one gene	0	ENST00000358204, ENST00000393481, ENST00000257721
A_32_P162183	7.14924	1.51947	C2	ENSG00000166278	perfect transcript match, one gene	0	ENST00000452323, ENST00000299367, ENST00000442278, ENST00000486124, ENST00000468407, ENST00000375493, ENST00000432397
A_23_P208158	7.20442	1.51909	DTNA	ENSG00000134769	perfect transcript match, one gene	0	ENST00000315456
A_24_P915007	11.074	1.51906	NACC1	ENSG00000160877	perfect transcript match, one gene	0	ENST00000292431
A_23_P252292	7.11129	1.51882	CENPI	ENSG00000102384	perfect transcript match, one gene	ENST00000452126	ENST00000372927, ENST00000423383, ENST00000218507
A_24_P367329	8.01477	1.5188	AC104758.1	ENSG00000214646	perfect transcript match, one gene	ENST00000444992, ENST00000398821, ENST00000267935, ENST00000480484, ENST00000338995	ENST00000398727
A_23_P349817	9.46687	1.51863	GTF2F2	ENSG00000188342	perfect transcript match, one gene	0	ENST00000340473
A_24_P185036	6.76221	1.51858	FTSJD1	ENSG00000180917	perfect transcript match, one gene	0	ENST00000338099, ENST00000393548, ENST00000434935
A_24_P360763	6.64849	1.5184	CREM	ENSG00000095794	perfect transcript match, one gene	0	ENST00000489388, ENST00000374726, ENST00000461968, ENST00000482633, ENST00000495960, ENST00000496019, ENST00000354759, ENST00000489321, ENST00000427847, ENST00000345491, ENST00000487132, ENST00000479070, ENST00000348787, ENST00000374722, ENST00000374721, ENST00000429130, ENST00000490263, ENST00000462058, ENST00000361599, ENST00000484283, ENST00000395887, ENST00000342105, ENST00000374711, ENST0000…
A_23_P74380	8.17655	1.51823	WARS2	ENSG00000116874	perfect transcript match, one gene	0	ENST00000369426, ENST00000235521
A_23_P135273	7.55212	1.5182	DNM1	ENSG00000106976	perfect transcript match, one gene	0	ENST00000341179, ENST00000372923, ENST00000393594, ENST00000486160, ENST00000393589
A_32_P17163	7.10345	1.51819	ARHGAP18	ENSG00000146376	perfect transcript match, one gene	0	ENST00000368149
A_24_P15702	6.45321	1.51745	RP1-193M11.1	ENSG00000213500	perfect transcript match, one gene	0	ENST00000394538
A_24_P359295	11.1959	1.51698	NCRNA00116	ENSG00000175701	perfect transcript match, one gene	0	ENST00000414416, ENST00000426713
A_24_P503866	6.14497	1.51692	AC091736.5, AC091736.1	ENSG00000243317, ENSG00000233736	perfect genomic match(1), in overlapping genes	0	ENST00000507606, ENST00000449322
A_23_P32444	12.2346	1.51665	MXRA8	ENSG00000162576	perfect transcript match, one gene	0	ENST00000474033, ENST00000309212, ENST00000477278, ENST00000445648, ENST00000378864, ENST00000342753
A_23_P39602	6.91926	1.51662	NCOA1	ENSG00000084676	perfect transcript match, one gene	0	ENST00000406961, ENST00000405141, ENST00000407230, ENST00000395856, ENST00000348332, ENST00000288599
A_23_P107653	12.0685	1.51656	ETFB	ENSG00000105379	perfect transcript match, one gene	0	ENST00000309244, ENST00000354232
A_23_P55376	8.27418	1.51641	KIAA1267	ENSG00000120071	perfect transcript match, one gene	0	ENST00000432791, ENST00000262419
A_32_P33913	9.00986	1.51617	0	0	perfect, multiple genomic	0	0
A_23_P36464	9.13546	1.51611	C12orf11	ENSG00000064102	perfect transcript match, one gene	0	ENST00000261191, ENST00000335745
A_24_P266880	15.4696	1.51602	UBC	ENSG00000150991	perfect transcript match, one gene	0	ENST00000339647, ENST00000339647, ENST00000339647
A_23_P214876	8.13532	1.51577	JARID2	ENSG00000008083	perfect transcript match, one gene	0	ENST00000341776, ENST00000397311
A_24_P39508	6.17028	1.51575	CMTM3	ENSG00000140931	perfect transcript match, one gene	0	ENST00000424011, ENST00000460097, ENST00000360086, ENST00000361909, ENST00000394108
A_24_P206047	9.49305	1.51564	SLC25A4	ENSG00000151729	perfect transcript match, one gene	0	ENST00000281456, ENST00000515584, ENST00000491736
A_23_P253774	13.2462	1.51522	STRA13	ENSG00000169689	mismatch transcript match, one gene	ENST00000306704, ENST00000392359, ENST00000437299	0
A_23_P40108	9.02421	1.51521	COL9A3	ENSG00000092758	perfect transcript match, one gene	0	ENST00000343916, ENST00000466192, ENST00000462700, ENST00000467819
A_24_P837234	16.1487	1.51486	RP11-388B24.4	ENSG00000235377	perfect genomic match(1), in one gene	0	0
A_23_P208674	10.0442	1.5148	C19orf63	ENSG00000161671	perfect transcript match, one gene	0	ENST00000334976, ENST00000430752, ENST00000376918
A_24_P79054	7.99696	1.51473	TGFB1	ENSG00000105329	perfect transcript match, one gene	0	ENST00000221930
A_24_P405205	10.2289	1.51451	ATP2B4	ENSG00000058668	perfect transcript match, one gene	0	ENST00000357681, ENST00000484746, ENST00000391954, ENST00000367219, ENST00000367218
A_24_P363802	8.61056	1.51451	PSMD5	ENSG00000095261	perfect transcript match, one gene	0	ENST00000210313, ENST00000373904
A_23_P402751	12.0447	1.51427	RP5-857K21.7	ENSG00000229344	perfect transcript match, one gene	0	ENST00000427426
A_23_P218751	11.585	1.51396	GNB1L	ENSG00000185838	perfect transcript match, one gene	0	ENST00000329517, ENST00000403325, ENST00000405009, ENST00000460402
A_23_P37636	11.3987	1.51372	FAM96A	ENSG00000166797	perfect transcript match, one gene	0	ENST00000300030, ENST00000380290
A_23_P417951	9.051	1.51371	AP003115.1	ENSG00000180543	perfect transcript match, one gene	0	ENST00000322128
A_23_P353905	8.16021	1.51368	DUSP16, AC007619.1	ENSG00000111266, ENSG00000249457	perfect genomic match, genes within 2kb	0	0
A_23_P131664	10.8598	1.51367	RANBP2	ENSG00000153201	perfect transcript match, one gene	0	ENST00000283195, ENST00000409491, ENST00000442750
A_24_P310864	8.68326	1.51344	CCDC24	ENSG00000159214	perfect transcript match, one gene	0	ENST00000486064, ENST00000372318, ENST00000463846, ENST00000490563, ENST00000442705
A_23_P213877	6.71894	1.51324	C5orf42	ENSG00000197603	perfect transcript match, one gene	0	ENST00000508244, ENST00000509849, ENST00000514429, ENST00000274258, ENST00000425232
A_24_P122682	7.72011	1.51323	RAB4A	ENSG00000168118	perfect transcript match, one gene	0	ENST00000366690, ENST00000473894, ENST00000452890
A_23_P205686	7.98284	1.51262	PSEN1	ENSG00000080815	perfect transcript match, one gene	0	ENST00000324501, ENST00000357710, ENST00000394164, ENST00000406768, ENST00000261970, ENST00000344094
A_23_P31073	6.83281	1.51261	MYB	ENSG00000118513	perfect transcript match, one gene	0	ENST00000367814, ENST00000463282, ENST00000341911, ENST00000442647, ENST00000367812, ENST00000316528, ENST00000339290
A_23_P202978	8.20433	1.51223	CASP1	ENSG00000137752	perfect transcript match, one gene	0	ENST00000436863, ENST00000415981, ENST00000353247, ENST00000446369, ENST00000393136
A_23_P28375	7.72868	1.51203	GMCL1	ENSG00000087338	perfect transcript match, one gene	0	ENST00000282570
A_23_P132784	11.4145	1.51199	FXR1	ENSG00000114416	perfect transcript match, one gene	0	ENST00000357559, ENST00000305586, ENST00000475315, ENST00000468861, ENST00000445140, ENST00000472339, ENST00000454764, ENST00000445400, ENST00000392637
A_23_P17204	11.5361	1.51119	0	0	perfect, multiple genomic	0	ENST00000341068, ENST00000462785, ENST00000377273
A_23_P250404	9.4847	1.51102	RAD50	ENSG00000113522	perfect transcript match, one gene	0	ENST00000265335, ENST00000378810, ENST00000378823
A_23_P100556	8.54042	1.51076	EXOC7	ENSG00000182473	perfect transcript match, one gene	0	ENST00000465252, ENST00000467929, ENST00000467586, ENST00000357231, ENST00000405575, ENST00000335146, ENST00000453449, ENST00000332065, ENST00000411744, ENST00000351709, ENST00000425372
A_23_P218608	8.47272	1.51073	EIF5B	ENSG00000158417	perfect transcript match, one gene	0	ENST00000289371, ENST00000470023
A_23_P72050	8.73126	1.51062	PTK2	ENSG00000169398	perfect transcript match, one gene	0	ENST00000395223, ENST00000395218, ENST00000354438, ENST00000395214, ENST00000395221
A_23_P152055	10.2612	1.51054	EFTUD1	ENSG00000140598	perfect transcript match, one gene	0	ENST00000359445, ENST00000268206
A_23_P91829	8.80336	1.51051	DCBLD2	ENSG00000057019	perfect transcript match, one gene	0	ENST00000326840, ENST00000326857, ENST00000404023
A_23_P144165	7.9732	1.51045	DZIP3	ENSG00000198919	perfect transcript match, one gene	0	ENST00000361582, ENST00000495008
A_32_P161432	9.66081	1.51035	0	0	mismatch no genomic match, transcript match, multiple unrelated trancripts	ENST00000467192, ENST00000460896, ENST00000456520, ENST00000496146, ENST00000486387, ENST00000377391, ENST00000467791, ENST00000382436, ENST00000489423, ENST00000490294, ENST00000448862, ENST00000377457, ENST00000377449, ENST00000468763, ENST00000473839, ENST00000495626, ENST00000461037, ENST00000485382, ENST00000494632, ENST00000461834, ENST00000377445, ENST00000377450, ENST00000382405, ENST0000…	ENST00000356521, ENST00000465380, ENST00000382447, ENST00000465014, ENST00000314367, ENST00000487575, ENST00000495302, ENST00000498044, ENST00000489272, ENST00000377447, ENST00000382414, ENST00000259199, ENST00000448780, ENST00000426479, ENST00000358604, ENST00000456188, ENST00000492566, ENST00000472995, ENST00000486174
A_23_P200829	10.6978	1.51033	SRGAP2	ENSG00000163486	perfect transcript match, one gene	0	ENST00000295713, ENST00000414359, ENST00000414007, ENST00000367123
A_23_P381332	8.11045	1.51033	ZNF480	ENSG00000198464	perfect transcript match, one gene	0	ENST00000468240, ENST00000490272, ENST00000335090, ENST00000354515, ENST00000429434, ENST00000391790
A_32_P308040	15.9851	1.51023	RPLP0P2	ENSG00000243742	perfect transcript match, one gene	0	ENST00000490750, ENST00000496593
A_23_P15348	10.2282	1.51021	MPRIP	ENSG00000133030	perfect transcript match, one gene	0	ENST00000395811, ENST00000341712, ENST00000313485, ENST00000414263
A_24_P174755	8.39993	1.51004	SLC22A5	ENSG00000197375	perfect transcript match, one gene	0	ENST00000245407, ENST00000461013, ENST00000475308, ENST00000435065, ENST00000424824
A_23_P215790	8.50517	1.50978	EGFR	ENSG00000146648	perfect transcript match, one gene	0	ENST00000275493
A_23_P55149	8.92589	1.50971	AP2B1	ENSG00000006125	perfect transcript match, one gene	0	ENST00000451640, ENST00000262325, ENST00000312678
A_23_P28953	8.3793	1.50959	DNMT3B	ENSG00000088305	perfect transcript match, one gene	0	ENST00000328111, ENST00000353855, ENST00000348286, ENST00000201963, ENST00000443239, ENST00000456297, ENST00000344505
A_23_P41674	7.93074	1.50944	GRPEL2	ENSG00000164284	perfect transcript match, one gene	0	ENST00000329271, ENST00000416916, ENST00000507562
A_24_P845881	6.63592	1.50941	C7orf50	ENSG00000146540	mismatch transcript match, one gene	ENST00000412051	0
A_23_P65757	12.5067	1.50926	CCNB2	ENSG00000157456	perfect transcript match, one gene	0	ENST00000288207
A_23_P122924	11.2637	1.50917	INHBA	ENSG00000122641	perfect transcript match, one gene	0	ENST00000242208, ENST00000464515, ENST00000442711
A_23_P142631	9.10573	1.50901	FKBP1B	ENSG00000119782	perfect transcript match, one gene	0	ENST00000380991, ENST00000380986, ENST00000438630, ENST00000496149, ENST00000452109, ENST00000421839
A_23_P141126	8.52635	1.50898	GALK1	ENSG00000108479	perfect transcript match, one gene	0	ENST00000437911, ENST00000225614
A_23_P153905	12.9273	1.50884	IER2	ENSG00000160888	perfect transcript match, one gene	0	ENST00000292433, ENST00000393152
A_23_P65870	9.16855	1.50882	FBXO22	ENSG00000167196	perfect transcript match, one gene	0	ENST00000308275, ENST00000453211
A_24_P202717	9.42819	1.50876	PLEKHJ1	ENSG00000104886	perfect transcript match, one gene	0	ENST00000326631
A_23_P76159	9.53881	1.50867	EEA1	ENSG00000102189	perfect transcript match, one gene	0	ENST00000322349
A_24_P16950	6.01827	1.50857	ZNF160	ENSG00000170949	perfect transcript match, one gene	0	ENST00000429604, ENST00000270457, ENST00000418871, ENST00000391777
A_23_P59358	7.05632	1.50797	C6orf182	ENSG00000183137	perfect transcript match, one gene	ENST00000430943, ENST00000437376	ENST00000368970, ENST00000368968, ENST00000407272, ENST00000336977, ENST00000359793
A_32_P35220	11.5076	1.50793	0	0	perfect, multiple genomic	0	ENST00000356521, ENST00000382447, ENST00000465014, ENST00000314367, ENST00000377447, ENST00000431099, ENST00000382393, ENST00000382389, ENST00000377400, ENST00000382414, ENST00000377347, ENST00000417415, ENST00000377457, ENST00000377449, ENST00000466320, ENST00000473839, ENST00000495626, ENST00000377445, ENST00000476973, ENST00000377441, ENST00000470192, ENST00000480351, ENST00000377439, ENST0000…
A_24_P203678	8.56008	1.5079	ACAT1	ENSG00000075239	perfect transcript match, one gene	0	ENST00000265838, ENST00000299355
A_24_P6083	8.86526	1.50764	0	0	mismatch, multiple genomic	ENST00000484558, ENST00000401675, ENST00000476831, ENST00000440505	0
A_23_P252748	6.818	1.50761	ZNF195	ENSG00000005801	perfect transcript match, one gene	0	ENST00000005082, ENST00000005082, ENST00000354599, ENST00000354599, ENST00000399602, ENST00000399602, ENST00000343338, ENST00000343338, ENST00000429541, ENST00000429541
A_23_P202510	6.10041	1.50745	ASB13	ENSG00000196372	perfect transcript match, one gene	0	ENST00000357700, ENST00000479033, ENST00000459912
A_23_P42563	6.96642	1.50732	TNPO3	ENSG00000064419	perfect transcript match, one gene	0	ENST00000265388, ENST00000482320, ENST00000471234, ENST00000471166, ENST00000359305, ENST00000393245
A_23_P143047	6.19297	1.50714	ATP6V1E2	ENSG00000171142	perfect transcript match, one gene	0	ENST00000306448
A_23_P92765	8.93036	1.50714	CCDC112	ENSG00000164221	perfect transcript match, one gene	0	ENST00000379611, ENST00000512261, ENST00000506442, ENST00000296647
A_23_P153086	9.59293	1.50678	C18orf22	ENSG00000101546	perfect transcript match, one gene	0	ENST00000306735, ENST00000262197
A_23_P98085	9.14545	1.50674	PTEN	ENSG00000171862	perfect transcript match, one gene	0	ENST00000371953
A_23_P27133	7.14664	1.50673	KRT15	ENSG00000171346	perfect transcript match, one gene	0	ENST00000254043, ENST00000393974, ENST00000393976, ENST00000474031, ENST00000393981, ENST00000393973
A_23_P127475	8.78319	1.50617	CCS	ENSG00000173992	perfect transcript match, one gene	0	ENST00000310190
A_23_P251505	11.1916	1.50615	NSUN5	ENSG00000130305	perfect transcript match, one gene	0	ENST00000428206, ENST00000471461, ENST00000438747, ENST00000252594, ENST00000310326, ENST00000446455
A_23_P105519	8.37502	1.50601	0	0	perfect, multiple genomic	0	ENST00000339271, ENST00000261167
A_23_P378722	9.60378	1.50596	SAT1	ENSG00000130066	perfect transcript match, one gene	0	ENST00000379270, ENST00000379254, ENST00000489394, ENST00000463236, ENST00000474223, ENST00000462639
A_23_P50259	8.717	1.50591	ZNF526	ENSG00000167625	perfect transcript match, one gene	0	ENST00000301215, ENST00000437878
A_23_P206532	9.27995	1.50588	PHKB	ENSG00000102893	perfect transcript match, one gene	0	ENST00000323584, ENST00000299167, ENST00000455779, ENST00000427582
A_24_P218001	6.45027	1.50574	ZNF273	ENSG00000198039	perfect transcript match, one gene	ENST00000261560, ENST00000356929, ENST00000358296, ENST00000445015, ENST00000397123, ENST00000435820, ENST00000418100, ENST00000309683, ENST00000476563, ENST00000470847, ENST00000447137, ENST00000282869, ENST00000487644, ENST00000398695	ENST00000395375, ENST00000476120, ENST00000489672, ENST00000319636
A_23_P77201	7.01059	1.50561	C15orf41	ENSG00000186073	perfect transcript match, one gene	0	ENST00000437989, ENST00000338183
A_23_P130974	6.19731	1.50545	KIAA1683	ENSG00000130518	perfect transcript match, one gene	0	ENST00000392413, ENST00000411671, ENST00000359737, ENST00000427634, ENST00000392412
A_23_P251342	7.96413	1.50545	GSK3B	ENSG00000082701	perfect transcript match, one gene	0	ENST00000264235, ENST00000316626, ENST00000473886
A_24_P751074	7.75039	1.50514	0	0	no match	0	0
A_24_P938135	8.00487	1.5051	0	0	no match	0	0
A_24_P247106	7.09773	1.50441	AK3	ENSG00000147853	perfect transcript match, one gene	0	ENST00000381809, ENST00000359883, ENST00000447596
A_23_P102364	10.7845	1.50422	NGEF	ENSG00000066248	perfect transcript match, one gene	0	ENST00000264051, ENST00000373552
A_23_P76799	7.95381	1.50419	BAZ1A	ENSG00000198604	perfect transcript match, one gene	0	ENST00000382422, ENST00000358716, ENST00000360310
A_24_P337810	6.24723	1.50381	EPS15L2	ENSG00000242948	perfect transcript match, one gene	0	ENST00000459691, ENST00000448836
A_32_P126338	9.9791	1.50358	0	0	perfect genomic match, no gene	ENST00000391478, ENST00000495613, ENST00000439405, ENST00000456632, ENST00000216218, ENST00000455824, ENST00000508958, ENST00000417082, ENST00000421179, ENST00000460666, ENST00000447996, ENST00000401032	0
A_32_P89691	6.68065	1.50353	SORD	ENSG00000140263	mismatch transcript match, one gene	ENST00000267814	0
A_23_P201790	8.00905	1.50318	PPP1R12B	ENSG00000077157	perfect transcript match, one gene	0	ENST00000406302, ENST00000367270, ENST00000336894
A_32_P92563	7.35966	1.50307	CTD-2366F13.1	ENSG00000247796	perfect transcript match, one gene	0	ENST00000502171, ENST00000499459
A_24_P198844	9.10485	1.50295	MPDU1	ENSG00000129255	perfect transcript match, one gene	0	ENST00000250124, ENST00000449455
A_24_P12438	6.09362	1.50281	NCOA7	ENSG00000111912	perfect transcript match, one gene	0	ENST00000368357, ENST00000438495, ENST00000444128, ENST00000392477, ENST00000368353, ENST00000229634
A_23_P122582	12.0759	1.50276	C6orf106	ENSG00000196821	perfect transcript match, one gene	0	ENST00000374023, ENST00000374026
[truncated: 2,047 more rows]
