# Supplementary material for: Genomewide Analyses Define Different Modes of Transcriptional Regulation by Peroxisome Proliferator-Activated Receptor-β/δ (PPARβ/δ)
Source: PLoS One. 2011 Jan 19;6(1):e16344. doi: 10.1371/journal.pone.0016344 (PMC3023804; doi:10.1371/journal.pone.0016344)
Supplement: Dataset S7 — Microarray analysis of WPMY-1 cells exposed to GW501516 or solvent (complete list). (XLS) [file pone.0016344.s012.xls]

## Sheet: S7_GW501516_regulated
ProbeName	avg. log2 intensity (A)	Fold change (2^M)	GeneNames	Genes	Reason	Transcripts mismatch	Transcripts perfect match
A_23_P27013	7.90683	129.498	HOXB9	ENSG00000170689	perfect transcript match, one gene	0	ENST00000311177, ENST00000442657
A_23_P159325	9.95686	8.7317	ANGPTL4	ENSG00000167772	perfect transcript match, one gene	0	ENST00000393962, ENST00000301455
A_23_P170719	8.5823	8.51274	ANGPTL4	ENSG00000167772	mismatch transcript match, one gene	ENST00000393962, ENST00000301455	0
A_23_P54983	8.97222	2.99372	PIP5K2B	ENSG00000141720	perfect genomic match(1), in one gene	0	0
A_32_P110485	7.42802	2.3695	FBXL7	ENSG00000183580	perfect genomic match(1), in one gene	0	0
A_32_P7516	7.34862	2.30722	AC109326.1	ENSG00000236383	perfect genomic match, genes within 2kb	0	0
A_32_P209735	6.44455	2.23276	AC138409.2	ENSG00000246221	perfect transcript match, only one gene with transcript within 2kb of 3prime	ENST00000473630, ENST00000402027, ENST00000439511, ENST00000502072, ENST00000509065, ENST00000504931	ENST00000427789, ENST00000329949, ENST00000248992, ENST00000502234
A_32_P55414	6.80188	2.2109	GPI	ENSG00000105220	perfect genomic match(1), in one gene	0	0
A_23_P373100	6.72713	2.17191	BNC2	ENSG00000173068	perfect genomic match(1), in one gene	0	0
A_24_P151834	6.56331	2.13426	ANKFY1	ENSG00000185722	perfect transcript match, one gene	0	ENST00000433651
A_23_P399292	8.68178	2.06203	AC109326.1	ENSG00000236383	perfect genomic match, genes within 2kb	0	0
A_24_P529786	6.58599	2.01367	0	0	perfect, multiple genomic	0	0
A_32_P167176	7.82692	2.01329	0	0	perfect, multiple genomic	0	0
A_24_P24343	7.966	1.98295	SIPA1L3	ENSG00000105738	perfect transcript match, one gene	0	ENST00000222345
A_24_P42569	6.40678	1.96133	CALR3, AC024075.1, MED26	ENSG00000141979, ENSG00000246896, ENSG00000105085	mismatch genomic match(1), in overlapping genes	0	0
A_24_P856722	6.34682	1.94957	0	0	perfect, multiple genomic	0	0
A_23_P10699	8.31615	1.93225	SNX12	ENSG00000147164	perfect transcript match, one gene	0	ENST00000374274, ENST00000465030
A_32_P3783	7.96653	1.9058	AC090673.1	ENSG00000197301	perfect transcript match, one gene	0	ENST00000356215
A_23_P134953	9.43581	1.90405	PLIN2	ENSG00000147872	perfect transcript match, one gene	0	ENST00000464326, ENST00000276914, ENST00000411567
A_32_P118657	6.20601	1.8979	PTPRG	ENSG00000144724	perfect genomic match(1), in one gene	0	0
A_23_P149798	6.72931	1.89225	TCF7L2	ENSG00000148737	perfect genomic match(1), in one gene	0	0
A_24_P532212	6.3997	1.87476	AL356423.1	ENSG00000250780	perfect transcript match, one gene	0	ENST00000512054
A_32_P121855	6.72399	1.85024	USP31	ENSG00000103404	perfect genomic match(1), in one gene	0	0
A_32_P159176	7.01218	1.84868	0	0	perfect, multiple genomic	0	0
A_24_P940218	6.57393	1.82302	PPP2R2D	ENSG00000175470	perfect transcript match, one gene	0	ENST00000455566
A_32_P105940	7.26677	1.8184	PRKCA	ENSG00000154229	perfect genomic match(1), in one gene	0	0
A_32_P204258	8.72757	1.8124	DLG5	ENSG00000151208	perfect genomic match(1), in one gene	0	0
A_24_P497843	6.25767	1.80036	0	0	perfect, multiple genomic	ENST00000510248	0
A_32_P83326	6.01276	1.79947	AC138409.2	ENSG00000246221	perfect transcript match, one gene	ENST00000502072, ENST00000509065, ENST00000504931	ENST00000502234
A_23_P70069	7.3135	1.78269	0	0	perfect genomic match, no gene	ENST00000475031, ENST00000313495, ENST00000414648	0
A_24_P255543	9.93429	1.77865	TRIO	ENSG00000038382	perfect genomic match(1), in one gene	0	0
A_32_P215143	6.514	1.77209	0	0	perfect, multiple genomic	0	0
A_23_P362719	7.17947	1.7646	LSM14B	ENSG00000149657	mismatch transcript match, one gene	ENST00000479741, ENST00000253001, ENST00000279068, ENST00000417452, ENST00000370908, ENST00000440110, ENST00000444156	0
A_24_P82200	6.50717	1.73557	MEIS2	ENSG00000134138	perfect transcript match, one gene	0	ENST00000314177, ENST00000338564, ENST00000382766, ENST00000424352, ENST00000444725, ENST00000397624, ENST00000219869, ENST00000340545, ENST00000397620
A_32_P229818	6.36185	1.73538	PTPRG	ENSG00000144724	perfect genomic match(1), in one gene	0	0
A_32_P12372	6.70607	1.72605	DOCK4	ENSG00000128512	perfect genomic match(1), in one gene	0	0
A_32_P125687	6.27488	1.72564	0	0	perfect, multiple genomic	0	0
A_32_P198295	6.14784	1.72289	ANKRD28	ENSG00000206560	perfect genomic match, genes within 2kb	0	0
A_32_P201897	7.34765	1.70301	FMN2	ENSG00000155816	perfect transcript match, one gene	ENST00000439323	ENST00000447095, ENST00000319653, ENST00000406993
A_24_P3804	8.47177	1.69506	MSH5, C6orf26, XXbac-BPG32J3.18	ENSG00000204410, ENSG00000228727, ENSG00000235663	perfect genomic match(1), in overlapping genes	0	ENST00000493662, ENST00000498473, ENST00000476085, ENST00000433778, ENST00000415669, ENST00000425424, ENST00000419679
A_23_P164316	6.28484	1.69442	0	0	perfect, multiple genomic	0	ENST00000398305, ENST00000458392, ENST00000434563
A_32_P34495	8.35391	1.67507	0	0	perfect, multiple genomic	0	0
A_23_P64217	7.05923	1.64765	AP001267.2	ENSG00000245740	perfect transcript match, one gene	0	ENST00000502111
A_32_P156171	6.97674	1.62494	PLEKHA2	ENSG00000169499	perfect genomic match(1), in one gene	0	0
A_32_P122136	6.1658	1.61854	AC159540.1	ENSG00000230606	perfect transcript match, one gene	0	ENST00000492960, ENST00000411738, ENST00000485316
A_32_P121755	8.27126	1.61469	RAI1, AC122129.3	ENSG00000108557, ENSG00000237328	perfect genomic match(1), in overlapping genes	0	0
A_32_P67577	6.68565	1.61294	0	0	perfect, multiple genomic	0	0
A_24_P205008	7.14351	1.60425	TSEN54	ENSG00000182173	perfect genomic match(1), in one gene	0	0
A_23_P8142	7.57141	1.58737	CLPS	ENSG00000137392	perfect transcript match, one gene	0	ENST00000259938
A_23_P45751	7.39201	1.58681	CLCA4	ENSG00000016602	perfect transcript match, one gene	0	ENST00000370563, ENST00000263723
A_23_P426636	7.54576	1.58313	AHNAK	ENSG00000124942	perfect transcript match, one gene	0	ENST00000378024, ENST00000244934
A_24_P652700	6.64607	1.5782	CEP152	ENSG00000103995	perfect transcript match, one gene	0	ENST00000399334, ENST00000325747, ENST00000380950
A_24_P127174	11.9592	1.57503	0	0	no match	0	0
A_23_P394567	6.49952	1.57284	KIAA1467	ENSG00000084444	perfect transcript match, one gene	0	ENST00000197268
A_24_P49411	6.87007	1.57059	DEF8	ENSG00000140995	perfect transcript match, one gene	0	ENST00000268676
A_24_P933138	6.75623	1.56703	RBM4B	ENSG00000173914	perfect genomic match(1), in one gene	0	0
A_24_P497244	7.12804	1.56298	0	0	perfect genomic match, no gene	0	0
A_23_P149938	6.50109	1.55369	BMS1P4, RP11-464F9.1	ENSG00000242338, ENSG00000242288	perfect genomic match(1), in overlapping genes	0	0
A_32_P184746	6.71804	1.55072	ST3GAL2	ENSG00000157350	perfect genomic match(1), in one gene	0	0
A_32_P108033	6.41569	1.53485	FAM65C	ENSG00000042062	perfect genomic match(1), in one gene	0	0
A_23_P50217	7.44015	1.53033	ZNF671	ENSG00000083814	perfect transcript match, one gene	0	ENST00000317398
A_32_P206989	6.3053	1.5282	0	0	perfect genomic match, no gene	0	0
A_24_P374741	6.06388	1.51921	FRMD4A	ENSG00000151474	perfect transcript match, one gene	0	ENST00000492155
A_24_P725630	6.97058	1.51777	RNPS1	ENSG00000205937	perfect transcript match, one gene	0	ENST00000320225, ENST00000397086
A_23_P501961	6.32711	1.51612	L3MBTL	ENSG00000185513	perfect transcript match, one gene	0	ENST00000373135, ENST00000373134, ENST00000373133, ENST00000494117, ENST00000427442, ENST00000418998, ENST00000444063
A_24_P398585	6.44662	1.51085	UNG	ENSG00000076248	perfect transcript match, one gene	0	ENST00000242576, ENST00000336865, ENST00000446767
A_23_P344408	6.44782	1.50783	CSHL1	ENSG00000204414	perfect transcript match, one gene	ENST00000392886, ENST00000345366, ENST00000336844, ENST00000316193, ENST00000453363, ENST00000259003, ENST00000329882, ENST00000457128	ENST00000438387, ENST00000309894, ENST00000392824, ENST00000346606, ENST00000450719
A_23_P141785	6.53149	1.49947	0	0	perfect genomic match, no gene	ENST00000481617, ENST00000504032	0
A_24_P407717	8.84393	1.49296	GRB2	ENSG00000177885	perfect transcript match, one gene	0	ENST00000316804, ENST00000392562, ENST00000392564, ENST00000392563, ENST00000316615
A_32_P62769	6.74884	1.49	AC004951.6	ENSG00000228434	perfect transcript match, one gene	0	ENST00000447643
A_23_P409355	6.6334	1.48689	PXN	ENSG00000089159	perfect genomic match(1), in one gene	0	0
A_23_P436336	7.02301	1.48519	CTD-2021A8.2	ENSG00000228897	perfect transcript match, one gene	ENST00000413372, ENST00000447588, ENST00000399699, ENST00000457364, ENST00000446669, ENST00000450885, ENST00000494149, ENST00000425496, ENST00000514436, ENST00000506640, ENST00000412867, ENST00000512765, ENST00000423372	ENST00000444843
A_23_P211762	6.18031	1.48512	COL8A1	ENSG00000144810	perfect transcript match, one gene	0	ENST00000261037
A_23_P145761	7.16139	1.48403	ARL4A	ENSG00000122644	perfect transcript match, one gene	ENST00000507378, ENST00000404372	ENST00000396662, ENST00000396664, ENST00000356797, ENST00000404894, ENST00000399303, ENST00000396663
A_23_P102832	9.0892	1.48359	CEP250	ENSG00000126001	perfect transcript match, one gene	0	ENST00000397527, ENST00000342580, ENST00000356095
A_24_P566891	6.62832	1.48178	ARF1	ENSG00000143761	perfect genomic match(1), in one gene	0	0
A_23_P152570	6.11413	1.48111	AC122129.3, TOM1L2	ENSG00000203520, ENSG00000175662	perfect genomic match(1), in overlapping genes	0	0
A_24_P684328	7.04612	1.47828	0	0	mismatch, multiple genomic	ENST00000454519, ENST00000340106, ENST00000398801, ENST00000398688, ENST00000457979, ENST00000336331, ENST00000308078, ENST00000451448, ENST00000394359, ENST00000455054, ENST00000394453, ENST00000341264, ENST00000327454, ENST00000442786, ENST00000513862, ENST00000505415, ENST00000378174, ENST00000431880, ENST00000354664, ENST00000339023, ENST00000407042, ENST00000339120	0
A_24_P333445	7.43563	1.47805	MORF4L2	ENSG00000123562	perfect transcript match, one gene	0	ENST00000360458, ENST00000441076, ENST00000434230, ENST00000418819, ENST00000442614, ENST00000422355, ENST00000474653, ENST00000498064, ENST00000467755, ENST00000340782, ENST00000372619, ENST00000448047, ENST00000422154, ENST00000423833, ENST00000433176
A_24_P120352	8.05339	1.47776	RP11-367J11.2, TBC1D14	ENSG00000245748, ENSG00000132405	perfect genomic match(1), in overlapping genes	0	ENST00000409757, ENST00000410031, ENST00000448507, ENST00000340816, ENST00000451522, ENST00000446947, ENST00000500031
A_24_P482017	6.97533	1.47726	PKM2	ENSG00000067225	perfect genomic match(1), in one gene	0	0
A_23_P122210	6.01469	1.47629	0	0	perfect, multiple genomic	0	0
A_23_P333998	6.32927	1.47603	POLQ	ENSG00000051341	perfect genomic match(1), in one gene	0	0
A_23_P89780	7.05035	1.47277	LAMA3	ENSG00000053747	perfect transcript match, one gene	0	ENST00000313654, ENST00000399516, ENST00000416669, ENST00000438931
A_23_P121141	6.22209	1.47036	ASTE1	ENSG00000034533	perfect transcript match, one gene	0	ENST00000264992, ENST00000514044, ENST00000507978, ENST00000504964
A_23_P124837	6.27146	1.46892	AC137834.2	ENSG00000123384	perfect transcript match, one gene	0	ENST00000243077
A_23_P211468	7.34047	1.46831	SYN3, TIMP3, Z73979.2	ENSG00000185666, ENSG00000100234, ENSG00000251658	perfect genomic match(1), in overlapping genes	0	0
A_24_P263956	6.67969	1.46644	AC025257.1	ENSG00000180632	perfect genomic match, genes within 2kb	0	0
A_23_P105442	6.53448	1.46465	GRASP	ENSG00000161835	perfect transcript match, one gene	0	ENST00000293662, ENST00000380039
A_32_P171386	9.6897	1.46056	FBXL7	ENSG00000183580	perfect genomic match(1), in one gene	0	0
A_23_P213877	6.71125	1.4605	C5orf42	ENSG00000197603	perfect transcript match, one gene	0	ENST00000508244, ENST00000509849, ENST00000514429, ENST00000274258, ENST00000425232
A_23_P51355	8.10682	1.45909	KIAA2013	ENSG00000116685	perfect transcript match, one gene	0	ENST00000376572
A_23_P102842	9.52945	1.45791	NFS1	ENSG00000244005	perfect transcript match, one gene	0	ENST00000374092, ENST00000374085, ENST00000480655, ENST00000498084, ENST00000397425, ENST00000440385
A_24_P387869	6.62289	1.45683	PKN2	ENSG00000065243	perfect transcript match, one gene	0	ENST00000370521, ENST00000370505
A_24_P615822	6.97401	1.45338	0	0	mismatch no genomic match, transcript match, multiple unrelated trancripts	ENST00000374518, ENST00000453174, ENST00000357858, ENST00000399449, ENST00000449532, ENST00000441263, ENST00000433214, ENST00000444431, ENST00000372011	ENST00000399508, ENST00000374336, ENST00000445221, ENST00000416851, ENST00000450360, ENST00000456732, ENST00000449800, ENST00000509393, ENST00000458344, ENST00000426063
A_23_P138507	11.9769	1.45256	CDK1	ENSG00000170312	perfect transcript match, one gene	0	ENST00000395284, ENST00000448257, ENST00000373809, ENST00000316629
A_32_P186865	6.5019	1.45161	C21orf34	ENSG00000215386	perfect genomic match(1), in one gene	0	0
A_23_P200001	7.28533	1.45153	NEXN	ENSG00000162614	perfect transcript match, one gene	0	ENST00000334785, ENST00000342754, ENST00000480732, ENST00000330010, ENST00000294624
A_24_P944144	8.87183	1.45013	DIDO1	ENSG00000101191	perfect transcript match, one gene	0	ENST00000395340, ENST00000395335
A_24_P358381	7.01617	1.44884	0	0	no match	0	0
A_32_P99347	7.13846	1.44833	C9orf110	ENSG00000225684	perfect transcript match, one gene	0	ENST00000439875, ENST00000423546
A_23_P165171	6.85132	1.44788	TMEM161A	ENSG00000064545	perfect transcript match, one gene	0	ENST00000450333, ENST00000162044
A_23_P252062	7.01267	1.44651	PPARG	ENSG00000132170	perfect transcript match, one gene	0	ENST00000397010, ENST00000309576, ENST00000397015, ENST00000397012, ENST00000397026, ENST00000287820, ENST00000397003, ENST00000397023, ENST00000396999
A_32_P201279	6.357	1.44591	0	0	perfect, multiple genomic	0	0
A_23_P202156	6.03889	1.44578	NFKB2	ENSG00000077150	perfect transcript match, one gene	0	ENST00000369966, ENST00000189444, ENST00000428099, ENST00000454143, ENST00000336486
A_24_P295709	6.08346	1.44299	SUV420H1	ENSG00000110066	perfect transcript match, one gene	0	ENST00000304363
A_23_P211878	9.38214	1.4415	FLNB	ENSG00000136068	perfect transcript match, one gene	0	ENST00000295956, ENST00000358537, ENST00000429972, ENST00000481470, ENST00000348383, ENST00000357272, ENST00000419752
A_24_P142269	6.01315	1.44087	HIRIP3	ENSG00000149929	perfect transcript match, one gene	0	ENST00000279392
A_24_P222126	9.47147	1.4374	TH1L	ENSG00000101158	perfect transcript match, one gene	0	ENST00000344018, ENST00000460601, ENST00000482747, ENST00000477741, ENST00000474543
A_24_P226949	7.36683	1.43648	0	0	perfect, multiple genomic	0	ENST00000380502, ENST00000380496, ENST00000428731, ENST00000456660
A_23_P202769	7.85881	1.43581	DNAJC4	ENSG00000110011	perfect transcript match, one gene	0	ENST00000321685, ENST00000321460
A_24_P273253	6.65288	1.43556	AHNAK2	ENSG00000185567	perfect transcript match, one gene	0	ENST00000333244
A_23_P34375	7.08781	1.43169	TCEA3	ENSG00000204219	perfect transcript match, one gene	0	ENST00000450454, ENST00000374601
A_24_P936767	6.20278	1.42822	TRIM25	ENSG00000121060	perfect transcript match, one gene	0	ENST00000316881
A_24_P702813	6.32677	1.42813	XPR1	ENSG00000143324	perfect transcript match, one gene	0	ENST00000367590
A_32_P70420	6.34167	1.42579	RNF34	ENSG00000170633	perfect genomic match(1), in one gene	0	0
A_24_P920081	6.30744	1.42156	SRRM3, AC006330.1	ENSG00000177679, ENSG00000248661	perfect genomic match(1), in overlapping genes	0	0
A_23_P124837	6.37145	1.41961	AC137834.2	ENSG00000123384	perfect transcript match, one gene	0	ENST00000243077
A_32_P211363	6.58387	1.41947	0	0	perfect, multiple genomic	ENST00000413193, ENST00000355232, ENST00000452145, ENST00000399508, ENST00000453919, ENST00000426427, ENST00000354954, ENST00000456984, ENST00000412531, ENST00000374056, ENST00000339771, ENST00000424752	ENST00000448048, ENST00000355953, ENST00000342551, ENST00000425119, ENST00000311652, ENST00000374095, ENST00000416142, ENST00000443782, ENST00000374094, ENST00000340986, ENST00000454844, ENST00000280961, ENST00000399470, ENST00000445434, ENST00000425187, ENST00000399449, ENST00000444431
A_23_P70583	6.47244	1.41905	HCG25, VPS52	ENSG00000232940, ENSG00000223501	perfect genomic match(1), in overlapping genes	0	ENST00000445902, ENST00000478934, ENST00000482399, ENST00000495981, ENST00000493674, ENST00000418054, ENST00000450514, ENST00000422366
A_23_P395172	7.35386	1.41517	ABHD2	ENSG00000140526	perfect transcript match, one gene	0	ENST00000352732, ENST00000355100
A_23_P159986	9.68218	1.40741	AC004383.4	ENSG00000223749	perfect transcript match, one gene	0	ENST00000441492, ENST00000457876
A_23_P201086	7.98841	1.40549	ARF1	ENSG00000143761	perfect transcript match, one gene	0	ENST00000272102, ENST00000478424
A_23_P368484	8.49158	1.40536	C17orf76	ENSG00000181350	perfect transcript match, one gene	0	ENST00000409887, ENST00000409083, ENST00000325618
A_24_P413735	6.18197	1.40386	DNAJC11	ENSG00000007923	perfect transcript match, one gene	0	ENST00000377577, ENST00000294401, ENST00000377573
A_23_P28307	7.15549	1.40154	DHX57	ENSG00000163214	perfect genomic match(1), in one gene	0	0
A_32_P80678	6.01952	1.40152	ADAM9	ENSG00000168615	perfect transcript match, one gene	0	ENST00000487273, ENST00000481873, ENST00000468065, ENST00000379917, ENST00000302458
A_24_P5856	6.21007	1.40066	TNFSF9	ENSG00000125657	perfect transcript match, one gene	0	ENST00000245817
A_23_P393401	6.38817	1.39915	0	0	perfect, multiple genomic	0	0
A_32_P94001	7.2192	1.39725	FAM92A3	ENSG00000230219	perfect transcript match, one gene	0	ENST00000502308
A_24_P489639	6.62583	1.39719	AC023085.1	ENSG00000213697	perfect genomic match(1), in one gene	0	0
A_32_P187827	6.64521	1.39711	AC026468.1	ENSG00000226232	perfect transcript match, one gene	ENST00000413283, ENST00000165086, ENST00000451361, ENST00000327548, ENST00000329793, ENST00000472413, ENST00000328085, ENST00000424549, ENST00000432470, ENST00000381497, ENST00000331436, ENST00000427999, ENST00000452313, ENST00000357796, ENST00000504746, ENST00000429990, ENST00000448011, ENST00000340301, ENST00000356919, ENST00000358815, ENST00000360151	ENST00000437824
A_23_P77590	8.4984	1.39559	VAC14	ENSG00000103043	perfect transcript match, one gene	0	ENST00000261776
A_24_P67898	8.4749	1.39496	MGEA5	ENSG00000198408	perfect transcript match, one gene	0	ENST00000370094
A_23_P72025	7.37025	1.39389	SLC25A20	ENSG00000178537	perfect transcript match, one gene	0	ENST00000430379, ENST00000319017, ENST00000479050, ENST00000440964
A_32_P108722	7.68915	1.39196	AP000337.1	ENSG00000245754	perfect genomic match, genes within 2kb	0	0
A_24_P205364	6.70882	1.39193	SHMT1	ENSG00000176974	perfect transcript match, one gene	ENST00000419974	ENST00000316694, ENST00000395684, ENST00000354098, ENST00000395685
A_23_P40866	6.57468	1.39136	ZBTB20	ENSG00000181722	perfect transcript match, one gene	0	ENST00000462705, ENST00000481632, ENST00000471418, ENST00000474710, ENST00000357258, ENST00000464560, ENST00000393785
A_32_P164916	6.03752	1.39071	0	0	no match	0	0
A_23_P206441	7.78809	1.38863	FANCA	ENSG00000187741	perfect transcript match, one gene	0	ENST00000389301, ENST00000305699
A_32_P71796	7.18795	1.3884	AC138409.2	ENSG00000246221	perfect transcript match, one gene	ENST00000502072, ENST00000509065, ENST00000513902, ENST00000502614, ENST00000510399, ENST00000504931, ENST00000513712	ENST00000502234
A_23_P253921	6.31052	1.38776	ZNF167	ENSG00000196345	perfect transcript match, one gene	0	ENST00000273320
A_32_P221958	7.97946	1.38747	0	0	perfect, multiple genomic	0	ENST00000448048, ENST00000355953, ENST00000342551, ENST00000413193, ENST00000452145, ENST00000399508, ENST00000453919, ENST00000426427, ENST00000456984, ENST00000425119, ENST00000311652, ENST00000374095, ENST00000416142, ENST00000412531, ENST00000374056, ENST00000443782, ENST00000374094, ENST00000340986, ENST00000454844, ENST00000280961, ENST00000445434, ENST00000425187, ENST00000339771, ENST0000…
A_23_P77468	7.46214	1.38676	0	0	perfect genomic match, no gene	0	0
A_24_P481783	6.46416	1.38628	AC013553.1	ENSG00000246922	perfect transcript match, one gene	0	ENST00000502113
A_32_P396186	6.39242	1.38628	TRIM66	ENSG00000166436	perfect transcript match, one gene	0	ENST00000402157, ENST00000299550, ENST00000444208
A_32_P133916	7.59918	1.38628	0	0	perfect genomic match, no gene	0	0
A_32_P109078	6.30106	1.38458	HPS3	ENSG00000163755	perfect genomic match(1), in one gene	0	0
A_24_P392958	6.62003	1.3835	TBC1D20	ENSG00000125875	perfect transcript match, one gene	0	ENST00000461188, ENST00000354200
A_32_P218228	6.53694	1.38242	FAM109B	ENSG00000177096	perfect transcript match, one gene	0	ENST00000321753
A_24_P464798	9.30094	1.38077	0	0	no match	0	0
A_24_P403459	6.43958	1.38029	0	0	perfect, multiple genomic	ENST00000380225, ENST00000239347, ENST00000357374, ENST00000380222, ENST00000380212, ENST00000380210, ENST00000449498, ENST00000259555, ENST00000380206, ENST00000380205, ENST00000276927	ENST00000421715, ENST00000413767
A_24_P303480	9.49617	1.37955	RAB32	ENSG00000118508	perfect transcript match, one gene	0	ENST00000367495
A_32_P152255	6.22902	1.3792	PDCD6	ENSG00000249915	perfect genomic match(1), in one gene	0	0
A_23_P81805	6.39684	1.37919	VEGFA	ENSG00000112715	perfect transcript match, one gene	0	ENST00000372067, ENST00000372064, ENST00000425836, ENST00000230480, ENST00000480614, ENST00000497139, ENST00000417285, ENST00000324450, ENST00000426830, ENST00000372077
A_23_P258124	6.64337	1.37908	ZNF346	ENSG00000113761	mismatch genomic match(1), in one gene	0	0
A_23_P85693	6.73408	1.37827	GBP2	ENSG00000162645	perfect transcript match, one gene	0	ENST00000464839, ENST00000370466, ENST00000493802, ENST00000463660
A_24_P175612	6.49216	1.37795	SFXN2	ENSG00000156398	perfect transcript match, one gene	0	ENST00000369893, ENST00000459894
A_23_P124837	6.04955	1.37768	AC137834.2	ENSG00000123384	perfect transcript match, one gene	0	ENST00000243077
A_24_P931955	6.60616	1.37731	SAPS3	ENSG00000110075	perfect genomic match(1), in one gene	0	0
A_24_P167877	13.1659	1.37618	0	0	perfect, multiple genomic	0	ENST00000448012, ENST00000448012, ENST00000448012, ENST00000319334, ENST00000319334, ENST00000319334, ENST00000458643, ENST00000458643, ENST00000458643, ENST00000448793, ENST00000448793, ENST00000448793, ENST00000415645, ENST00000415645, ENST00000415645, ENST00000341400, ENST00000341400, ENST00000341400, ENST00000357370, ENST00000357370, ENST00000357370, ENST00000451409, ENST00000451409, ENST0000…
A_24_P95439	7.51446	1.37557	CARS	ENSG00000110619	perfect transcript match, one gene	0	ENST00000397111, ENST00000380525, ENST00000278224, ENST00000397114, ENST00000401769
A_23_P42563	7.00197	1.37547	TNPO3	ENSG00000064419	perfect transcript match, one gene	0	ENST00000265388, ENST00000482320, ENST00000471234, ENST00000471166, ENST00000359305, ENST00000393245
A_24_P2584	8.45174	1.37502	C1orf63	ENSG00000117616	mismatch transcript match, one gene	ENST00000243189, ENST00000498238, ENST00000473314, ENST00000417642	0
A_23_P251795	7.06133	1.37493	GPC2	ENSG00000213420	perfect transcript match, one gene	0	ENST00000292377, ENST00000471050
A_23_P27353	6.2288	1.37395	SLC14A2	ENSG00000132874	perfect transcript match, one gene	0	ENST00000255226
A_23_P110243	7.36015	1.37351	METTL14	ENSG00000145388	perfect transcript match, one gene	0	ENST00000388822, ENST00000506780
A_23_P252748	6.90809	1.37339	ZNF195	ENSG00000005801	perfect transcript match, one gene	0	ENST00000005082, ENST00000005082, ENST00000354599, ENST00000354599, ENST00000399602, ENST00000399602, ENST00000343338, ENST00000343338, ENST00000429541, ENST00000429541
A_24_P532730	6.14147	1.37309	0	0	no match	0	0
A_24_P328646	9.45433	1.37049	RBM5	ENSG00000003756	perfect transcript match, one gene	0	ENST00000347869, ENST00000464087, ENST00000464988
A_23_P53541	9.36281	1.36995	CHD4	ENSG00000111642	perfect transcript match, one gene	0	ENST00000357008, ENST00000309577
A_23_P135273	7.52796	1.36969	DNM1	ENSG00000106976	perfect transcript match, one gene	0	ENST00000341179, ENST00000372923, ENST00000393594, ENST00000486160, ENST00000393589
A_23_P402287	6.81943	1.36954	LNX2	ENSG00000139517	perfect transcript match, one gene	0	ENST00000316334
A_32_P69333	6.28634	1.36813	AC130352.2	ENSG00000247397	perfect transcript match, one gene	0	ENST00000500162
A_24_P396105	7.10818	1.36691	IP6K1	ENSG00000176095	perfect transcript match, one gene	0	ENST00000321599, ENST00000468463, ENST00000460540, ENST00000448476, ENST00000395238
A_24_P930442	7.63946	1.3662	RCC1	ENSG00000180198	perfect transcript match, one gene	0	ENST00000373831, ENST00000398962
A_23_P35564	6.93342	1.36546	SEC31B	ENSG00000075826	perfect transcript match, one gene	0	ENST00000370345, ENST00000485800, ENST00000492667, ENST00000479697, ENST00000482456, ENST00000462434
A_23_P90333	6.03863	1.36395	ZNF404	ENSG00000176222	perfect transcript match, one gene	0	ENST00000324394
A_24_P76666	6.10561	1.36289	CSNK2A1	ENSG00000101266	mismatch transcript match, one gene	ENST00000349736, ENST00000217244, ENST00000400227, ENST00000381973, ENST00000400217	0
A_24_P346855	7.24944	1.36239	MKI67	ENSG00000148773	perfect transcript match, one gene	0	ENST00000368654, ENST00000368653
A_24_P283288	6.11948	1.36199	MAPK14	ENSG00000112062	perfect transcript match, one gene	0	ENST00000229795, ENST00000229794, ENST00000468133, ENST00000310795, ENST00000496250, ENST00000474429, ENST00000472333
A_23_P40952	9.55438	1.36148	RAF1	ENSG00000132155	perfect transcript match, one gene	0	ENST00000251849, ENST00000442415, ENST00000415519
A_32_P6972	6.72072	1.36095	TRAF3	ENSG00000131323	perfect genomic match(1), in one gene	0	0
A_23_P339818	7.81356	1.35973	ARRDC4	ENSG00000140450	perfect transcript match, one gene	0	ENST00000268042
A_23_P255601	7.01133	1.35922	AC232272.1	ENSG00000235254	perfect transcript match, one gene	0	ENST00000428022
A_32_P82403	10.5678	1.35839	ANKRD11	ENSG00000167522	perfect transcript match, one gene	0	ENST00000301030
A_32_P128391	6.30891	1.35828	RP11-422J8.1	ENSG00000233621	perfect transcript match, one gene	0	ENST00000424989
A_23_P62361	6.87036	1.3558	UBL4A	ENSG00000102178	perfect transcript match, one gene	0	ENST00000369660, ENST00000421431, ENST00000477777, ENST00000417913
A_23_P436484	7.78766	1.35525	PABPC1L	ENSG00000101104	perfect transcript match, one gene	0	ENST00000217075, ENST00000372822, ENST00000482486, ENST00000372821
A_24_P801079	8.49497	1.3552	0	0	perfect, multiple genomic	ENST00000474156, ENST00000424041, ENST00000397139, ENST00000447432, ENST00000489392, ENST00000435137, ENST00000444895, ENST00000484287, ENST00000393247, ENST00000469026, ENST00000392605, ENST00000470544, ENST00000488538, ENST00000399382, ENST00000482859, ENST00000480271, ENST00000498657, ENST00000424559, ENST00000417617, ENST00000396414, ENST00000468834, ENST00000452821, ENST00000395235, ENST0000…	ENST00000446714, ENST00000323345, ENST00000463740, ENST00000496554, ENST00000468019, ENST00000426651, ENST00000315731, ENST00000485706, ENST00000496790, ENST00000494861, ENST00000486157, ENST00000441433, ENST00000396363, ENST00000453064, ENST00000394841, ENST00000434317, ENST00000393783, ENST00000428027, ENST00000477943
A_23_P216894	6.19198	1.35492	MAPKAP1	ENSG00000119487	perfect transcript match, one gene	0	ENST00000373511, ENST00000350766, ENST00000373503, ENST00000373498, ENST00000265960, ENST00000394063, ENST00000373505, ENST00000373497
A_23_P4007	6.96344	1.35428	FXR2	ENSG00000129245	perfect transcript match, one gene	0	ENST00000250113
A_23_P146990	7.23197	1.35395	WWP1	ENSG00000123124	perfect transcript match, one gene	0	ENST00000349423, ENST00000341922, ENST00000265428
A_23_P256051	7.6306	1.35348	0	0	perfect, multiple genomic	0	ENST00000494075, ENST00000423888, ENST00000480246, ENST00000463325, ENST00000479600, ENST00000416673, ENST00000427664, ENST00000446178
A_23_P412577	6.25093	1.35289	ANKRD29	ENSG00000154065	perfect transcript match, one gene	0	ENST00000322980, ENST00000284207, ENST00000399636, ENST00000399631
A_23_P95172	6.82325	1.35232	RNF213	ENSG00000173821	perfect transcript match, one gene	0	ENST00000508628, ENST00000336301, ENST00000427003
A_24_P780353	11.7129	1.35214	AC007095.2	ENSG00000179460	perfect transcript match, one gene	0	ENST00000429983
A_24_P178444	6.43686	1.35208	0	0	perfect genomic match, no gene	0	0
A_24_P51037	6.85676	1.35161	C2orf3	ENSG00000005436	mismatch transcript match, one gene	ENST00000470503	0
A_24_P382253	9.35101	1.35155	RPRD1A	ENSG00000141425	perfect transcript match, one gene	0	ENST00000399022, ENST00000357384, ENST00000337059
A_24_P258955	7.43319	1.35018	ZNF317	ENSG00000130803	perfect transcript match, one gene	0	ENST00000457190, ENST00000360385, ENST00000247956
A_24_P682285	9.13701	1.34923	0	0	perfect, multiple genomic	0	ENST00000375652, ENST00000375651, ENST00000435626, ENST00000375650, ENST00000418382
A_24_P636332	9.55211	1.34876	CCDC84	ENSG00000186166	perfect transcript match, one gene	0	ENST00000334418
A_24_P157720	6.88126	1.34839	EPB41L4A, NCRNA00219	ENSG00000129595, ENSG00000224032	perfect genomic match(1), in overlapping genes	0	ENST00000261486, ENST00000413221
A_23_P50081	9.02929	1.34766	IMPA2	ENSG00000141401	perfect transcript match, one gene	0	ENST00000269159
A_24_P103004	6.79346	1.34725	SLC20A1	ENSG00000144136	perfect transcript match, one gene	0	ENST00000272542, ENST00000490674
A_23_P317654	6.05973	1.34675	DDX3X	ENSG00000215301	perfect transcript match, one gene	0	ENST00000399959, ENST00000478993, ENST00000448230, ENST00000457138
A_24_P92183	6.49144	1.34635	PABPC1L	ENSG00000101104	perfect transcript match, one gene	0	ENST00000217073, ENST00000476056, ENST00000372824, ENST00000372819, ENST00000217075, ENST00000479873, ENST00000372826, ENST00000474208, ENST00000489068, ENST00000372822, ENST00000482486, ENST00000255136, ENST00000421240, ENST00000372821
A_23_P66454	6.35924	1.34629	GSDMB	ENSG00000073605	perfect transcript match, one gene	0	ENST00000394175, ENST00000309481, ENST00000420491, ENST00000360317, ENST00000479136, ENST00000477054, ENST00000486560, ENST00000418519, ENST00000394179, ENST00000354894, ENST00000433643, ENST00000437352
A_24_P277934	12.7187	1.34517	COL1A2	ENSG00000164692	perfect transcript match, one gene	0	ENST00000297268, ENST00000481570, ENST00000464916
A_23_P93818	7.04534	1.34404	STAG3L1	ENSG00000205583	perfect transcript match, one gene	0	ENST00000440703
A_24_P887553	6.5234	1.34396	0	0	perfect, multiple genomic	ENST00000407924	ENST00000313835, ENST00000460277, ENST00000466593, ENST00000314163, ENST00000478307, ENST00000488165, ENST00000468618
A_23_P98898	6.09569	1.34342	CDK2	ENSG00000123374	perfect transcript match, one gene	0	ENST00000354056, ENST00000440311, ENST00000266970
A_23_P84576	6.36971	1.3422	ANTXR1	ENSG00000169604	perfect transcript match, one gene	0	ENST00000303714, ENST00000409829, ENST00000463335, ENST00000409349, ENST00000308181, ENST00000394317
A_32_P80809	7.50817	1.34213	ACAA2	ENSG00000167315	perfect genomic match, genes within 2kb	0	0
A_23_P208373	7.05946	1.34164	CYP2B6	ENSG00000197408	perfect transcript match, one gene	0	ENST00000324071, ENST00000330446
A_24_P94222	6.88598	1.34153	FBLIM1	ENSG00000162458	perfect transcript match, one gene	0	ENST00000375771, ENST00000375766, ENST00000332305, ENST00000400773, ENST00000312173
A_24_P58944	10.2115	1.3407	0	0	perfect, multiple genomic	0	ENST00000455183, ENST00000429897, ENST00000445430, ENST00000440850, ENST00000427841, ENST00000457601, ENST00000354937
A_24_P256325	6.87604	1.34064	REV1	ENSG00000135945	perfect transcript match, one gene	0	ENST00000258428, ENST00000393445, ENST00000413697, ENST00000465835, ENST00000486117, ENST00000482887, ENST00000473819
A_24_P107918	7.04178	1.3398	CBFB	ENSG00000067955	perfect transcript match, one gene	0	ENST00000290858, ENST00000412916
A_23_P153441	7.14648	1.33973	HOOK2	ENSG00000095066	perfect transcript match, one gene	0	ENST00000264827, ENST00000397668, ENST00000421850
A_24_P566916	7.46079	1.33864	AP000944.1	ENSG00000245532	perfect transcript match, one gene	0	ENST00000501122
A_23_P212196	7.65071	1.33833	OGG1	ENSG00000114026	perfect transcript match, one gene	0	ENST00000302036, ENST00000302008, ENST00000450379, ENST00000352937, ENST00000349503, ENST00000449570
A_23_P355289	9.45543	1.3382	AFG3L1	ENSG00000223959	perfect transcript match, one gene	0	ENST00000457926, ENST00000418696, ENST00000436447, ENST00000437774, ENST00000427658, ENST00000458301
A_32_P22989	13.8307	1.33753	CA13	ENSG00000185015	perfect genomic match(1), in one gene	0	0
A_23_P39574	7.91254	1.33679	CCDC150	ENSG00000144395	perfect transcript match, one gene	0	ENST00000389175, ENST00000424427, ENST00000409270, ENST00000448409, ENST00000483877, ENST00000272831, ENST00000431807
A_32_P93187	6.94847	1.33626	AC021224.2, AC021224.1, FAM59A	ENSG00000215492, ENSG00000249271, ENSG00000141441	perfect genomic match(1), in overlapping genes	ENST00000357495, ENST00000342657, ENST00000398039, ENST00000440699, ENST00000330752, ENST00000340913, ENST00000420780, ENST00000509706, ENST00000222956, ENST00000422856, ENST00000440968, ENST00000397842, ENST00000406883, ENST00000283131, ENST00000424481, ENST00000507243, ENST00000515019, ENST00000512366, ENST00000441603, ENST00000515379, ENST00000406078, ENST00000396326, ENST00000421426, ENST0000…	ENST00000427216, ENST00000400448, ENST00000503999
A_32_P163443	6.54165	1.33504	0	0	perfect genomic match, no gene	0	0
A_23_P6023	6.19635	1.335	RAE1	ENSG00000101146	perfect transcript match, one gene	0	ENST00000395841, ENST00000371242, ENST00000395840
A_24_P38572	6.60512	1.33474	NOL6	ENSG00000165271	perfect transcript match, one gene	0	ENST00000379470, ENST00000297990, ENST00000379471, ENST00000325914, ENST00000455041
A_23_P216215	6.11837	1.33461	MTFR1	ENSG00000066855	perfect transcript match, one gene	0	ENST00000262146, ENST00000458689, ENST00000424808
A_23_P252748	6.82008	1.33448	ZNF195	ENSG00000005801	perfect transcript match, one gene	0	ENST00000005082, ENST00000005082, ENST00000354599, ENST00000354599, ENST00000399602, ENST00000399602, ENST00000343338, ENST00000343338, ENST00000429541, ENST00000429541
A_24_P277576	6.93399	1.33443	TRIP13	ENSG00000071539	perfect transcript match, one gene	0	ENST00000166345
A_24_P366082	7.44025	1.33405	XXbac-B461K10.4	ENSG00000093100	perfect transcript match, one gene	0	ENST00000252134, ENST00000476405, ENST00000441493, ENST00000425874
A_24_P753454	6.31474	1.33383	RP4-669P10.18	ENSG00000237037	perfect transcript match, one gene	0	ENST00000416037, ENST00000416037, ENST00000417327, ENST00000439129, ENST00000451451
A_23_P41765	6.93423	1.33295	IRF1	ENSG00000125347	perfect transcript match, one gene	0	ENST00000245414, ENST00000472045, ENST00000405885
A_32_P229311	6.00727	1.33285	RP11-179H18.2	ENSG00000233177	perfect transcript match, one gene	0	ENST00000448423
A_24_P686965	10.751	1.33202	SH2D5	ENSG00000189410	perfect transcript match, one gene	0	ENST00000375031, ENST00000460804, ENST00000447746, ENST00000421854
A_23_P52939	7.49354	1.33159	SLC43A1	ENSG00000149150	perfect transcript match, one gene	0	ENST00000278426
A_23_P108265	6.14232	1.3309	OR7C2	ENSG00000127529	perfect transcript match, one gene	0	ENST00000248072
A_23_P51699	7.00867	1.33085	ARHGEF2	ENSG00000116584	perfect transcript match, one gene	0	ENST00000361247, ENST00000313695, ENST00000368315, ENST00000470541, ENST00000435736, ENST00000368316
A_32_P20912	7.20977	1.33073	RNF169	ENSG00000166439	perfect genomic match(1), in one gene	0	0
A_23_P313640	8.06979	1.33067	MAP3K2	ENSG00000169967	perfect transcript match, one gene	0	ENST00000409947
A_24_P595223	6.7682	1.33064	MIAT	ENSG00000225783	perfect transcript match, one gene	0	ENST00000423278, ENST00000421151, ENST00000456129, ENST00000430080
A_32_P207494	6.78812	1.33049	C8orf41	ENSG00000129696	perfect transcript match, one gene	0	ENST00000360742, ENST00000431156
A_23_P3242	8.94031	1.33045	ANP32A	ENSG00000140350	perfect transcript match, one gene	0	ENST00000465139
A_23_P404893	8.04744	1.33035	AFG3L1	ENSG00000223959	perfect transcript match, one gene	0	ENST00000457926, ENST00000418696, ENST00000436447, ENST00000437774, ENST00000427658, ENST00000458301
A_23_P431305	7.16995	1.33028	FAM69B	ENSG00000165716	perfect transcript match, one gene	0	ENST00000371692, ENST00000371691
A_32_P123788	6.07856	1.33008	MBOAT7	ENSG00000125505	perfect transcript match, one gene	0	ENST00000245615, ENST00000437868, ENST00000391754, ENST00000414665, ENST00000453320, ENST00000491216, ENST00000495968, ENST00000431666
A_24_P321184	6.52859	1.32967	0	0	perfect, multiple genomic	ENST00000343150, ENST00000340342, ENST00000375894, ENST00000342020, ENST00000482054, ENST00000412179, ENST00000413075, ENST00000443343, ENST00000423775, ENST00000431003, ENST00000428057, ENST00000441276, ENST00000458206, ENST00000449550	ENST00000454614, ENST00000422399, ENST00000458273, ENST00000457530, ENST00000415925
A_24_P239140	6.94179	1.32957	GART	ENSG00000159131	perfect transcript match, one gene	0	ENST00000381831, ENST00000381815, ENST00000381839, ENST00000424203, ENST00000460305
A_23_P6869	6.72183	1.32918	CYB561D2, TMEM115	ENSG00000114395, ENSG00000126062	perfect genomic match(1), in overlapping genes	0	ENST00000490926, ENST00000266025
A_23_P334892	6.32978	1.32879	TMEM102	ENSG00000181284	perfect transcript match, one gene	0	ENST00000323206, ENST00000396568
A_24_P928522	6.51554	1.32836	DST	ENSG00000151914	perfect transcript match, one gene	0	ENST00000487754
A_23_P55948	7.57487	1.32784	PRR12	ENSG00000126464	perfect transcript match, one gene	0	ENST00000418929, ENST00000246798, ENST00000314734
A_23_P19102	8.66381	1.32772	GALNT10	ENSG00000164574	perfect genomic match(1), in one gene	0	0
A_23_P54781	6.34002	1.32752	RBBP6	ENSG00000122257	perfect genomic match(1), in one gene	0	0
A_24_P285032	6.12136	1.32748	IDS	ENSG00000010404	perfect transcript match, one gene	0	ENST00000340855, ENST00000466323, ENST00000370441, ENST00000428056, ENST00000370443
A_23_P115597	6.49026	1.32728	ANKRD26	ENSG00000107890	perfect transcript match, one gene	0	ENST00000445828, ENST00000376087, ENST00000342931, ENST00000419811, ENST00000436985, ENST00000376070
A_23_P131747	6.12318	1.32692	KIDINS220	ENSG00000134313	perfect transcript match, one gene	0	ENST00000256707, ENST00000473731, ENST00000488729, ENST00000427284, ENST00000418530
A_23_P18649	6.41082	1.32677	FAT4	ENSG00000196159	perfect transcript match, one gene	0	ENST00000394329, ENST00000457801
A_24_P5550	6.57763	1.32621	PHF23	ENSG00000040633	perfect transcript match, one gene	0	ENST00000320316, ENST00000454255, ENST00000043410
A_24_P84021	6.43707	1.326	RP11-18M17.1	ENSG00000173966	perfect transcript match, one gene	ENST00000450361, ENST00000305103, ENST00000402718	ENST00000513286, ENST00000312008
A_23_P89799	10.6412	1.32593	ACAA2	ENSG00000167315	perfect transcript match, one gene	0	ENST00000285093, ENST00000398549
A_23_P124837	6.1863	1.32545	AC137834.2	ENSG00000123384	perfect transcript match, one gene	0	ENST00000243077
A_24_P934455	6.22492	1.32519	HIP1	ENSG00000127946	perfect genomic match(1), in one gene	0	0
A_23_P421465	8.01674	1.325	EP400	ENSG00000183495	perfect transcript match, one gene	0	ENST00000333577, ENST00000389561, ENST00000389562, ENST00000332482, ENST00000330386
A_23_P130466	7.7447	1.32481	ZNF8	ENSG00000083842	perfect transcript match, one gene	0	ENST00000196548
A_24_P178333	6.86383	1.32469	RP6-159A1.2	ENSG00000217835	perfect transcript match, one gene	0	ENST00000402304
A_23_P329271	9.26992	1.32465	TUBB3	ENSG00000198211	perfect genomic match(1), in one gene	0	0
A_23_P209652	6.10225	1.32447	INO80D	ENSG00000114933	perfect transcript match, one gene	0	ENST00000403263, ENST00000233270
A_24_P636441	6.07275	1.32437	DCAKD	ENSG00000172992	perfect genomic match(1), in one gene	0	0
A_23_P346048	7.13068	1.32354	AC091565.2	ENSG00000140181	perfect transcript match, one gene	ENST00000382946, ENST00000383034	ENST00000454333
A_23_P351679	6.31137	1.32331	TK2	ENSG00000166548	perfect transcript match, one gene	0	ENST00000299697, ENST00000451102, ENST00000417693
A_23_P58835	6.32368	1.32297	F2RL1	ENSG00000164251	perfect transcript match, one gene	0	ENST00000296677
A_23_P119907	6.99765	1.32294	ANKZF1	ENSG00000163516	perfect transcript match, one gene	0	ENST00000323348, ENST00000466238, ENST00000409849, ENST00000477479, ENST00000463792, ENST00000410034, ENST00000483188, ENST00000419723
A_23_P111712	7.01453	1.32163	MTERF	ENSG00000127989	perfect transcript match, one gene	0	ENST00000419292, ENST00000351870, ENST00000406735
A_23_P206656	6.68629	1.32112	MMP25, AC108134.1	ENSG00000008516, ENSG00000236057	perfect genomic match(1), in overlapping genes	0	0
A_23_P206228	7.32332	1.32098	VPS13C	ENSG00000129003	perfect transcript match, one gene	0	ENST00000249837, ENST00000261517
A_23_P309246	6.55535	1.32044	ZNF498	ENSG00000197037	perfect transcript match, one gene	0	ENST00000481424, ENST00000394152, ENST00000394150, ENST00000466948, ENST00000485586, ENST00000334715, ENST00000262941, ENST00000394151
A_24_P628384	6.18418	1.32035	ALKBH2	ENSG00000189046	perfect transcript match, one gene	0	ENST00000429722, ENST00000343075, ENST00000440112
A_23_P144179	7.89118	1.32031	CPOX	ENSG00000080819	perfect transcript match, one gene	0	ENST00000512905, ENST00000264193, ENST00000510489
A_23_P43296	7.26939	1.32023	FBXL6	ENSG00000182325	perfect transcript match, one gene	0	ENST00000455319, ENST00000331890
A_24_P681011	6.00712	1.3202	HIPK2	ENSG00000064393	perfect transcript match, one gene	0	ENST00000406875, ENST00000263551
A_23_P204079	6.98231	1.31924	NPFF	ENSG00000139574	perfect transcript match, one gene	0	ENST00000267017, ENST00000448979
A_23_P81805	7.15193	1.31917	VEGFA	ENSG00000112715	perfect transcript match, one gene	0	ENST00000372067, ENST00000372064, ENST00000425836, ENST00000230480, ENST00000480614, ENST00000497139, ENST00000417285, ENST00000324450, ENST00000426830, ENST00000372077
A_32_P39944	9.38257	1.31901	0	0	perfect genomic match, no gene	0	0
A_23_P328836	6.86885	1.31836	LCOR	ENSG00000196233	perfect transcript match, one gene	0	ENST00000371103, ENST00000371097, ENST00000356016
A_32_P55144	6.58426	1.31809	TMED11P, AC092535.3	ENSG00000215367, ENSG00000227189	perfect genomic match, genes within 2kb	0	0
A_23_P384698	6.83071	1.31809	AC022007.2, TMEM111, AC034193.5	ENSG00000244686, ENSG00000125037, ENSG00000180385	perfect genomic match(1), in overlapping genes	0	ENST00000326237, ENST00000475575
A_23_P115902	6.59776	1.31798	0	0	perfect, multiple genomic	0	0
A_23_P65278	6.03285	1.31638	NBEA	ENSG00000172915	perfect transcript match, one gene	0	ENST00000379939, ENST00000379922, ENST00000310336, ENST00000400445, ENST00000422518, ENST00000402346
A_24_P84822	7.68053	1.31586	0	0	perfect, multiple genomic	ENST00000431602, ENST00000359150, ENST00000383337, ENST00000453222, ENST00000466668, ENST00000479900, ENST00000492832, ENST00000463434, ENST00000487022, ENST00000383335, ENST00000399013, ENST00000432795, ENST00000506490, ENST00000509348, ENST00000355132, ENST00000380759, ENST00000508650, ENST00000512154, ENST00000356481, ENST00000419961, ENST00000380731, ENST00000510138, ENST00000514522, ENST0000…	ENST00000449061, ENST00000508260, ENST00000328346, ENST00000507274, ENST00000514048, ENST00000380721
A_24_P208595	6.00022	1.31516	ANTXR1	ENSG00000169604	perfect transcript match, one gene	ENST00000497197	ENST00000303714, ENST00000409829, ENST00000463335, ENST00000409349, ENST00000482235, ENST00000308181, ENST00000394317
A_23_P251342	7.75743	1.31474	GSK3B	ENSG00000082701	perfect transcript match, one gene	0	ENST00000264235, ENST00000316626, ENST00000473886
A_23_P156807	6.46075	1.31464	0	0	perfect, multiple genomic	ENST00000436679, ENST00000411432, ENST00000447070, ENST00000509509	ENST00000225724, ENST00000451249, ENST00000414833, ENST00000412930, ENST00000403396, ENST00000444227, ENST00000419745, ENST00000295240, ENST00000392663, ENST00000472667, ENST00000500229
A_23_P371885	6.09708	1.31352	ARL17A	ENSG00000185829	perfect transcript match, one gene	ENST00000434041	ENST00000445552
A_24_P910297	7.55309	1.31339	GOLGA2	ENSG00000167110	perfect transcript match, one gene	0	ENST00000421699, ENST00000342583
A_32_P137849	6.71192	1.31295	AC073046.25	ENSG00000235499	perfect genomic match, genes within 2kb	0	0
A_24_P306094	6.22268	1.31291	YLPM1	ENSG00000119596	perfect genomic match(1), in one gene	0	0
A_32_P3290	10.5014	1.31283	HAUS6	ENSG00000147874	perfect transcript match, one gene	0	ENST00000380502, ENST00000428731
A_23_P152245	6.35848	1.31262	CDK10	ENSG00000185324	perfect transcript match, one gene	0	ENST00000505473, ENST00000510811, ENST00000353379, ENST00000505733, ENST00000472018, ENST00000331006, ENST00000393082
A_24_P46159	7.87523	1.31209	SHISA5	ENSG00000164054	perfect transcript match, one gene	ENST00000395664	ENST00000296444, ENST00000444115, ENST00000426002, ENST00000494854, ENST00000465449, ENST00000466424, ENST00000417962, ENST00000442747, ENST00000443308, ENST00000460758, ENST00000497863, ENST00000486344
A_23_P334751	6.23486	1.3116	B3GALNT2	ENSG00000162885	perfect transcript match, one gene	0	ENST00000366600, ENST00000366599
A_23_P157970	7.05986	1.3115	INVS	ENSG00000119509	perfect transcript match, one gene	0	ENST00000262457, ENST00000262456
A_23_P160154	8.09943	1.31121	GALE	ENSG00000117308	perfect transcript match, one gene	0	ENST00000481736, ENST00000374497, ENST00000459934, ENST00000429356, ENST00000418277, ENST00000426964, ENST00000313298, ENST00000374498
A_23_P58321	8.71101	1.3106	CCNA2	ENSG00000145386	perfect transcript match, one gene	0	ENST00000274026
A_23_P162640	7.87352	1.3105	GABARAPL1	ENSG00000139112	perfect transcript match, one gene	0	ENST00000266458
A_24_P303770	9.30432	1.30987	CTSB	ENSG00000164733	perfect transcript match, one gene	0	ENST00000353047, ENST00000453527, ENST00000434271, ENST00000345125, ENST00000415599, ENST00000420692
A_23_P359430	9.10838	1.30929	0	0	perfect, multiple genomic	ENST00000318220, ENST00000342104, ENST00000417552, ENST00000318249, ENST00000392963	ENST00000375552, ENST00000468645, ENST00000496755, ENST00000491652, ENST00000473761, ENST00000338347, ENST00000369339, ENST00000369338, ENST00000465891, ENST00000492518, ENST00000401010, ENST00000281815, ENST00000339388, ENST00000369323, ENST00000436832, ENST00000442909, ENST00000480568, ENST00000401007, ENST00000369227, ENST00000369228, ENST00000310701, ENST00000415551, ENST00000369219, ENST0000…
A_23_P218918	8.58974	1.30918	FGF2	ENSG00000138685	perfect transcript match, one gene	0	ENST00000264498, ENST00000394350
A_24_P387514	7.06627	1.3085	LRP5L	ENSG00000100068	perfect transcript match, one gene	0	ENST00000467672, ENST00000444995, ENST00000402859
A_24_P75245	7.66531	1.30824	RP5-965K10.2	ENSG00000223566	perfect transcript match, one gene	ENST00000399537, ENST00000328270, ENST00000430969, ENST00000441896	ENST00000417666
A_23_P137630	6.39429	1.308	HP1BP3	ENSG00000127483	perfect transcript match, one gene	0	ENST00000312239, ENST00000375004, ENST00000375003, ENST00000419948, ENST00000438032, ENST00000424732, ENST00000360142, ENST00000446553
A_23_P31224	6.76338	1.30724	PILRA	ENSG00000085514	perfect transcript match, one gene	ENST00000310771, ENST00000444874, ENST00000420688, ENST00000452089, ENST00000457519, ENST00000448382, ENST00000443526, ENST00000419749, ENST00000422808, ENST00000438028, ENST00000431140, ENST00000413850, ENST00000456998, ENST00000422752, ENST00000444073, ENST00000427221	ENST00000432297, ENST00000198536, ENST00000453419, ENST00000484934, ENST00000394000, ENST00000350573, ENST00000474013
A_24_P13804	6.34698	1.3063	CENPT	ENSG00000102901	perfect transcript match, one gene	0	ENST00000219172, ENST00000440851, ENST00000436104
A_32_P146815	8.22771	1.30618	MGST1	ENSG00000008394	perfect genomic match(1), in one gene	0	0
A_23_P40108	8.96238	1.30525	COL9A3	ENSG00000092758	perfect transcript match, one gene	0	ENST00000343916, ENST00000466192, ENST00000462700, ENST00000467819
A_24_P303390	6.46539	1.30517	EHMT2	ENSG00000204371	perfect transcript match, one gene	0	ENST00000480912, ENST00000395728, ENST00000375528, ENST00000375530, ENST00000375537, ENST00000465429, ENST00000442298
A_24_P118211	7.0705	1.30502	0	0	perfect, multiple genomic	ENST00000503803	0
A_23_P124837	6.05463	1.30478	AC137834.2	ENSG00000123384	perfect transcript match, one gene	0	ENST00000243077
A_23_P502078	7.13384	1.30455	MAPK8IP2	ENSG00000008735	perfect transcript match, one gene	0	ENST00000399912, ENST00000399908, ENST00000442429, ENST00000341339, ENST00000008876
A_32_P197698	6.10228	1.30453	GOLPH3	ENSG00000113384	perfect genomic match, genes within 2kb	0	0
A_24_P161959	6.71005	1.30442	TMEM179B	ENSG00000185475	perfect transcript match, one gene	0	ENST00000333449
A_23_P131449	6.36734	1.30429	C2orf81	ENSG00000159239	perfect transcript match, one gene	0	ENST00000427023, ENST00000290390
A_23_P210886	6.15896	1.30417	BCL2L1	ENSG00000171552	perfect transcript match, one gene	0	ENST00000376062, ENST00000376055, ENST00000307677, ENST00000376060, ENST00000420653
A_24_P76512	6.05798	1.30399	AC004841.1	ENSG00000229811	perfect transcript match, one gene	0	ENST00000439540
A_23_P252748	6.42439	1.30396	ZNF195	ENSG00000005801	perfect transcript match, one gene	0	ENST00000005082, ENST00000005082, ENST00000354599, ENST00000354599, ENST00000399602, ENST00000399602, ENST00000343338, ENST00000343338, ENST00000429541, ENST00000429541
A_32_P78395	6.14001	1.30351	TRAPPC9	ENSG00000167632	perfect genomic match(1), in one gene	0	0
A_23_P419038	6.47781	1.30309	CLOCK	ENSG00000134852	perfect transcript match, one gene	0	ENST00000511124, ENST00000309964
A_23_P91015	7.02846	1.30291	SMYD5	ENSG00000135632	perfect transcript match, one gene	0	ENST00000389501
A_24_P49383	8.7348	1.30288	C11orf67	ENSG00000087884	perfect transcript match, one gene	0	ENST00000304716, ENST00000263301, ENST00000393427
A_23_P27994	6.22256	1.3026	TYROBP	ENSG00000011600	perfect transcript match, one gene	0	ENST00000424586, ENST00000262629
A_24_P931583	6.24176	1.30253	0	0	perfect genomic match, no gene	0	0
A_23_P254442	7.47739	1.30252	RP4-800G7.2, ZNF783	ENSG00000244560, ENSG00000204946	perfect genomic match(1), in overlapping genes	0	ENST00000378052, ENST00000481519, ENST00000416232, ENST00000480864
A_24_P710730	6.9678	1.30136	0	0	perfect, multiple genomic	0	ENST00000380734, ENST00000508727
A_23_P255812	8.51269	1.30124	TMEM66	ENSG00000133872	perfect transcript match, one gene	0	ENST00000256255
A_32_P179572	6.64802	1.30122	UBFD1	ENSG00000103353	perfect transcript match, one gene	0	ENST00000395878
A_23_P206454	7.10021	1.30049	AC092143.2, CENPBD1	ENSG00000244924, ENSG00000177946	perfect genomic match(1), in overlapping genes	0	ENST00000314994, ENST00000501612
A_23_P140241	6.53329	1.30048	CHD8	ENSG00000100888	perfect transcript match, one gene	0	ENST00000430710, ENST00000399982, ENST00000262707
A_23_P311834	6.20434	1.3004	0	0	no match	0	0
A_32_P57057	6.66382	-1.30017	USP15	ENSG00000135655	perfect transcript match, one gene	0	ENST00000353364, ENST00000280377, ENST00000393654, ENST00000312635
A_23_P317591	6.87929	-1.30053	SEMA3A	ENSG00000075213	perfect transcript match, one gene	0	ENST00000265362
A_23_P417200	6.10322	-1.30069	TERF2	ENSG00000132604	perfect transcript match, one gene	0	ENST00000254942
A_23_P18186	7.08482	-1.30092	GNB4	ENSG00000114450	perfect transcript match, one gene	0	ENST00000232564, ENST00000466899, ENST00000447020
A_23_P211773	7.01009	-1.30127	ACAP2	ENSG00000114331	perfect transcript match, one gene	0	ENST00000326793
A_32_P42719	6.82912	-1.3013	PABPN1	ENSG00000100836	perfect transcript match, one gene	ENST00000391782	ENST00000216727, ENST00000397276
A_24_P101601	8.84736	-1.30146	0	0	no match	0	0
A_23_P300124	7.5181	-1.30178	SMCR8	ENSG00000176994	perfect transcript match, one gene	0	ENST00000406438, ENST00000316811
A_24_P372643	6.95974	-1.30196	SLC22A18AS	ENSG00000235987	perfect transcript match, one gene	0	ENST00000420281, ENST00000455942
A_23_P217367	7.30793	-1.30209	ATG4A	ENSG00000101844	perfect transcript match, one gene	0	ENST00000372232, ENST00000345734, ENST00000372246, ENST00000343524, ENST00000372254
A_23_P39517	6.87701	-1.30219	SRBD1	ENSG00000068784	perfect transcript match, one gene	0	ENST00000263736, ENST00000490133
A_23_P170820	8.9931	-1.30223	PUM1	ENSG00000134644	perfect transcript match, one gene	0	ENST00000257075, ENST00000373747, ENST00000498419, ENST00000373742, ENST00000373741, ENST00000424085, ENST00000426105, ENST00000440538, ENST00000423018, ENST00000373749
A_23_P65890	8.12016	-1.30228	CIB2	ENSG00000136425	perfect transcript match, one gene	0	ENST00000258930
A_24_P101879	8.89128	-1.30234	GTPBP6	ENSG00000178605	mismatch transcript match, one gene	ENST00000485332	0
A_24_P804667	7.54366	-1.30269	METTL12	ENSG00000214756	perfect transcript match, one gene	0	ENST00000398922
A_24_P33525	9.80313	-1.30315	0	0	no match	0	0
A_23_P204810	6.78583	-1.30331	OSBPL8	ENSG00000091039	perfect transcript match, one gene	0	ENST00000261183, ENST00000393250, ENST00000393249, ENST00000446075, ENST00000393248, ENST00000438913
A_23_P165186	9.1149	-1.30468	LIN37	ENSG00000188223	perfect transcript match, one gene	0	ENST00000301159
A_24_P185036	6.54241	-1.30524	FTSJD1	ENSG00000180917	perfect transcript match, one gene	0	ENST00000338099, ENST00000393548, ENST00000434935
A_23_P302709	6.05168	-1.30526	NR1D2	ENSG00000174738	perfect transcript match, one gene	0	ENST00000312521, ENST00000383773, ENST00000492552
A_24_P391104	8.55655	-1.30555	RFX1	ENSG00000132005	perfect transcript match, one gene	0	ENST00000254325
A_32_P147790	6.77194	-1.30564	PTMAP5	ENSG00000214182	perfect transcript match, one gene	ENST00000466801, ENST00000448874, ENST00000409321, ENST00000409115, ENST00000341369, ENST00000409405, ENST00000481928, ENST00000409683, ENST00000412128	ENST00000393073
A_24_P409910	8.36274	-1.30654	0	0	no match	0	0
A_23_P211659	7.16135	-1.3067	CERK	ENSG00000100422	perfect transcript match, one gene	0	ENST00000216264, ENST00000443629
A_24_P114617	7.79186	-1.30679	CHMP2B	ENSG00000083937	perfect transcript match, one gene	0	ENST00000263780
A_32_P85835	6.03403	-1.30688	B3GALTL	ENSG00000187676	perfect transcript match, one gene	0	ENST00000343307
A_23_P382654	6.66182	-1.30694	ASCC3	ENSG00000112249	perfect transcript match, one gene	0	ENST00000468245, ENST00000324723, ENST00000369143
A_24_P398370	6.94882	-1.30755	TAGLN	ENSG00000149591	perfect transcript match, one gene	0	ENST00000375278, ENST00000278968, ENST00000392951
A_32_P60343	6.48287	-1.30783	0	0	perfect, multiple genomic	ENST00000300515, ENST00000358583, ENST00000414190, ENST00000416160, ENST00000478581	0
A_24_P364412	7.54529	-1.30819	PPP1R12A	ENSG00000058272	perfect transcript match, one gene	0	ENST00000450142, ENST00000312727, ENST00000341878, ENST00000360825, ENST00000261207, ENST00000437004
A_24_P41309	8.90565	-1.30821	0	0	no match	0	0
A_23_P252449	9.99403	-1.30844	RP11-381K20.4, HNRNPA0	ENSG00000247534, ENSG00000177733	perfect genomic match(1), in overlapping genes	0	ENST00000314940, ENST00000501611
A_23_P214487	13.9412	-1.30853	HIST1H4C	ENSG00000197061	perfect genomic match(1), in one gene	0	0
A_23_P53039	8.86568	-1.30855	LDHC	ENSG00000166796	perfect transcript match, one gene	0	ENST00000396215, ENST00000280704
A_24_P470754	6.77139	-1.3087	AC006024.3	ENSG00000229165	perfect transcript match, one gene	0	ENST00000429312
A_23_P332392	6.74848	-1.30897	TTC9B	ENSG00000174521	perfect genomic match(1), in one gene	0	0
A_32_P44274	11.1806	-1.30911	CHTF18	ENSG00000127586	perfect transcript match, one gene	0	ENST00000464728, ENST00000471202, ENST00000455171, ENST00000262315, ENST00000498439
A_23_P398172	6.06405	-1.30924	FAM135A	ENSG00000082269	perfect transcript match, one gene	0	ENST00000418814, ENST00000505769, ENST00000457062, ENST00000361499, ENST00000194672, ENST00000505675, ENST00000370479, ENST00000442251
A_23_P201264	7.09759	-1.30932	HGSNAT	ENSG00000165102	perfect genomic match(1), in one gene	ENST00000377205, ENST00000496751	0
A_24_P366994	6.17777	-1.30933	ARHGDIA	ENSG00000141522	perfect transcript match, one gene	0	ENST00000269321, ENST00000400721
A_24_P739355	10.0454	-1.30941	SET	ENSG00000119335	perfect transcript match, one gene	0	ENST00000372692, ENST00000322030, ENST00000494141, ENST00000372686, ENST00000372688
A_23_P216836	9.7993	-1.30959	0	0	mismatch no genomic match, transcript match, multiple unrelated trancripts	0	ENST00000371738, ENST00000481053
A_24_P142973	11.0027	-1.30987	PEX26	ENSG00000215193	perfect transcript match, one gene	0	ENST00000329627
A_23_P107206	6.6278	-1.30997	STAT3	ENSG00000168610	perfect transcript match, one gene	0	ENST00000264657, ENST00000404395, ENST00000389272
A_32_P144018	6.34451	-1.3108	AC055707.1	ENSG00000246695	perfect transcript match, one gene	0	ENST00000500102
A_23_P5974	6.52604	-1.31106	ZSWIM1	ENSG00000168612	perfect transcript match, one gene	0	ENST00000372523, ENST00000372520
A_24_P306561	9.40683	-1.31148	TCF25	ENSG00000141002	perfect transcript match, one gene	0	ENST00000263346, ENST00000310554, ENST00000263347
A_23_P209269	9.63645	-1.31203	PPM1B	ENSG00000138032	perfect transcript match, one gene	0	ENST00000282412, ENST00000409432, ENST00000345249, ENST00000378542
A_32_P11894	8.34754	-1.31204	C12orf65	ENSG00000130921	perfect transcript match, one gene	0	ENST00000253233, ENST00000366329
A_32_P33937	6.06123	-1.31233	C6orf89	ENSG00000198663	perfect transcript match, one gene	0	ENST00000439368
A_23_P98310	9.42328	-1.31352	CSTF3	ENSG00000176102	perfect transcript match, one gene	0	ENST00000323959
A_32_P74366	6.71113	-1.31544	VCPIP1	ENSG00000175073	perfect transcript match, one gene	0	ENST00000310421
A_23_P413634	6.02682	-1.31557	ZNF329, AC008751.3	ENSG00000181894, ENSG00000246463	perfect genomic match(1), in overlapping genes	0	ENST00000455297, ENST00000358067, ENST00000500161
A_23_P416686	6.38173	-1.31625	GPR137	ENSG00000173264	perfect transcript match, one gene	0	ENST00000438980, ENST00000411458, ENST00000313074, ENST00000377702
A_23_P72180	6.00146	-1.3163	0	0	no match	0	0
A_23_P321501	6.4023	-1.31632	0	0	no match	0	0
A_24_P257259	7.7177	-1.31681	MOBP	ENSG00000168314	perfect transcript match, one gene	0	ENST00000420739, ENST00000420739, ENST00000420739, ENST00000311042, ENST00000311042, ENST00000311042, ENST00000441980, ENST00000441980, ENST00000441980, ENST00000424090, ENST00000424090, ENST00000424090, ENST00000442631, ENST00000442631, ENST00000442631, ENST00000354668, ENST00000354668, ENST00000354668, ENST00000445579, ENST00000445579, ENST00000445579
A_32_P147603	6.5537	-1.3174	GPR107	ENSG00000148358	perfect transcript match, one gene	0	ENST00000372406, ENST00000475101, ENST00000347136
A_24_P264611	6.21952	-1.31741	ANKRD11	ENSG00000167522	perfect transcript match, only one gene with transcript within 2kb of 3prime	0	ENST00000301030, ENST00000432274
A_24_P548966	9.2199	-1.31779	RAB3B	ENSG00000169213	perfect transcript match, one gene	0	ENST00000371655
A_23_P13482	6.35452	-1.3184	C11orf16	ENSG00000176029	perfect transcript match, one gene	0	ENST00000326053
A_23_P345065	7.76128	-1.31847	UBE2F, SCLY	ENSG00000184182, ENSG00000132330	mismatch genomic match(1), in overlapping genes	ENST00000449891, ENST00000254663, ENST00000480357, ENST00000450965, ENST00000422984, ENST00000429612	0
A_24_P942945	6.45621	-1.31886	GPR126	ENSG00000112414	perfect transcript match, one gene	0	ENST00000367608, ENST00000367609, ENST00000230173, ENST00000296932
A_24_P367259	7.27094	-1.31892	AL132639.1	ENSG00000213767	perfect transcript match, one gene	ENST00000373812, ENST00000478283	ENST00000396232
A_23_P206684	6.07	-1.31935	WWP2	ENSG00000198373	perfect transcript match, one gene	0	ENST00000359154, ENST00000448661, ENST00000356003
A_23_P393627	7.97996	-1.31943	KLF14	ENSG00000174595	perfect transcript match, one gene	0	ENST00000310992
A_24_P148151	7.53827	-1.31957	TSNAX	ENSG00000116918	perfect transcript match, one gene	0	ENST00000366639, ENST00000475168, ENST00000420593
A_24_P118608	6.73569	-1.31998	EFCAB7	ENSG00000203965	perfect transcript match, one gene	0	ENST00000371088, ENST00000460678, ENST00000461039, ENST00000448122
A_24_P238836	8.7221	-1.32059	AC012493.1	ENSG00000238029	perfect genomic match, genes within 2kb	0	0
A_23_P157943	7.28267	-1.32095	MAN1B1	ENSG00000177239	mismatch transcript match, one gene	ENST00000371589, ENST00000371587	0
A_24_P374962	6.16814	-1.32216	0	0	perfect, multiple genomic	0	ENST00000428423, ENST00000308103, ENST00000426587, ENST00000456236, ENST00000457631, ENST00000339898, ENST00000436837
A_23_P32217	7.62946	-1.32256	TOPORS	ENSG00000197579	perfect transcript match, one gene	0	ENST00000360538, ENST00000379858
A_23_P37296	7.20153	-1.32317	ATP5S	ENSG00000125375	perfect transcript match, one gene	0	ENST00000426751
A_23_P395374	10.1817	-1.3234	HIST1H4D	ENSG00000188987	perfect transcript match, one gene	0	ENST00000340756
A_32_P178696	6.74445	-1.32345	NUP153	ENSG00000124789	perfect genomic match, genes within 2kb	0	0
A_23_P112666	6.56902	-1.32377	FOXE3	ENSG00000186790	perfect transcript match, one gene	0	ENST00000335071
A_24_P409402	10.4991	-1.32436	RP11-631M6.1	ENSG00000213891	perfect transcript match, one gene	0	ENST00000474162, ENST00000396745
A_24_P330397	7.74745	-1.32479	STRN3	ENSG00000196792	perfect transcript match, one gene	0	ENST00000355683, ENST00000357479
A_23_P416142	6.23179	-1.32569	DLG1	ENSG00000075711	perfect transcript match, one gene	0	ENST00000346964, ENST00000469371, ENST00000419354, ENST00000452595, ENST00000422288, ENST00000448528, ENST00000443183, ENST00000392382, ENST00000450955, ENST00000359922, ENST00000357674, ENST00000381807, ENST00000314062
A_24_P46659	6.55593	-1.32599	NDUFAF4	ENSG00000123545	perfect transcript match, one gene	0	ENST00000316149
A_32_P61605	8.06842	-1.32625	AC090421.1	ENSG00000214293	perfect transcript match, one gene	0	ENST00000430801, ENST00000416650, ENST00000398043, ENST00000447009
A_23_P157404	8.48758	-1.32642	AP1S1	ENSG00000106367	perfect transcript match, one gene	0	ENST00000337619
A_23_P218807	8.9563	-1.32733	ZC3H7B	ENSG00000100403	perfect transcript match, one gene	0	ENST00000352645
A_32_P69296	7.30253	-1.32737	ZBTB44	ENSG00000196323	perfect transcript match, one gene	0	ENST00000454539
A_24_P535256	7.69149	-1.32766	INHBA	ENSG00000122641	perfect transcript match, one gene	0	ENST00000242208
A_24_P290163	6.88861	-1.32808	0	0	perfect, multiple genomic	0	ENST00000330588, ENST00000337787, ENST00000453785
A_23_P145153	8.31092	-1.32871	PDCD2	ENSG00000071994	perfect transcript match, one gene	0	ENST00000167218, ENST00000443345, ENST00000392090, ENST00000453163
A_23_P8571	6.94585	-1.32922	SRCRB4D	ENSG00000146700	perfect genomic match, genes within 2kb	0	0
A_32_P33802	7.70283	-1.32925	ETV5	ENSG00000244405	perfect transcript match, one gene	0	ENST00000306376
A_23_P218619	7.80631	-1.32951	MRPL30, C2orf15	ENSG00000185414, ENSG00000241962	perfect genomic match(1), in overlapping genes	0	ENST00000308644, ENST00000512183, ENST00000509871, ENST00000338148, ENST00000465432, ENST00000409841
A_24_P392333	7.09958	-1.33008	FAM63B	ENSG00000128923	perfect transcript match, one gene	0	ENST00000450403, ENST00000316848
A_23_P149121	6.62022	-1.3314	DIRAS3	ENSG00000162595	perfect transcript match, one gene	0	ENST00000370981, ENST00000395201
A_23_P24176	8.03403	-1.3319	CCNJ	ENSG00000107443	perfect transcript match, one gene	0	ENST00000265992, ENST00000465148, ENST00000471424, ENST00000419934, ENST00000403870
A_32_P227764	6.62428	-1.33198	DOPEY2	ENSG00000142197	perfect genomic match(1), in one gene	ENST00000229390	0
A_32_P54594	6.65567	-1.33269	NF2	ENSG00000186575	perfect transcript match, one gene	0	ENST00000338641, ENST00000361452
A_23_P122545	11.5369	-1.33295	RDBP	ENSG00000204356	perfect transcript match, one gene	0	ENST00000375429, ENST00000492185, ENST00000488426, ENST00000481121, ENST00000444811, ENST00000375425, ENST00000450519
A_24_P363615	9.56075	-1.33351	MTPN	ENSG00000105887	perfect transcript match, one gene	0	ENST00000393085, ENST00000356707
A_23_P312224	6.46878	-1.33437	TMX3	ENSG00000166479	perfect transcript match, one gene	0	ENST00000299608, ENST00000443099
A_24_P920135	9.91063	-1.33471	0	0	no match	0	0
A_32_P780	6.07074	-1.3359	HERPUD2	ENSG00000122557	perfect transcript match, one gene	0	ENST00000396081, ENST00000311350
A_24_P364296	7.26898	-1.33789	STX2	ENSG00000111450	perfect transcript match, one gene	0	ENST00000261653, ENST00000344271, ENST00000392373
A_24_P366768	9.83227	-1.33796	RP11-215L17.1	ENSG00000213442	perfect transcript match, one gene	0	ENST00000486071, ENST00000394214
A_24_P407235	6.68201	-1.33902	CRY1	ENSG00000008405	perfect transcript match, one gene	0	ENST00000008527, ENST00000319645
A_24_P159515	7.92217	-1.3394	TBKBP1	ENSG00000198933	perfect transcript match, one gene	0	ENST00000361722
A_23_P306234	8.40986	-1.33949	SNRNP48	ENSG00000168566	perfect transcript match, one gene	0	ENST00000342415, ENST00000496946
A_24_P492562	9.31168	-1.33974	RP11-45P22.1	ENSG00000213260	perfect transcript match, one gene	ENST00000395957, ENST00000395956, ENST00000353245, ENST00000395953, ENST00000395948, ENST00000395951, ENST00000419477, ENST00000480304, ENST00000395958, ENST00000457309, ENST00000405276, ENST00000415292, ENST00000392459, ENST00000440317, ENST00000393071	ENST00000419975, ENST00000393174
A_23_P351055	6.97022	-1.34002	0	0	no match	0	0
A_24_P924721	6.25123	-1.34024	TPM1	ENSG00000140416	perfect transcript match, one gene	0	ENST00000334895
A_24_P345679	6.61265	-1.34086	MLF1	ENSG00000178053	perfect transcript match, one gene	0	ENST00000355893, ENST00000359117, ENST00000497004, ENST00000312827
A_32_P830791	6.74134	-1.34215	ZNF628	ENSG00000197483	perfect genomic match, genes within 2kb	0	0
A_24_P260440	9.79998	-1.34232	TNPO1	ENSG00000083312	perfect transcript match, one gene	0	ENST00000337273, ENST00000454282, ENST00000415341, ENST00000396346
A_24_P271363	8.39165	-1.34263	CDS2	ENSG00000101290	perfect transcript match, one gene	0	ENST00000460006, ENST00000379070, ENST00000379062
A_23_P149724	12.0928	-1.34271	NUCKS1	ENSG00000069275	perfect transcript match, one gene	ENST00000367141, ENST00000452067	ENST00000367142, ENST00000264531
A_23_P202565	8.38757	-1.34315	SHOC2	ENSG00000108061	perfect transcript match, one gene	0	ENST00000369452, ENST00000451838, ENST00000265277
A_23_P43557	7.11099	-1.3432	DENND1A	ENSG00000119522	perfect transcript match, one gene	0	ENST00000373624, ENST00000473039, ENST00000373620, ENST00000491650, ENST00000497135, ENST00000373618, ENST00000479305, ENST00000462245, ENST00000394219, ENST00000297922, ENST00000394215
A_32_P93391	6.20634	-1.3443	NUDT19	ENSG00000213965	perfect transcript match, one gene	0	ENST00000397061
A_23_P7535	6.22385	-1.34446	HRH2	ENSG00000113749	perfect transcript match, one gene	0	ENST00000377291, ENST00000231683
A_24_P360601	8.30699	-1.34447	NOL8	ENSG00000198000	perfect transcript match, one gene	ENST00000508336	ENST00000360868, ENST00000477862, ENST00000375594, ENST00000442668, ENST00000358855
A_23_P13663	9.0756	-1.34491	FAM60A	ENSG00000139146	perfect transcript match, one gene	0	ENST00000337682, ENST00000448582, ENST00000395766
A_23_P158470	8.01997	-1.3452	C3orf54	ENSG00000185614	perfect transcript match, one gene	0	ENST00000333323
A_32_P162250	7.70146	-1.34524	ARHGAP18	ENSG00000146376	perfect transcript match, one gene	0	ENST00000368149, ENST00000275189
A_23_P48264	6.27835	-1.34556	TMTC3	ENSG00000139324	perfect transcript match, one gene	0	ENST00000266712
A_23_P168014	8.91449	-1.34577	0	0	perfect, multiple genomic	ENST00000359193, ENST00000377459, ENST00000357320	ENST00000358739, ENST00000333151
A_24_P332230	8.3065	-1.34607	LARP7	ENSG00000174720	perfect transcript match, one gene	ENST00000510655, ENST00000509938, ENST00000505215	ENST00000344442, ENST00000509061, ENST00000509622, ENST00000505034, ENST00000505216, ENST00000324052
A_24_P630473	6.14473	-1.34614	SRGAP3	ENSG00000196220	perfect genomic match(1), in one gene	0	0
A_24_P943781	6.49058	-1.34619	C7orf58	ENSG00000106034	perfect transcript match, one gene	0	ENST00000310396
A_23_P144944	6.87968	-1.34635	SMAD5	ENSG00000113658	perfect transcript match, one gene	0	ENST00000514641, ENST00000398807, ENST00000405587, ENST00000419332, ENST00000231589
A_24_P319364	6.36127	-1.34645	F11R	ENSG00000158769	perfect transcript match, one gene	0	ENST00000368026
A_23_P12730	7.4503	-1.34706	CSTF2T	ENSG00000177613	perfect transcript match, one gene	0	ENST00000331173
A_23_P302787	8.69035	-1.34737	AC017048.3	ENSG00000163364	perfect transcript match, one gene	0	ENST00000295549
A_32_P145355	6.36504	-1.34739	C10orf46	ENSG00000151893	perfect transcript match, one gene	0	ENST00000369156, ENST00000369151
A_24_P264211	10.6492	-1.34928	AC007537.1	ENSG00000198134	perfect transcript match, one gene	ENST00000393073, ENST00000418092, ENST00000426188, ENST00000397627, ENST00000354355, ENST00000421078, ENST00000451942, ENST00000397729, ENST00000466801, ENST00000448874, ENST00000409321, ENST00000409115, ENST00000341369, ENST00000481928, ENST00000468027, ENST00000409683, ENST00000410064, ENST00000412128, ENST00000467816	ENST00000358818
A_23_P149398	6.72695	-1.34974	AQP10	ENSG00000143595	perfect transcript match, one gene	0	ENST00000484864
A_24_P63950	6.79272	-1.34996	AP1S1	ENSG00000106367	perfect transcript match, one gene	0	ENST00000337619, ENST00000443943, ENST00000429457
A_32_P135113	6.06244	-1.35225	IPO13	ENSG00000117408	perfect transcript match, one gene	0	ENST00000372343, ENST00000483886
A_23_P428129	8.81728	-1.3542	CDKN1C	ENSG00000129757	perfect transcript match, one gene	0	ENST00000414822, ENST00000380725, ENST00000475521, ENST00000445765, ENST00000313407, ENST00000440480
A_23_P78053	6.9088	-1.35473	FAM117A	ENSG00000121104	perfect transcript match, one gene	0	ENST00000240364
A_23_P201538	10.7086	-1.35487	JUN	ENSG00000177606	perfect transcript match, one gene	0	ENST00000371222
A_32_P201521	6.16838	-1.35501	TMEM97	ENSG00000109084	perfect transcript match, one gene	0	ENST00000226230, ENST00000336687
A_24_P290585	6.1639	-1.35553	UACA	ENSG00000137831	perfect transcript match, one gene	0	ENST00000322954, ENST00000379983, ENST00000395362
A_23_P115286	7.66927	-1.35566	BCL10	ENSG00000142867	perfect transcript match, one gene	0	ENST00000370580, ENST00000271015, ENST00000394761
A_23_P26107	6.94757	-1.35583	RFX7	ENSG00000181827	perfect transcript match, one gene	0	ENST00000423270, ENST00000317318
A_32_P22014	7.31146	-1.35717	UGGT1	ENSG00000136731	perfect transcript match, one gene	0	ENST00000259253
A_23_P147098	10.7595	-1.35824	MTPN	ENSG00000105887	perfect transcript match, one gene	0	ENST00000393085, ENST00000356707
A_24_P269814	8.91669	-1.35835	PLEKHA1	ENSG00000107679	perfect transcript match, one gene	0	ENST00000479786, ENST00000368990, ENST00000368989, ENST00000433307, ENST00000368988
A_24_P168822	7.30839	-1.35879	ZNF673	ENSG00000147121	perfect transcript match, one gene	0	ENST00000344302, ENST00000298190, ENST00000487081, ENST00000397212, ENST00000328336
A_32_P160793	9.63645	-1.35907	AC079354.2	ENSG00000227890	perfect transcript match, one gene	0	ENST00000429685
A_24_P383076	6.04234	-1.3593	AASDH	ENSG00000157426	perfect transcript match, one gene	0	ENST00000205214, ENST00000513376, ENST00000514745, ENST00000503808, ENST00000502617, ENST00000451613, ENST00000434343
A_23_P425752	6.02509	-1.3605	TRIM14	ENSG00000106785	perfect transcript match, one gene	0	ENST00000375098, ENST00000478530, ENST00000341469, ENST00000342043
A_23_P61406	7.86664	-1.36052	SHC3	ENSG00000148082	perfect transcript match, one gene	0	ENST00000375835
A_23_P135315	6.11247	-1.36053	ZBTB43	ENSG00000169155	perfect transcript match, one gene	0	ENST00000373464, ENST00000373457, ENST00000449886
A_24_P24415	6.41773	-1.36111	0	0	no match	0	0
A_23_P41227	7.52305	-1.36147	ALCAM	ENSG00000170017	perfect transcript match, one gene	0	ENST00000306107, ENST00000472644, ENST00000486979, ENST00000465413, ENST00000491388, ENST00000389926, ENST00000389927
A_32_P141374	6.28489	-1.36168	GATSL1	ENSG00000198750	perfect transcript match, one gene	ENST00000511576, ENST00000426327	ENST00000361825
A_23_P123645	7.25854	-1.36184	UGCG	ENSG00000148154	perfect transcript match, one gene	0	ENST00000374279
A_23_P59888	12.5287	-1.36191	AP001208.2	ENSG00000228224	perfect transcript match, one gene	0	ENST00000419462
A_24_P161317	10.7237	-1.36304	AC090042.1	ENSG00000214074	perfect transcript match, one gene	0	ENST00000397469
A_24_P328668	7.47008	-1.36308	ARL13B	ENSG00000169379	perfect transcript match, one gene	0	ENST00000303097, ENST00000394222, ENST00000471138, ENST00000460371, ENST00000335438, ENST00000486562
A_32_P157402	6.02593	-1.36344	SLC25A13	ENSG00000004864	perfect transcript match, one gene	0	ENST00000265631, ENST00000416240
A_23_P107206	6.4415	-1.36414	STAT3	ENSG00000168610	perfect transcript match, one gene	0	ENST00000264657, ENST00000404395, ENST00000389272
A_24_P15114	6.35566	-1.36486	USP37	ENSG00000135913	perfect transcript match, one gene	0	ENST00000258399, ENST00000454775, ENST00000415516
A_23_P40307	12.2545	-1.36494	SNRPB2	ENSG00000125870	perfect transcript match, one gene	0	ENST00000377943, ENST00000246071
A_24_P99679	7.21152	-1.36522	POLR2A	ENSG00000181222	mismatch transcript match, one gene	ENST00000322644	0
A_24_P391987	7.49982	-1.3654	C4ORF3	ENSG00000164096	perfect transcript match, one gene	0	ENST00000399075
A_23_P417363	6.84568	-1.36546	CLIP4	ENSG00000115295	perfect transcript match, one gene	0	ENST00000426642, ENST00000401605, ENST00000415891, ENST00000456385
A_32_P188	6.02905	-1.36557	AC010531.1	ENSG00000131152	perfect genomic match, genes within 2kb	0	0
A_24_P882666	6.94479	-1.36634	RP11-45P22.1	ENSG00000213260	perfect genomic match, genes within 2kb	0	0
A_23_P368366	6.51549	-1.36671	ERICH1	ENSG00000104714	perfect transcript match, one gene	0	ENST00000262109
A_32_P38404	6.17197	-1.36688	MRPL50	ENSG00000136897	perfect transcript match, one gene	0	ENST00000374865
A_23_P107507	8.28413	-1.36701	CBX1	ENSG00000108468	perfect transcript match, one gene	ENST00000453841, ENST00000398108, ENST00000439415, ENST00000398105, ENST00000440184, ENST00000450308	ENST00000225603, ENST00000393408, ENST00000402583, ENST00000495350, ENST00000444685, ENST00000442683
A_32_P18147	7.07922	-1.36722	TMED7	ENSG00000134970	perfect transcript match, one gene	0	ENST00000456936
A_23_P65357	6.21899	-1.36754	SYNJ2BP	ENSG00000213463	perfect transcript match, one gene	0	ENST00000256366
A_23_P213336	7.64939	-1.36899	FGF1	ENSG00000113578	perfect transcript match, one gene	0	ENST00000359370, ENST00000378046, ENST00000337706, ENST00000360966, ENST00000489937, ENST00000407758, ENST00000494344, ENST00000441680, ENST00000419524, ENST00000494579, ENST00000403113
A_23_P151027	6.02729	-1.3702	KIAA0528	ENSG00000111731	mismatch transcript match, one gene	ENST00000333957, ENST00000396028, ENST00000446597	0
A_24_P253251	8.50058	-1.37149	SLC7A1	ENSG00000139514	perfect transcript match, only one gene with transcript within 2kb of 3prime	0	ENST00000380752, ENST00000499913
A_23_P104346	7.2081	-1.37279	PIP5K2A	ENSG00000150867	perfect transcript match, one gene	0	ENST00000376573, ENST00000323883
A_24_P94054	6.92067	-1.37455	STK4	ENSG00000101109	perfect transcript match, one gene	0	ENST00000372806, ENST00000372801, ENST00000474717, ENST00000396731, ENST00000396730
A_24_P341489	8.6212	-1.37461	0	0	mismatch, multiple genomic	ENST00000448259, ENST00000423238, ENST00000430937, ENST00000483998, ENST00000493763, ENST00000397415, ENST00000304734, ENST00000462348, ENST00000459829, ENST00000511702, ENST00000466005, ENST00000434293, ENST00000478287, ENST00000452203, ENST00000455249, ENST00000509986	0
A_23_P213424	7.39673	-1.37489	ENC1	ENSG00000171617	perfect transcript match, one gene	0	ENST00000302351, ENST00000510316
A_23_P101829	6.19448	-1.37511	LPAR2	ENSG00000064547	perfect transcript match, one gene	0	ENST00000407877
A_23_P8452	6.98613	-1.37579	LFNG	ENSG00000106003	perfect transcript match, one gene	0	ENST00000402506, ENST00000402045, ENST00000222725, ENST00000338732
A_24_P139742	6.54423	-1.37595	NMNAT1	ENSG00000173614	perfect transcript match, one gene	0	ENST00000377205, ENST00000462686
A_23_P308603	6.09068	-1.37663	SRC	ENSG00000197122	perfect transcript match, one gene	0	ENST00000373578, ENST00000373567, ENST00000373558, ENST00000477066, ENST00000445403, ENST00000358208, ENST00000360723
A_23_P202637	6.91399	-1.37669	SAPS3	ENSG00000110075	perfect transcript match, one gene	0	ENST00000265636, ENST00000393799, ENST00000265637, ENST00000393800, ENST00000393801
A_23_P30307	8.5854	-1.37949	MED7	ENSG00000155868	perfect transcript match, one gene	0	ENST00000286317, ENST00000420343
A_23_P2129	10.4697	-1.37962	TMEM126B	ENSG00000171204	perfect transcript match, one gene	0	ENST00000358867, ENST00000304524, ENST00000393375, ENST00000418327
A_23_P18931	7.91688	-1.37979	MAN2A1	ENSG00000112893	perfect transcript match, one gene	0	ENST00000261483, ENST00000513921, ENST00000505313
A_23_P434919	6.49523	-1.38006	RAB42	ENSG00000188060	perfect transcript match, one gene	0	ENST00000373826, ENST00000465518
A_23_P157527	6.55949	-1.38167	LRRCC1	ENSG00000133739	perfect transcript match, one gene	0	ENST00000360375, ENST00000399341, ENST00000426019, ENST00000414626
A_24_P477610	6.12283	-1.38193	0	0	perfect genomic match, no gene	0	0
A_23_P408108	7.3317	-1.38296	MTERF	ENSG00000127989	perfect transcript match, one gene	0	ENST00000419292, ENST00000351870
A_32_P113584	6.6491	-1.38349	ZNF292	ENSG00000188994	perfect transcript match, one gene	0	ENST00000339907, ENST00000369577
A_23_P21033	11.6566	-1.38543	0	0	perfect genomic match, but multiple unrelated transcripts	0	ENST00000514075, ENST00000496455, ENST00000295920
A_23_P75764	6.11456	-1.38631	OR5A1	ENSG00000172320	perfect transcript match, one gene	0	ENST00000302030
A_23_P3215	7.94525	-1.38674	DTWD1	ENSG00000104047	mismatch transcript match, one gene	ENST00000251250, ENST00000403028, ENST00000415425	0
A_23_P30254	12.1313	-1.3877	PLK2	ENSG00000145632	perfect transcript match, one gene	0	ENST00000274289, ENST00000502671, ENST00000442330
A_23_P90804	7.0328	-1.38861	AC005035.1	ENSG00000233404	perfect transcript match, one gene	0	ENST00000414004
A_23_P4400	6.41381	-1.38869	KRTAP4-14	ENSG00000212721	perfect transcript match, one gene	ENST00000391417, ENST00000377731, ENST00000333822, ENST00000391415	ENST00000391413
A_24_P289884	12.8409	-1.3905	RPL13P	ENSG00000213916	perfect transcript match, only one gene with transcript within 2kb of 3prime	0	ENST00000440244, ENST00000396818
A_23_P43238	6.39188	-1.39103	NAPRT1	ENSG00000147813	perfect transcript match, one gene	0	ENST00000340490, ENST00000435154, ENST00000426292, ENST00000464332, ENST00000449291, ENST00000488096, ENST00000480946, ENST00000276844, ENST00000444928
A_23_P258493	10.4252	-1.39154	LMNB1	ENSG00000113368	perfect transcript match, one gene	0	ENST00000460265, ENST00000261366
A_23_P207736	7.34783	-1.39193	USP36	ENSG00000055483	perfect genomic match, genes within 2kb	0	0
A_23_P126037	8.78145	-1.39358	RLF	ENSG00000117000	perfect transcript match, one gene	0	ENST00000372771
A_24_P40481	6.30019	-1.3954	NOX1	ENSG00000007952	perfect genomic match, genes within 2kb	0	0
A_24_P218905	6.31501	-1.39644	TSPAN9	ENSG00000011105	perfect transcript match, one gene	0	ENST00000011898
A_24_P16291	7.2524	-1.39661	RP11-674N8.1	ENSG00000214321	perfect transcript match, one gene	0	ENST00000398105
A_24_P324405	6.70298	-1.39678	AC137932.3, ANKRD11	ENSG00000245412, ENSG00000167522	perfect genomic match(1), in overlapping genes	ENST00000378334	ENST00000301030, ENST00000330736, ENST00000501257
A_23_P305100	6.50919	-1.3968	KIAA1919	ENSG00000173214	perfect transcript match, one gene	0	ENST00000368847
A_23_P149301	8.53107	-1.3986	HIST3H2A	ENSG00000181218	perfect transcript match, one gene	ENST00000259791, ENST00000377791, ENST00000314088, ENST00000377831, ENST00000341023, ENST00000303910, ENST00000359193, ENST00000377459, ENST00000358739, ENST00000333151, ENST00000396980, ENST00000330180, ENST00000375167, ENST00000369161, ENST00000369159, ENST00000331380	ENST00000366695
A_24_P27373	6.53162	-1.39923	PLDN	ENSG00000104164	perfect transcript match, one gene	0	ENST00000220531
A_23_P79622	7.88569	-1.39987	FKBP7	ENSG00000079150	perfect transcript match, one gene	0	ENST00000424785, ENST00000464248, ENST00000233092, ENST00000435079, ENST00000470945, ENST00000419184, ENST00000434643, ENST00000350591
A_24_P151920	6.12124	-1.40247	TMEM97	ENSG00000109084	perfect transcript match, one gene	0	ENST00000226230, ENST00000336687
A_23_P32253	10.379	-1.40262	NFIL3	ENSG00000165030	perfect transcript match, one gene	0	ENST00000375724, ENST00000297689
A_24_P84540	6.27201	-1.40306	MLLT10	ENSG00000078403	perfect transcript match, one gene	0	ENST00000377072, ENST00000307729, ENST00000377059, ENST00000446906
A_24_P99679	7.26344	-1.40348	POLR2A	ENSG00000181222	mismatch transcript match, one gene	ENST00000322644	0
A_32_P39049	6.69752	-1.40418	LPP	ENSG00000145012	perfect transcript match, one gene	0	ENST00000312675
A_23_P404494	8.71564	-1.40419	IL7R	ENSG00000168685	perfect transcript match, one gene	0	ENST00000303115, ENST00000343305
A_24_P865672	9.15225	-1.40449	0	0	perfect genomic match, no gene	0	0
A_23_P41553	10.011	-1.40642	0	0	perfect genomic match, no gene	0	0
A_24_P170067	6.70603	-1.40661	RP11-425M17.3	ENSG00000237205	perfect transcript match, one gene	0	ENST00000433316
A_23_P216489	9.53217	-1.40692	GNE	ENSG00000159921	perfect transcript match, one gene	0	ENST00000377902, ENST00000396594, ENST00000447283, ENST00000339267
A_24_P804267	7.03254	-1.407	ZNF818P	ENSG00000204597	perfect transcript match, one gene	0	ENST00000344759
A_23_P319423	6.11042	-1.4078	KCNK5	ENSG00000164626	perfect transcript match, one gene	0	ENST00000359534
A_23_P93543	7.82357	-1.4096	PEX7	ENSG00000112357	perfect transcript match, one gene	0	ENST00000318471
A_23_P436266	6.13105	-1.4106	BAT2L	ENSG00000130723	perfect transcript match, one gene	0	ENST00000405995, ENST00000320547, ENST00000465931, ENST00000357304
A_32_P95502	6.4108	-1.41207	AC005517.2	ENSG00000234324	perfect transcript match, one gene	0	ENST00000424673
A_23_P20558	6.78344	-1.41284	CDC37L1	ENSG00000106993	perfect transcript match, one gene	0	ENST00000381854
A_24_P754989	11.1256	-1.41289	RP11-45P15.2	ENSG00000240624	perfect transcript match, one gene	0	ENST00000494237
A_23_P107206	6.10086	-1.41535	STAT3	ENSG00000168610	perfect transcript match, one gene	0	ENST00000264657, ENST00000404395, ENST00000389272
A_23_P215341	7.90952	-1.41571	FKBP14	ENSG00000106080	perfect transcript match, one gene	0	ENST00000222803
A_24_P89080	6.92615	-1.4168	DCK	ENSG00000156136	perfect transcript match, one gene	0	ENST00000286648, ENST00000503359, ENST00000504730, ENST00000504952
A_23_P30020	7.308	-1.41752	0	0	perfect, multiple genomic	0	ENST00000243501, ENST00000502283, ENST00000507961, ENST00000497678
A_23_P141770	7.34212	-1.41791	NAPG	ENSG00000134265	perfect transcript match, one gene	0	ENST00000322897
A_23_P209689	7.14772	-1.41803	ROCK2	ENSG00000134318	perfect transcript match, one gene	0	ENST00000315872, ENST00000399089
A_23_P415411	6.83906	-1.41829	HIST1H4E	ENSG00000198518	perfect transcript match, one gene	0	ENST00000360441
A_24_P364236	6.167	-1.41868	NDUFC2	ENSG00000151366	perfect transcript match, one gene	0	ENST00000281031
A_32_P184916	8.35778	-1.42214	GNB4	ENSG00000114450	perfect transcript match, one gene	0	ENST00000232564, ENST00000447020
A_24_P324084	7.75043	-1.4232	0	0	no match	0	0
A_23_P41194	6.32815	-1.42491	LRRC34	ENSG00000171757	perfect transcript match, one gene	0	ENST00000446859, ENST00000316515
A_32_P42104	6.63088	-1.42906	AC007969.5	ENSG00000233762	perfect transcript match, one gene	ENST00000233609, ENST00000476363, ENST00000449885, ENST00000412567, ENST00000422958, ENST00000486913	ENST00000433675
A_23_P70480	11.9669	-1.42965	HIST1H4L	ENSG00000198558	perfect transcript match, one gene	0	ENST00000355981
A_24_P925040	6.30784	-1.43166	CAV2	ENSG00000105971	perfect transcript match, one gene	0	ENST00000222693
A_24_P340866	7.69199	-1.43183	0	0	no match	0	0
A_23_P208900	6.52776	-1.43258	SEMA6B	ENSG00000167680	perfect transcript match, one gene	0	ENST00000301293
A_23_P46222	6.98586	-1.4326	TRIM46	ENSG00000163462	perfect transcript match, one gene	0	ENST00000368385
A_23_P376239	6.30931	-1.4335	PAPOLA	ENSG00000090060	perfect transcript match, one gene	ENST00000404991, ENST00000445763	ENST00000216277, ENST00000392990
A_24_P75019	8.45738	-1.43531	RP9P	ENSG00000205763	perfect transcript match, one gene	0	ENST00000450133, ENST00000381639
A_32_P482979	6.77752	-1.43658	RBM12B	ENSG00000183808	perfect transcript match, one gene	0	ENST00000399300
A_24_P486503	8.20796	-1.43694	AC025283.2	ENSG00000216321	perfect transcript match, one gene	0	ENST00000407390
A_24_P732565	6.15771	-1.43951	HCP5, MICA	ENSG00000206337, ENSG00000204520	perfect genomic match(1), in overlapping genes	0	0
A_23_P71389	6.12473	-1.43961	MTMR9	ENSG00000104643	perfect transcript match, one gene	0	ENST00000221086
A_24_P328504	6.35182	-1.43983	SP140	ENSG00000079263	perfect transcript match, one gene	0	ENST00000392045, ENST00000417495, ENST00000343805, ENST00000476126, ENST00000486687, ENST00000350136, ENST00000392044, ENST00000420434
A_24_P314159	7.7054	-1.44271	APP	ENSG00000142192	perfect transcript match, one gene	0	ENST00000357903, ENST00000354192, ENST00000348990, ENST00000346798, ENST00000456209, ENST00000464867, ENST00000452232, ENST00000359726, ENST00000358918, ENST00000439274, ENST00000440126, ENST00000448388
A_23_P93258	7.74393	-1.44364	HIST1H3B	ENSG00000124693	perfect transcript match, one gene	ENST00000369163	ENST00000244661
A_23_P14132	10.5288	-1.44811	GTF2F2	ENSG00000188342	perfect genomic match(1), in one gene	0	0
A_24_P317719	6.80373	-1.44811	WHSC1L1	ENSG00000147548	perfect transcript match, one gene	0	ENST00000316985
A_23_P401675	6.39845	-1.44987	MARVELD2	ENSG00000152939	perfect transcript match, one gene	0	ENST00000454295, ENST00000413223
A_24_P140171	7.93062	-1.44997	CRTAP	ENSG00000170275	perfect transcript match, one gene	0	ENST00000320954, ENST00000449224
A_32_P37592	6.47407	-1.4532	AC090227.1	ENSG00000252139	mismatch transcript match, one gene	ENST00000516330	0
A_32_P118586	8.33215	-1.45323	FAM116A	ENSG00000174839	perfect transcript match, one gene	0	ENST00000311128, ENST00000394599
A_23_P167194	6.09833	-1.4536	CENPC1	ENSG00000145241	perfect transcript match, one gene	0	ENST00000273853, ENST00000513216, ENST00000506882, ENST00000515140
A_24_P418498	6.30003	-1.45483	0	0	perfect genomic match, no gene	ENST00000373493, ENST00000373485, ENST00000414241, ENST00000475321, ENST00000492348, ENST00000463378, ENST00000460669, ENST00000482190, ENST00000458695, ENST00000478252	0
A_24_P205263	6.64794	-1.4566	ESF1	ENSG00000089048	perfect transcript match, one gene	ENST00000391672	ENST00000202816
A_32_P39384	6.31671	-1.45709	AL049776.2	ENSG00000251153	perfect genomic match(1), in one gene	0	0
A_24_P166407	11.858	-1.45756	HIST1H4B	ENSG00000124529	perfect transcript match, one gene	0	ENST00000377364
A_24_P932355	6.81855	-1.45858	YJEFN3, NDUFA13	ENSG00000250067, ENSG00000186010	perfect genomic match(1), in overlapping genes	0	0
A_23_P404902	7.85592	-1.45899	SHROOM1	ENSG00000164403	perfect transcript match, one gene	0	ENST00000378679, ENST00000440998
A_23_P33326	6.3246	-1.45906	ADRA1B	ENSG00000170214	perfect genomic match, genes within 2kb	0	0
A_24_P176805	6.61952	-1.46238	ZNF264	ENSG00000083844	perfect transcript match, one gene	0	ENST00000263095
A_23_P74981	6.19946	-1.46363	ZNF670	ENSG00000135747	perfect transcript match, one gene	0	ENST00000366503
A_23_P430181	8.07569	-1.46846	ZBTB3	ENSG00000185670	perfect transcript match, one gene	0	ENST00000394807
A_32_P139196	6.68624	-1.47953	MIR17HG	ENSG00000215417	perfect genomic match(1), in one gene	0	0
A_24_P920693	6.61857	-1.48261	LUC7L3	ENSG00000108848	perfect transcript match, one gene	ENST00000505658, ENST00000508218, ENST00000509335, ENST00000393227, ENST00000504563, ENST00000240304, ENST00000510142, ENST00000508482, ENST00000505619, ENST00000510984, ENST00000513025, ENST00000511101, ENST00000507503	ENST00000508045, ENST00000507200, ENST00000509029
A_32_P19460	8.08798	-1.48514	IDE	ENSG00000119912	perfect genomic match, genes within 2kb	0	0
A_23_P219045	6.76049	-1.48571	HIST1H3D	ENSG00000197409	perfect transcript match, one gene	ENST00000230495	ENST00000356476, ENST00000377831
A_24_P936252	7.51271	-1.48964	KIAA0114	ENSG00000226950	perfect genomic match(1), in one gene	0	0
A_24_P134942	6.15931	-1.49235	VHL	ENSG00000134086	perfect transcript match, one gene	0	ENST00000256474, ENST00000345392, ENST00000442695, ENST00000450183
A_23_P167129	6.59526	-1.49846	HHIP	ENSG00000164161	perfect transcript match, one gene	0	ENST00000296575, ENST00000503090
A_32_P142149	7.68917	-1.49867	NUP155	ENSG00000113569	perfect genomic match, genes within 2kb	0	0
A_23_P161070	6.83415	-1.49877	TOR1AIP1	ENSG00000143337	perfect transcript match, one gene	0	ENST00000398836, ENST00000271583, ENST00000367610
A_23_P3483	6.66594	-1.50017	CACNA1H	ENSG00000196557	perfect transcript match, one gene	0	ENST00000358590, ENST00000348261, ENST00000356546
A_24_P97257	6.38621	-1.50689	RPL31, TBC1D8	ENSG00000071082, ENSG00000204634	perfect genomic match(1), in overlapping genes	0	ENST00000264258, ENST00000463751
A_23_P302681	6.04706	-1.51109	FIGNL1	ENSG00000132436	perfect transcript match, one gene	0	ENST00000395556, ENST00000356889, ENST00000433017, ENST00000419119, ENST00000451735, ENST00000451252
A_32_P41461	8.43171	-1.51517	0	0	perfect, multiple genomic	0	ENST00000444248, ENST00000338709, ENST00000430629
A_24_P269895	6.60248	-1.51722	0	0	perfect, multiple genomic	ENST00000416838, ENST00000398735, ENST00000427514, ENST00000472163, ENST00000393361, ENST00000437410, ENST00000392524, ENST00000411529, ENST00000416446, ENST00000420139, ENST00000435711, ENST00000449973, ENST00000412538, ENST00000443637, ENST00000424470, ENST00000441511	ENST00000401429, ENST00000423264, ENST00000424736
A_23_P53345	6.42413	-1.51785	ARNTL2	ENSG00000029153	perfect transcript match, one gene	0	ENST00000261178, ENST00000311001, ENST00000266503, ENST00000395901, ENST00000457040
A_24_P188183	6.05377	-1.5202	MPHOSPH8	ENSG00000196199	perfect transcript match, one gene	0	ENST00000361479, ENST00000414242, ENST00000360754
A_23_P214658	6.7612	-1.52081	PBX2	ENSG00000204304	perfect transcript match, one gene	0	ENST00000375050
A_24_P289139	6.85735	-1.52169	SH3KBP1	ENSG00000147010	perfect transcript match, one gene	0	ENST00000397821, ENST00000379716, ENST00000379698, ENST00000379726, ENST00000379697, ENST00000494961, ENST00000477102, ENST00000379702, ENST00000397811, ENST00000397804
A_24_P220786	6.25041	-1.52371	RGS12	ENSG00000159788	perfect transcript match, one gene	0	ENST00000344733, ENST00000382788, ENST00000338806, ENST00000508158, ENST00000504194, ENST00000513991, ENST00000507041, ENST00000509772, ENST00000336727, ENST00000306648
A_24_P772330	6.3023	-1.52429	AC017074.2	ENSG00000250440	perfect transcript match, one gene	0	ENST00000506235
A_32_P128588	6.24771	-1.53146	SSR1	ENSG00000124783	perfect transcript match, one gene	0	ENST00000244763, ENST00000397511
A_24_P329597	6.71089	-1.53219	UBQLN1	ENSG00000135018	perfect transcript match, one gene	0	ENST00000376395
A_32_P72553	7.60447	-1.54716	ITPRIPL2	ENSG00000205730	perfect transcript match, one gene	0	ENST00000381440
A_23_P113111	6.05556	-1.55961	AR	ENSG00000169083	perfect transcript match, one gene	0	ENST00000374690, ENST00000396043
A_24_P114255	6.13209	-1.56241	MBOAT2	ENSG00000143797	perfect transcript match, one gene	0	ENST00000305997
A_32_P96933	7.69237	-1.56707	ACBD3	ENSG00000182827	perfect transcript match, one gene	0	ENST00000366812
A_23_P202067	6.07559	-1.56856	KIN	ENSG00000151657	perfect transcript match, one gene	0	ENST00000379562
A_23_P157556	6.12755	-1.57403	OC90	ENSG00000132297	perfect transcript match, one gene	0	ENST00000473291, ENST00000414222
A_32_P156746	6.72465	-1.58588	STAT2	ENSG00000170581	perfect transcript match, one gene	0	ENST00000314128
A_23_P59099	8.82794	-1.59283	OR11A1	ENSG00000204694	perfect transcript match, one gene	0	ENST00000377148, ENST00000377149, ENST00000383552, ENST00000377147, ENST00000431568
A_23_P55256	6.38549	-1.59754	ZNF652	ENSG00000198740	perfect transcript match, one gene	0	ENST00000362063
A_24_P362100	7.36372	-1.59779	SKI	ENSG00000157933	perfect transcript match, one gene	0	ENST00000378536
A_23_P146997	6.85905	-1.61493	CXorf15	ENSG00000086712	mismatch transcript match, one gene	ENST00000380122, ENST00000398155	0
A_24_P811704	6.07784	-1.61689	0	0	perfect genomic match, no gene	ENST00000318304, ENST00000228425	0
A_24_P927222	7.47641	-1.61915	RBM27	ENSG00000091009	perfect transcript match, one gene	0	ENST00000506502, ENST00000265271
A_23_P72157	6.16333	-1.62732	MFSD7, MYL5	ENSG00000169026, ENSG00000215375	perfect genomic match(1), in overlapping genes	0	ENST00000506838, ENST00000505477, ENST00000503300, ENST00000511290, ENST00000400159, ENST00000513662, ENST00000503612, ENST00000322224, ENST00000347950, ENST00000512400, ENST00000404286, ENST00000515118, ENST00000503156
A_24_P503710	6.78641	-1.63477	0	0	perfect genomic match, no gene	0	0
A_23_P167537	9.11214	-1.67789	CPLX2	ENSG00000145920	perfect transcript match, one gene	0	ENST00000359546, ENST00000393746
A_24_P191884	6.48191	-1.69133	PHAX	ENSG00000164902	perfect transcript match, one gene	0	ENST00000297540
A_24_P205074	13.0463	-1.78645	0	0	no match	0	0
A_23_P412392	9.93337	-1.8326	SEC22B	ENSG00000223380	perfect transcript match, one gene	0	ENST00000453618
A_24_P207003	7.29241	-1.89757	IRS2	ENSG00000185950	perfect transcript match, one gene	0	ENST00000375856
A_24_P842899	6.7209	-1.9326	RP11-767N6.7	ENSG00000230896	perfect transcript match, one gene	0	ENST00000430643
A_23_P44643	7.32266	-1.93893	ANAPC7	ENSG00000196510	perfect transcript match, one gene	0	ENST00000455511, ENST00000481473, ENST00000486321, ENST00000452721, ENST00000354390, ENST00000450008
A_23_P2960	7.33534	-1.96517	AKT1	ENSG00000142208	perfect transcript match, one gene	0	ENST00000402615, ENST00000407796, ENST00000349310
A_23_P354805	8.55865	-2.03533	KLF12	ENSG00000118922	perfect transcript match, one gene	0	ENST00000377669, ENST00000342812
A_23_P104046	7.81547	-2.20766	BPNT1	ENSG00000162813	perfect transcript match, one gene	0	ENST00000322067, ENST00000468269, ENST00000354807, ENST00000469520, ENST00000480959, ENST00000498237, ENST00000498791, ENST00000302686, ENST00000414869
A_23_P136184	6.08645	-2.28581	UCN3	ENSG00000178473	perfect transcript match, one gene	0	ENST00000380433
A_32_P146326	6.85536	-2.40736	SMYD2	ENSG00000143499	perfect genomic match(1), in one gene	0	0
A_23_P12866	7.67039	-2.82457	PSTK	ENSG00000179988	perfect transcript match, one gene	0	ENST00000465232, ENST00000368887, ENST00000406217, ENST00000483455, ENST00000497219, ENST00000496079, ENST00000488518
A_23_P30755	7.37253	-2.9404	PTCRA	ENSG00000171611	perfect transcript match, one gene	0	ENST00000304672, ENST00000441198, ENST00000446507, ENST00000418903
A_24_P852099	13.1238	-3.17225	0	0	no match	0	0
A_23_P5903	7.59976	-3.25998	SLCO4A1	ENSG00000101187	perfect transcript match, one gene	0	ENST00000497209, ENST00000370507, ENST00000466961, ENST00000451793, ENST00000370512, ENST00000217159
A_23_P22499	7.67489	-3.26874	GNL3L	ENSG00000130119	perfect transcript match, one gene	0	ENST00000336470, ENST00000360845, ENST00000396246, ENST00000396243
A_23_P301925	13.4609	-3.30744	RP5-857K21.6	ENSG00000237973	perfect transcript match, one gene	ENST00000414449	ENST00000414273
A_24_P122636	7.21389	-3.50904	BPNT1	ENSG00000162813	perfect transcript match, one gene	0	ENST00000322067, ENST00000468269, ENST00000354807, ENST00000469520, ENST00000414869
A_23_P76145	6.06326	-3.54881	AC092829.1	ENSG00000245311	perfect genomic match(1), in one gene	0	0
A_24_P151	6.11874	-3.68287	KCNAB2	ENSG00000069424	perfect transcript match, one gene	0	ENST00000378097, ENST00000378092, ENST00000164247, ENST00000481789, ENST00000341524, ENST00000352527, ENST00000378083
A_23_P136787	7.24704	-3.75132	GINS4	ENSG00000147536	perfect transcript match, one gene	0	ENST00000276533
A_24_P134816	7.41822	-9.59125	BCL9L	ENSG00000186174	perfect transcript match, one gene	0	ENST00000417092, ENST00000334801
