# Supplementary material for: Genomewide Analyses Define Different Modes of Transcriptional Regulation by Peroxisome Proliferator-Activated Receptor-β/δ (PPARβ/δ)
Source: PLoS One. 2011 Jan 19;6(1):e16344. doi: 10.1371/journal.pone.0016344 (PMC3023804; doi:10.1371/journal.pone.0016344)
Supplement: Dataset S8 — “Target gene set” defined by correlating ChIP-Seq and microarray data ( n = 112). (XLS) [file pone.0016344.s013.xls]

## Sheet: S8_Expression_Correlated_Peaks
chr	start	end	length	summit	tags (MACS)	-log(p-value) (MACS)	FDR (MACS)	F/B ratio normalized to 10^6	Location	fold_enrichment (MACS)	height (overlap, extended 150bp)	Ensembl Gene (manually assigned )	Gene Name (manually assigned)	siPPARD array status	siPPARD array logFC	Probe (siPPARD array)	GW501516 array status	GW501516 array logFC	Probe (GW501516 array)	PolII tag count GW501516 -1000...end of gene	Gene H3K4 tag count -1000...+1000bp
chr1	8468073	8468780	708	271	68	29.56	0.0075	4.97238	intragenic	24.42	38	ENSG00000142599	RERE	down	-0.916725	A_24_P342591	no change	-0.127435	A_24_P342591	3888	133
chr1	11986420	11986615	196	63	33	34.232	0.0088	75.146	tss_flanking	50.81	32	ENSG00000116685	KIAA2013	no change	-0.193088	A_23_P51346	up	0.54507	A_23_P51355	202	15
chr1	19337618	19337948	331	180	22	11.39	0.0376	4.67124	intergenic	11.87	16	ENSG00000169991	IFFO2	up	0.758956	A_23_P418031	no change	-0.0456313	A_23_P418031	580	114
chr1	32219450	32219766	317	166	40	34.471	0.0089	22.3407	tss_flanking	48.13	37	ENSG00000121753	BAI2	down	-1.17838	A_23_P149019	no change	-0.0306709	A_23_P149019	345	95
chr1	51425834	51426122	289	152	24	12.456	0.0186	4.80048	tss_flanking	16.96	21	ENSG00000123080	CDKN2C	down	-1.4262	A_23_P85460	no change	0.0691788	A_23_P85460	1164	102
chr1	53664129	53664356	228	102	29	17.866	0.0042	9.28445	tss_flanking	17.75	28	ENSG00000157184	CPT2	up	0.781484	A_23_P148919	no change	-0.149838	A_23_P148919	507	96
chr1	85070047	85070234	188	91	27	20.183	0.0048	9.81637	intergenic	26.5	26	ENSG00000117151	CTBS	up	1.06062	A_23_P201368	no change	0.0278554	A_24_P940135	409	60
chr1	220219735	220220154	420	319	61	51.08	0.0145	10.6626	tss_flanking	46.45	46	ENSG00000162813	BPNT1	down	-0.597341	A_24_P122636	down	-1.81108	A_24_P122636	264	117
chr1	225072180	225072616	437	228	33	11.283	0.0372	5.75442	<25kb	8.65	18	ENSG00000185842	DNAH14	up	0.770893	A_23_P333951	no change	-0.138589	A_23_P333951	981	12
chr1	238822209	238822482	274	102	21	14.189	0.0098	7.7854	intergenic	22.71	14	ENSG00000215807	KRT18P32	down	-1.25176	A_24_P230466	no change	-0.304962	A_24_P230466	1	3
chr10	53627891	53628181	291	147	31	19.223	0.0046	13.4044	intragenic	21.63	26	ENSG00000177613	CSTF2T	down	-0.636267	A_24_P941051	down	-0.429818	A_23_P12730	317	167
chr10	74870086	74870337	252	114	43	19.7	0.0047	4.06195	tss_flanking	18.53	40	ENSG00000166321	NUDT13	up	1.50069	A_32_P41471	no change	-0.0753695	A_23_P127153	322	49
chr10	82258649	82259140	492	270	63	20.014	0.0047	4.56969	intragenic	11.85	32	ENSG00000108219	TSPAN14	up	1.03384	A_32_P91902	no change	-0.130816	A_24_P98613	1210	235
chr10	82265221	82265810	590	272	117	54.585	0.0156	6.54989	intragenic	31.53	90	ENSG00000108219	TSPAN14	up	1.03384	A_32_P91902	no change	-0.130816	A_24_P98613	1210	235
chr10	89721039	89721287	249	62	23	12.965	0.0198	7.25347	intragenic	14.53	17	ENSG00000171862	PTEN	up	0.59143	A_23_P98085	no change	0.227475	A_23_P98085	1308	252
chr10	91029589	91029849	261	167	45	27.296	0.0066	11.2832	tss_flanking	22.31	41	ENSG00000119922	IFIT2	down	-1.311	A_23_P24004	no change	0.11845	A_23_P24004	233	74
chr10	102124555	102124935	381	251	22	12.163	0.0205	6.09292	<25kb	14.95	13	ENSG00000099194	SCD	up	0.796282	A_23_P63618	no change	0.166275	A_32_P231415	645	189
chr10	103815849	103816121	273	202	21	13.7	0.0092	9.34247	tss_flanking	16.03	17	ENSG00000120029	C10orf76	up	0.719713	A_23_P86504	no change	0.266339	A_23_P86504	1171	149
chr10	120514318	120514743	426	210	71	58.216	0.0167	22.3407	tss_flanking	58.23	64	ENSG00000151893	C10orf46	no change	0.381821	A_32_P131797	down	-0.430172	A_32_P145355	616	137
chr10	127511759	127512158	400	90	36	15.507	0.0036	7.5146	tss_flanking	14.11	24	ENSG00000188690	UROS	up	0.906985	A_24_P913016	no change	-0.0478793	A_24_P913016	443	221
chr11	727967	728268	302	157	17	10.75	0.0453	19.2942	<25kb	17.67	14	ENSG00000177156	TALDO1	down	-1.1153	A_23_P44993	no change	0.121608	A_24_P81740	545	122
chr11	17376029	17376341	313	169	34	15.02	0.0106	4.69662	tss_flanking	15.14	30	ENSG00000188211	AC124798.1	down	-0.748531	A_24_P595460	no change	0.114654	A_24_P595460	381	91
chr11	62341233	62341617	385	165	29	14.258	0.01	7.22124	tss_flanking	15.4	23	ENSG00000124942	AHNAK	down	-1.63349	A_23_P21363	up	0.662778	A_23_P426636	1842	209
chr11	64037417	64037792	376	231	59	47.056	0.0123	15.9939	intragenic	31.72	37	ENSG00000173264	GPR137	no change	0.214776	A_23_P416686	down	-0.396436	A_23_P416686	461	110
chr11	65188684	65188987	304	117	23	10.73	0.0452	4.80048	tss_flanking	12.66	20	ENSG00000245532	AP000944.1	no change	-0.146569	A_24_P566916	up	0.420763	A_24_P566916	1825	294
chr11	65488062	65488465	404	249	25	12.318	0.0184	6.09292	tss_flanking	13.76	18	ENSG00000172922	RNASEH2C	up	0.638031	A_24_P52714	no change	0.149014	A_23_P116081	522	109
chr11	68606565	68607457	893	312	262	290.593	0	31.8493	tss_flanking	197.72	254	ENSG00000110090	CPT1A	up	0.627778	A_23_P104563	no change	0.341325	A_23_P104563	808	88
chr11	75165344	75165767	424	197	31	10.985	0.04	4.06195	tss_flanking	11.72	24	ENSG00000207445	SNORD15B	down	-0.673175	A_24_P218765	no change	0.0640237	A_24_P218765	36	15
chr11	86748559	86749292	734	428	131	91.403	0	20.89	tss_flanking	46.99	88	ENSG00000166575	TMEM135	up	1.45627	A_24_P181101	no change	0.0571874	A_23_P203751	921	136
chr11	102150323	102150687	365	174	44	24.554	0.0059	6.81827	<25kb	16.08	32	ENSG00000023445	BIRC3	down	-1.26391	A_23_P98350	no change	-0.105639	A_23_P98350	128	63
chr11	111895897	111896282	386	207	43	24.559	0.006	11.7345	tss_flanking	25.8	40	ENSG00000150768	DLAT	no change	-0.0679167	A_23_P203030	no change	-0.298108	A_23_P203030	393	150
chr11	118790175	118790478	304	139	28	17.206	0.004	15.74	<25kb	21.43	24	ENSG00000186174	BCL9L	down	-2.93687	A_24_P134816	down	-3.26172	A_24_P134816	616	44
chr12	6445374	6446091	718	393	64	32.522	0.0083	15.5708	tss_flanking	31.87	37	ENSG00000067182	TNFRSF1A	down	-1.0888	A_23_P139722	no change	0.07206	A_23_P139722	1077	234
chr12	53895210	53895470	261	175	20	11.588	0.0315	7.4469	tss_flanking	17.73	18	ENSG00000139546	TARBP2	down	-0.871904	A_23_P87603	no change	0.0272848	A_23_P87603	388	108
chr12	68799867	68800279	413	170	96	67.35	0.0208	16.7165	tss_flanking	39.84	85	ENSG00000111554	MDM1	down	-0.897335	A_23_P204782	no change	-0.236259	A_23_P204782	343	96
chr12	88535747	88536088	342	162	32	17.13	0.0039	6.46219	tss_flanking	16.43	24	ENSG00000139324	TMTC3	down	-1.22982	A_24_P141804	down	-0.428207	A_23_P48264	420	155
chr12	118490281	118490642	362	157	25	11.534	0.0312	4.73894	tss_flanking	12.62	16	ENSG00000176871	WSB2	down	-1.06544	A_23_P259272	no change	0.0862115	A_23_P259272	1165	126
chr13	26827885	26828324	440	361	43	31.113	0.0081	17.8726	tss_flanking	35.86	25	ENSG00000132964	CDK8	up	0.624776	A_23_P139958	no change	-0.161711	A_23_P139958	344	76
chr13	95248284	95248660	377	194	32	19.233	0.0047	17.2633	tss_flanking	22.94	27	ENSG00000152749	GPR180	down	-1.2288	A_24_P942481	no change	0.0253562	A_24_P942481	268	91
chr14	62033299	62033649	351	159	31	17.341	0.0041	13.8106	intragenic	19.75	27	ENSG00000100644	HIF1A	down	-1.06109	A_24_P56388	no change	0.0377989	A_24_P56388	675	103
chr15	59279628	59280012	385	200	40	23.997	0.0057	9.13938	tss_flanking	29.51	36	ENSG00000137776	SLTM	down	-0.968314	A_23_P26094	no change	0.176067	A_23_P26094	642	167
chr15	63525895	63526249	355	204	39	23.541	0.0056	13.8783	tss_flanking	29.3	34	ENSG00000138613	APH1B	up	1.68278	A_23_P205997	no change	0.374084	A_23_P205997	270	117
chr15	75182207	75182502	296	150	28	14.83	0.0103	10.4934	tss_flanking	20.19	26	ENSG00000178802	MPI	up	0.661086	A_23_P60579	no change	0.157265	A_23_P60579	416	95
chr15	76603712	76604277	566	245	191	230.514	0	45.4938	tss_flanking	146.63	161	ENSG00000140374	ETFA	up	0.680456	A_24_P53080	no change	0.0716175	A_24_P53080	595	110
chr16	2827245	2827462	218	64	17	10.673	0.0446	12.1858	tss_flanking	23.66	15	ENSG00000103363	TCEB2	up	0.613296	A_23_P312181	no change	-0.0492496	A_23_P312181	379	247
chr16	11038283	11038594	312	89	50	37.897	0.0102	17.6018	tss_flanking	42.9	45	ENSG00000038532	CLEC16A	up	0.716148	A_32_P194246	no change	0.0850265	A_32_P194246	1781	122
chr16	47494826	47495352	527	184	37	21.577	0.0052	43.6659	tss_flanking	23.43	26	ENSG00000102893	PHKB	up	0.590603	A_23_P206532	no change	-0.0848968	A_23_P206532	659	151
chr16	68106179	68106552	374	179	48	35.685	0.0094	13.2013	intragenic	33.31	41	ENSG00000072736	NFATC3	down	-0.638469	A_24_P373312	no change	0.243325	A_24_P373312	498	116
chr16	83932397	83932925	529	152	93	72.756	0.0233	26.4026	tss_flanking	65.44	75	ENSG00000103150	MLYCD	up	1.64513	A_23_P88810	no change	0.368588	A_23_P88810	137	69
chr17	1617944	1618170	227	90	20	12.364	0.0184	14.2168	tss_flanking	15.57	14	ENSG00000186594	C17orf91	down	-1.04525	A_23_P49610	no change	-0.182553	A_24_P253723	681	202
chr17	4046159	4046517	359	183	44	30.513	0.0078	48.7433	tss_flanking	34.73	39	ENSG00000167740	CYB5D2	up	1.39384	A_23_P341392	no change	0.0345213	A_23_P341392	439	148
chr17	4323924	4324250	327	162	34	20.203	0.0048	6.83145	<25kb	23.52	29	ENSG00000132388	UBE2G1	down	-0.649141	A_24_P296520	no change	-0.122378	A_23_P27066	826	176
chr17	27482443	27482661	219	112	19	14.139	0.0097	20.3097	tss_flanking	19.29	14	ENSG00000196535	MYO18A	up	0.756244	A_23_P78122	no change	0.133754	A_23_P78122	813	14
chr17	42075053	42075288	236	64	28	11.454	0.0308	4.33274	tss_flanking	16.24	29	ENSG00000131096	PYY	no change	0.0301149	A_23_P4112	no change	0.365903	A_23_P4112	93	3
chr17	54993139	54993453	315	141	22	14.89	0.0103	9.13938	tss_flanking	18.93	16	ENSG00000121060	TRIM25	no change	0.236515	A_32_P222571	up	0.514215	A_24_P936767	397	109
chr18	11947195	11947564	370	149	197	281.06	0	77.4671	intergenic	207.93	228	ENSG00000141401	IMPA2	up	1.62689	A_23_P50081	up	0.430458	A_23_P50081	412	88
chr18	47339488	47340335	848	471	184	177.169	0	81.2389	tss_flanking	108.39	114	ENSG00000167315	ACAA2	down	-0.722065	A_32_P80809	up	0.424524	A_32_P80809	490	135
chr18	74766733	74767229	497	127	43	29.482	0.0075	10.9165	intragenic	24.55	19	ENSG00000197971	MBP	up	1.17651	A_24_P402080	no change	0.367503	A_24_P402080	1242	16
chr19	1940850	1941199	350	210	32	18.356	0.0043	7.4469	tss_flanking	22.52	28	ENSG00000133275	CSNK1G2	down	-1.34582	A_23_P56140	no change	-0.0752583	A_24_P99963	391	154
chr19	8431867	8432735	869	597	247	269.15	0	33.0597	intragenic	117.54	156	ENSG00000167772	ANGPTL4	up	2.66527	A_23_P159325	up	3.12626	A_23_P159325	265	30
chr19	18570585	18571011	427	181	94	95.139	0	23.0177	intragenic	85.5	76	ENSG00000105655	ISYNA1	no change	-0.173072	A_23_P5131	no change	-0.282161	A_23_P5131	221	48
chr19	39321818	39322189	372	122	29	17.206	0.004	6.09292	intragenic	19.31	23	ENSG00000104823	ECH1	up	0.634414	A_23_P153853	no change	0.180329	A_23_P153853	150	39
chr19	39322270	39322709	440	360	96	105.495	0	43.4628	tss_flanking	101.62	75	ENSG00000104823	ECH1	up	0.634414	A_23_P153853	no change	0.180329	A_23_P153853	150	39
chr19	46850163	46850408	246	123	23	18.539	0.0044	50.7743	tss_flanking	28.12	20	ENSG00000011485	PPP5C	no change	-0.178841	A_23_P153583	no change	0.266946	A_23_P153583	498	103
chr19	48673715	48674000	286	167	20	13.712	0.0092	16.2478	tss_flanking	23.13	17	ENSG00000185453	C19orf68	up	0.824402	A_23_P4922	no change	-0.144153	A_23_P4922	634	130
chr2	33240420	33240758	339	165	35	21.146	0.0051	5.14513	intragenic	21.81	27	ENSG00000049323	LTBP1	up	0.97167	A_23_P43810	no change	0.0278429	A_23_P43810	868	84
chr2	39005118	39005390	273	190	28	20.291	0.0048	10.4934	intragenic	31.96	26	ENSG00000152147	GEMIN6	up	0.607129	A_23_P56567	no change	-0.203223	A_23_P56567	770	207
chr2	48715167	48715496	330	216	49	32.595	0.0083	9.13938	intragenic	31.36	47	ENSG00000162869	KLRAQ1	up	1.15608	A_24_P68819	no change	0.328504	A_24_P68819	534	138
chr2	72922043	72922429	387	167	97	94.764	0	19.2019	intragenic	67.77	83	ENSG00000144036	EXOC6B	down	-0.665526	A_32_P16258	no change	-0.0377826	A_32_P16258	1997	126
chr2	85788485	85788886	402	216	49	29.195	0.0073	8.63163	tss_flanking	26.56	42	ENSG00000118640	VAMP8	up	1.17613	A_23_P28434	no change	-0.0986574	A_23_P28434	392	154
chr20	45987896	45988247	352	85	53	35.12	0.0092	11.5765	tss_flanking	22.43	34	ENSG00000101040	ZMYND8	up	0.608622	A_24_P926432	no change	-0.0576517	A_24_P926432	2009	38
chr20	50366694	50366987	294	128	35	22.329	0.0054	17.0602	tss_flanking	29.07	32	ENSG00000054793	ATP9A	up	1.19528	A_23_P380614	no change	0.211429	A_23_P380614	513	83
chr20	57617937	57618353	417	198	50	26.749	0.0064	7.5823	tss_flanking	24.11	37	ENSG00000101166	SLMO2	up	0.64341	A_23_P210658	no change	0.362431	A_24_P288424	220	131
chr21	36598542	36598888	347	202	35	21.798	0.0053	9.02655	intragenic	22.02	29	ENSG00000159216	RUNX1	up	1.44317	A_24_P34155	no change	-0.0543342	A_24_P917783	3919	8
chr22	20861734	20861989	256	99	18	12.667	0.0191	8.93628	tss_flanking	19.19	13	ENSG00000099910	KLHL22	no change	0.45339	A_24_P117323	no change	0.281785	A_24_P117323	1245	133
chr3	12185367	12185729	363	171	58	50.305	0.0141	25.1841	intragenic	55.21	54	ENSG00000157150	TIMP4	up	1.45499	A_32_P70315	no change	-0.126974	A_32_P70315	45	33
chr3	15106702	15107012	311	155	23	11.908	0.0274	5.41593	tss_flanking	22.87	23	ENSG00000131368	MRPS25	up	0.641284	A_23_P18135	no change	-0.0311707	A_23_P18135	584	110
chr3	48935682	48936576	895	622	193	201.786	0	28.4336	tss_flanking	149.33	136	ENSG00000178537	SLC25A20	no change	0.327175	A_23_P72025	up	0.479119	A_23_P72025	158	77
chr3	53381610	53381801	192	89	16	10.9	0.0415	6.09292	tss_flanking	18.2	15	ENSG00000162290	DCP1A	down	-1.20425	A_24_P576174	no change	-0.0422904	A_23_P166826	613	174
chr3	157013761	157014106	346	243	27	11.118	0.0389	7.1084	tss_flanking	9.9	18	ENSG00000163661	PTX3	down	-1.26218	A_23_P121064	no change	-0.00612078	A_23_P121064	391	128
chr3	158436176	158436714	539	222	76	48.958	0.0135	9.67699	tss_flanking	33.65	50	ENSG00000118849	RARRES1	down	-0.957511	A_23_P18078	no change	0.368483	A_23_P18078	1022	107
chr3	158443041	158443755	715	529	61	23.613	0.0057	6.18524	tss_flanking	15.33	32	ENSG00000118849	RARRES1	down	-0.957511	A_23_P18078	no change	0.368483	A_23_P18078	1022	107
chr3	180707412	180707731	320	123	71	58.525	0.0169	27.0796	tss_flanking	54.15	63	ENSG00000205981	DNAJC19	down	-1.04902	A_23_P121396	no change	-0.110448	A_23_P431890	331	125
chr4	6642236	6642565	330	139	50	46.297	0.0119	18.2788	tss_flanking	57.96	43	ENSG00000170846	AC093323.3	down	-0.763803	A_23_P428992	no change	-0.0953795	A_23_P428992	369	64
chr4	6675587	6675901	315	162	30	21.392	0.0051	14.2168	tss_flanking	33.84	27	ENSG00000251580	RP11-539L10.3	up	0.739588	A_32_P91186	no change	-0.313882	A_32_P91186	365	91
chr4	6711540	6711831	292	76	51	38.738	0.0103	18.9557	tss_flanking	36.1	46	ENSG00000186222	CNO	down	-1.03063	A_23_P69670	no change	0.0563632	A_23_P69670	129	124
chr4	88343534	88343932	399	194	59	48.048	0.0127	11.0011	tss_flanking	52.59	53	ENSG00000170502	NUDT9	up	0.83423	A_23_P94860	no change	0.059976	A_23_P94860	386	93
chr4	114389444	114389822	379	169	27	11.456	0.0309	5.07743	intragenic	11.22	17	ENSG00000145349	CAMK2D	down	-0.64232	A_24_P106166	no change	-0.258738	A_24_P114739	2133	171
chr4	159593316	159594169	854	447	143	111.21	0	14.7004	tss_flanking	35.39	51	ENSG00000171503	ETFDH	up	1.06252	A_23_P61447	no change	0.165484	A_23_P61447	353	160
chr5	31361225	31361611	387	156	57	39.239	0.0106	8.53009	intergenic	30.47	45	ENSG00000113361	CDH6	down	-2.68533	A_32_P134764	no change	0.045714	A_23_P214011	528	86
chr5	38467519	38467841	323	192	47	31.04	0.0079	14.2168	tss_flanking	29.82	36	ENSG00000113594	LIFR	down	-0.61596	A_24_P325992	no change	-0.223334	A_24_P325992	1072	12
chr5	40755887	40756265	379	187	31	14.007	0.0095	7.22124	tss_flanking	16.11	25	ENSG00000113638	TTC33	up	0.833317	A_24_P414556	no change	-0.189061	A_24_P414556	329	150
chr5	131708041	131708549	509	308	53	24.556	0.0059	5.98602	tss_flanking	21.19	33	ENSG00000197375	SLC22A5	up	0.594586	A_24_P174755	no change	0.260581	A_24_P174755	408	96
chr5	133968410	133968729	320	176	20	12.68	0.0192	6.38306	tss_flanking	20.74	16	ENSG00000152700	SAR1B	down	-0.709332	A_24_P916845	no change	-0.00186578	A_23_P92842	777	250
chr5	138477675	138477903	229	93	22	13.178	0.0145	4.06195	tss_flanking	15.14	20	ENSG00000120725	SIL1	up	0.941835	A_23_P252903	no change	-0.00861907	A_23_P252903	2150	169
chr6	26027383	26027711	329	207	33	16.164	0.0038	4.30088	tss_flanking	17.58	28	ENSG00000124529	HIST1H4B	down	-1.4068	A_24_P166407	down	-0.543552	A_24_P166407	390	81
chr6	26055215	26055542	328	158	26	12.889	0.0197	3.91688	<25kb	14.53	19	ENSG00000187837	HIST1H1C	down	-0.768118	A_23_P122443	no change	0.0377963	A_23_P122443	652	154
chr6	26103968	26104511	544	137	37	10.909	0.0417	4.65929	tss_flanking	12.47	25	ENSG00000197061	HIST1H4C	down	-1.06307	A_23_P214487	down	-0.387951	A_23_P214487	442	42
chr6	41039728	41040225	498	335	27	10.567	0.044	16.7555	tss_flanking	13.04	18	ENSG00000001167	NFYA	up	1.45528	A_23_P501583	no change	-0.138201	A_23_P214425	704	128
chr6	107780596	107780938	343	173	39	26.234	0.0063	13.8783	tss_flanking	33.65	33	ENSG00000112320	SOBP	up	1.34787	A_23_P156907	no change	0.00826396	A_24_P551530	798	156
chr6	126235037	126235373	337	178	35	22.208	0.0053	11.0253	tss_flanking	30.28	32	ENSG00000111912	NCOA7	up	0.58766	A_24_P12438	no change	0.216683	A_24_P12435	1363	79
chr6	159063212	159063607	396	168	56	45.427	0.0118	17.1182	tss_flanking	36.21	40	ENSG00000164674	SYTL3	up	1.21159	A_23_P168188	no change	0.0426917	A_23_P168188	447	14
chr7	23373255	23373622	368	263	39	20.399	0.0049	10.6626	tss_flanking	14.42	28	ENSG00000136231	IGF2BP3	up	0.639048	A_23_P19987	no change	-0.110059	A_23_P19987	1580	130
chr7	55639538	55639860	323	149	30	18.405	0.0043	10.4934	tss_flanking	18.57	22	ENSG00000154978	VOPP1	up	0.790691	A_23_P168211	no change	0.0304479	A_23_P168211	959	89
chr7	99063658	99064042	385	181	34	18.63	0.0044	6.83145	tss_flanking	18.14	27	ENSG00000106246	PTCD1	up	0.689605	A_23_P134650	no change	-0.068893	A_23_P134650	1607	121
chr7	111802172	111802557	386	316	30	13.084	0.0145	3.93501	tss_flanking	16.18	17	ENSG00000128512	DOCK4	up	0.92426	A_24_P324886	up	0.787476	A_32_P12372	2070	223
chr7	128694843	128695372	530	352	42	20.828	0.005	9.41633	tss_flanking	22	26	ENSG00000064419	TNPO3	up	0.591982	A_23_P42563	up	0.459925	A_23_P42563	962	222
chr8	27950509	27950805	297	124	75	80.414	0.0294	59.5752	tss_flanking	98.59	80	ENSG00000134014	ELP3	up	1.33245	A_23_P43034	no change	-0.0138594	A_23_P43034	617	98
chr8	33370552	33370897	346	149	69	69.03	0.0217	54.1593	tss_flanking	89.72	67	ENSG00000129696	C8orf41	no change	0.103692	A_32_P207494	up	0.411958	A_32_P207494	557	96
chr8	86019148	86019460	313	175	21	11.185	0.039	14.8938	tss_flanking	19.68	17	ENSG00000133740	E2F5	down	-0.809872	A_23_P31721	no change	0.363292	A_23_P31721	257	129
chr8	103665870	103666884	1015	528	233	229.031	0	57.4765	tss_flanking	134.58	173	ENSG00000155090	KLF10	up	0.966767	A_23_P168828	no change	0.309395	A_23_P168828	580	174
chr8	143757563	143757845	283	84	22	11.34	0.0374	4.87433	tss_flanking	13.88	22	ENSG00000167653	PSCA	up	1.38893	A_23_P71379	no change	-0.167117	A_23_P71379	263	124
chr9	734738	735315	578	146	76	46.966	0.0122	15.3246	tss_flanking	38.27	53	ENSG00000107104	KANK1	up	0.839985	A_23_P500130	no change	0.00397803	A_23_P500130	1352	27
chr9	4740318	4740945	628	141	46	23.156	0.0056	11.2832	tss_flanking	16.65	23	ENSG00000147853	AK3	up	0.589199	A_24_P247106	no change	-0.0691468	A_24_P247106	532	106
chr9	4740958	4741273	316	196	27	15.13	0.0106	13.7091	tss_flanking	15.94	22	ENSG00000147853	AK3	up	0.589199	A_24_P247106	no change	-0.0691468	A_24_P247106	532	106
chr9	19128893	19129133	241	146	21	13.334	0.0147	8.93628	intragenic	15.07	16	ENSG00000147872	PLIN2	up	1.08204	A_23_P134953	up	0.929069	A_23_P134953	742	11
chr9	19129638	19130008	371	221	35	22.48	0.0054	12.5243	intragenic	24.72	29	ENSG00000147872	PLIN2	up	1.08204	A_23_P134953	up	0.929069	A_23_P134953	742	11
chr9	19161513	19162103	591	243	128	91.569	0	14.3184	<25kb	43.13	90	ENSG00000147872	PLIN2	up	1.08204	A_23_P134953	up	0.929069	A_23_P134953	742	11
chr9	99182709	99183091	383	272	33	12.309	0.0183	3.94911	tss_flanking	10.77	20	ENSG00000165244	ZNF367	up	0.932173	A_32_P183218	no change	-0.279444	A_32_P183218	737	192
chr9	115142215	115142975	761	576	123	78.405	0.0278	12.8967	tss_flanking	48.45	66	ENSG00000119471	HSDL2	up	1.38856	A_23_P169197	no change	0.143155	A_23_P169197	999	219
chr9	115983391	115983821	431	220	75	47.22	0.0125	21.5791	tss_flanking	35.88	63	ENSG00000119321	FKBP15	up	1.21211	A_23_P217109	no change	0.0717448	A_32_P224149	785	228
chrX	40504253	40504607	355	211	45	36.37	0.0098	13.6365	tss_flanking	44.53	34	ENSG00000185753	CXorf38	up	0.64514	A_23_P339582	no change	-0.370933	A_24_P36745	307	78
