# Supplementary material for: Genomewide Analyses Define Different Modes of Transcriptional Regulation by Peroxisome Proliferator-Activated Receptor-β/δ (PPARβ/δ)
Source: PLoS One. 2011 Jan 19;6(1):e16344. doi: 10.1371/journal.pone.0016344 (PMC3023804; doi:10.1371/journal.pone.0016344)
Supplement: Dataset S9 — Panther Biological Pathway term analysis of the target gene set. (XLS) [file pone.0016344.s014.xls]

## Sheet: S9_PANTHER_Functional_Annotatio
Term	PValue	Benjamini Hochberg corrected p-value	Input/term Set Overlap	Term Set Size	Overlap Gene Name	Overlap Gene Ensembl
BP00020:Fatty acid metabolism	0.00636949	0.337583	11	582	CAMK2D, CPT1A, CPT2, ETFDH, GPR137, IMPA2, LOC93622, NUDT13, SCD, SLC25A20, TIAF1	ENSG00000099194, ENSG00000141401, ENSG00000166321, ENSG00000145349, ENSG00000173264, ENSG00000170846, ENSG00000171503, ENSG00000157184, ENSG00000178537, ENSG00000110090, ENSG00000196535
BP00065:Protein methylation	0.00960961	0.254655	6	189	ANGPTL4, ANKRD15, BCL9L, HIST2H4B, HIST2H4B, NCOA7	ENSG00000111912, ENSG00000186174, ENSG00000167772, ENSG00000107104, ENSG00000124529, ENSG00000158406
BP00011:Monosaccharide metabolism	0.0222844	0.393691	5	156	DNAH14, DNAJC19, MPI, NCOA7, TIAF1	ENSG00000178802, ENSG00000185842, ENSG00000111912, ENSG00000196535, ENSG00000205981
BP00284:Hematopoiesis	0.0528748	0.700591	3	54	NFATC3, RUNX1, TRIM25	ENSG00000159216, ENSG00000121060, ENSG00000072736
BP00019:Lipid, fatty acid and steroid metabolism	0.0658439	0.697945	9	628	ADFP, CAMK2D, CPT1A, CPT2, IMPA2, ISYNA1, PTEN, SCD, SLC25A20	ENSG00000099194, ENSG00000141401, ENSG00000105655, ENSG00000145349, ENSG00000110090, ENSG00000147872, ENSG00000157184, ENSG00000171862, ENSG00000178537
BP00001:Carbohydrate metabolism	0.0928094	0.819816	7	456	CTBS, DLAT, ECH1, MPI, PHKB, PPP5C, TALDO1	ENSG00000178802, ENSG00000102893, ENSG00000011485, ENSG00000150768, ENSG00000117151, ENSG00000177156, ENSG00000104823
BP00197:Spermatogenesis and motility	0.096694	0.732111	12	1037	ADFP, ANKRD15, BAI2, BCL9L, CDKN2C, DNAH14, GEMIN6, IMPA2, LOC126917, LTBP1, SCD, TMEM135	ENSG00000166575, ENSG00000099194, ENSG00000141401, ENSG00000186174, ENSG00000152147, ENSG00000169991, ENSG00000121753, ENSG00000107104, ENSG00000147872, ENSG00000185842, ENSG00000049323, ENSG00000123080
BP00250:Muscle development	0.100353	0.664838	7	466	ANKRD15, CNO, HIST2H4B, HIST2H4B, MBP, PTEN, SLC25A20	ENSG00000186222, ENSG00000197971, ENSG00000158406, ENSG00000107104, ENSG00000124529, ENSG00000178537, ENSG00000171862
BP00251:Heart development	0.104338	0.614437	3	80	AK3, ANKRD15, NCOA7	ENSG00000107104, ENSG00000111912, ENSG00000147853
BP00087:Porphyrin metabolism	0.126696	0.671487	3	90	PPP5C, UROS	ENSG00000188690, ENSG00000011485, ENSG00000101166
BP00114:MAPKKK cascade	0.138631	0.667948	4	188	BIRC3, CAMK2D, DOCK4, ISYNA1	ENSG00000023445, ENSG00000105655, ENSG00000145349, ENSG00000128512
BP00209:Blood circulation and gas exchange	0.148183	0.654474	4	194	ANKRD15, DCP1A, ECOP, LOC374920	ENSG00000154978, ENSG00000185453, ENSG00000162290, ENSG00000107104
BP00148:Immunity and defense	0.15469	0.630658	10	889	AHNAK, ANGPTL4, BAI2, DCP1A, IFIT2, ISYNA1, MLYCD, NCOA7, PTX3, TARBP2	ENSG00000111912, ENSG00000162290, ENSG00000105655, ENSG00000121753, ENSG00000163661, ENSG00000124942, ENSG00000139546, ENSG00000103150, ENSG00000167772, ENSG00000119922
BP00200:Lactation, mammary development	0.171769	0.650267	3	109	ANKRD15, HIST2H4B, HIST2H4B	ENSG00000107104, ENSG00000158406, ENSG00000124529
BP00167:Synaptic transmission	0.181456	0.641145	4	214	ECOP, HIST2H4B, HIST2H4B, NCOA7	ENSG00000158406, ENSG00000111912, ENSG00000154978, ENSG00000124529
BP00267:Homeostasis	0.226589	0.750575	3	131	HIST2H4B, HIST2H4B, NUDT9	ENSG00000158406, ENSG00000124529, ENSG00000170502
BP00110:Other receptor mediated signaling pathway	0.239257	0.74592	3	136	E2F5, NFYA, WSB2	ENSG00000133740, ENSG00000176871, ENSG00000001167
BP00275:Extracellular matrix protein-mediated signaling	0.244336	0.719434	3	138	HIF1A, NCOA7, RERE	ENSG00000100644, ENSG00000142599, ENSG00000111912
BP00036:DNA repair	0.324066	0.903974	10	1083	APH1B, CDK8, CTBS, DCP1A, HIST2H4B, HIST2H4B, MPI, RERE, SOBP, UROS	ENSG00000178802, ENSG00000162290, ENSG00000188690, ENSG00000158406, ENSG00000132964, ENSG00000124529, ENSG00000138613, ENSG00000117151, ENSG00000112320, ENSG00000142599
BP00008:Tricarboxylic acid pathway	0.343163	0.909383	3	177	NCOA7, NFATC3, TMEM135	ENSG00000166575, ENSG00000111912, ENSG00000072736
BP00108:Receptor protein tyrosine kinase signaling pathway	0.355999	0.898475	4	309	ADFP, CDH6, HSDL2, TNPO3	ENSG00000147872, ENSG00000113361, ENSG00000064419, ENSG00000119471
BP00070:Protein-lipid modification	0.397357	0.957269	3	199	ADFP, IFIT2, PHKB	ENSG00000102893, ENSG00000147872, ENSG00000119922
BP00081:Coenzyme and prosthetic group metabolism	0.397357	0.915648	3	199	DLAT, TMEM135, UROS	ENSG00000188690, ENSG00000166575, ENSG00000150768
BP00202:Other developmental process	0.409404	0.9041	3	204	CTBS, LIFR, PSCA	ENSG00000180838, ENSG00000117151, ENSG00000113594
BP00272:Phospholipid metabolism	0.454724	0.964015	5	503	CDK8, CDKN2C, IMPA2, ISYNA1, NUDT13	ENSG00000166321, ENSG00000105655, ENSG00000141401, ENSG00000132964, ENSG00000123080
BP00248:Mesoderm development	0.469133	0.95631	6	655	ANKRD15, BCL9L, CNO, E2F5, NCOA7, RUNX1	ENSG00000186222, ENSG00000111912, ENSG00000186174, ENSG00000159216, ENSG00000107104, ENSG00000133740
BP00041:General mRNA transcription activities	0.472957	0.928397	5	515	APH1B, LOC93622, NUDT9, TIAF1, TMEM135	ENSG00000138613, ENSG00000166575, ENSG00000196535, ENSG00000170502, ENSG00000170846
BP00017:Amino acid catabolism	0.481316	0.911063	3	235	ANKRD15, LTBP1, TMEM135	ENSG00000166575, ENSG00000107104, ENSG00000049323
BP00292:Other carbon metabolism	0.51358	0.938612	4	396	NUDT9, PSCA, PTEN, TMEM135	ENSG00000180838, ENSG00000166575, ENSG00000171862, ENSG00000170502
BP00026:Cholesterol metabolism	0.564521	0.997321	5	578	ECH1, MRPS25, PYY, TIAF1, ZMYND8	ENSG00000131096, ENSG00000131368, ENSG00000196535, ENSG00000104823, ENSG00000101040
BP00204:Cytokinesis	0.608447	1.04025	4	455	CDK8, CDKN2C, NCOA7, NFATC3	ENSG00000132964, ENSG00000111912, ENSG00000123080, ENSG00000072736
BP00122:Ligand-mediated signaling	0.616786	1.02155	5	617	GPR180, HIST2H4B, HIST2H4B, ISYNA1, PTCD1	ENSG00000152749, ENSG00000158406, ENSG00000124529, ENSG00000105655, ENSG00000106246
BP00206:Chromosome segregation	0.647642	1.04015	4	482	BPNT1, CDK8, NCOA7, SCD	ENSG00000162813, ENSG00000099194, ENSG00000132964, ENSG00000111912
BP00276:General vesicle transport	0.691611	1.0781	5	679	C10orf46, CDK8, NUDT13, SAR1B, ZMYND8	ENSG00000166321, ENSG00000151893, ENSG00000132964, ENSG00000152700, ENSG00000101040
BP00042:mRNA transcription initiation	0.723115	1.095	3	368	DOCK4, HIST1H1C, LTBP1	ENSG00000049323, ENSG00000187837, ENSG00000128512
BP00077:Oxidative phosphorylation	0.74208	1.09251	6	893	DOCK4, ECOP, NCOA7, SOBP, TNPO3, ZMYND8	ENSG00000111912, ENSG00000064419, ENSG00000154978, ENSG00000101040, ENSG00000128512, ENSG00000112320
BP00194:Gametogenesis	0.752751	1.07826	4	567	CDKN2C, DNAH14, LTBP1, SCD	ENSG00000185842, ENSG00000099194, ENSG00000049323, ENSG00000123080
BP00196:Oogenesis	0.760104	1.06014	3	396	CSTF2T, IFIT2, LTBP1	ENSG00000049323, ENSG00000177613, ENSG00000119922
BP00273:Chromatin packaging and remodeling	0.777518	1.05663	4	591	HIST1H1C, HIST2H4B, HIST2H4B, NCOA7	ENSG00000158406, ENSG00000111912, ENSG00000124529, ENSG00000187837
BP00199:Neurogenesis	0.777648	1.03038	5	765	LOC126917, TIAF1, TSPAN14, UROS	ENSG00000188690, ENSG00000169991, ENSG00000196535, ENSG00000108219, ENSG00000101166
BP00032:Purine metabolism	0.805582	1.04136	3	436	AK3, NCOA7, PYY	ENSG00000131096, ENSG00000111912, ENSG00000147853
BP00144:Anion transport	0.808668	1.02046	3	439	CDKN2C, DNAH14, ECH1	ENSG00000185842, ENSG00000104823, ENSG00000123080
BP00076:Electron transport	0.81174	1.00052	4	628	ETFDH, IMPA2, MBP, PPP5C	ENSG00000171503, ENSG00000011485, ENSG00000141401, ENSG00000197971
BP00014:Amino acid biosynthesis	0.815702	0.98255	3	446	DCP1A, PTX3, TARBP2	ENSG00000163661, ENSG00000162290, ENSG00000139546
BP00282:Mitosis	0.825937	0.97277	4	645	CAMK2D, CDH6, CDK8, NCOA7	ENSG00000132964, ENSG00000145349, ENSG00000113361, ENSG00000111912
BP00193:Developmental processes	0.832329	0.958987	8	1351	BCL9L, CSNK1G2, DNAH14, LIFR, PTX3, RUNX1, SCD, TRIM25	ENSG00000133275, ENSG00000099194, ENSG00000186174, ENSG00000159216, ENSG00000113594, ENSG00000163661, ENSG00000185842, ENSG00000121060
BP00224:Cell proliferation and differentiation	0.888004	1.00137	4	737	NUDT9, SAR1B, SOBP, UBE2G1	ENSG00000170502, ENSG00000112320, ENSG00000152700, ENSG00000132388
BP00061:Protein biosynthesis	0.921075	1.01702	6	1192	CSNK1G2, ETFA, MRPS25, NCOA7, TARBP2, TIAF1	ENSG00000133275, ENSG00000111912, ENSG00000131368, ENSG00000140374, ENSG00000139546, ENSG00000196535
BP00125:Intracellular protein traffic	0.943941	1.021	3	656	EXOC6B, SAR1B, VAMP8	ENSG00000144036, ENSG00000152700, ENSG00000118640
BP00179:Apoptosis	0.953955	1.01119	3	689	BIRC3, CAMK2D, IMPA2	ENSG00000023445, ENSG00000141401, ENSG00000145349
BP00141:Transport	0.978435	1.0168	4	1046	ATP9A, EXOC6B, HSDL2, TIMP4	ENSG00000119471, ENSG00000054793, ENSG00000144036, ENSG00000157150
BP00285:Cell structure and motility	0.980536	0.999392	4	1064	ADFP, CNO, MBP, RERE	ENSG00000186222, ENSG00000142599, ENSG00000147872, ENSG00000197971
BP00067:Protein glycosylation	0.991511	0.991511	4	1206	CXorf38, DNAJC19, MRPS25, PTCD1	ENSG00000185753, ENSG00000205981, ENSG00000131368, ENSG00000106246
