# Supplementary material for: Genomewide Analyses Define Different Modes of Transcriptional Regulation by Peroxisome Proliferator-Activated Receptor-β/δ (PPARβ/δ)
Source: PLoS One. 2011 Jan 19;6(1):e16344. doi: 10.1371/journal.pone.0016344 (PMC3023804; doi:10.1371/journal.pone.0016344)
Supplement: Dataset S10 — Data set of validated target genes ( n = 53), including primers used for RT-qPCR analyses. (XLS) [file pone.0016344.s015.xls]

## Sheet: S10_Expr._Validated_Geneset
Gene	fold expression GW501516	fold expression siPPARD	response	Primer fw	Primer rv	proposed PPRE	peak with PPRE	Ensembl
AK3	1.15884	1.75058	I	ACTTTGTTCTTGGTCCTTCACAG	GAGACATCAGGCAGCAGAAAG	ATAT GGGGGA A AGGTCA	chr9:4740318..4740945	ENSG00000147853
APH1B	1.19976	3.16932	I	AAGTGGGGCATCCTCCTTAT	AATGCTGACGCCAGGTTTAT	AAGT GGGTCA A AGGGGA	chr15:63525895..63526249	ENSG00000138613
CPT2	1.10204	1.63492	I	ACAGAAGCCTCTCTTGAATGATG	GCTCATGCAGTTCTTTTCCAA	ATAT GGGTGA A AGGTGA	chr1:53664129..53664356	ENSG00000157184
CTBS	1.07623	1.62231	I	CAAAGTCAGATCTGGTCAGAATGTA	TTTCTTAGGATTAATGCTCATCTTGA	CTGT CGGTAG A AAGTCA	chr1:85070047..85070234	ENSG00000117151
CYB5D2	0.975614	2.43025	I	TCTGGTGCTCCCAGAAGAGT	GCTCCTTAGCACCTGGCTTA	CGGA GGTTGA C AGGTCG	chr17:4046159..4046517	ENSG00000167740
DIAPH1	0.941238	1.52652	I	TGAATATGATGACCTGGCTGA	GCTTGAAGAGAATGGCATTGA	CCTA CATTCC A CCCTCA	chr5:140904232..140904687	ENSG00000131504
DOCK4	1.04653	1.82477	I	GCAAGACACACGACATCAGTATC	AGGGGGTGAAAGACTGCAC	AACT AAGTGA A AGGGCA	chr7:111802172..111802557	ENSG00000128512
ECH1	1.10333	1.52407	I	GTACTGTGCCCAGGATGCTT	CTCTGGTTCCCGATGACCT	CACT GGGGCA A AGGGTC	chr19:39322270..39322709	ENSG00000104823
ETFB	1.15509	1.56193	I	TGACCTGAGGCTCAACGAG	TTGGAGGTCAGGTCCACAC	AACT AGGGGA A AGGTCG	chr19:51869663..51870276	ENSG00000105379
HSDL2	1.07122	2.43733	I	CAAGAAAGTGGAATCAACTGGTG	CCTTAACAATTCTAAATGTTTCTTCCA	TTCT AGGTGA A AGGTCG	chr9:115142215..115142975	ENSG00000119471
IMPA2	0.947312	2.51761	I	TTGCGAGAGAGGTTTCCTTC	GTCGATGGGGTCGATGAT	AAGT GGGCCA A AGGTCG	chr18:11947195..11947564	ENSG00000141401
ISCA1	1.01385	2.3307	I	AACCCAAACATCAAAGGGACT	TACGGCCAGAAGAGTCCTGA	TTCT GGGTGA A AGGTCA	chr9:88896454..88897181	ENSG00000135070
MLYCD	1.07029	3.50608	I	TCGTCAAGGAGTTGCAGAGA	GCTCCTTCGTTTGCGAGTT	AGTG TGGCTA A AGGTTA	chr16:83932397..83932925	ENSG00000103150
MYO18A	0.746661	1.52822	I	CCCTGGACTTTGACCAAGC	GAGCCACACGCAGCTTCT	ATCG GGGGCA A AGGGCA	chr17:27482443..27482661	ENSG00000196535
NUDT13	1.12694	2.93999	I	GGCACTCTTTCAACTCAATGC	CCAGCGGAGAAGAGCTTG	CAAA AGAGGA A ACTCCA	chr10:74870086..74870337	ENSG00000166321
NUDT9	1.17569	1.57926	I	CTCTTCAGCCAAGACCACCT	TTTCGTCATGGTAGTTCACAGC	GAGG AAAGGA A AGGTGA	chr4:88343534..88343932	ENSG00000170502
PPARG	1.02497	2.78256	I	TGCACTGGAATTAGATGACAGC	TCCGTGACAATCTGTCTGAGG	ATCT AAGGGA A AGGTCA	chr3:12360722..12360912	ENSG00000166819
PPARG	1.02497	2.78256	I	TGCACTGGAATTAGATGACAGC	TCCGTGACAATCTGTCTGAGG	GAGA ACCAAG T AGGTCA	chr3:12185367..12185729	ENSG00000166819
RUNX1	0.870652	1.59842	I	CCCACCGTGGTCCTACGAT	CTGGCACGTCCAGGTGAAA	AACT GGGGTA A AGGTAC	chr21:36598542..36598888	ENSG00000159216
SYTL3	1.05711	2.45586	I	TGGCACCTTGAACTCATTTG	TCAGGACTGGCGACTTCAG	GAAT GGGTAA A AGGTCA	chr6:159063212..159063607	ENSG00000164674
TIMP4	1.11334	2.68818	I	CTTGGTGCAGAGGGAAAGTC	GTACAGGGTACTGTGTAGCAGGTG	ATGC ATGGGA A AGCTCC	chr3:12185367..12185729	ENSG00000157150
TTC33	1.10884	1.92727	I	GGGTTGGAGAAATTAGCACTTG	TGGAGCACTCTGAAACTAACCTC	GCGG AGGGGA A AGACTG	chr5:40755887..40756265	ENSG00000113638
UROS	1.11993	1.55456	I	AAATGGAATGCCAAGTCAGTG	TTCTGCATTTCCACAGGTTTC	AATG AGGCCA G AGGTTA	chr10:127511759..127512158	ENSG00000188690
ZNF354A	1.17993	1.94193	I	ATCGAAGAGGACCCCTAGAAAG	CAAGGATGTATTCTTCGATGAGC	CATT CGGGGA A GTGTAG	chr5:178157583..178157887	ENSG00000169131
ZNF367	1.17348	1.76258	I	GAGGTGTGTTAAGACTGCTTTTTGT	GTTAACTCTGCCAAACTACAACTTAGC	AAGT AGTGTA A AGAAAA	chr9:99182709..99183091	ENSG00000165244
ABCA1	2.02494	2.26801	II	CCCTTCTTATACCCTAAGATGAAGCTG	CCCATTACAGACAGCGTAAAGTGC	AAGT AGGTGA A AGGTAA	chr9:107753391..107754452	ENSG00000165029
ABCA1	2.02494	2.26801	II	CCCTTCTTATACCCTAAGATGAAGCTG	CCCATTACAGACAGCGTAAAGTGC	GTTG AGGCGA A AGCCCG	chr9:107688758..107689156	ENSG00000165029
ACAA2	1.24473	1.40941	II	TCGCTTAGCAGCAACTACAAAC	GTCCCCCACACCACAGAC	AAGT AGGTGA A AGGGCA	chr18:47339488..47340335	ENSG00000167315
ACSL5	1.52094	2.07807	II	AACCTCCTGAACTGGGAACA	GGGAGATCAGTTGGTTCCTTC	GTTG AGGCGA A AGCCCG	chr10:114143083..114143478	ENSG00000197142
ADRP	2.07218	1.92335	II	TGTGAGATGGCAGAGAACGGT	CTGCTCACGAGCTGCATCATC	ATCT AGGTGA A AGTTCA	chr9:19161513..19162103	ENSG00000147872
ADRP	2.07218	1.92335	II	TGTGAGATGGCAGAGAACGGT	CTGCTCACGAGCTGCATCATC	AATT GGGGTA A AAGTCT	chr9:19128893..19129133	ENSG00000147872
ADRP	2.07218	1.92335	II	TGTGAGATGGCAGAGAACGGT	CTGCTCACGAGCTGCATCATC	TTGT AGGTGA A AGGGCG	chr9:19129638..19130008	ENSG00000147872
ANGPTL4	7.0261	6.25457	II	GATGGCTCAGTGGACTTCAACC	CCCGTGATGCTATGCACCTTC	AAGT AGGAGA A AGTTCA	chr19:8431867..8432735	ENSG00000167772
ANGPTL4	7.0261	6.25457	II	GATGGCTCAGTGGACTTCAACC	CCCGTGATGCTATGCACCTTC	AAGT AGGGGA A AGGGGA	chr19:8431867..8432735	ENSG00000167772
ANGPTL4	7.0261	6.25457	II	GATGGCTCAGTGGACTTCAACC	CCCGTGATGCTATGCACCTTC	AAGT AGGGGA A AGGTCG	chr19:8431867..8432735	ENSG00000167772
AP2A1	1.22193	1.77468	II	GCAGAAGTTACTAAGGCCAAGC	GCAGGGCTTTAGTCTGGATG	GGGC CTGGGA A AGTCCA	chr19:50268717..50269233	ENSG00000196961
CPT1a	1.2937	1.32849	II	ACAGTCGGTGAGGCCTCTTATGAA	CTTGCTGCCTGAATGTGAGTTGG	AAGT AGGGGA A AGGTCA	chr11:68606565..68607457	ENSG00000110090
ETFDH	1.24504	1.49019	II	TGGGTGTATATGGAGGGATGA	TTGAGCCGTTCAAAGTCAGA	ATCT AGGGCA A AGGTCA	chr4:159593316..159594169	ENSG00000171503
KLF10	1.40791	1.37648	II	GCTGTCCATTGCAGCTTACA	ATGCATGATGCCTTCGTGT	AAGT AGGGGA A AGGTGA	chr8:103665870..103666884	ENSG00000155090
PDK4	6.29059	3.22641	II	TGCAATTGGTTAAAAGCTGGT	CATCTGGGCTTTTCTCATGG	AAGT TGGTGA A AGGTCA	chr7:95238026..95238546	ENSG00000004799
PLIN1	1.2002	2.81832	II	TCCCCTTCATTGAAAACCAC	AGGTGCATAGCCCTGCATAC	ATGT GGGTGA G AGGTGA	chr15:90223761..90224171	ENSG00000166819
SLC25A20	1.48782	1.6283	II	GTTATCTGGCGTATTCACCACA	GTCCAGTGTACTTGCTTTCTCC	AAGT GGGTGA A AGGTCG	chr3:48935682..48936576	ENSG00000178537
TMEM135	1.27611	1.6513	II	ATGGACTCCTGGCTTTGGT	ATTGTGAGCAGCCCTCTCC	ATGG AGGGGA A AGGTCA	chr11:86748559..86749292	ENSG00000166575
VAMP8	1.26478	1.5996	II	GGAACAAGGAGCCTTGGAG	TTCCGCACACGATCATTTC	GAGC GGGGCA A AGGTAC	chr2:85788485..85788886	ENSG00000118640
AHNAK	1.03675	0.651752	III	GACCTGGACCCGTGAAGTC	CTGATGGCTGTGGTGTGTTC	CACT CGGGCA A AGGATG	chr11:62341233..62341617	ENSG00000124942
BIRC3	0.949748	0.35293	III	TTCCCACAGAAGATGTTTCAGA	GTCTCCGCAATTGTTCTTCC	AAGT AGGTGA A AGGTAA	chr11:102150323..102150687	ENSG00000023445
CDKN2C	0.841608	0.306291	III	GGGGACCTAGAGCAACTTACT	GGCAATCTCGGGATTTCCAAG	TGAC AGGAGG G TGGTCA	chr1:51425834..51426122	ENSG00000123080
CNO	1.27653	0.559985	III	ATAGCGTGGATTGTAGACCAAAG	GGACAAATGAAGACTGTGAGGTC	AAAA AGGCCG A GGGCGA	chr4:6711540..6711831	ENSG00000186222
CSNK1G2	1.13152	0.577689	III	AAGATCGGGGACACCAAAC	GGCTTCTCGAAGAAGTCCAG	AACA GCGGGC G GGGAGG	chr19:1940850..1941199	ENSG00000133275
DCP1A	1.05238	0.649942	III	CTCAGCAAGTCTCAGCTCCAG	CTGATGGCTGTGGTGTGTTC	AAGT TGAGGG G ACTGAC	chr3:53381610..53381801	ENSG00000162290
EXOC6B	1.23471	0.662966	III	ACCAAGCTCTATGGCACCAC	GCCAGCTGTAGGAACTGGTC	AACC AGGGGA G AGGTTA	chr2:72922043..72922429	ENSG00000144036
GPR180	0.937989	0.541639	III	GCGACTACCAAAGAGACAAGGT	TGGTCAGTGGTAGTGTTACTGAAGA	GCCC ACTAGC G GGCTGG	chr13:95248284..95248660	ENSG00000152749
GRAMD3	1.16323	0.640334	III	TCTGTCAAGAGCTTACAGCTAACATAG	CACCATTCTCAAGCAACTTCTG	AACT AGGTGA A AGGTAG	chr5:125782378..125782921	ENSG00000155324
HMOX1	1.02793	0.619431	III	CTTCTTCACCTTCCCCAACA	TTCTATCACCCTCTGCCTGA	TGGG AGGTGA A AGGGCA	chr22:35773092..35773351	ENSG00000100292
IFIT2	1.14331	0.463666	III	ACAGGTGTGAACCAAATCCAA	ATGGCAGCTGTTATCCGAAG	AATT GGAGTA A AGGTCA	chr10:91029589..91029849	ENSG00000119922
KLF11	1.41497	0.757043	III	CAAACTTTTTATCACAGCCATCC	CCCATCTTCGCACTCACAC	AAGT AAGGGA A AGGTCG	chr2:10183365..10183568	ENSG00000172059
KLF11	1.41497	0.757043	III	CAAACTTTTTATCACAGCCATCC	CCCATCTTCGCACTCACAC	ACGA AGGGAG A ATGACA	chr2:10182961..10183309	ENSG00000172059
TALDO1	1.07946	0.583804	III	CTGATGCAGTGAAGCTGGAG	CTCAGGGATGCGCTACTTTC	CCAT GAGTCA G AGGGCA	chr11:727967..728268	ENSG00000177156
TNFRSF1A	0.959183	0.638924	III	GTGAAAACCTTTTCCAGTGCTT	GTGCACACGGTGTTCTGTTT	TAGG GAGGGG A GAGGGA	chr12:6445374..6446091	ENSG00000067182
