# Supplementary material for: Genomewide Analyses Define Different Modes of Transcriptional Regulation by Peroxisome Proliferator-Activated Receptor-β/δ (PPARβ/δ)
Source: PLoS One. 2011 Jan 19;6(1):e16344. doi: 10.1371/journal.pone.0016344 (PMC3023804; doi:10.1371/journal.pone.0016344)
Supplement: Dataset S11 — Alignment of Agilent microarray probes to both the reference genome (GRch37) and in silico cDNA created from Ensembl release 58. (XLS) [file pone.0016344.s016.xls]

## Sheet: S11_Mapping_Array_Ensembl
ProbeID	GeneNames	Ensembl Ids	Reason	Transcripts mismatch	Transcripts perfect
A_24_P614261	0	0	perfect genomic match, no gene	0	0
A_32_P167076	CAPN14	ENSG00000214711	perfect transcript match, one gene	0	ENST00000398824, ENST00000444918
A_23_P158925	GPR125	ENSG00000152990	perfect transcript match, one gene	0	ENST00000334304, ENST00000499527
A_24_P16660	ZBTB43	ENSG00000169155	perfect genomic match, genes within 2kb	0	0
A_32_P118847	RP11-65F13.2	ENSG00000237187	perfect genomic match, genes within 2kb	0	0
A_24_P7750	0	0	no match	0	0
A_23_P123193	ACTR3B	ENSG00000133627	perfect transcript match, one gene	0	ENST00000256001, ENST00000479402
A_23_P217804	CDK11A	ENSG00000008128	perfect transcript match, one gene	0	ENST00000356200, ENST00000356937, ENST00000509982, ENST00000404249, ENST00000460465, ENST00000357760, ENST00000358779, ENST00000378633, ENST00000378638, ENST00000479362, ENST00000498810, ENST00000401097, ENST00000341832, ENST00000407249, ENST00000317673, ENST00000341028, ENST00000378635, ENST00000378630
A_32_P218493	0	0	perfect genomic match, no gene	0	0
A_24_P611965	TRIM5	ENSG00000132256	perfect genomic match(1), in one gene	0	0
A_32_P117391	0	0	perfect genomic match, no gene	0	0
A_24_P913056	PLEC	ENSG00000178209	perfect transcript match, one gene	0	ENST00000345136
A_24_P126060	DDX3X	ENSG00000215301	perfect transcript match, one gene	0	ENST00000399959, ENST00000448230, ENST00000457138
A_23_P118412	C17orf28	ENSG00000167861	perfect transcript match, one gene	0	ENST00000425042, ENST00000305419, ENST00000318565
A_32_P151366	NOL7	ENSG00000225921	perfect genomic match, genes within 2kb	0	0
A_24_P913052	HES2	ENSG00000069812	perfect transcript match, one gene	0	ENST00000377834
A_24_P918007	0	0	no match	0	0
A_23_P201823	TOR1AIP2	ENSG00000169905	perfect transcript match, one gene	0	ENST00000482587
A_23_P335495	ANO7	ENSG00000146205	perfect transcript match, one gene	0	ENST00000274979, ENST00000487192, ENST00000481071, ENST00000459928
A_24_P919750	STMN3	ENSG00000197457	perfect genomic match(1), in one gene	0	0
A_23_P39590	XDH	ENSG00000158125	perfect transcript match, one gene	0	ENST00000379416
A_23_P81522	TTC33	ENSG00000113638	perfect transcript match, one gene	0	ENST00000337702, ENST00000503936, ENST00000504251
A_23_P347131	0	0	no match	0	0
A_24_P944872	RP4-806M20.2, AL136532.1	ENSG00000237121, ENSG00000234857	perfect genomic match(1), in overlapping genes	0	0
A_23_P81529	ISL1	ENSG00000016082	perfect transcript match, one gene	0	ENST00000507619, ENST00000230658, ENST00000503187
A_23_P69171	SUCNR1	ENSG00000198829	perfect transcript match, one gene	0	ENST00000362032
A_23_P251104	SGCB	ENSG00000163069	perfect transcript match, one gene	0	ENST00000381431
A_23_P170649	C8orf84	ENSG00000164764	perfect transcript match, one gene	0	ENST00000297354, ENST00000360973
A_24_P527716	0	0	perfect, multiple genomic	0	ENST00000303002, ENST00000438697, ENST00000490013, ENST00000336969, ENST00000498358, ENST00000483717, ENST00000447537, ENST00000417926, ENST00000424535, ENST00000433786
A_23_P124977	0	0	no match	0	0
A_23_P4611	SLC27A5	ENSG00000083807	perfect transcript match, one gene	0	ENST00000263093, ENST00000415559
A_23_P420373	DNMT3A	ENSG00000119772	perfect transcript match, one gene	0	ENST00000406659
A_23_P135417	GSTA5	ENSG00000182793	mismatch transcript match, one gene	ENST00000370989, ENST00000475052, ENST00000284562	0
A_23_P40184	CDH22	ENSG00000149654	perfect transcript match, one gene	0	ENST00000372262
A_23_P26386	TPPP3	ENSG00000159713	perfect transcript match, one gene	0	ENST00000393957, ENST00000290942
A_32_P164522	SKA2	ENSG00000182628	perfect transcript match, one gene	ENST00000425592	ENST00000330137
A_23_P165521	STRN	ENSG00000115808	perfect transcript match, one gene	0	ENST00000263918, ENST00000379213
A_24_P720495	AC126365.2	ENSG00000187870	perfect genomic match, genes within 2kb	0	0
A_24_P97687	HTR1A	ENSG00000178394	perfect transcript match, one gene	0	ENST00000323865
A_32_P190036	AP001434.1	ENSG00000231123	perfect transcript match, one gene	0	ENST00000423089
A_24_P193600	ZNF174	ENSG00000103343	perfect transcript match, one gene	0	ENST00000268655
A_24_P225308	ARID4B	ENSG00000054267	perfect transcript match, one gene	0	ENST00000349213, ENST00000366603, ENST00000264183
A_24_P84719	0	0	no match	0	0
A_24_P201404	C11orf54	ENSG00000182919	perfect transcript match, one gene	0	ENST00000331239
A_24_P381901	CX3CL1	ENSG00000006210	perfect transcript match, one gene	0	ENST00000006053
A_24_P222165	GAB1, AC097658.1	ENSG00000109458, ENSG00000178972	perfect genomic match, genes within 2kb	0	0
A_23_P319682	ACTL9	ENSG00000181786	perfect transcript match, one gene	0	ENST00000324436
A_24_P757638	RP11-452F19.3	ENSG00000228106	perfect transcript match, one gene	0	ENST00000450784, ENST00000426045, ENST00000457955, ENST00000444858, ENST00000435378, ENST00000441676, ENST00000457636, ENST00000420335, ENST00000442171, ENST00000434872
A_23_P132197	0	0	perfect, multiple genomic	0	0
A_23_P412927	0	0	no match	0	0
A_23_P386514	SCARB2	ENSG00000138760	perfect transcript match, one gene	0	ENST00000264896
A_23_P376036	EXD1	ENSG00000178997	perfect transcript match, one gene	0	ENST00000314992, ENST00000458580
A_24_P711290	SUSD4	ENSG00000143502	mismatch transcript match, one gene	ENST00000343846, ENST00000478605, ENST00000366878	0
A_24_P194954	RPL7AP8	ENSG00000230507	perfect transcript match, one gene	0	ENST00000481963
A_23_P150807	PPFIBP2	ENSG00000166387	perfect transcript match, one gene	0	ENST00000299492
A_23_P403521	C7orf36	ENSG00000241127	perfect transcript match, one gene	0	ENST00000223273, ENST00000448268, ENST00000485025
A_23_P10559	AATK	ENSG00000181409	perfect transcript match, one gene	0	ENST00000326724, ENST00000417379, ENST00000374792
A_32_P71113	C9orf126	ENSG00000173611	perfect transcript match, one gene	0	ENST00000414134
A_24_P924968	0	0	perfect genomic match, no gene	0	0
A_24_P89509	TRMT11	ENSG00000066651	perfect transcript match, one gene	ENST00000417397	ENST00000479748, ENST00000368332, ENST00000481529, ENST00000453993, ENST00000466316, ENST00000334379, ENST00000368333
A_23_P217379	COL4A6	ENSG00000197565	perfect transcript match, one gene	0	ENST00000372216, ENST00000334504, ENST00000394872
A_23_P110725	PRKAA1	ENSG00000132356	perfect transcript match, one gene	0	ENST00000397128, ENST00000354209
A_23_P213699	NRG2	ENSG00000158458	perfect transcript match, one gene	0	ENST00000361474, ENST00000289422, ENST00000358522, ENST00000289409, ENST00000340391, ENST00000394770
A_32_P204101	MFAP3L	ENSG00000198948	perfect genomic match(1), in one gene	0	0
A_23_P124356	TMEM57	ENSG00000204178	perfect transcript match, one gene	0	ENST00000374343, ENST00000399766, ENST00000399763
A_23_P124358	0	0	no match	0	0
A_23_P161522	TMEM134	ENSG00000172663	perfect transcript match, one gene	0	ENST00000393877, ENST00000308022
A_23_P164733	NUMBL	ENSG00000105245	perfect transcript match, one gene	0	ENST00000252891
A_23_P206212	THBS1	ENSG00000137801	perfect transcript match, one gene	0	ENST00000260356, ENST00000397593
A_23_P164737	MED26	ENSG00000105085	perfect transcript match, one gene	0	ENST00000263390
A_23_P256455	RPA3	ENSG00000106399	perfect transcript match, one gene	0	ENST00000223129, ENST00000402771, ENST00000406109, ENST00000396682, ENST00000401447, ENST00000483031
A_32_P150541	YBX1, RP5-994D16.3	ENSG00000065978, ENSG00000234917	perfect genomic match, genes within 2kb	0	0
A_24_P914057	ABL1	ENSG00000097007	perfect genomic match(1), in one gene	0	0
A_24_P346431	TNS3	ENSG00000136205	perfect transcript match, one gene	0	ENST00000428457, ENST00000311160, ENST00000355730, ENST00000398879
A_23_P348808	GPR3	ENSG00000181773	perfect transcript match, one gene	0	ENST00000374024
A_24_P336113	CABIN1	ENSG00000099991	perfect transcript match, one gene	0	ENST00000263119, ENST00000405822, ENST00000398319, ENST00000337989, ENST00000403176
A_23_P338981	CYGB	ENSG00000161544	perfect transcript match, one gene	0	ENST00000293230
A_24_P159181	PDCD7	ENSG00000090470	perfect transcript match, one gene	0	ENST00000204549, ENST00000380204
A_24_P150676	TRAPPC2L	ENSG00000167515	perfect transcript match, one gene	0	ENST00000301021
A_23_P167276	PAQR3	ENSG00000163291	perfect transcript match, one gene	0	ENST00000512733, ENST00000395594, ENST00000515853
A_23_P111155	ZBTB12	ENSG00000204366	perfect transcript match, one gene	0	ENST00000375527
A_23_P339588	TAGAP	ENSG00000164691	perfect transcript match, one gene	0	ENST00000338313
A_23_P27265	DSEL	ENSG00000171451	perfect transcript match, one gene	0	ENST00000310045, ENST00000397964
A_23_P86390	NRP1	ENSG00000099250	perfect transcript match, one gene	0	ENST00000265371, ENST00000374875, ENST00000413802, ENST00000374867, ENST00000374818, ENST00000395995, ENST00000374833
A_23_P339582	CXorf38	ENSG00000185753	perfect transcript match, one gene	0	ENST00000378426, ENST00000327877, ENST00000378421, ENST00000440784
A_32_P78733	PLAGL2	ENSG00000126003	perfect transcript match, one gene	0	ENST00000246229
A_32_P68942	0	0	perfect, multiple genomic	0	ENST00000399814, ENST00000344693, ENST00000462873, ENST00000400580
A_24_P526190	RP11-844P9.2	ENSG00000248596	perfect transcript match, one gene	0	ENST00000508056, ENST00000510155
A_24_P183334	UGT3A1	ENSG00000145626	mismatch transcript match, one gene	ENST00000274278, ENST00000515801, ENST00000503189, ENST00000507113, ENST00000333811	0
A_24_P24453	AC007922.2	ENSG00000236974	perfect transcript match, one gene	0	ENST00000444646
A_23_P15786	KRT25	ENSG00000204897	perfect transcript match, one gene	0	ENST00000394042, ENST00000312150, ENST00000450595
A_24_P487901	FAM78B	ENSG00000188859	perfect genomic match(1), in one gene	0	0
A_24_P186124	MTERFD2	ENSG00000122085	perfect transcript match, one gene	0	ENST00000496878, ENST00000241527, ENST00000488567, ENST00000391980
A_23_P120504	C20orf46	ENSG00000125895	perfect transcript match, one gene	0	ENST00000381894
A_24_P345314	TAL1	ENSG00000162367	perfect transcript match, one gene	0	ENST00000371884, ENST00000294339, ENST00000459729, ENST00000371883
A_24_P769096	CHCHD3	ENSG00000106554	perfect genomic match(1), in one gene	0	0
A_24_P44596	MON1B	ENSG00000103111	perfect transcript match, one gene	0	ENST00000248248
A_24_P136905	ITIH1	ENSG00000055957	perfect transcript match, one gene	0	ENST00000273283
A_23_P11201	GPR34	ENSG00000171659	perfect transcript match, one gene	0	ENST00000378142, ENST00000378138
A_23_P16252	KLK1	ENSG00000167748	perfect transcript match, one gene	0	ENST00000301420, ENST00000448701
A_32_P227921	0	0	perfect genomic match, no gene	0	0
A_32_P335921	ROPN1L	ENSG00000145491	perfect transcript match, one gene	0	ENST00000503804, ENST00000274134
A_23_P422268	DCAF7	ENSG00000136485	perfect transcript match, one gene	0	ENST00000310827, ENST00000415273
A_24_P522631	0	0	no match	0	0
A_24_P765795	AC087284.2	ENSG00000246987	perfect transcript match, only one gene with transcript within 2kb of 3prime	0	ENST00000499353, ENST00000500531
A_23_P129629	MT3	ENSG00000087250	perfect transcript match, one gene	0	ENST00000200691
A_23_P210348	COX7A2L	ENSG00000115944	perfect transcript match, one gene	0	ENST00000378669, ENST00000407053, ENST00000482463, ENST00000234301
A_23_P17786	PITPNB	ENSG00000180957	perfect transcript match, one gene	0	ENST00000335272, ENST00000320996, ENST00000455418
A_24_P153800	SUPT16H	ENSG00000092201	perfect transcript match, one gene	0	ENST00000216297
A_24_P693448	ZNF418	ENSG00000196724	perfect genomic match(1), in one gene	0	0
A_24_P153803	RHOJ	ENSG00000126785	perfect transcript match, one gene	0	ENST00000316754, ENST00000456407
A_32_P119493	C11orf58	ENSG00000110696	perfect transcript match, one gene	0	ENST00000228136, ENST00000422258
A_23_P211699	CCR8, RP11-241K18.1	ENSG00000179934, ENSG00000228168	perfect genomic match, genes within 2kb	0	0
A_24_P273033	0	0	no match	0	0
A_24_P221551	MICAL3, XXbac-B461K10.4	ENSG00000243156, ENSG00000093100	perfect genomic match(1), in overlapping genes	0	0
A_32_P235872	CAPRIN1	ENSG00000135387	perfect transcript match, one gene	0	ENST00000450400, ENST00000341394
A_23_P165061	AES	ENSG00000104964	perfect transcript match, one gene	0	ENST00000221561, ENST00000327141
A_24_P293158	AC010328.1	ENSG00000251255	perfect transcript match, one gene	0	ENST00000512592
A_23_P391238	MCM3APAS	ENSG00000215424	perfect transcript match, one gene	0	ENST00000421927, ENST00000444998, ENST00000432735
A_23_P144465	PAPSS1	ENSG00000138801	perfect transcript match, one gene	0	ENST00000514815, ENST00000265174
A_24_P226020	SH3BP2	ENSG00000087266	perfect transcript match, one gene	0	ENST00000356331, ENST00000442312
A_23_P419624	BLCAP	ENSG00000166619	perfect transcript match, one gene	0	ENST00000373537, ENST00000397137, ENST00000414542
A_23_P163380	MTHFS	ENSG00000136371	perfect transcript match, one gene	0	ENST00000258874, ENST00000479961
A_24_P921871	RP11-20C6.2	ENSG00000240138	perfect transcript match, one gene	0	ENST00000467631
A_23_P160720	BATF3	ENSG00000123685	perfect transcript match, one gene	0	ENST00000478275, ENST00000471382, ENST00000243440
A_32_P393316	RAPGEF3	ENSG00000079337	perfect transcript match, one gene	0	ENST00000397089, ENST00000405493
A_24_P306824	MBOAT4	ENSG00000177669	perfect transcript match, one gene	0	ENST00000320542
A_23_P138453	RPP30	ENSG00000148688	perfect transcript match, one gene	0	ENST00000371703, ENST00000487998, ENST00000277882, ENST00000414836, ENST00000466462, ENST00000480635, ENST00000371705, ENST00000413330, ENST00000458617
A_23_P202667	ADRBK1	ENSG00000173020	perfect genomic match(1), in one gene	0	0
A_24_P259819	FAM128A	ENSG00000173272	perfect transcript match, one gene	0	ENST00000491265
A_24_P399694	ZCCHC3, AL034548.1	ENSG00000177764, ENSG00000247315	perfect genomic match(1), in overlapping genes	0	ENST00000382352, ENST00000500893
A_23_P206960	SEC14L1	ENSG00000129657	perfect transcript match, one gene	0	ENST00000262775, ENST00000430767, ENST00000413679, ENST00000436233, ENST00000431431
A_24_P136522	GARNL3	ENSG00000136895	perfect transcript match, one gene	0	ENST00000485331
A_23_P215331	CRHR2	ENSG00000106113	perfect transcript match, one gene	0	ENST00000471646, ENST00000348438, ENST00000452278, ENST00000222836, ENST00000341843, ENST00000506074
A_32_P119726	DST	ENSG00000151914	perfect genomic match(1), in one gene	0	0
A_32_P199049	0	0	perfect genomic match, no gene	0	0
A_23_P209298	EPB41L5	ENSG00000115109	perfect transcript match, one gene	0	ENST00000443124
A_23_P430792	C17orf66	ENSG00000172653	perfect transcript match, one gene	0	ENST00000311880, ENST00000462028, ENST00000443570
A_23_P162386	BIN2	ENSG00000110934	perfect transcript match, one gene	0	ENST00000452142, ENST00000267012
A_24_P585428	0	0	perfect, multiple genomic	0	0
A_24_P916494	PPA2	ENSG00000138777	perfect genomic match(1), in one gene	0	0
A_24_P332314	FAM111B	ENSG00000189057	perfect transcript match, one gene	0	ENST00000343597, ENST00000435727, ENST00000411426
A_23_P391586	TPM1	ENSG00000140416	perfect transcript match, one gene	0	ENST00000267996, ENST00000358278, ENST00000357980, ENST00000404484
A_32_P104263	0	0	no match	0	0
A_23_P391583	PDXDC1	ENSG00000179889	perfect transcript match, one gene	0	ENST00000455313
A_32_P198990	RP11-325F22.3	ENSG00000228393	perfect genomic match(1), in one gene	0	0
A_24_P944702	TCF12	ENSG00000140262	perfect genomic match(1), in one gene	0	0
A_23_P126225	PAX7	ENSG00000009709	perfect transcript match, one gene	0	ENST00000375375
A_23_P166609	DHX30	ENSG00000132153	perfect transcript match, one gene	0	ENST00000445061, ENST00000395745, ENST00000348968, ENST00000457607, ENST00000446256, ENST00000443212
A_24_P79300	CLDN5	ENSG00000184113	perfect transcript match, one gene	0	ENST00000406028, ENST00000403084, ENST00000413119, ENST00000329916
A_24_P170103	0	0	no match	0	0
A_24_P376294	HNRNPUL1	ENSG00000105323	perfect transcript match, one gene	0	ENST00000392006, ENST00000378215, ENST00000352456, ENST00000263367
A_24_P765540	CXorf56	ENSG00000018610	perfect transcript match, one gene	0	ENST00000320339
A_32_P141211	0	0	perfect, multiple genomic	0	0
A_23_P53176	FOLR1	ENSG00000110195	perfect transcript match, one gene	0	ENST00000312293, ENST00000393681, ENST00000393679, ENST00000393676
A_24_P273694	TTC23L	ENSG00000205838	perfect transcript match, one gene	0	ENST00000508722
A_24_P154006	NDUFB9	ENSG00000147684	perfect transcript match, one gene	0	ENST00000276689
A_23_P12572	CASP7	ENSG00000165806	perfect transcript match, one gene	0	ENST00000369331, ENST00000345633, ENST00000369318, ENST00000369315, ENST00000369321, ENST00000298700, ENST00000442393, ENST00000452490, ENST00000393012
A_32_P188860	IL17RD	ENSG00000144730	perfect transcript match, one gene	0	ENST00000296318
A_23_P122906	AUTS2	ENSG00000158321	perfect transcript match, one gene	0	ENST00000406775, ENST00000342771
A_24_P721841	0	0	mismatch genomic match, no gene	0	0
A_32_P222355	UTP23	ENSG00000147679	perfect genomic match, genes within 2kb	0	0
A_23_P49865	YBX2	ENSG00000006047	perfect transcript match, one gene	0	ENST00000007699
A_23_P49862	TRPV3	ENSG00000167723	perfect transcript match, one gene	0	ENST00000381913, ENST00000301365
A_32_P27657	AC091878.1	ENSG00000215196	perfect transcript match, one gene	0	ENST00000399760
A_24_P85942	GCC2	ENSG00000135968	perfect transcript match, one gene	ENST00000409776, ENST00000428128, ENST00000398193, ENST00000339317, ENST00000456925, ENST00000398146, ENST00000469984, ENST00000420840, ENST00000327544, ENST00000475391, ENST00000409886, ENST00000452099, ENST00000304514, ENST00000408999, ENST00000354986, ENST00000439322, ENST00000016946, ENST00000475037, ENST00000477523, ENST00000463822, ENST00000329516, ENST00000464730, ENST00000409750, ENST0000…	ENST00000309863, ENST00000482325, ENST00000480863, ENST00000393318, ENST00000409325
A_23_P23542	RPAP2	ENSG00000122484	perfect transcript match, one gene	0	ENST00000370343, ENST00000477322, ENST00000394482
A_32_P208549	C11orf71	ENSG00000180425	perfect genomic match(1), in one gene	0	0
A_32_P73222	0	0	perfect genomic match, but multiple unrelated transcripts	ENST00000428810, ENST00000445636, ENST00000503574, ENST00000504231, ENST00000477436, ENST00000475295, ENST00000465389, ENST00000419419, ENST00000486062, ENST00000407959, ENST00000404178, ENST00000436725, ENST00000450455, ENST00000432390	ENST00000466433, ENST00000394667, ENST00000502534, ENST00000394665, ENST00000506397, ENST00000394668, ENST00000422834
A_32_P16138	0	0	perfect genomic match, no gene	0	0
A_23_P201368	CTBS	ENSG00000117151	perfect transcript match, one gene	0	ENST00000477677, ENST00000370630, ENST00000370625
A_23_P215599	SRPK2	ENSG00000135250	perfect transcript match, one gene	0	ENST00000393651, ENST00000357311, ENST00000466917, ENST00000485455, ENST00000477925, ENST00000489828, ENST00000336613, ENST00000393649, ENST00000457338
A_23_P351314	CDC40	ENSG00000168438	perfect transcript match, one gene	0	ENST00000368932, ENST00000307731, ENST00000431600
A_24_P881608	0	0	no match	0	0
A_24_P262127	RRAD	ENSG00000166592	perfect transcript match, one gene	0	ENST00000299759, ENST00000420652
A_23_P85140	TCEAL2	ENSG00000184905	perfect transcript match, one gene	0	ENST00000329035, ENST00000372780
A_23_P150789	AP000654.1	ENSG00000150687	perfect transcript match, one gene	0	ENST00000280258, ENST00000441050, ENST00000412029
A_24_P852099	0	0	no match	0	0
A_23_P207068	USP22	ENSG00000124422	perfect transcript match, one gene	0	ENST00000455117, ENST00000261497
A_23_P209430	ALS2	ENSG00000003393	perfect transcript match, one gene	0	ENST00000264276
A_23_P158555	SCN10A	ENSG00000185313	perfect transcript match, one gene	ENST00000414099, ENST00000438305, ENST00000423572, ENST00000455624, ENST00000450102, ENST00000449557, ENST00000333535, ENST00000413689, ENST00000451551, ENST00000443581, ENST00000425664	ENST00000449082
A_24_P923439	MYBPC1	ENSG00000196091	perfect genomic match, genes within 2kb	0	0
A_24_P222237	0	0	mismatch no genomic match, transcript match, multiple unrelated trancripts	0	ENST00000454333, ENST00000382946, ENST00000383034
A_23_P329573	ITGB2	ENSG00000160255	perfect transcript match, one gene	0	ENST00000355153, ENST00000397850, ENST00000397854, ENST00000397857, ENST00000397852, ENST00000475170, ENST00000498666, ENST00000302347
A_24_P923432	ZNF346	ENSG00000113761	perfect genomic match(1), in one gene	0	0
A_23_P212649	ZNF717	ENSG00000227124	perfect transcript match, one gene	0	ENST00000477374
A_24_P251950	UGT3A2	ENSG00000168671	perfect transcript match, one gene	0	ENST00000282507, ENST00000513300, ENST00000504685
A_24_P779605	0	0	perfect genomic match, no gene	0	0
A_23_P108522	FAM134A	ENSG00000144567	perfect transcript match, one gene	0	ENST00000430297, ENST00000420189
A_24_P916965	RP11-397O8.4	ENSG00000232584	perfect genomic match(1), in one gene	0	0
A_24_P583281	0	0	no match	0	0
A_32_P147797	AC022784.2	ENSG00000248538	perfect genomic match(1), in one gene	0	0
A_24_P307014	BRD2	ENSG00000204256	perfect transcript match, one gene	0	ENST00000374825, ENST00000374831, ENST00000482914, ENST00000395287, ENST00000449025, ENST00000449085, ENST00000395289
A_24_P84099	AC089999.2	ENSG00000233796	perfect transcript match, one gene	0	ENST00000417436
A_32_P92563	CTD-2366F13.1	ENSG00000247796	perfect transcript match, one gene	0	ENST00000502171, ENST00000499459
A_24_P171274	LOR	ENSG00000203782	perfect transcript match, one gene	0	ENST00000368742, ENST00000392652
A_23_P216812	CDKN2B	ENSG00000147883	perfect transcript match, one gene	0	ENST00000276925, ENST00000380142
A_23_P314115	BMI1	ENSG00000168283	perfect transcript match, one gene	0	ENST00000376663, ENST00000376691
A_23_P312718	PNPLA8	ENSG00000135241	perfect transcript match, one gene	0	ENST00000426128, ENST00000257694, ENST00000422087, ENST00000453144, ENST00000436062, ENST00000453085, ENST00000388728
A_23_P320113	SRXN1, AL121758.1	ENSG00000172070, ENSG00000234516	perfect genomic match(1), in overlapping genes	0	ENST00000381962, ENST00000488788, ENST00000427916
A_23_P58148	TMEM175	ENSG00000127419	perfect transcript match, one gene	0	ENST00000264771, ENST00000513952, ENST00000515740, ENST00000438836, ENST00000505148
A_32_P302205	SI	ENSG00000090402	perfect transcript match, one gene	0	ENST00000264382
A_23_P88262	AE000660.9	ENSG00000211800	perfect transcript match, one gene	0	ENST00000390448
A_23_P21376	MAGI2	ENSG00000187391	perfect transcript match, one gene	0	ENST00000419488, ENST00000354212
A_24_P127075	TMEM135	ENSG00000166575	perfect transcript match, one gene	0	ENST00000305494, ENST00000340353, ENST00000355734
A_23_P117125	RARG	ENSG00000172819	perfect transcript match, one gene	0	ENST00000425354, ENST00000327550, ENST00000394426, ENST00000338561
A_23_P118353	SRP68	ENSG00000167881	perfect transcript match, one gene	0	ENST00000355113, ENST00000307877, ENST00000304220
A_23_P201587	SORT1	ENSG00000134243	perfect transcript match, one gene	0	ENST00000256637, ENST00000485149
A_23_P84565	POLR3D	ENSG00000168495	perfect transcript match, one gene	0	ENST00000306433, ENST00000397802
A_32_P140706	PMS2CL	ENSG00000187953	perfect transcript match, only one gene with transcript within 2kb of 3prime	ENST00000265849, ENST00000406569, ENST00000382322	ENST00000338780, ENST00000403974, ENST00000486256
A_24_P67096	ABCA5	ENSG00000154265	perfect transcript match, one gene	0	ENST00000392677, ENST00000320086, ENST00000392676
A_23_P53826	ZIC5	ENSG00000139800	perfect transcript match, one gene	0	ENST00000267294, ENST00000397451, ENST00000397455
A_24_P807445	0	0	no match	0	0
A_32_P2213	SAPS3	ENSG00000110075	perfect transcript match, one gene	0	ENST00000265636, ENST00000393799, ENST00000265637, ENST00000393800, ENST00000393801
A_23_P111981	LYNX1	ENSG00000180155	perfect transcript match, one gene	0	ENST00000395192, ENST00000398906, ENST00000345173
A_23_P126649	PGBD5	ENSG00000177614	perfect transcript match, one gene	0	ENST00000391860, ENST00000321327
A_24_P197196	0	0	mismatch no genomic match, transcript match, multiple unrelated trancripts	0	ENST00000265316, ENST00000295750, ENST00000497882, ENST00000485773, ENST00000487380, ENST00000443805, ENST00000439002, ENST00000427013, ENST00000446716
A_23_P255166	ARHGAP15	ENSG00000075884	perfect transcript match, one gene	0	ENST00000409869, ENST00000295095
A_23_P9362	PSMB7	ENSG00000136930	perfect transcript match, one gene	0	ENST00000259457, ENST00000498485
A_23_P73348	IRX6	ENSG00000159387	perfect transcript match, one gene	0	ENST00000290552
A_24_P378928	ADRBK2	ENSG00000100077	perfect genomic match, genes within 2kb	0	0
A_23_P128993	GZMH	ENSG00000100450	perfect transcript match, one gene	0	ENST00000216338, ENST00000382547, ENST00000382548
A_23_P128991	C14orf156	ENSG00000119705	perfect transcript match, one gene	0	ENST00000238688
A_23_P311895	CLIC5	ENSG00000112782	perfect genomic match(1), in one gene	0	0
A_32_P472875	0	0	perfect genomic match, no gene	0	0
A_24_P105191	HS6ST2	ENSG00000171004	perfect transcript match, one gene	0	ENST00000370837, ENST00000370836, ENST00000461959
A_32_P134493	0	0	perfect, multiple genomic	0	0
A_24_P126890	RP11-256K7.1	ENSG00000214089	perfect transcript match, one gene	ENST00000460497, ENST00000295955, ENST00000503277, ENST00000449470, ENST00000508595, ENST00000511643, ENST00000506581, ENST00000514842, ENST00000504470, ENST00000489027, ENST00000489563, ENST00000466501, ENST00000467036, ENST00000330965, ENST00000489849, ENST00000463864, ENST00000461606, ENST00000439124, ENST00000393394, ENST00000412915, ENST00000475906	ENST00000392269, ENST00000397509
A_23_P206336	KCNG4	ENSG00000168418	perfect transcript match, one gene	0	ENST00000439967
A_23_P427622	AC069234.1	ENSG00000157837	perfect transcript match, one gene	0	ENST00000353487, ENST00000392495, ENST00000405631
A_24_P224538	STARD3	ENSG00000131748	mismatch transcript match, one gene	ENST00000336308, ENST00000394250, ENST00000488876	0
A_23_P20777	RBM18	ENSG00000119446	perfect transcript match, one gene	0	ENST00000417201, ENST00000491850, ENST00000483428, ENST00000431086
A_23_P308731	RHBDL3	ENSG00000141314	perfect transcript match, one gene	0	ENST00000431505, ENST00000269051
A_23_P142174	FOXA3	ENSG00000170608	perfect transcript match, one gene	0	ENST00000302177
A_23_P397320	JSRP1	ENSG00000167476	perfect transcript match, one gene	0	ENST00000300961
A_23_P99303	SPATS2	ENSG00000123352	perfect transcript match, one gene	0	ENST00000321898, ENST00000447889, ENST00000395063
A_23_P88489	0	0	perfect, multiple genomic	0	ENST00000396879, ENST00000299989, ENST00000381761, ENST00000469461, ENST00000450810, ENST00000433380, ENST00000321596, ENST00000354127, ENST00000355438, ENST00000446479
A_24_P169544	AC003002.1, ZNF17	ENSG00000246220, ENSG00000186272	perfect genomic match(1), in overlapping genes	0	ENST00000307658, ENST00000449441, ENST00000501492
A_24_P19337	ASXL1	ENSG00000171456	perfect transcript match, one gene	0	ENST00000375687, ENST00000306058, ENST00000358956, ENST00000412498, ENST00000421155
A_24_P75324	TTBK1	ENSG00000146216	perfect transcript match, one gene	0	ENST00000304139, ENST00000393984
A_23_P88484	DUT	ENSG00000128951	perfect transcript match, one gene	ENST00000301085	ENST00000331200, ENST00000249783, ENST00000455976, ENST00000450740
A_24_P289447	0	0	perfect, multiple genomic	ENST00000367212, ENST00000332127, ENST00000495527, ENST00000367210	0
A_23_P510	PLD5	ENSG00000180287	perfect transcript match, one gene	0	ENST00000314833, ENST00000366545, ENST00000442594, ENST00000427495
A_24_P168495	0	0	perfect, multiple genomic	ENST00000412610	ENST00000221307, ENST00000392846, ENST00000221700, ENST00000011989
A_24_P168494	0	0	perfect, multiple genomic	0	ENST00000221307, ENST00000392846, ENST00000221700, ENST00000011989
A_23_P110585	PRELID2	ENSG00000186314	perfect transcript match, one gene	0	ENST00000510259, ENST00000510594, ENST00000334744, ENST00000394450, ENST00000505416, ENST00000358004
A_23_P518	VTCN1	ENSG00000134258	perfect transcript match, one gene	0	ENST00000369458, ENST00000359008, ENST00000328189
A_23_P146417	C9orf5	ENSG00000106771	perfect transcript match, one gene	0	ENST00000374586, ENST00000374587
A_23_P103532	GPR161	ENSG00000143147	perfect transcript match, one gene	0	ENST00000367838, ENST00000367836, ENST00000367835, ENST00000493800, ENST00000271357, ENST00000361697
A_23_P77310	ZFP106	ENSG00000103994	perfect transcript match, one gene	0	ENST00000263805, ENST00000434903
A_23_P95486	TJP1	ENSG00000104067	perfect genomic match(1), in one gene	0	0
A_23_P204958	LATS2	ENSG00000150457	perfect transcript match, one gene	0	ENST00000382592
A_32_P156237	H19	ENSG00000130600	perfect transcript match, one gene	ENST00000442037	ENST00000414790, ENST00000412788, ENST00000439725, ENST00000411861, ENST00000417089, ENST00000446406, ENST00000431095, ENST00000411754, ENST00000422826, ENST00000428066, ENST00000436715, ENST00000447298
A_24_P128163	ADAMTS4	ENSG00000158859	perfect transcript match, one gene	0	ENST00000367995
A_32_P147696	AP002991.1	ENSG00000246100	perfect transcript match, one gene	0	ENST00000499809
A_24_P252364	NRCAM	ENSG00000091129	perfect transcript match, one gene	0	ENST00000379027, ENST00000351718, ENST00000379032, ENST00000379028
A_23_P128337	PTMS	ENSG00000159335	perfect transcript match, one gene	0	ENST00000436860, ENST00000309083, ENST00000389462
A_24_P523345	AP000330.8	ENSG00000234380	perfect transcript match, one gene	0	ENST00000420877
A_24_P926115	CDC42SE2	ENSG00000158985	perfect genomic match(1), in one gene	0	0
A_24_P773180	FAM155A	ENSG00000204442	perfect genomic match(1), in one gene	0	0
A_32_P200165	ELAVL1	ENSG00000066044	perfect transcript match, one gene	0	ENST00000351593, ENST00000407627
A_24_P316532	TMEM151B	ENSG00000178233	perfect transcript match, one gene	0	ENST00000430110
A_23_P203983	RHOF	ENSG00000139725	perfect transcript match, only one gene with transcript within 2kb of 3prime	0	ENST00000449592, ENST00000267205
A_32_P9048	RP11-124N14.4	ENSG00000229124	perfect transcript match, one gene	0	ENST00000437232
A_24_P58727	0	0	mismatch no genomic match, transcript match, multiple unrelated trancripts	ENST00000326259, ENST00000399068	0
A_23_P63557	CNTN2	ENSG00000184144	perfect transcript match, one gene	0	ENST00000331830, ENST00000481872
A_24_P320970	C9orf41	ENSG00000156017	perfect transcript match, one gene	0	ENST00000376834, ENST00000376837
A_24_P145268	0	0	mismatch, multiple genomic	0	0
A_23_P116743	AC084018.1	ENSG00000212694	perfect transcript match, one gene	0	ENST00000429892
A_23_P116741	PIWIL1	ENSG00000125207	perfect transcript match, one gene	0	ENST00000245255
A_23_P152548	SCPEP1	ENSG00000121064	perfect transcript match, one gene	0	ENST00000262288, ENST00000393142
A_32_P107493	C16orf55	ENSG00000167523	perfect transcript match, one gene	0	ENST00000301031, ENST00000457689
A_23_P92903	C1QTNF2	ENSG00000145861	perfect transcript match, one gene	0	ENST00000393975
A_32_P178092	AFAP1	ENSG00000196526	perfect genomic match(1), in one gene	0	0
A_24_P459937	AC098973.2	ENSG00000225548	perfect transcript match, one gene	0	ENST00000425195, ENST00000414382, ENST00000455984
A_23_P92909	SPINK6	ENSG00000178172	perfect transcript match, one gene	0	ENST00000325630
A_24_P871208	RP3-462C17.1	ENSG00000226454	perfect transcript match, one gene	0	ENST00000442781
A_23_P96688	SUV420H1	ENSG00000110066	perfect transcript match, one gene	0	ENST00000304363, ENST00000441488, ENST00000402185, ENST00000427752, ENST00000405515, ENST00000401547, ENST00000402789, ENST00000424360, ENST00000451309, ENST00000443482, ENST00000323599
A_32_P421816	NT5C1B, RP11-111J6.1	ENSG00000185013, ENSG00000250741	perfect genomic match(1), in overlapping genes	0	ENST00000403770, ENST00000304081, ENST00000406971, ENST00000359846, ENST00000418427, ENST00000455492, ENST00000418007, ENST00000444297
A_24_P676216	RP11-274K13.4	ENSG00000219930	perfect transcript match, one gene	0	ENST00000422905
A_24_P173823	PBX1	ENSG00000185630	perfect transcript match, one gene	0	ENST00000420696
A_24_P367421	0	0	no match	0	0
A_23_P137276	AKAP13	ENSG00000170776	perfect transcript match, one gene	0	ENST00000394518, ENST00000361243, ENST00000458540, ENST00000394516, ENST00000452008, ENST00000426424, ENST00000394510
A_32_P18147	TMED7	ENSG00000134970	perfect transcript match, one gene	0	ENST00000456936
A_24_P752518	MUC6	ENSG00000184956	perfect transcript match, one gene	0	ENST00000421673, ENST00000382261
A_23_P140154	C14orf109	ENSG00000153485	perfect transcript match, one gene	0	ENST00000415050, ENST00000283534
A_24_P934202	LONRF1	ENSG00000154359	perfect transcript match, one gene	0	ENST00000398246, ENST00000284538
A_23_P71258	CYP3A43	ENSG00000021461	perfect transcript match, one gene	0	ENST00000354829, ENST00000436834, ENST00000417625, ENST00000463915, ENST00000444905, ENST00000415413, ENST00000477658, ENST00000495115, ENST00000433277, ENST00000491648, ENST00000222382, ENST00000481362, ENST00000434806, ENST00000312017, ENST00000472352, ENST00000379654, ENST00000342499
A_32_P76441	AC005062.3	ENSG00000213860	perfect transcript match, one gene	ENST00000311549, ENST00000461690, ENST00000272274, ENST00000319826, ENST00000326092, ENST00000483765, ENST00000485756, ENST00000490908, ENST00000477341, ENST00000471393, ENST00000472975, ENST00000440049, ENST00000399532, ENST00000395517, ENST00000484462, ENST00000403916, ENST00000491289, ENST00000422509, ENST00000453468, ENST00000422570, ENST00000418441, ENST00000439130, ENST00000472093, ENST0000…	ENST00000396599
A_23_P144816	VDAC1	ENSG00000213585	perfect transcript match, one gene	0	ENST00000265333, ENST00000395044, ENST00000395047, ENST00000457550
A_32_P227027	SYT1	ENSG00000067715	perfect genomic match(1), in one gene	0	0
A_24_P940952	SCD5	ENSG00000145284	perfect genomic match(1), in one gene	0	0
A_23_P136857	RP11-546N22.2	ENSG00000223621	perfect transcript match, one gene	0	ENST00000419465
A_24_P367397	RP11-39K24.7	ENSG00000236567	perfect transcript match, one gene	ENST00000262965, ENST00000395423	ENST00000423021
A_24_P367399	0	0	no match	0	0
A_32_P32413	SETBP1	ENSG00000152217	perfect transcript match, one gene	0	ENST00000282030, ENST00000426288
A_24_P550924	BTBD19	ENSG00000222009	perfect transcript match, one gene	0	ENST00000409335, ENST00000485668, ENST00000495433, ENST00000489976, ENST00000450269, ENST00000453418
A_24_P166794	NCOA2	ENSG00000140396	perfect genomic match(1), in one gene	0	0
A_24_P221057	RP4-774E4.1	ENSG00000240554	perfect transcript match, one gene	ENST00000446714, ENST00000497325, ENST00000396608, ENST00000424041, ENST00000397139, ENST00000447432, ENST00000473913, ENST00000323345, ENST00000463740, ENST00000496554, ENST00000468019, ENST00000426651, ENST00000485706, ENST00000489392, ENST00000435137, ENST00000469026, ENST00000392605, ENST00000470544, ENST00000488538, ENST00000399382, ENST00000424559, ENST00000417617, ENST00000396414, ENST0000…	ENST00000498657
A_24_P280983	AC004080.1	ENSG00000240990	perfect genomic match, genes within 2kb	0	0
A_32_P200833	0	0	perfect genomic match, no gene	0	0
A_24_P367242	KRTAP19-1	ENSG00000184351	perfect transcript match, one gene	ENST00000334063, ENST00000334063, ENST00000433652, ENST00000433652, ENST00000433652, ENST00000334046, ENST00000437381	ENST00000390689
A_24_P255836	0	0	no match	0	0
A_24_P248079	0	0	perfect genomic match, no gene	0	0
A_32_P47616	GPRC5A, MIR614	ENSG00000013588, ENSG00000207817	perfect genomic match, genes within 2kb	0	0
A_24_P319354	0	0	perfect, multiple genomic	ENST00000452524	ENST00000429430, ENST00000439961, ENST00000392246, ENST00000409368, ENST00000409712, ENST00000409181, ENST00000409498, ENST00000409205, ENST00000409627, ENST00000469034, ENST00000421569, ENST00000392245
A_23_P107531	LOXHD1	ENSG00000167210	perfect transcript match, one gene	0	ENST00000398686
A_32_P704982	BCL7A	ENSG00000110987	perfect genomic match, genes within 2kb	0	0
A_23_P29365	RYBP	ENSG00000163602	perfect transcript match, one gene	0	ENST00000477973
A_23_P22190	0	0	no match	0	0
A_24_P531810	KIAA0528	ENSG00000111731	perfect genomic match(1), in one gene	0	0
A_23_P304373	HTR5A	ENSG00000157219	perfect transcript match, one gene	0	ENST00000287907
A_24_P634602	0	0	perfect genomic match, no gene	0	0
A_23_P347541	GRIN3A	ENSG00000198785	perfect transcript match, one gene	0	ENST00000361820
A_23_P31903	VPS28	ENSG00000160948	perfect transcript match, one gene	0	ENST00000292510, ENST00000377348
A_24_P144601	0	0	perfect, multiple genomic	ENST00000445059, ENST00000413175, ENST00000428824	ENST00000465342, ENST00000391675, ENST00000259915, ENST00000513407, ENST00000512818, ENST00000471529, ENST00000441888, ENST00000428184, ENST00000448657, ENST00000451845
A_32_P26422	PAM	ENSG00000145730	perfect genomic match(1), in one gene	0	0
A_24_P832309	GS1-124K5.11	ENSG00000229180	perfect transcript match, only one gene with transcript within 2kb of 3prime	0	ENST00000449307, ENST00000418858
A_24_P28811	0	0	perfect, multiple genomic	0	ENST00000416266, ENST00000325390, ENST00000432745, ENST00000439137, ENST00000321351, ENST00000397485, ENST00000438109, ENST00000475387, ENST00000321675
A_23_P3866	COTL1	ENSG00000103187	perfect transcript match, only one gene with transcript within 2kb of 3prime	0	ENST00000262428, ENST00000499573
A_23_P125253	0	0	no match	0	0
A_23_P257155	ATXN7	ENSG00000163635	perfect transcript match, one gene	0	ENST00000474112, ENST00000295900, ENST00000487717, ENST00000484332, ENST00000398590
A_24_P321766	SERPINA5	ENSG00000188488	perfect transcript match, one gene	0	ENST00000329597, ENST00000438291
A_24_P930582	SYS1	ENSG00000204070	perfect genomic match(1), in one gene	0	0
A_32_P132422	ZNF787	ENSG00000142409	perfect transcript match, one gene	0	ENST00000270459
A_23_P28105	TSN	ENSG00000211460	perfect transcript match, one gene	0	ENST00000389682, ENST00000467324, ENST00000498545, ENST00000490104, ENST00000409193, ENST00000413418
A_24_P363896	COL27A1	ENSG00000196739	perfect transcript match, one gene	0	ENST00000356083, ENST00000494090, ENST00000468565, ENST00000357257, ENST00000426060
A_24_P450560	CD2BP2, TBC1D10B	ENSG00000169217, ENSG00000169221	perfect genomic match, genes within 2kb	0	0
A_23_P26294	TPSG1, CACNA1H	ENSG00000116176, ENSG00000196557	perfect genomic match(1), in overlapping genes	0	ENST00000358590, ENST00000348261, ENST00000356546, ENST00000234798
A_23_P353865	AC117494.1	ENSG00000216306	perfect transcript match, one gene	0	ENST00000405395
A_24_P940041	GCNT2	ENSG00000111846	perfect genomic match(1), in one gene	0	0
A_24_P697437	TAF15	ENSG00000172660	perfect genomic match(1), in one gene	0	0
A_24_P245246	PIP5K2B	ENSG00000141720	perfect transcript match, one gene	0	ENST00000269554
A_23_P28857	SIRPG	ENSG00000089012	perfect transcript match, one gene	0	ENST00000381580, ENST00000478145, ENST00000344103, ENST00000303415, ENST00000381583
A_23_P30050	SLC30A9	ENSG00000014824	perfect transcript match, one gene	0	ENST00000264451
A_32_P8604	0	0	perfect genomic match, no gene	0	0
A_24_P267748	NDOR1	ENSG00000188566	perfect transcript match, one gene	0	ENST00000344894, ENST00000458322, ENST00000427047
A_23_P75402	NDUFS3	ENSG00000213619	perfect transcript match, one gene	0	ENST00000263774
A_23_P407012	CSF1	ENSG00000184371	perfect transcript match, one gene	0	ENST00000329608, ENST00000369802, ENST00000369801, ENST00000420111, ENST00000344188, ENST00000357302
A_24_P136641	C9orf133	ENSG00000235453	mismatch transcript match, one gene	ENST00000453396, ENST00000450093	0
A_24_P719096	0	0	perfect, multiple genomic	0	0
A_32_P216520	WIF1	ENSG00000156076	perfect transcript match, one gene	0	ENST00000286574
A_32_P216426	0	0	perfect, multiple genomic	ENST00000426409, ENST00000422856, ENST00000440968, ENST00000397842, ENST00000283131, ENST00000397777, ENST00000444886, ENST00000398931, ENST00000396536, ENST00000420836, ENST00000507243, ENST00000505935, ENST00000515019, ENST00000512366, ENST00000441603, ENST00000415310, ENST00000510646, ENST00000394946, ENST00000396326, ENST00000421426, ENST00000412156, ENST00000440982, ENST00000436090, ENST0000…	ENST00000427216, ENST00000400448, ENST00000357495, ENST00000342657, ENST00000398039, ENST00000440699, ENST00000330752, ENST00000340913, ENST00000420780, ENST00000509706, ENST00000222956, ENST00000406883, ENST00000424481, ENST00000505767, ENST00000515379, ENST00000406078, ENST00000444945, ENST00000403195, ENST00000391992, ENST00000404243, ENST00000432375, ENST00000411857, ENST00000428588, ENST0000…
A_23_P211926	WNT5A	ENSG00000114251	perfect transcript match, one gene	0	ENST00000474267, ENST00000264634
A_32_P129530	C6orf70	ENSG00000130023	perfect transcript match, one gene	0	ENST00000366773, ENST00000366772, ENST00000366771, ENST00000492738, ENST00000477995, ENST00000392095, ENST00000392094, ENST00000418781
A_32_P203728	0	0	perfect genomic match, no gene	0	0
A_23_P155907	METAP1	ENSG00000164024	perfect transcript match, one gene	0	ENST00000296411
A_23_P155900	NPFFR2	ENSG00000056291	perfect transcript match, one gene	0	ENST00000308744, ENST00000344413, ENST00000395999, ENST00000358749, ENST00000506359, ENST00000395998, ENST00000440461
A_23_P63980	LRFN4	ENSG00000173621	perfect transcript match, one gene	0	ENST00000309602
A_23_P68219	TTN	ENSG00000155657	perfect transcript match, one gene	0	ENST00000360870
A_23_P340019	NLRC3	ENSG00000167984	perfect transcript match, one gene	0	ENST00000448023, ENST00000419350, ENST00000359128, ENST00000301749
A_23_P68211	SPR	ENSG00000116096	perfect transcript match, one gene	0	ENST00000234454
A_23_P340010	0	0	perfect genomic match, no gene	0	0
A_23_P170409	0	0	no match	0	0
A_23_P73801	TCEAL1	ENSG00000172465	perfect transcript match, one gene	0	ENST00000372625, ENST00000372624
A_24_P943630	CACNG8	ENSG00000142408	perfect transcript match, one gene	0	ENST00000270458
A_23_P155848	DKK2	ENSG00000155011	perfect transcript match, one gene	0	ENST00000285311
A_23_P154050	PFTK2	ENSG00000138395	perfect transcript match, one gene	0	ENST00000451080, ENST00000410091, ENST00000260967, ENST00000488419, ENST00000450471, ENST00000434439, ENST00000409505, ENST00000374598
A_23_P104372	0	0	perfect, multiple genomic	0	ENST00000456064, ENST00000242505, ENST00000372950
A_23_P73809	LRCH2	ENSG00000130224	perfect transcript match, one gene	0	ENST00000371928, ENST00000317135
A_23_P96395	ASB12	ENSG00000198881	perfect transcript match, one gene	0	ENST00000362002, ENST00000361287, ENST00000396130, ENST00000453546
A_23_P258124	ZNF346	ENSG00000113761	mismatch genomic match(1), in one gene	0	0
A_32_P167278	0	0	perfect, multiple genomic	0	0
A_24_P323610	MYO1F	ENSG00000142347	perfect transcript match, one gene	0	ENST00000338257, ENST00000446661, ENST00000305795
A_24_P123011	YWHAE	ENSG00000108953	perfect transcript match, one gene	ENST00000453697, ENST00000429889, ENST00000431545	ENST00000264335, ENST00000466227, ENST00000469398, ENST00000486241, ENST00000414131
A_24_P123012	0	0	perfect, multiple genomic	0	ENST00000264335, ENST00000466227, ENST00000496706, ENST00000431545
A_24_P546003	RP11-421L21.3	ENSG00000233184	perfect transcript match, one gene	0	ENST00000421013, ENST00000446527, ENST00000449473, ENST00000451213
A_23_P401084	ZNF575	ENSG00000176472	perfect transcript match, one gene	0	ENST00000458714, ENST00000314228
A_32_P188388	IRAK1	ENSG00000184216	perfect transcript match, one gene	0	ENST00000369980, ENST00000369974, ENST00000444230, ENST00000393682
A_23_P259292	C1QTNF5	ENSG00000223953	perfect transcript match, one gene	0	ENST00000445041
A_23_P305137	DEPDC4	ENSG00000166153	perfect transcript match, one gene	0	ENST00000378250, ENST00000422147, ENST00000378244
A_32_P93115	ATP11A	ENSG00000068650	perfect genomic match(1), in one gene	0	0
A_32_P129288	RAB1B	ENSG00000174903	perfect transcript match, one gene	0	ENST00000311481
A_23_P74609	G0S2	ENSG00000123689	perfect transcript match, one gene	0	ENST00000367029
A_24_P221007	ANKRD30BP	ENSG00000175302	perfect transcript match, only one gene with transcript within 2kb of 3prime	0	ENST00000447268, ENST00000320584, ENST00000358984, ENST00000277669, ENST00000451052
A_23_P2801	ELF1	ENSG00000120690	mismatch transcript match, one gene	ENST00000498824, ENST00000239882, ENST00000442101, ENST00000379498	0
A_23_P67466	PSMD8	ENSG00000099341	perfect transcript match, one gene	ENST00000436275	ENST00000215071, ENST00000404323
A_23_P329112	JAK3	ENSG00000105639	perfect transcript match, one gene	0	ENST00000458235
A_23_P101480	MAST1	ENSG00000105613	perfect transcript match, one gene	0	ENST00000251472
A_32_P3602	USP3	ENSG00000140455	perfect transcript match, one gene	0	ENST00000380324, ENST00000268049
A_24_P505255	AC064834.4	ENSG00000213107	perfect transcript match, one gene	0	ENST00000331585
A_23_P46936	EGR2	ENSG00000122877	perfect transcript match, one gene	0	ENST00000242480, ENST00000439032, ENST00000437594, ENST00000411732
A_23_P132358	MCAT	ENSG00000100294	perfect transcript match, one gene	0	ENST00000327555, ENST00000290429
A_23_P423331	NTNG2	ENSG00000196358	perfect transcript match, one gene	0	ENST00000393229, ENST00000467453, ENST00000393228, ENST00000360670
A_32_P96692	GTPBP2	ENSG00000172432	perfect genomic match(1), in one gene	0	0
A_23_P259741	SATB1	ENSG00000182568	perfect transcript match, one gene	0	ENST00000338745, ENST00000454909, ENST00000417717, ENST00000332610
A_24_P567502	NDUFB2	ENSG00000090266	perfect transcript match, one gene	0	ENST00000476279
A_24_P364263	HRASLS2	ENSG00000133328	perfect transcript match, one gene	0	ENST00000255695, ENST00000394615
A_24_P102406	BX004987.4	ENSG00000185044	perfect genomic match(1), in one gene	ENST00000422356, ENST00000369381	0
A_32_P82218	0	0	perfect genomic match, no gene	0	0
A_32_P51084	NUP205	ENSG00000155561	perfect transcript match, one gene	0	ENST00000285968, ENST00000477620, ENST00000461255, ENST00000490439, ENST00000491089
A_24_P247660	HN1	ENSG00000189159	perfect transcript match, one gene	0	ENST00000409753, ENST00000476258, ENST00000482348, ENST00000304834, ENST00000356033, ENST00000409135, ENST00000405458
A_24_P362850	PBRM1	ENSG00000163939	perfect transcript match, one gene	0	ENST00000356770, ENST00000394830, ENST00000296302, ENST00000337303, ENST00000412587, ENST00000409057, ENST00000410007, ENST00000409114, ENST00000409767, ENST00000423351, ENST00000462207, ENST00000446103, ENST00000296303
A_24_P156635	0	0	mismatch no genomic match, transcript match, multiple unrelated trancripts	0	ENST00000319416, ENST00000367643, ENST00000367641, ENST00000367639, ENST00000258298, ENST00000367646, ENST00000419909
A_23_P107881	0	0	no match	0	0
A_24_P475753	0	0	perfect, multiple genomic	0	0
A_24_P63563	KIAA0141	ENSG00000081791	perfect transcript match, one gene	0	ENST00000432126, ENST00000194118, ENST00000507481
A_23_P345799	FAM129C	ENSG00000167483	perfect transcript match, one gene	0	ENST00000335393, ENST00000352727, ENST00000332386, ENST00000449408
A_23_P140907	TMEM8A	ENSG00000129925	perfect transcript match, one gene	0	ENST00000431232, ENST00000424078, ENST00000250930, ENST00000382942
A_32_P48397	PLXNB2	ENSG00000196576	perfect transcript match, one gene	0	ENST00000449103, ENST00000399991, ENST00000479701, ENST00000479818, ENST00000463165, ENST00000414275, ENST00000359337, ENST00000433171, ENST00000399964
A_24_P942945	GPR126	ENSG00000112414	perfect transcript match, one gene	0	ENST00000367608, ENST00000367609, ENST00000230173, ENST00000296932
A_23_P100022	SV2B	ENSG00000185518	perfect transcript match, one gene	0	ENST00000394232, ENST00000330276
A_24_P72139	0	0	perfect, multiple genomic	0	ENST00000315147, ENST00000511830, ENST00000514857, ENST00000508426, ENST00000348972, ENST00000194097, ENST00000512908, ENST00000380700, ENST00000503719
A_24_P233946	C1orf161	ENSG00000173212	mismatch transcript match, one gene	ENST00000369500	0
A_24_P233944	CEPT1	ENSG00000134255	perfect transcript match, one gene	0	ENST00000498239, ENST00000357172, ENST00000478042, ENST00000473474, ENST00000467362, ENST00000483427
A_32_P98693	AC096772.6	ENSG00000244567	perfect transcript match, one gene	0	ENST00000343987
A_24_P184230	AASDHPPT	ENSG00000149313	perfect transcript match, one gene	0	ENST00000278618
A_23_P408108	MTERF	ENSG00000127989	perfect transcript match, one gene	0	ENST00000419292, ENST00000351870
A_23_P84974	0	0	no match	0	0
A_32_P24731	TACC2	ENSG00000138162	perfect genomic match(1), in one gene	0	0
A_24_P918090	0	0	no match	0	0
A_23_P70867	SBDS	ENSG00000126524	perfect transcript match, one gene	0	ENST00000246868, ENST00000420420, ENST00000414306, ENST00000454667
A_23_P1575	0	0	perfect, multiple genomic	ENST00000417545, ENST00000357530, ENST00000279766, ENST00000451933, ENST00000421726	ENST00000332682, ENST00000456076, ENST00000329758, ENST00000448984
A_24_P57207	CREB3L3	ENSG00000060566	perfect transcript match, one gene	0	ENST00000381943, ENST00000441229, ENST00000078445, ENST00000252587
A_23_P87279	TRPM5	ENSG00000070985	perfect transcript match, one gene	0	ENST00000155858, ENST00000452833
A_24_P157698	FCHSD1, RELL2	ENSG00000197948, ENSG00000164620	perfect genomic match(1), in overlapping genes	0	ENST00000297164, ENST00000444782, ENST00000354789, ENST00000435817
A_23_P411993	ITIH5	ENSG00000123243	perfect transcript match, one gene	0	ENST00000256861, ENST00000298441
A_23_P44794	RAB3C	ENSG00000152932	perfect transcript match, one gene	0	ENST00000282878, ENST00000381158
A_24_P68229	FRYL	ENSG00000075539	perfect transcript match, one gene	0	ENST00000503238, ENST00000507873, ENST00000503339, ENST00000512810, ENST00000358350, ENST00000264319
A_23_P328259	FHDC1	ENSG00000137460	perfect transcript match, one gene	0	ENST00000511601, ENST00000260008
A_24_P333420	ATP1A4	ENSG00000132681	perfect transcript match, one gene	0	ENST00000418334
A_24_P333421	ZNF862	ENSG00000106479	mismatch transcript match, one gene	ENST00000223210	0
A_24_P736638	0	0	perfect genomic match, no gene	ENST00000503199, ENST00000388966, ENST00000388968, ENST00000345042	0
A_24_P68222	NCRNA00103	ENSG00000223773	perfect transcript match, one gene	0	ENST00000430562, ENST00000414513
A_32_P223245	RP11-206L10.11	ENSG00000228794	perfect genomic match(1), in one gene	0	0
A_23_P258689	HEATR2	ENSG00000164818	perfect transcript match, one gene	0	ENST00000297440, ENST00000440747, ENST00000403952
A_24_P11506	KYNU	ENSG00000115919	perfect transcript match, one gene	0	ENST00000264170, ENST00000375773, ENST00000409512, ENST00000460143, ENST00000392874
A_24_P88921	XPC	ENSG00000154767	perfect transcript match, one gene	0	ENST00000285021, ENST00000476581, ENST00000449060
A_32_P137883	RP11-117D22.2	ENSG00000230138	perfect transcript match, one gene	0	ENST00000449958
A_24_P25252	ANKRD12	ENSG00000101745	perfect transcript match, one gene	0	ENST00000262126, ENST00000383440
A_32_P94818	0	0	perfect genomic match, no gene	0	0
A_23_P44421	HTRA4	ENSG00000169495	perfect transcript match, one gene	0	ENST00000302495
A_23_P130241	KRTAP1-3	ENSG00000221880	perfect transcript match, one gene	0	ENST00000344363
A_23_P47682	NRIP3	ENSG00000175352	perfect transcript match, one gene	0	ENST00000309166
A_23_P411612	SPRYD4	ENSG00000176422	perfect transcript match, one gene	0	ENST00000338146
A_23_P143348	OVOL2	ENSG00000125850	perfect transcript match, one gene	0	ENST00000278780, ENST00000483661, ENST00000494030
A_24_P230767	AC006330.1, STYXL1	ENSG00000248661, ENSG00000127952	perfect genomic match(1), in overlapping genes	0	0
A_24_P925178	ILF3	ENSG00000129351	perfect genomic match, genes within 2kb	0	0
A_24_P410562	SLC9A6	ENSG00000198689	perfect transcript match, one gene	0	ENST00000370701, ENST00000370698, ENST00000370695
A_32_P160883	NEDD4	ENSG00000069869	perfect transcript match, one gene	0	ENST00000508342, ENST00000508871, ENST00000503468, ENST00000435532, ENST00000338963, ENST00000164316
A_24_P1389	LRRC55	ENSG00000183908	perfect transcript match, one gene	0	ENST00000497933, ENST00000332362
A_32_P231547	0	0	mismatch no genomic match, transcript match, multiple unrelated trancripts	0	ENST00000452480, ENST00000436211, ENST00000421955, ENST00000428309, ENST00000442049
A_24_P56557	ATPBD4	ENSG00000134146	perfect transcript match, one gene	0	ENST00000256538
A_32_P146587	0	0	perfect genomic match, no gene	0	0
A_24_P50890	PVRL1	ENSG00000110400	perfect transcript match, one gene	0	ENST00000264025
A_23_P135990	SLCO2A1	ENSG00000174640	perfect transcript match, one gene	0	ENST00000310926
A_23_P135995	ARV1	ENSG00000173409	perfect transcript match, one gene	0	ENST00000310256, ENST00000366658, ENST00000459891
A_24_P330021	SLC22A9	ENSG00000149742	perfect transcript match, one gene	0	ENST00000279178, ENST00000310969
A_32_P49423	AC010746.4	ENSG00000213104	perfect transcript match, one gene	ENST00000436123, ENST00000440193	ENST00000399556
A_32_P212411	0	0	perfect, multiple genomic	0	ENST00000341068, ENST00000462785, ENST00000377273
A_24_P42483	SULF1	ENSG00000137573	perfect genomic match(1), in one gene	0	0
A_32_P23172	HRG	ENSG00000113905	perfect transcript match, one gene	0	ENST00000232003, ENST00000495413
A_24_P20753	SRA1	ENSG00000213523	perfect transcript match, one gene	0	ENST00000336283
A_23_P58529	DIMT1L	ENSG00000086189	perfect transcript match, one gene	0	ENST00000199320
A_32_P896811	KCNMB2	ENSG00000197584	perfect genomic match(1), in one gene	0	0
A_32_P155984	0	0	perfect genomic match, no gene	0	0
A_23_P46482	IL20	ENSG00000162891	perfect transcript match, one gene	0	ENST00000367098, ENST00000367096, ENST00000391930
A_23_P69970	SOX30, AC008694.1	ENSG00000039600, ENSG00000246844	perfect genomic match(1), in overlapping genes	0	ENST00000311371, ENST00000265007, ENST00000499015
A_23_P205265	EIF5	ENSG00000100664	perfect transcript match, one gene	ENST00000400019	ENST00000216554, ENST00000392715
A_32_P199736	AC012652.1	ENSG00000187446	perfect transcript match, one gene	0	ENST00000334660
A_24_P10674	ARHGAP33	ENSG00000004777	perfect transcript match, one gene	0	ENST00000314737, ENST00000007510, ENST00000378944
A_32_P161681	MXRA7	ENSG00000182534	perfect transcript match, one gene	0	ENST00000355797
A_23_P208090	MBD1	ENSG00000141644	perfect transcript match, one gene	0	ENST00000353909, ENST00000269471, ENST00000424334, ENST00000349085, ENST00000436910, ENST00000347968, ENST00000269468, ENST00000457839
A_24_P419169	RP11-610O8.1	ENSG00000251321	perfect genomic match, genes within 2kb	0	0
A_23_P48936	SMAD3	ENSG00000166949	perfect transcript match, one gene	0	ENST00000327367
A_23_P121926	0	0	no match	0	0
A_32_P190613	0	0	perfect genomic match, no gene	0	0
A_24_P110541	0	0	no match	0	0
A_32_P351936	PMS2L5	ENSG00000123965	perfect transcript match, one gene	ENST00000394921, ENST00000430602, ENST00000418756, ENST00000437568, ENST00000422064, ENST00000434405, ENST00000275580, ENST00000301956, ENST00000248606, ENST00000275546, ENST00000414507, ENST00000506558, ENST00000412694, ENST00000333674, ENST00000512776, ENST00000329909, ENST00000380410, ENST00000436228, ENST00000310939, ENST00000442338, ENST00000414100, ENST00000440837, ENST00000162863, ENST0000…	ENST00000398065, ENST00000394959, ENST00000318568
A_24_P453855	0	0	mismatch, multiple genomic	0	0
A_23_P137731	CDC73	ENSG00000134371	perfect transcript match, one gene	0	ENST00000367435, ENST00000477868, ENST00000367436, ENST00000445394
A_23_P82351	BBS9	ENSG00000122507	perfect transcript match, one gene	0	ENST00000242067, ENST00000350941, ENST00000396127, ENST00000355070, ENST00000433714, ENST00000434373, ENST00000354265, ENST00000396132
A_24_P154573	ZNF509	ENSG00000168826	perfect transcript match, one gene	0	ENST00000337872, ENST00000503703, ENST00000355834
A_24_P148094	LEPROT	ENSG00000213625	perfect transcript match, one gene	0	ENST00000371065, ENST00000475108, ENST00000488747
A_23_P6130	PAX1	ENSG00000125813	perfect transcript match, one gene	0	ENST00000398485, ENST00000444366, ENST00000377123, ENST00000402018
A_24_P203284	KRTAP12-2	ENSG00000221864	perfect transcript match, one gene	0	ENST00000360770
A_32_P982	0	0	perfect genomic match, no gene	0	0
A_23_P130040	RP11-1079K10.4, PHB	ENSG00000250186, ENSG00000167085	perfect genomic match(1), in overlapping genes	0	ENST00000300408, ENST00000506504, ENST00000508972
A_24_P63827	DNAJB6	ENSG00000105993	perfect transcript match, one gene	ENST00000515686	ENST00000262177, ENST00000429029, ENST00000448142, ENST00000417758, ENST00000459889, ENST00000465908, ENST00000487480, ENST00000452797, ENST00000413963, ENST00000421417
A_32_P225355	CPEB2	ENSG00000137449	perfect transcript match, one gene	0	ENST00000382395, ENST00000382401, ENST00000259997, ENST00000442003, ENST00000382391
A_23_P2492	C1S	ENSG00000182326	perfect transcript match, one gene	0	ENST00000406697, ENST00000328916, ENST00000360817, ENST00000443875, ENST00000402681, ENST00000382222
A_23_P133293	MCTP1	ENSG00000175471	perfect transcript match, one gene	0	ENST00000515393, ENST00000429576, ENST00000505078, ENST00000395933, ENST00000312202
A_24_P41391	COX19	ENSG00000240230	perfect transcript match, one gene	0	ENST00000344111
A_24_P216505	ESRRA	ENSG00000173153	perfect transcript match, one gene	ENST00000400596, ENST00000418437	ENST00000406310, ENST00000000442, ENST00000405666
A_23_P397937	SAMD3	ENSG00000164483	perfect transcript match, one gene	0	ENST00000368134, ENST00000324172, ENST00000457563, ENST00000296977, ENST00000439090, ENST00000392430
A_24_P216501	PRKAR1B	ENSG00000188191	perfect transcript match, one gene	0	ENST00000406797, ENST00000403562, ENST00000360274, ENST00000400758
A_23_P159956	MID2	ENSG00000080561	perfect transcript match, one gene	0	ENST00000262843, ENST00000443968, ENST00000361407, ENST00000449587, ENST00000427119
A_23_P159952	BEX1	ENSG00000133169	perfect transcript match, one gene	0	ENST00000372728
A_24_P534290	0	0	no match	0	0
A_32_P112933	RP11-242F24.1	ENSG00000228750	perfect transcript match, one gene	0	ENST00000432429, ENST00000414210
A_23_P149649	SDHB	ENSG00000117118	perfect transcript match, one gene	0	ENST00000375499, ENST00000491274, ENST00000475506, ENST00000463045
A_24_P115443	BIN3	ENSG00000147439	perfect transcript match, one gene	0	ENST00000276416, ENST00000399977
A_23_P49082	NUBP2	ENSG00000095906	perfect transcript match, one gene	0	ENST00000262302
A_24_P405298	PPP1CB	ENSG00000213639	perfect transcript match, one gene	0	ENST00000296122, ENST00000395366, ENST00000358506
A_24_P929126	0	0	no match	0	0
A_32_P453191	SCAND3	ENSG00000232040	perfect transcript match, one gene	0	ENST00000452236
A_32_P30271	ARRDC5	ENSG00000205784	perfect transcript match, one gene	0	ENST00000381781
A_23_P2143	SPCS2	ENSG00000118363	perfect transcript match, one gene	0	ENST00000263672
A_32_P57844	AP000282.2	ENSG00000227757	perfect genomic match(1), in one gene	0	0
A_32_P378821	CTC-203F4.1, H2AFY	ENSG00000224186, ENSG00000113648	perfect genomic match(1), in overlapping genes	0	ENST00000432382, ENST00000505827
A_32_P184746	ST3GAL2	ENSG00000157350	perfect genomic match(1), in one gene	0	0
A_24_P237804	POTEI	ENSG00000196834	perfect transcript match, only one gene with transcript within 2kb of 3prime	ENST00000511306, ENST00000358970, ENST00000444806, ENST00000389891, ENST00000454856, ENST00000438063, ENST00000439682, ENST00000435397, ENST00000299443, ENST00000343518, ENST00000452800, ENST00000359587, ENST00000354997, ENST00000355872, ENST00000409832, ENST00000439503, ENST00000356930, ENST00000344684, ENST00000409914, ENST00000357462, ENST00000361163, ENST00000514256, ENST00000356920, ENST0000…	ENST00000451531, ENST00000360967, ENST00000409602
A_32_P194974	0	0	perfect genomic match, no gene	0	0
A_24_P820663	RP11-429G19.2	ENSG00000226688	perfect transcript match, one gene	0	ENST00000427846
A_24_P928453	AC009065.1	ENSG00000245458	perfect transcript match, one gene	0	ENST00000500190
A_24_P412238	MUS81	ENSG00000172732	perfect transcript match, one gene	0	ENST00000308110, ENST00000437855
A_23_P320684	VPS41	ENSG00000006715	perfect transcript match, one gene	0	ENST00000310301, ENST00000395969
A_23_P49338	TNFRSF12A	ENSG00000006327	perfect transcript match, one gene	0	ENST00000326577, ENST00000341627
A_23_P74920	LCE2B	ENSG00000159455	mismatch transcript match, one gene	ENST00000368780	0
A_23_P167828	RWDD1	ENSG00000111832	perfect transcript match, one gene	0	ENST00000466444, ENST00000487832, ENST00000392526
A_23_P57709	PCOLCE2	ENSG00000163710	perfect transcript match, one gene	0	ENST00000295992, ENST00000470795
A_23_P13934	C12orf34	ENSG00000139438	perfect genomic match, genes within 2kb	0	0
A_24_P913620	Z98048.1, MKL1	ENSG00000247100, ENSG00000196588	perfect genomic match(1), in overlapping genes	0	0
A_23_P124837	AC137834.2	ENSG00000123384	perfect transcript match, one gene	0	ENST00000243077
A_23_P84016	0	0	no match	0	0
A_23_P129801	RAB40B	ENSG00000141542	perfect transcript match, one gene	0	ENST00000269347
A_23_P84018	PPIC	ENSG00000168938	perfect transcript match, one gene	0	ENST00000306442
A_24_P913629	0	0	no match	0	0
A_23_P310921	PCDH7	ENSG00000169851	perfect transcript match, one gene	0	ENST00000361762
A_23_P38876	LIPE	ENSG00000079435	perfect transcript match, one gene	0	ENST00000244289
A_23_P322196	NOM1	ENSG00000146909	perfect transcript match, one gene	0	ENST00000275820, ENST00000485661
A_23_P122782	TCP1	ENSG00000120438	perfect transcript match, one gene	0	ENST00000321394, ENST00000420894, ENST00000392168
A_24_P928986	MYST3	ENSG00000083168	perfect genomic match(1), in one gene	0	0
A_23_P4798	ZNF581	ENSG00000171425	perfect transcript match, one gene	0	ENST00000270451
A_32_P12214	H3F3C	ENSG00000188375	perfect transcript match, one gene	ENST00000254810	ENST00000340398
A_23_P250462	ATP6AP1	ENSG00000071553	perfect transcript match, one gene	0	ENST00000369762, ENST00000455205, ENST00000491569, ENST00000369759, ENST00000445849
A_32_P123143	HCN1	ENSG00000164588	perfect transcript match, one gene	0	ENST00000303230
A_23_P81190	TMPRSS11B	ENSG00000185873	perfect transcript match, one gene	0	ENST00000332644
A_23_P304110	ANKRD43	ENSG00000198944	perfect transcript match, one gene	0	ENST00000378693
A_23_P6869	CYB561D2, TMEM115	ENSG00000114395, ENSG00000126062	perfect genomic match(1), in overlapping genes	0	ENST00000490926, ENST00000266025
A_23_P133123	MND1	ENSG00000121211	perfect transcript match, one gene	0	ENST00000240488
A_23_P133120	TMEM144	ENSG00000164124	perfect transcript match, one gene	0	ENST00000296529, ENST00000511532, ENST00000503404
A_24_P374918	CYTH2, AC008403.1	ENSG00000105443, ENSG00000246646	perfect genomic match(1), in overlapping genes	0	ENST00000493260, ENST00000467412, ENST00000500348
A_23_P319520	TSNARE1	ENSG00000171045	perfect transcript match, one gene	0	ENST00000307180, ENST00000445818
A_24_P365679	0	0	perfect, multiple genomic	0	ENST00000472589, ENST00000455578, ENST00000434218, ENST00000357802
A_23_P138271	ARL8A	ENSG00000143862	perfect transcript match, one gene	0	ENST00000272217
A_23_P132654	RP11-330H6.5, TLR9	ENSG00000173366, ENSG00000239732	perfect genomic match(1), in overlapping genes	0	ENST00000360658, ENST00000494383
A_23_P404134	TOX4	ENSG00000092203	perfect transcript match, one gene	0	ENST00000405508, ENST00000262709
A_23_P4425	FLII	ENSG00000177731	perfect transcript match, one gene	0	ENST00000327031, ENST00000487693, ENST00000474265, ENST00000493600, ENST00000479175, ENST00000493401, ENST00000379450
A_32_P20288	FBXL17	ENSG00000145743	perfect genomic match, genes within 2kb	0	0
A_24_P246278	KCP	ENSG00000135253	perfect transcript match, one gene	0	ENST00000476647, ENST00000487494, ENST00000479474, ENST00000297801, ENST00000441244, ENST00000257704
A_32_P72477	0	0	perfect, multiple genomic	0	0
A_24_P128361	MAP3K7IP1, MGAT3	ENSG00000100324, ENSG00000128268	mismatch genomic match(1), in overlapping genes	0	0
A_23_P216742	PAPPA	ENSG00000182752	perfect transcript match, one gene	0	ENST00000328252
A_24_P5890	0	0	no match	0	0
A_23_P212844	TACC3	ENSG00000013810	perfect transcript match, one gene	0	ENST00000313288, ENST00000470808, ENST00000343760
A_32_P2634	0	0	perfect, multiple genomic	0	0
A_24_P925913	ANKS1B	ENSG00000185046	perfect genomic match(1), in one gene	0	0
A_32_P221507	AC114812.5	ENSG00000178836	perfect transcript match, one gene	ENST00000449667	ENST00000450901, ENST00000421868, ENST00000389816
A_24_P925647	RP11-398F12.1	ENSG00000231711	perfect genomic match(1), in one gene	0	0
A_32_P224751	ARL10	ENSG00000175414	perfect transcript match, one gene	0	ENST00000310389
A_23_P85941	ALX3	ENSG00000156150	perfect transcript match, one gene	0	ENST00000369792
A_24_P332532	AP001157.3	ENSG00000213409	perfect transcript match, one gene	0	ENST00000393967
A_24_P406245	0	0	perfect, multiple genomic	ENST00000355920, ENST00000420373, ENST00000424157, ENST00000333385	ENST00000411562, ENST00000416643, ENST00000359797, ENST00000488650, ENST00000380765, ENST00000426970, ENST00000418669, ENST00000455489, ENST00000380425, ENST00000443263, ENST00000380417, ENST00000429058, ENST00000398408, ENST00000380411, ENST00000438562, ENST00000380407, ENST00000446266, ENST00000412399, ENST00000340073
A_24_P43826	EBF2	ENSG00000221818	perfect transcript match, one gene	0	ENST00000408929
A_23_P399797	SMAD5, SMAD5OS	ENSG00000113658, ENSG00000164621	perfect genomic match(1), in overlapping genes	0	ENST00000297163, ENST00000509297
A_24_P743869	PDCD4, NCRNA00081	ENSG00000150593, ENSG00000214413	perfect genomic match(1), in overlapping genes	0	ENST00000280154, ENST00000393104, ENST00000448814
A_23_P255503	PAFAH1B2	ENSG00000168092	perfect transcript match, one gene	0	ENST00000304808
A_23_P373031	CACNA1C	ENSG00000151067	perfect transcript match, one gene	0	ENST00000399655, ENST00000399603, ENST00000399634, ENST00000399617, ENST00000406454, ENST00000432168, ENST00000322367, ENST00000399589, ENST00000446282, ENST00000405596, ENST00000416461, ENST00000335762, ENST00000399585, ENST00000382698
A_23_P161280	SPOCK2	ENSG00000107742	perfect transcript match, one gene	0	ENST00000373109, ENST00000317376
A_24_P161853	0	0	mismatch no genomic match, transcript match, multiple unrelated trancripts	ENST00000398668, ENST00000390598, ENST00000390600, ENST00000390602, ENST00000390603, ENST00000390604, ENST00000427821, ENST00000390609, ENST00000390617, ENST00000390618, ENST00000416375, ENST00000390624, ENST00000390625, ENST00000412739, ENST00000415470, ENST00000433072, ENST00000390636	0
A_23_P103084	TOM1	ENSG00000100284	perfect transcript match, one gene	0	ENST00000456128, ENST00000449058, ENST00000337040, ENST00000424387, ENST00000491987, ENST00000425375, ENST00000411850, ENST00000451197, ENST00000412456, ENST00000382034, ENST00000436462, ENST00000447733
A_23_P404685	LCE1A	ENSG00000186844	perfect transcript match, one gene	ENST00000439693, ENST00000334371, ENST00000368768, ENST00000360090	ENST00000368766, ENST00000335123
A_24_P188218	MYL4	ENSG00000198336	perfect transcript match, one gene	0	ENST00000354968, ENST00000393450
A_24_P337796	STK17A	ENSG00000164543	perfect transcript match, one gene	0	ENST00000319357, ENST00000474211
A_23_P326020	CSMD3	ENSG00000164796	perfect transcript match, one gene	0	ENST00000297405, ENST00000343508, ENST00000455883, ENST00000339701, ENST00000352409, ENST00000354080, ENST00000395717
A_23_P112478	NUDT2	ENSG00000164978	perfect transcript match, one gene	0	ENST00000379158, ENST00000346365, ENST00000379155, ENST00000379154, ENST00000337747, ENST00000407581
A_24_P911718	0	0	no match	0	0
A_24_P185624	0	0	perfect genomic match, but multiple unrelated transcripts	0	ENST00000317734, ENST00000243896, ENST00000372227, ENST00000493599, ENST00000372229, ENST00000372230, ENST00000480329, ENST00000487729, ENST00000372225, ENST00000372223, ENST00000426556
A_24_P911712	COL8A1	ENSG00000144810	perfect transcript match, one gene	0	ENST00000261037
A_23_P112470	CCL21	ENSG00000137077	perfect transcript match, one gene	0	ENST00000259607, ENST00000378792
A_23_P9779	IRX5	ENSG00000176842	perfect transcript match, one gene	0	ENST00000394636, ENST00000320990
A_32_P452655	0	0	perfect, multiple genomic	ENST00000395473, ENST00000302228, ENST00000467111, ENST00000481514, ENST00000486774, ENST00000310394, ENST00000413914	ENST00000328114, ENST00000423676
A_24_P926462	UBE2E2	ENSG00000182247	perfect genomic match(1), in one gene	0	0
A_23_P136959	MYCL2	ENSG00000204053	perfect genomic match, genes within 2kb	0	0
A_24_P646202	TXNL1	ENSG00000091164	perfect transcript match, one gene	0	ENST00000217515
A_23_P370684	TIGD4	ENSG00000169989	perfect transcript match, one gene	0	ENST00000304337
A_23_P160886	TAS1R1	ENSG00000173662	perfect transcript match, one gene	0	ENST00000333172, ENST00000437392
A_23_P160881	SMPDL3B	ENSG00000130768	perfect transcript match, one gene	0	ENST00000373894, ENST00000373888, ENST00000412515, ENST00000373890
A_23_P207371	0	0	no match	0	0
A_24_P205025	LAYN	ENSG00000204381	perfect genomic match, genes within 2kb	0	0
A_23_P251730	ATP11C	ENSG00000101974	perfect transcript match, one gene	0	ENST00000370557, ENST00000361648, ENST00000433868, ENST00000327569, ENST00000450801, ENST00000460773, ENST00000370543, ENST00000359686
A_24_P602255	ADAMTS6	ENSG00000049192	perfect genomic match(1), in one gene	0	0
A_23_P334870	TMEM217	ENSG00000172738	perfect transcript match, one gene	0	ENST00000356757, ENST00000336655, ENST00000497775
A_23_P80242	SEZ6L	ENSG00000100095	perfect transcript match, one gene	0	ENST00000404234, ENST00000360929, ENST00000248933, ENST00000343706, ENST00000403121, ENST00000402979, ENST00000494013, ENST00000422412, ENST00000398184
A_23_P50167	SLC39A6	ENSG00000141424	perfect transcript match, one gene	0	ENST00000269187
A_24_P15292	C1orf124	ENSG00000010072	perfect transcript match, one gene	0	ENST00000391858, ENST00000295050, ENST00000008440, ENST00000366644, ENST00000469904
A_24_P919279	ZNF790	ENSG00000197863	perfect transcript match, one gene	0	ENST00000356725
A_32_P4532	CTC-451P13.1	ENSG00000213757	perfect transcript match, one gene	ENST00000438784, ENST00000397972, ENST00000498840, ENST00000483613, ENST00000485355, ENST00000442655, ENST00000479743, ENST00000426436, ENST00000480160, ENST00000437728, ENST00000454716, ENST00000483907	ENST00000474167
A_24_P339514	CYP2B6	ENSG00000197408	perfect transcript match, one gene	0	ENST00000324071, ENST00000330446
A_23_P87732	POLR3B	ENSG00000013503	perfect transcript match, one gene	0	ENST00000228347
A_23_P253464	FAM175A, MRPS18C	ENSG00000163322, ENSG00000163319	perfect genomic match(1), in overlapping genes	0	ENST00000295491, ENST00000507019, ENST00000507349, ENST00000505114, ENST00000509970, ENST00000505719, ENST00000505525, ENST00000514581, ENST00000321945, ENST00000475656
A_24_P857430	0	0	no match	0	0
A_23_P403488	NLRP10	ENSG00000182261	perfect transcript match, one gene	0	ENST00000328600
A_23_P88819	MVP	ENSG00000013364	perfect transcript match, one gene	0	ENST00000357402, ENST00000395353, ENST00000424666, ENST00000452209
A_23_P88817	MLYCD	ENSG00000103150	perfect transcript match, one gene	0	ENST00000262430
A_23_P88810	MLYCD	ENSG00000103150	perfect transcript match, one gene	0	ENST00000262430
A_23_P162486	PTPN6	ENSG00000111679	perfect transcript match, one gene	0	ENST00000399448, ENST00000416215, ENST00000447931, ENST00000318974, ENST00000456013
A_23_P423074	FAM169A	ENSG00000198780	perfect transcript match, one gene	0	ENST00000389156, ENST00000514215, ENST00000510496, ENST00000510609
A_23_P213718	UQCRQ	ENSG00000164405	perfect transcript match, one gene	0	ENST00000378670, ENST00000378667, ENST00000498309, ENST00000496429, ENST00000378665, ENST00000470846
A_23_P24903	P2RY2	ENSG00000175591	perfect transcript match, one gene	0	ENST00000311131, ENST00000393597, ENST00000393596
A_24_P229848	CTA-268H5.9	ENSG00000213752	perfect transcript match, one gene	0	ENST00000445867, ENST00000396089
A_23_P51410	SMYD3	ENSG00000185420	perfect transcript match, one gene	0	ENST00000490107, ENST00000453676, ENST00000462422, ENST00000403792, ENST00000470863, ENST00000388985
A_24_P341593	RP5-968D22.2	ENSG00000215833	perfect transcript match, one gene	ENST00000369046	ENST00000400977
A_23_P51419	RGSL1	ENSG00000121446	perfect transcript match, one gene	0	ENST00000367561
A_23_P11507	ZZZ3	ENSG00000036549	perfect transcript match, one gene	0	ENST00000481346, ENST00000370801, ENST00000476275, ENST00000420374
A_24_P206047	SLC25A4	ENSG00000151729	perfect transcript match, one gene	0	ENST00000281456, ENST00000515584, ENST00000491736
A_24_P938036	TBL1XR1	ENSG00000177565	perfect genomic match(1), in one gene	0	0
A_24_P751327	LRRC15	ENSG00000172061	perfect transcript match, one gene	0	ENST00000347624, ENST00000439944
A_23_P128783	EAPP	ENSG00000129518	perfect transcript match, one gene	0	ENST00000250454
A_24_P264664	CHD2	ENSG00000173575	perfect transcript match, one gene	0	ENST00000394196
A_23_P139600	RASAL1	ENSG00000111344	perfect transcript match, one gene	0	ENST00000261729, ENST00000446861
A_23_P8424	PVRIG, CTB-161A2.2, GATS, STAG3	ENSG00000213413, ENSG00000239521, ENSG00000160844, ENSG00000066923	perfect genomic match(1), in overlapping genes	ENST00000310771, ENST00000420688, ENST00000493091, ENST00000457519, ENST00000438028, ENST00000431140, ENST00000422752	ENST00000451963, ENST00000317271
A_23_P207957	VAPA	ENSG00000101558	perfect transcript match, one gene	0	ENST00000400000
A_23_P21990	SLC23A1	ENSG00000170482	perfect transcript match, one gene	0	ENST00000348729, ENST00000353963, ENST00000339881, ENST00000453898, ENST00000448329
A_24_P177581	C10orf53	ENSG00000178645	perfect transcript match, one gene	0	ENST00000374112
A_23_P431776	ETV4	ENSG00000175832	perfect transcript match, one gene	0	ENST00000393664, ENST00000319349
A_32_P179177	0	0	mismatch no genomic match, transcript match, multiple unrelated trancripts	0	ENST00000374328, ENST00000503753, ENST00000374325, ENST00000416127, ENST00000374330, ENST00000449358
A_23_P368711	LILRB3	ENSG00000204577	perfect transcript match, one gene	ENST00000430421, ENST00000396365, ENST00000245621, ENST00000419410, ENST00000391748, ENST00000314446, ENST00000493242, ENST00000391749, ENST00000391746, ENST00000455108, ENST00000391747, ENST00000418536, ENST00000434421, ENST00000420298, ENST00000421123, ENST00000473156, ENST00000495417, ENST00000251372, ENST00000477255, ENST00000413439, ENST00000413572	ENST00000391750, ENST00000414379, ENST00000346401, ENST00000469273, ENST00000407860, ENST00000270464, ENST00000424807, ENST00000440558, ENST00000245620
A_32_P423691	ADIG	ENSG00000182035	perfect transcript match, one gene	0	ENST00000470147, ENST00000416116
A_23_P164504	DSG1	ENSG00000134760	perfect transcript match, one gene	0	ENST00000257192
A_23_P164507	YES1	ENSG00000176105	perfect transcript match, one gene	0	ENST00000359834, ENST00000314574
A_32_P33213	0	0	perfect, multiple genomic	0	0
A_23_P328545	GABRP	ENSG00000094755	perfect transcript match, one gene	0	ENST00000265294, ENST00000442540
A_24_P78161	PLAA	ENSG00000137055	perfect transcript match, one gene	0	ENST00000397292
A_24_P282274	TCTN1	ENSG00000204852	perfect genomic match(1), in one gene	0	0
A_24_P307580	0	0	no match	0	0
A_24_P280762	0	0	perfect, multiple genomic	ENST00000508228, ENST00000370388	ENST00000423730, ENST00000257765, ENST00000370384, ENST00000433730, ENST00000370385, ENST00000424313, ENST00000398508, ENST00000511053
A_24_P337058	CCNL1	ENSG00000163660	perfect transcript match, one gene	0	ENST00000295926, ENST00000464316, ENST00000475298, ENST00000474539, ENST00000471247, ENST00000476744, ENST00000470121, ENST00000468977
A_23_P125495	CDR1	ENSG00000184258	perfect transcript match, one gene	0	ENST00000370532
A_23_P203702	ARRB1	ENSG00000137486	perfect genomic match, genes within 2kb	0	0
A_32_P142586	HPGD	ENSG00000164120	perfect transcript match, one gene	ENST00000422112, ENST00000508330	ENST00000296522, ENST00000507790, ENST00000296521, ENST00000510901, ENST00000506910, ENST00000514584, ENST00000512410, ENST00000504433
A_23_P218531	PGPEP1	ENSG00000130517	perfect transcript match, one gene	0	ENST00000269919
A_23_P214291	EFHC1	ENSG00000096093	perfect transcript match, one gene	0	ENST00000371068, ENST00000480623, ENST00000481466
A_23_P327643	SMC4	ENSG00000113810	perfect transcript match, one gene	0	ENST00000468653, ENST00000470240, ENST00000494612
A_23_P65240	COL4A1	ENSG00000187498	perfect transcript match, one gene	0	ENST00000375820, ENST00000397198
A_23_P129786	SREBF1	ENSG00000072310	perfect transcript match, one gene	0	ENST00000355815, ENST00000261646, ENST00000395751, ENST00000395757, ENST00000395756, ENST00000418712, ENST00000423161, ENST00000435530
A_23_P202258	TFAM	ENSG00000108064	perfect transcript match, one gene	0	ENST00000487519
A_24_P915710	XPNPEP3	ENSG00000196236	perfect transcript match, one gene	0	ENST00000482652, ENST00000465258
A_24_P162073	BCR	ENSG00000186716	perfect transcript match, one gene	ENST00000382243, ENST00000447261	ENST00000305877, ENST00000359540, ENST00000478978, ENST00000475025, ENST00000398512, ENST00000292697, ENST00000290956, ENST00000334149, ENST00000436011
A_24_P391811	DOCK10	ENSG00000135905	perfect transcript match, one gene	0	ENST00000492369
A_32_P64025	0	0	perfect, multiple genomic	0	0
A_23_P256172	NDUFAF3	ENSG00000178057	perfect transcript match, one gene	0	ENST00000326912, ENST00000326925, ENST00000395458, ENST00000451378, ENST00000496152, ENST00000395457
A_32_P172534	UTRN	ENSG00000152818	perfect transcript match, one gene	0	ENST00000367545
A_32_P809435	AUTS2	ENSG00000158321	perfect transcript match, one gene	0	ENST00000403018
A_23_P83298	PRRX2	ENSG00000167157	perfect transcript match, one gene	0	ENST00000372469
A_23_P114952	TMEM9	ENSG00000116857	perfect transcript match, one gene	0	ENST00000367334, ENST00000367332, ENST00000367330, ENST00000367329, ENST00000367333, ENST00000472411, ENST00000263947, ENST00000421960
A_24_P6227	FAM120C	ENSG00000184083	perfect transcript match, one gene	0	ENST00000375180, ENST00000328235, ENST00000477084
A_23_P63953	RP11-179H18.5	ENSG00000227437	perfect transcript match, one gene	0	ENST00000454541
A_23_P89073	ZNF23	ENSG00000167377	perfect transcript match, one gene	0	ENST00000393539, ENST00000497160, ENST00000357254, ENST00000417828, ENST00000428724
A_24_P585659	RP11-92A5.2	ENSG00000250538	perfect transcript match, one gene	0	ENST00000511017, ENST00000508687
A_23_P325642	PDIA2	ENSG00000185615	perfect transcript match, one gene	0	ENST00000219406, ENST00000467212, ENST00000404312, ENST00000482665, ENST00000435833, ENST00000455994
A_24_P265539	C1orf77	ENSG00000160679	perfect transcript match, one gene	0	ENST00000368694, ENST00000495554, ENST00000403433, ENST00000368687, ENST00000368690, ENST00000392618
A_24_P139773	PPP1R8	ENSG00000117751	perfect transcript match, one gene	ENST00000452549	ENST00000311772, ENST00000236412, ENST00000373931, ENST00000431586, ENST00000486634, ENST00000399118, ENST00000399116, ENST00000359986
A_24_P917711	PRKAB2	ENSG00000131791	perfect transcript match, one gene	0	ENST00000254101, ENST00000442342
A_24_P189997	PCSK6	ENSG00000140479	perfect transcript match, one gene	0	ENST00000348070, ENST00000358417, ENST00000331826, ENST00000344273, ENST00000398181, ENST00000450401
A_23_P144348	SLIT2	ENSG00000145147	perfect transcript match, one gene	0	ENST00000503823, ENST00000504154, ENST00000273739, ENST00000503837, ENST00000508541, ENST00000382173
A_24_P230358	0	0	no match	0	0
A_23_P312224	TMX3	ENSG00000166479	perfect transcript match, one gene	0	ENST00000299608, ENST00000443099
A_23_P252413	MT2A	ENSG00000125148	perfect transcript match, one gene	0	ENST00000245185
A_23_P384857	RP3-408B20.3	ENSG00000214374	perfect transcript match, one gene	0	ENST00000398220
A_32_P138950	0	0	no match	0	0
A_23_P27767	ZNF444	ENSG00000167685	perfect transcript match, one gene	0	ENST00000337080, ENST00000391714
A_24_P675778	0	0	perfect, multiple genomic	0	ENST00000504428, ENST00000505274
A_32_P705474	MCPH1	ENSG00000147316	perfect genomic match(1), in one gene	0	0
A_23_P369447	0	0	perfect, multiple genomic	ENST00000305709, ENST00000476224, ENST00000423564, ENST00000427988, ENST00000435586, ENST00000428895, ENST00000461676, ENST00000450704, ENST00000446626, ENST00000473402, ENST00000445604	ENST00000355952, ENST00000377616, ENST00000443558, ENST00000454645, ENST00000377613, ENST00000377518, ENST00000429818, ENST00000430302, ENST00000377614, ENST00000452826
A_24_P136484	AGXT2L2	ENSG00000175309	perfect genomic match(1), in one gene	0	0
A_24_P717609	0	0	perfect, multiple genomic	0	0
A_24_P931964	0	0	perfect genomic match, no gene	0	0
A_23_P25698	SLC10A1	ENSG00000100652	perfect transcript match, one gene	0	ENST00000216540
A_24_P76210	ACTG1P10	ENSG00000231340	perfect transcript match, one gene	0	ENST00000428275
A_23_P144697	RAD1	ENSG00000113456	perfect transcript match, one gene	0	ENST00000382038, ENST00000341754, ENST00000325577, ENST00000513914
A_23_P93780	HGF	ENSG00000019991	perfect transcript match, one gene	0	ENST00000444829, ENST00000453411
A_23_P214876	JARID2	ENSG00000008083	perfect transcript match, one gene	0	ENST00000341776, ENST00000397311
A_23_P93787	HGF	ENSG00000019991	perfect transcript match, one gene	0	ENST00000222390, ENST00000444829, ENST00000423064, ENST00000394769, ENST00000354224
A_32_P899436	UHRF1BP1	ENSG00000065060	perfect transcript match, one gene	0	ENST00000192788, ENST00000452449, ENST00000399008
A_24_P683917	FLNB	ENSG00000136068	perfect transcript match, one gene	0	ENST00000477629
A_23_P154217	ITGB6	ENSG00000115221	perfect transcript match, one gene	0	ENST00000283249, ENST00000409583, ENST00000475438, ENST00000428609, ENST00000409967, ENST00000409872
A_23_P71644	FANCG	ENSG00000221829	perfect transcript match, one gene	0	ENST00000425676, ENST00000378643, ENST00000476212
A_23_P407565	CX3CR1	ENSG00000168329	perfect transcript match, one gene	0	ENST00000399220, ENST00000358309, ENST00000399225
A_23_P430168	ICA1L	ENSG00000163596	perfect transcript match, one gene	0	ENST00000484561
A_32_P153589	RP11-844P9.2	ENSG00000248596	perfect genomic match(1), in one gene	0	0
A_32_P36192	0	0	mismatch no genomic match, transcript match, multiple unrelated trancripts	0	ENST00000376185, ENST00000458640, ENST00000474961, ENST00000396172, ENST00000462256, ENST00000376177, ENST00000484566, ENST00000417556, ENST00000415382, ENST00000449461, ENST00000376163, ENST00000376174
A_23_P94838	RYR3	ENSG00000198838	perfect transcript match, one gene	0	ENST00000389232, ENST00000415757, ENST00000361728, ENST00000362047
A_23_P430161	EXOC8	ENSG00000116903	perfect transcript match, one gene	0	ENST00000366645, ENST00000360394
A_24_P295379	GPR107	ENSG00000148358	perfect transcript match, one gene	0	ENST00000372406, ENST00000347136, ENST00000372410
A_24_P944833	ODZ3	ENSG00000218336	perfect genomic match(1), in one gene	0	0
A_23_P106042	CMTM5	ENSG00000166091	perfect transcript match, one gene	0	ENST00000359320, ENST00000339180, ENST00000342473, ENST00000397227, ENST00000454766, ENST00000382809
A_32_P144326	TEX10	ENSG00000136891	perfect transcript match, one gene	0	ENST00000477648
A_32_P205241	GJA3	ENSG00000121743	perfect transcript match, one gene	0	ENST00000241125
A_23_P305335	RBM8A	ENSG00000131795	perfect transcript match, one gene	0	ENST00000498663
A_32_P37247	0	0	perfect, multiple genomic	0	0
A_23_P374250	AC005400.1	ENSG00000241521	perfect transcript match, only one gene with transcript within 2kb of 3prime	ENST00000312132, ENST00000438364, ENST00000439473, ENST00000435536, ENST00000413230	ENST00000324472, ENST00000458672, ENST00000359917
A_24_P257201	MRPL30, C2orf15	ENSG00000185414, ENSG00000241962	perfect genomic match(1), in overlapping genes	0	ENST00000424491, ENST00000308644, ENST00000512183, ENST00000308656, ENST00000509871, ENST00000410042, ENST00000338148, ENST00000473743, ENST00000409145, ENST00000409841, ENST00000476721, ENST00000449429
A_32_P73413	XXbac-B135H6.15	ENSG00000237476	perfect transcript match, one gene	0	ENST00000444039
A_23_P88381	AC004846.2, NUMB	ENSG00000248570, ENSG00000133961	perfect genomic match(1), in overlapping genes	0	ENST00000454166, ENST00000356296, ENST00000359560, ENST00000355058, ENST00000326018, ENST00000504856
A_23_P36928	POLR1D	ENSG00000186184	perfect transcript match, one gene	0	ENST00000302979, ENST00000399696
A_23_P151595	CPNE6	ENSG00000100884	perfect transcript match, one gene	0	ENST00000397016, ENST00000460657, ENST00000216775
A_32_P207414	RP11-73G16.1	ENSG00000251249	perfect transcript match, one gene	0	ENST00000515329
A_32_P158272	MACC1, AC007001.1, AC007001.3, AC005062.2	ENSG00000183742, ENSG00000251524, ENSG00000239588, ENSG00000243004	perfect genomic match(1), in overlapping genes	0	ENST00000400331, ENST00000456934, ENST00000512161
A_24_P367169	0	0	no match	0	0
A_24_P676878	0	0	perfect genomic match, no gene	0	0
A_32_P886028	ASAP1	ENSG00000153317	perfect genomic match(1), in one gene	0	0
A_23_P151598	CPNE6	ENSG00000100884	perfect transcript match, one gene	0	ENST00000397016, ENST00000460657, ENST00000216775
A_23_P201287	KIF1B	ENSG00000054523	perfect transcript match, one gene	0	ENST00000377086, ENST00000377081, ENST00000353409
A_32_P235293	SLC35F5	ENSG00000115084	perfect transcript match, one gene	0	ENST00000245680
A_23_P94782	CAPN8	ENSG00000203697	perfect transcript match, one gene	0	ENST00000430824, ENST00000423927, ENST00000366872
A_23_P82651	NPTX2	ENSG00000106236	perfect transcript match, one gene	0	ENST00000265634
A_23_P26413	RBL2	ENSG00000103479	perfect transcript match, one gene	0	ENST00000262133, ENST00000379935
A_23_P89380	SLC4A1	ENSG00000004939	perfect transcript match, one gene	0	ENST00000262418
A_23_P85008	MAOB	ENSG00000069535	perfect transcript match, one gene	0	ENST00000378069, ENST00000478012
A_23_P301105	SLFN13	ENSG00000154760	perfect transcript match, one gene	0	ENST00000360502, ENST00000285013
A_24_P352200	C10orf76	ENSG00000120029	perfect transcript match, one gene	0	ENST00000370033, ENST00000431271, ENST00000263485
A_23_P123848	DAB2IP	ENSG00000136848	perfect transcript match, one gene	0	ENST00000408936, ENST00000373782, ENST00000259371
A_23_P305481	ACO2, POLR3H	ENSG00000100412, ENSG00000100413	perfect genomic match(1), in overlapping genes	ENST00000506543, ENST00000448508	ENST00000216254, ENST00000396512, ENST00000445344, ENST00000355209, ENST00000396504
A_23_P128817	PCK2	ENSG00000100889	perfect transcript match, one gene	0	ENST00000216780
A_23_P85004	DIAPH2	ENSG00000147202	perfect transcript match, one gene	0	ENST00000373049, ENST00000324765, ENST00000373061, ENST00000355827, ENST00000373054
A_23_P88033	FGF14	ENSG00000102466	perfect transcript match, one gene	0	ENST00000376131, ENST00000376143
A_32_P103614	RP11-565H13.2	ENSG00000231920	perfect transcript match, one gene	0	ENST00000439097, ENST00000417845
A_23_P208373	CYP2B6	ENSG00000197408	perfect transcript match, one gene	0	ENST00000324071, ENST00000330446
A_24_P464238	LRRC69	ENSG00000214954	perfect genomic match(1), in one gene	ENST00000481169, ENST00000264613, ENST00000494544, ENST00000490639	0
A_23_P24129	DKK1	ENSG00000107984	perfect transcript match, one gene	0	ENST00000373970
A_32_P139338	AC027612.4	ENSG00000223703	perfect genomic match(1), in one gene	0	0
A_24_P71973	KDR	ENSG00000128052	perfect transcript match, one gene	0	ENST00000263923
A_24_P392731	AC004985.10	ENSG00000237972	perfect transcript match, one gene	0	ENST00000418303
A_23_P145569	SLC22A1	ENSG00000175003	perfect transcript match, one gene	0	ENST00000366963, ENST00000457470, ENST00000324965
A_32_P51855	0	0	perfect genomic match, no gene	0	0
A_23_P426835	C16orf59	ENSG00000162062	perfect genomic match, genes within 2kb	0	0
A_23_P142697	TTLL4	ENSG00000135912	perfect transcript match, one gene	0	ENST00000457313, ENST00000392102, ENST00000442769, ENST00000436668, ENST00000417855, ENST00000472527, ENST00000258398
A_32_P109949	0	0	perfect, multiple genomic	0	0
A_23_P76761	VRK1	ENSG00000100749	perfect transcript match, one gene	0	ENST00000216639
A_24_P168510	C19orf50	ENSG00000105700	perfect transcript match, one gene	0	ENST00000222307
A_24_P728604	TMEM114	ENSG00000232258	perfect genomic match, genes within 2kb	0	0
A_23_P155677	UBE2K	ENSG00000078140	perfect transcript match, one gene	0	ENST00000261427, ENST00000438068, ENST00000445950
A_24_P312119	FKBP14	ENSG00000106080	perfect transcript match, one gene	0	ENST00000222803
A_32_P30730	RP1-135L22.1	ENSG00000227089	perfect transcript match, one gene	0	ENST00000426374
A_32_P158496	CBX6	ENSG00000183741	perfect transcript match, one gene	0	ENST00000407418
A_23_P38262	ELAC2	ENSG00000006744	perfect transcript match, one gene	0	ENST00000338034, ENST00000484122, ENST00000480891, ENST00000395962, ENST00000487229, ENST00000465825, ENST00000427703, ENST00000426905, ENST00000424152
A_24_P256552	CSTF3	ENSG00000176102	perfect transcript match, one gene	0	ENST00000323959, ENST00000438862, ENST00000431742
A_24_P819419	SPON1	ENSG00000152268	perfect genomic match(1), in one gene	0	0
A_24_P303915	SSNA1	ENSG00000176101	perfect transcript match, one gene	ENST00000415188	ENST00000322310, ENST00000459860, ENST00000463511, ENST00000464553
A_24_P408842	CHD9	ENSG00000177200	perfect genomic match(1), in one gene	0	0
A_23_P390443	SHISA7	ENSG00000187902	perfect genomic match, genes within 2kb	0	0
A_24_P518298	NACA	ENSG00000196531	perfect genomic match(1), in one gene	0	0
A_23_P390445	PPP1R1C	ENSG00000150722	perfect transcript match, one gene	0	ENST00000490645, ENST00000494189, ENST00000452904
A_23_P14295	0	0	perfect genomic match, no gene	0	0
A_24_P932220	RP5-1092A11.5	ENSG00000227589	perfect transcript match, one gene	0	ENST00000443034
A_23_P89921	ZNF180	ENSG00000167384	perfect transcript match, one gene	0	ENST00000221327, ENST00000391956
A_24_P263284	CSMD2	ENSG00000121904	perfect transcript match, one gene	0	ENST00000464485, ENST00000373381, ENST00000241312
A_24_P57047	DLL3	ENSG00000090932	perfect transcript match, one gene	0	ENST00000356433, ENST00000205143
A_23_P160729	AP4B1	ENSG00000134262	perfect transcript match, one gene	0	ENST00000256658, ENST00000369567, ENST00000369569, ENST00000479285, ENST00000462591, ENST00000369566, ENST00000369565
A_24_P307205	AC004386.4	ENSG00000213269	perfect transcript match, one gene	ENST00000380394, ENST00000498815, ENST00000380384, ENST00000315377, ENST00000475592	ENST00000393214
A_23_P255286	SMPD4	ENSG00000136699	perfect transcript match, one gene	0	ENST00000339679, ENST00000454468, ENST00000433118, ENST00000412570, ENST00000409031, ENST00000444209, ENST00000439886, ENST00000482171, ENST00000491128, ENST00000491319, ENST00000351288, ENST00000392978, ENST00000453750, ENST00000443958, ENST00000431183, ENST00000426662, ENST00000452225
A_23_P150249	CCDC85B	ENSG00000175602	perfect transcript match, one gene	0	ENST00000312579
A_23_P259506	C5orf32	ENSG00000120306	perfect transcript match, one gene	0	ENST00000261811
A_24_P220618	ZC3H4	ENSG00000130749	perfect transcript match, one gene	0	ENST00000253048
A_23_P156169	EBF1	ENSG00000164330	perfect genomic match(1), in one gene	0	0
A_23_P156168	EBF1	ENSG00000164330	perfect genomic match(1), in one gene	0	0
A_24_P673968	TTC22	ENSG00000006555	perfect transcript match, one gene	0	ENST00000371276
A_24_P636882	0	0	no match	0	0
A_23_P59005	XXbac-BPG246D15.8, PSMB9, TAP1	ENSG00000204261, ENSG00000240065, ENSG00000168394	perfect genomic match(1), in overlapping genes	0	ENST00000354258, ENST00000486332, ENST00000453426, ENST00000458296, ENST00000429600, ENST00000413039, ENST00000412095, ENST00000415067
A_32_P413094	0	0	perfect, multiple genomic	ENST00000419158, ENST00000446299	ENST00000450591, ENST00000417072
A_23_P101811	ZNF14	ENSG00000105708	perfect transcript match, one gene	0	ENST00000344099
A_23_P310483	C8orf58	ENSG00000241852	perfect transcript match, one gene	0	ENST00000409586, ENST00000289989, ENST00000438857
A_32_P145740	IQSEC2	ENSG00000124313	perfect genomic match, genes within 2kb	0	0
A_24_P239385	SH3RF1	ENSG00000154447	perfect genomic match(1), in one gene	0	0
A_32_P172864	FAM102B	ENSG00000162636	perfect transcript match, one gene	0	ENST00000370035, ENST00000483371, ENST00000407612
A_24_P927474	AC011611.2	ENSG00000198923	perfect transcript match, one gene	ENST00000328848	ENST00000361500
A_32_P181548	THUMPD3	ENSG00000134077	perfect transcript match, one gene	0	ENST00000461636
A_23_P95070	FAM116B	ENSG00000205593	perfect genomic match(1), in one gene	0	0
A_23_P142031	SBK2	ENSG00000187550	perfect transcript match, one gene	0	ENST00000413299, ENST00000344158
A_23_P22409	FUT10	ENSG00000172728	perfect transcript match, one gene	0	ENST00000380081, ENST00000327671
A_32_P184260	ZNF664	ENSG00000179195	perfect transcript match, one gene	0	ENST00000337815, ENST00000392404
A_24_P843604	ANKRD62	ENSG00000181626	perfect transcript match, one gene	0	ENST00000314074
A_32_P7015	TSPAN15	ENSG00000099282	perfect transcript match, one gene	0	ENST00000373290
A_32_P232214	RP11-543D5.3	ENSG00000204018	perfect transcript match, one gene	0	ENST00000371865
A_23_P204564	PPP1R12A	ENSG00000058272	perfect transcript match, one gene	0	ENST00000450142, ENST00000312727, ENST00000341878, ENST00000360825, ENST00000261207, ENST00000437004
A_23_P7229	0	0	perfect, multiple genomic	ENST00000445636, ENST00000466433, ENST00000477436, ENST00000466686, ENST00000469983, ENST00000473936, ENST00000475295, ENST00000479088, ENST00000442771, ENST00000407959, ENST00000406943, ENST00000436725, ENST00000496098, ENST00000456162, ENST00000431295, ENST00000450455, ENST00000429867	ENST00000394667, ENST00000502534, ENST00000394665, ENST00000503574, ENST00000506397, ENST00000394668, ENST00000504231, ENST00000422834, ENST00000465389, ENST00000419419, ENST00000432390
A_23_P7221	RPL34	ENSG00000109475	perfect transcript match, one gene	ENST00000445636, ENST00000466433, ENST00000477436, ENST00000466686, ENST00000475295, ENST00000465389, ENST00000419419, ENST00000407959, ENST00000455173, ENST00000450455, ENST00000488313	ENST00000394667, ENST00000502534, ENST00000394665, ENST00000506397, ENST00000394668, ENST00000422834
A_23_P207037	CD300A	ENSG00000167851	perfect transcript match, one gene	0	ENST00000360141, ENST00000310828, ENST00000361933
A_24_P59688	AC007557.2	ENSG00000237479	perfect transcript match, one gene	0	ENST00000421907
A_32_P138178	TGFB3	ENSG00000119699	perfect transcript match, one gene	0	ENST00000238682
A_24_P937478	0	0	no match	0	0
A_23_P427014	CLDN8	ENSG00000156284	perfect transcript match, one gene	0	ENST00000399899, ENST00000286809
A_24_P263826	RP11-308D16.2, RP11-308D16.4	ENSG00000241150, ENSG00000234062	perfect genomic match(1), in overlapping genes	0	ENST00000424306, ENST00000438602, ENST00000440604, ENST00000426943
A_32_P106933	BCAR4	ENSG00000248575	perfect transcript match, one gene	0	ENST00000505806
A_23_P154986	GGT1	ENSG00000100031	perfect transcript match, one gene	ENST00000278765, ENST00000286890, ENST00000335694, ENST00000412175, ENST00000417145, ENST00000480559, ENST00000448514, ENST00000443999, ENST00000354486, ENST00000215938, ENST00000418826, ENST00000402176, ENST00000450275	ENST00000248923, ENST00000412658, ENST00000400382, ENST00000400380, ENST00000425895, ENST00000450398, ENST00000466310, ENST00000401885, ENST00000404532, ENST00000403838, ENST00000404223, ENST00000404920, ENST00000458485, ENST00000490087, ENST00000430030, ENST00000400383, ENST00000406383, ENST00000428338, ENST00000432761, ENST00000421833, ENST00000446402, ENST00000441130
A_23_P20927	TNKS	ENSG00000173273	perfect transcript match, one gene	0	ENST00000310430
A_32_P731227	AC006040.7	ENSG00000227289	perfect transcript match, one gene	0	ENST00000444242
A_24_P652174	GRAMD3	ENSG00000155324	perfect genomic match, genes within 2kb	0	0
A_24_P687582	GRPEL1, TADA2B	ENSG00000109519, ENSG00000173011	perfect genomic match, genes within 2kb	0	0
A_24_P933572	CELF4	ENSG00000101489	perfect genomic match(1), in one gene	0	0
A_24_P941922	CNOT4	ENSG00000080802	perfect transcript match, one gene	0	ENST00000428680, ENST00000315544
A_32_P224253	DNAH11	ENSG00000105877	perfect transcript match, one gene	0	ENST00000409508, ENST00000424253, ENST00000328843
A_24_P286079	AFF4	ENSG00000072364	perfect transcript match, one gene	0	ENST00000265343
A_24_P367211	SOCS7	ENSG00000174111	perfect transcript match, one gene	0	ENST00000331159, ENST00000394354
A_24_P384823	0	0	perfect genomic match, no gene	0	0
A_24_P203000	IL2RB	ENSG00000100385	perfect transcript match, one gene	0	ENST00000216223, ENST00000406505
A_23_P29754	BDH1	ENSG00000161267	mismatch transcript match, one gene	ENST00000392378, ENST00000441275, ENST00000358186, ENST00000392379	0
A_24_P942743	ZFY	ENSG00000067646	perfect transcript match, one gene	0	ENST00000383052, ENST00000431102, ENST00000155093, ENST00000379183, ENST00000449237
A_23_P104555	ANKRD2	ENSG00000165887	perfect transcript match, one gene	0	ENST00000370655, ENST00000307518
A_23_P393495	0	0	no match	0	0
A_24_P740662	B2M	ENSG00000166710	perfect genomic match(1), in one gene	0	0
A_23_P152666	COX11	ENSG00000166260	perfect transcript match, one gene	0	ENST00000299335
A_32_P39526	0	0	perfect genomic match, no gene	0	0
A_24_P884696	0	0	perfect, multiple genomic	ENST00000436665, ENST00000419296, ENST00000336905, ENST00000448359	0
A_32_P377577	SCAF1	ENSG00000126461	perfect genomic match(1), in one gene	0	0
A_23_P392544	0	0	no match	0	0
A_23_P71680	0	0	no match	0	0
A_24_P926709	RP1-21O18.1	ENSG00000189337	perfect genomic match(1), in one gene	0	0
A_24_P255114	OR5P1P	ENSG00000166408	perfect transcript match, one gene	0	ENST00000299512
A_32_P205100	RP11-87M1.1	ENSG00000230207	perfect transcript match, one gene	0	ENST00000413888
A_24_P113636	C6orf35, CT967309.1	ENSG00000215712, ENSG00000252609	perfect genomic match, genes within 2kb	0	0
A_23_P391894	C3orf75	ENSG00000163832	perfect genomic match(1), in one gene	0	0
A_23_P100074	AVEN	ENSG00000169857	perfect transcript match, one gene	0	ENST00000306730
A_32_P32606	MAPRE1	ENSG00000101367	perfect transcript match, one gene	0	ENST00000375571, ENST00000414525
A_24_P752496	MTCP1	ENSG00000214827	perfect genomic match(1), in one gene	0	0
A_24_P320727	KIAA1324L	ENSG00000164659	perfect transcript match, one gene	0	ENST00000450689, ENST00000394714, ENST00000416314, ENST00000423294, ENST00000470853, ENST00000297222, ENST00000335407
A_24_P20292	AC017104.2, B3GNT7	ENSG00000245519, ENSG00000156966	perfect genomic match(1), in overlapping genes	0	ENST00000287590, ENST00000500270
A_24_P113109	UBB	ENSG00000170315	perfect transcript match, one gene	ENST00000339647, ENST00000339647, ENST00000339647, ENST00000486088, ENST00000376781, ENST00000392399, ENST00000445497	ENST00000302182, ENST00000395839, ENST00000395837
A_24_P252667	SLC31A1	ENSG00000136868	perfect transcript match, one gene	0	ENST00000374212
A_23_P106898	ORAI3	ENSG00000175938	perfect transcript match, one gene	0	ENST00000318663
A_24_P306355	RP4-686J16.2	ENSG00000231072	perfect transcript match, one gene	ENST00000515313	ENST00000419696
A_23_P62276	NKAP	ENSG00000101882	perfect transcript match, one gene	0	ENST00000477789, ENST00000371410, ENST00000482407
A_23_P36157	WDR74	ENSG00000133316	perfect transcript match, one gene	0	ENST00000311713, ENST00000278856
A_23_P62270	KDM5C, AL139396.2	ENSG00000126012, ENSG00000224306	perfect genomic match(1), in overlapping genes	0	ENST00000375401, ENST00000404049, ENST00000452825
A_32_P161913	ATAD3A, C1orf70	ENSG00000197785, ENSG00000205090	perfect genomic match, genes within 2kb	0	0
A_23_P51355	KIAA2013	ENSG00000116685	perfect transcript match, one gene	0	ENST00000376572
A_24_P101661	0	0	no match	0	0
A_23_P208523	LENG1	ENSG00000105617	perfect transcript match, one gene	0	ENST00000222224
A_32_P65157	AC068400.1, ACACA	ENSG00000250985, ENSG00000132142	perfect genomic match(1), in overlapping genes	0	0
A_23_P303417	0	0	perfect genomic match, no gene	0	0
A_24_P100535	SYT15	ENSG00000204176	perfect transcript match, one gene	0	ENST00000374328, ENST00000374325
A_23_P35494	RP11-523O18.7, WDFY4, LRRC18	ENSG00000241577, ENSG00000128815, ENSG00000165383	perfect genomic match(1), in overlapping genes	0	0
A_24_P205316	DNAJC5	ENSG00000101152	perfect transcript match, one gene	0	ENST00000360864, ENST00000470551
A_23_P415806	ACSL6	ENSG00000164398	perfect transcript match, one gene	0	ENST00000489047
A_24_P622186	AC142384.1	ENSG00000214611	perfect transcript match, one gene	ENST00000442923, ENST00000450252, ENST00000374518, ENST00000456405, ENST00000457640, ENST00000421917, ENST00000443754, ENST00000447797, ENST00000442351, ENST00000448317, ENST00000417301, ENST00000413293	ENST00000398662
A_32_P11471	0	0	perfect genomic match, but multiple unrelated transcripts	0	ENST00000474180, ENST00000279259
A_32_P11477	0	0	perfect, multiple genomic	0	ENST00000474180, ENST00000279259, ENST00000455731, ENST00000434372
A_24_P702749	0	0	perfect, multiple genomic	ENST00000426099, ENST00000425181, ENST00000398668, ENST00000411467, ENST00000390606, ENST00000390609, ENST00000390617, ENST00000390624, ENST00000390627, ENST00000454421, ENST00000390632, ENST00000424969	ENST00000390613, ENST00000390615, ENST00000390546, ENST00000454292
A_32_P84092	LSAMP	ENSG00000185565	perfect genomic match(1), in one gene	0	0
A_24_P244410	C11orf51	ENSG00000110200	perfect transcript match, one gene	0	ENST00000227618
A_24_P941217	SGPP2	ENSG00000163082	perfect transcript match, one gene	0	ENST00000321276, ENST00000392068
A_24_P520201	ZBTB1, AL049869.2	ENSG00000126804, ENSG00000249603	perfect genomic match(1), in overlapping genes	0	0
A_23_P11902	MAP1LC3C	ENSG00000197769	mismatch transcript match, one gene	ENST00000357246	0
A_23_P391228	MANEAL	ENSG00000185090	perfect transcript match, one gene	0	ENST00000373045, ENST00000329006, ENST00000397631
A_32_P133980	CDH23	ENSG00000107736	perfect genomic match(1), in one gene	0	0
A_24_P5856	TNFSF9	ENSG00000125657	perfect transcript match, one gene	0	ENST00000245817
A_24_P930799	RP11-265P11.2	ENSG00000235304	perfect genomic match(1), in one gene	0	0
A_24_P930796	RP11-523O18.1	ENSG00000226576	perfect genomic match(1), in one gene	0	0
A_23_P145957	TPK1	ENSG00000196511	perfect transcript match, one gene	0	ENST00000360057, ENST00000482940, ENST00000378099
A_23_P46017	CCBL2	ENSG00000137944	perfect transcript match, one gene	0	ENST00000370491, ENST00000446900, ENST00000260508, ENST00000394677, ENST00000370485
A_23_P101380	B3GNT8	ENSG00000177191	perfect transcript match, one gene	0	ENST00000321702
A_23_P402187	PKHD1	ENSG00000170927	perfect transcript match, one gene	0	ENST00000371117
A_24_P135801	0	0	no match	0	0
A_23_P343963	FAM83F	ENSG00000133477	perfect transcript match, one gene	0	ENST00000333407, ENST00000473717
A_32_P213210	RP11-156N15.1	ENSG00000251235	perfect transcript match, one gene	ENST00000244520, ENST00000374018, ENST00000374017, ENST00000474635	ENST00000504370
A_23_P72651	ECSCR	ENSG00000249751	perfect transcript match, one gene	0	ENST00000510908
A_23_P115824	HNRNPH3	ENSG00000096746	perfect transcript match, one gene	0	ENST00000265866, ENST00000491200, ENST00000441000
A_24_P913301	0	0	perfect genomic match, no gene	0	0
A_23_P68539	MAVS	ENSG00000088888	perfect transcript match, one gene	0	ENST00000428216, ENST00000416600
A_23_P168965	C8orf44	ENSG00000213865	perfect transcript match, one gene	0	ENST00000390159
A_24_P315873	0	0	perfect, multiple genomic	0	ENST00000264932, ENST00000504309, ENST00000506138, ENST00000505555, ENST00000510361, ENST00000504824, ENST00000514027, ENST00000511810, ENST00000327872, ENST00000455183, ENST00000429897, ENST00000445430, ENST00000440850, ENST00000427841, ENST00000457601, ENST00000354937
A_24_P3627	GHR	ENSG00000112964	perfect genomic match(1), in one gene	0	0
A_24_P204574	0	0	perfect, multiple genomic	0	0
A_24_P878419	RP11-525A16.3	ENSG00000237642	perfect transcript match, one gene	ENST00000393368, ENST00000419110, ENST00000325307, ENST00000455596, ENST00000430118, ENST00000433260, ENST00000399930, ENST00000457863, ENST00000395427, ENST00000440127	ENST00000428894
A_23_P100386	IL34	ENSG00000157368	perfect transcript match, one gene	0	ENST00000288098, ENST00000429149
A_23_P93844	TOMM7	ENSG00000196683	perfect transcript match, one gene	0	ENST00000463284, ENST00000358435, ENST00000405021, ENST00000483581, ENST00000372879
A_23_P101038	KRTAP9-9	ENSG00000198083	perfect genomic match(1), in one gene	ENST00000377721, ENST00000411528, ENST00000254072, ENST00000334109	0
A_24_P579107	0	0	perfect genomic match, no gene	0	0
A_24_P399341	ABCA9	ENSG00000154258	perfect transcript match, one gene	0	ENST00000340001
A_23_P407601	XKR6	ENSG00000171044	perfect genomic match(1), in one gene	0	0
A_32_P124926	RTN3	ENSG00000133318	perfect genomic match(1), in one gene	0	0
A_32_P132589	ZYG11A	ENSG00000203995	perfect transcript match, one gene	0	ENST00000371532, ENST00000371528, ENST00000401049, ENST00000371529
A_32_P216193	VTN	ENSG00000109072	perfect transcript match, one gene	0	ENST00000226218
A_24_P592421	SLC23A3, NHEJ1	ENSG00000213901, ENSG00000187736	perfect genomic match(1), in overlapping genes	0	0
A_23_P305818	AC073072.5	ENSG00000179428	perfect transcript match, one gene	0	ENST00000325042
A_23_P34176	WWC3	ENSG00000047644	perfect transcript match, one gene	0	ENST00000380861
A_23_P141092	TFAP4	ENSG00000090447	perfect transcript match, one gene	0	ENST00000204517, ENST00000396765
A_23_P254648	FBXW2	ENSG00000119402	perfect transcript match, one gene	0	ENST00000493559, ENST00000373926, ENST00000453291, ENST00000340778, ENST00000444833
A_23_P133728	GCM1	ENSG00000137270	perfect transcript match, one gene	0	ENST00000259803
A_23_P47941	HOXC11	ENSG00000123388	perfect transcript match, one gene	0	ENST00000243082
A_23_P133722	CRISP1	ENSG00000124812	perfect transcript match, one gene	0	ENST00000507853, ENST00000335847, ENST00000505118, ENST00000355791, ENST00000329411
A_23_P367676	SIN3A	ENSG00000169375	perfect transcript match, one gene	0	ENST00000394947, ENST00000360439, ENST00000394949
A_23_P2307	RHEBL1	ENSG00000167550	perfect transcript match, one gene	0	ENST00000301068, ENST00000451096, ENST00000420065
A_23_P258377	ERC1	ENSG00000082805	perfect transcript match, one gene	0	ENST00000397203, ENST00000360905, ENST00000440394, ENST00000299183, ENST00000347735, ENST00000355446, ENST00000454194
A_24_P482017	PKM2	ENSG00000067225	perfect genomic match(1), in one gene	0	0
A_24_P937119	ZNF292	ENSG00000188994	perfect transcript match, one gene	0	ENST00000485016, ENST00000339907, ENST00000369577, ENST00000369578
A_24_P562837	TGM2	ENSG00000198959	perfect genomic match, genes within 2kb	0	0
A_23_P4223	CALCOCO2	ENSG00000136436	perfect transcript match, one gene	0	ENST00000258947
A_32_P112263	RP11-462G2.1	ENSG00000237643	perfect transcript match, one gene	0	ENST00000418403
A_24_P182539	ATG4C	ENSG00000125703	perfect transcript match, one gene	0	ENST00000317868, ENST00000371120
A_23_P259071	0	0	perfect, multiple genomic	0	ENST00000395748, ENST00000502307, ENST00000380846
A_23_P334246	APLF	ENSG00000169621	perfect transcript match, one gene	0	ENST00000303795, ENST00000445692
A_24_P902313	TRAF7, RAB26, SNORD60	ENSG00000131653, ENSG00000167964, ENSG00000206630	perfect genomic match, genes within 2kb	0	0
A_32_P83047	AC109326.1	ENSG00000236383	perfect transcript match, one gene	0	ENST00000433702, ENST00000427995
A_32_P83049	POMC	ENSG00000115138	perfect genomic match, genes within 2kb	0	0
A_23_P154158	MFSD9	ENSG00000135953	perfect transcript match, one gene	0	ENST00000258436, ENST00000438943, ENST00000437075, ENST00000411991
A_32_P218046	RP11-71E19.5	ENSG00000249833	perfect transcript match, one gene	0	ENST00000506660
A_24_P366652	ITGAD	ENSG00000156886	perfect transcript match, one gene	0	ENST00000444228, ENST00000389202, ENST00000268297, ENST00000316569
A_23_P104237	GPAM	ENSG00000119927	perfect transcript match, one gene	0	ENST00000348367, ENST00000423155
A_23_P154150	GPR1	ENSG00000183671	perfect transcript match, one gene	0	ENST00000407325, ENST00000437420, ENST00000358706
A_24_P366656	SH3D19	ENSG00000109686	perfect transcript match, one gene	0	ENST00000409598, ENST00000409252, ENST00000478503, ENST00000514152, ENST00000427414, ENST00000424281, ENST00000455740, ENST00000304527, ENST00000432055
A_24_P657117	SIPA1L3	ENSG00000105738	perfect genomic match(1), in one gene	0	0
A_24_P194524	0	0	no match	0	0
A_23_P210608	ZNF217	ENSG00000171940	perfect transcript match, one gene	0	ENST00000371471, ENST00000302342
A_23_P140960	NDUFAB1	ENSG00000004779	perfect transcript match, one gene	0	ENST00000007516, ENST00000484769
A_23_P128161	0	0	mismatch genomic match, but multiple unrelated transcripts	ENST00000336023, ENST00000318973	ENST00000301071, ENST00000321665, ENST00000301072
A_24_P5305	SPG7	ENSG00000197912	perfect transcript match, one gene	0	ENST00000268704, ENST00000312613
A_32_P50522	0	0	perfect, multiple genomic	0	ENST00000400137, ENST00000439640, ENST00000370659
A_32_P213965	0	0	no match	0	0
A_23_P106562	GALNS	ENSG00000141012	perfect transcript match, one gene	0	ENST00000268695, ENST00000439266
A_24_P147190	PARN	ENSG00000140694	perfect transcript match, one gene	0	ENST00000420015, ENST00000437198, ENST00000341484
A_23_P373584	SGCZ	ENSG00000185053	perfect transcript match, one gene	0	ENST00000382080, ENST00000329135
A_24_P53025	ZNF839	ENSG00000022976	perfect transcript match, one gene	0	ENST00000442396, ENST00000398436, ENST00000262236, ENST00000420933
A_23_P80008	MYLK2	ENSG00000101306	perfect transcript match, one gene	0	ENST00000375994, ENST00000375985, ENST00000468730
A_23_P170213	NKAIN2	ENSG00000188580	perfect transcript match, one gene	0	ENST00000368416, ENST00000368417
A_24_P44891	TNPO2	ENSG00000105576	perfect transcript match, one gene	0	ENST00000356861, ENST00000450764, ENST00000441499, ENST00000425528
A_23_P51767	CD1C	ENSG00000158481	perfect transcript match, one gene	0	ENST00000368170
A_23_P334864	FAM126B	ENSG00000155744	perfect transcript match, one gene	0	ENST00000286181, ENST00000418596
A_23_P169766	HIPK2	ENSG00000064393	perfect transcript match, one gene	0	ENST00000406875, ENST00000263551
A_32_P307211	RP5-1198E17.1	ENSG00000231792	perfect transcript match, one gene	0	ENST00000416578
A_24_P346807	HERC4	ENSG00000148634	perfect transcript match, one gene	0	ENST00000277817, ENST00000412272, ENST00000395198, ENST00000427635, ENST00000473533, ENST00000373700
A_32_P25694	JMJD1C	ENSG00000171988	perfect genomic match(1), in one gene	0	0
A_32_P93309	C11orf73	ENSG00000149196	perfect transcript match, one gene	0	ENST00000278483, ENST00000428705
A_24_P332631	HEATR7A	ENSG00000179832	perfect genomic match(1), in one gene	0	0
A_32_P96154	GPR157	ENSG00000180758	perfect genomic match(1), in one gene	0	0
A_23_P67618	ZNF792	ENSG00000180884	perfect transcript match, one gene	0	ENST00000404801, ENST00000407202
A_32_P111769	0	0	perfect genomic match, no gene	0	0
A_24_P393787	TRNAU1AP	ENSG00000180098	perfect transcript match, one gene	0	ENST00000373830, ENST00000495995, ENST00000480930, ENST00000491577, ENST00000495215, ENST00000464093, ENST00000484775
A_24_P270688	SLC38A7	ENSG00000103042	perfect transcript match, one gene	0	ENST00000219320
A_23_P421811	C20orf132	ENSG00000101353	perfect transcript match, one gene	0	ENST00000343811, ENST00000417458, ENST00000466091, ENST00000400441, ENST00000217333, ENST00000441008
A_23_P11744	0	0	perfect, multiple genomic	ENST00000359512, ENST00000461007, ENST00000340131, ENST00000460206, ENST00000492963, ENST00000484415, ENST00000496301, ENST00000483286, ENST00000464205, ENST00000285718	ENST00000400706, ENST00000423286, ENST00000354296, ENST00000442898, ENST00000330546, ENST00000399972, ENST00000438504, ENST00000423562, ENST00000326632
A_32_P120127	RP11-118H17.1	ENSG00000237675	perfect transcript match, one gene	0	ENST00000446081, ENST00000431861
A_32_P15887	0	0	perfect genomic match, no gene	0	0
A_24_P850172	AC007610.2	ENSG00000250664	perfect genomic match(1), in one gene	0	0
A_23_P19517	ITPR3	ENSG00000096433	perfect transcript match, one gene	0	ENST00000374316
A_24_P494454	SPIN3	ENSG00000204271	perfect genomic match(1), in one gene	0	0
A_23_P19510	HLA-DQB2	ENSG00000232629	perfect transcript match, one gene	ENST00000374943, ENST00000434651, ENST00000399084, ENST00000399079, ENST00000487676, ENST00000399082, ENST00000447884	ENST00000437316, ENST00000435145, ENST00000411527, ENST00000427449, ENST00000429950
A_24_P497186	0	0	no match	0	0
A_23_P361085	SNHG5	ENSG00000203875	perfect transcript match, one gene	0	ENST00000369605, ENST00000435947, ENST00000427501, ENST00000414002, ENST00000428833, ENST00000453754, ENST00000420199
A_23_P211550	RBX1, AL008582.1, XPNPEP3	ENSG00000100387, ENSG00000245856, ENSG00000196236	perfect genomic match(1), in overlapping genes	0	ENST00000498684, ENST00000476644, ENST00000476110, ENST00000216225
A_23_P134026	C6orf35	ENSG00000215712	perfect transcript match, one gene	0	ENST00000400788
A_24_P97104	DPP4	ENSG00000197635	perfect transcript match, one gene	0	ENST00000360534, ENST00000434918, ENST00000491591, ENST00000490286
A_24_P270357	CLN5	ENSG00000102805	perfect transcript match, one gene	0	ENST00000377453
A_32_P195785	0	0	perfect, multiple genomic	0	0
A_23_P345183	NMNAT2	ENSG00000157064	perfect transcript match, one gene	0	ENST00000287713, ENST00000294868
A_23_P368154	PODN	ENSG00000174348	perfect transcript match, one gene	0	ENST00000371500, ENST00000312553, ENST00000490650, ENST00000395871, ENST00000416580
A_32_P195788	0	0	perfect, multiple genomic	0	0
A_32_P55979	0	0	perfect genomic match, no gene	0	0
A_24_P96857	RP11-342M1.4, RP11-342M1.3, RP11-342M1.2	ENSG00000243153, ENSG00000228192, ENSG00000241784	perfect genomic match(1), in overlapping genes	0	0
A_23_P414328	CACNG5	ENSG00000075429	perfect transcript match, one gene	0	ENST00000307139, ENST00000169565
A_32_P171200	EFNA5	ENSG00000184349	perfect transcript match, one gene	0	ENST00000333274
A_24_P24332	RP11-346M10.2	ENSG00000176243	perfect transcript match, one gene	0	ENST00000471403, ENST00000341636
A_24_P221903	0	0	perfect genomic match, no gene	0	0
A_32_P130522	0	0	perfect genomic match, no gene	0	0
A_24_P203984	0	0	no match	0	0
A_24_P891042	RP11-217E22.1	ENSG00000240068	perfect transcript match, one gene	0	ENST00000488408
A_24_P937231	NHSL1	ENSG00000135540	perfect genomic match(1), in one gene	0	0
A_24_P25687	CA5B, CA5BP	ENSG00000169239, ENSG00000186312	perfect genomic match(1), in overlapping genes	0	0
A_24_P690189	0	0	no match	0	0
A_23_P501451	0	0	perfect, multiple genomic	0	ENST00000330181, ENST00000351581, ENST00000344620, ENST00000251303, ENST00000345535, ENST00000395137
A_32_P99933	ZNF84	ENSG00000198040	perfect genomic match(1), in one gene	0	0
A_23_P346982	DTWD2	ENSG00000169570	perfect transcript match, one gene	0	ENST00000304058, ENST00000510708
A_23_P342600	STK35	ENSG00000125834	perfect transcript match, one gene	0	ENST00000381482, ENST00000493263, ENST00000246032
A_23_P66563	C17orf71	ENSG00000167447	perfect transcript match, one gene	0	ENST00000300917
A_24_P134765	CCDC36	ENSG00000173421	perfect transcript match, one gene	0	ENST00000296449, ENST00000452691, ENST00000438782, ENST00000443210, ENST00000309062, ENST00000434598, ENST00000395434
A_23_P49988	KRTAP4-2	ENSG00000244537	perfect transcript match, one gene	0	ENST00000377726
A_23_P209649	FASTKD2	ENSG00000118246	perfect transcript match, one gene	0	ENST00000236980
A_24_P927588	AC006978.1	ENSG00000251425	perfect genomic match(1), in one gene	0	0
A_23_P348728	ALPK3	ENSG00000136383	perfect transcript match, one gene	0	ENST00000258888
A_23_P205549	MAX	ENSG00000125952	perfect transcript match, one gene	0	ENST00000358402, ENST00000284165, ENST00000394606, ENST00000441116
A_23_P120953	SERHL2, RP1-222E13.10	ENSG00000183569, ENSG00000182841	perfect genomic match(1), in overlapping genes	0	ENST00000477564, ENST00000327678, ENST00000457428, ENST00000356720, ENST00000340239, ENST00000437469, ENST00000458605
A_32_P191441	C10orf90	ENSG00000154493	perfect transcript match, one gene	0	ENST00000356858, ENST00000424927, ENST00000284694, ENST00000454341
A_23_P501183	NSUN5C	ENSG00000106133	perfect transcript match, one gene	0	ENST00000446983
A_23_P119698	CD320	ENSG00000167775	perfect transcript match, one gene	0	ENST00000323539, ENST00000301458
A_24_P149248	SFTA2	ENSG00000196260	perfect transcript match, one gene	0	ENST00000359086
A_23_P47168	FLRT1	ENSG00000126500	perfect transcript match, one gene	0	ENST00000246841
A_24_P760368	AC090774.1	ENSG00000233098	perfect transcript match, one gene	0	ENST00000417232, ENST00000443508
A_24_P319989	CAV3	ENSG00000182533	perfect transcript match, one gene	0	ENST00000343849, ENST00000397368
A_32_P219601	TYRO3	ENSG00000092445	perfect genomic match(1), in one gene	0	0
A_32_P108544	0	0	mismatch no genomic match, transcript match, multiple unrelated trancripts	0	ENST00000409776, ENST00000428128, ENST00000398193, ENST00000339317, ENST00000456925, ENST00000398146, ENST00000420840, ENST00000327544, ENST00000452099
A_32_P124117	AC006077.3	ENSG00000250598	perfect transcript match, one gene	0	ENST00000509687
A_23_P43679	ZNF618	ENSG00000157657	perfect transcript match, one gene	0	ENST00000374126, ENST00000470105, ENST00000288466
A_24_P349606	RP11-213G2.4	ENSG00000213711	mismatch transcript match, one gene	ENST00000395835	0
A_24_P14949	PKD1L3	ENSG00000187008	perfect transcript match, one gene	0	ENST00000335106
A_32_P12820	0	0	perfect genomic match, no gene	ENST00000395957, ENST00000395958, ENST00000457309	0
A_24_P561713	PRR5-ARHGAP8, PRR5	ENSG00000248405, ENSG00000186654	perfect genomic match(1), in overlapping genes	0	0
A_24_P111511	TTC21B	ENSG00000123607	perfect transcript match, one gene	0	ENST00000392695, ENST00000243344
A_32_P231086	0	0	perfect, multiple genomic	ENST00000450802, ENST00000414190, ENST00000416160	ENST00000300515, ENST00000508475, ENST00000358583, ENST00000478581
A_23_P435477	TMPRSS13	ENSG00000137747	perfect transcript match, one gene	0	ENST00000336500, ENST00000278940, ENST00000413475
A_24_P928510	THEM4	ENSG00000159445	perfect transcript match, one gene	0	ENST00000368814
A_23_P205098	PDS5B	ENSG00000083642	perfect transcript match, one gene	0	ENST00000315596, ENST00000400481, ENST00000456898
A_23_P302404	RASSF6	ENSG00000169435	perfect transcript match, one gene	0	ENST00000307439, ENST00000342081, ENST00000395777, ENST00000335049
A_32_P196142	0	0	perfect genomic match, no gene	0	0
A_23_P413796	HAUS1	ENSG00000152240	perfect transcript match, one gene	ENST00000439908, ENST00000505275	ENST00000282058
A_32_P93668	RNF130	ENSG00000113269	perfect transcript match, one gene	0	ENST00000261947, ENST00000393383
A_32_P152348	HIST1H2BD	ENSG00000158373	perfect transcript match, one gene	ENST00000464664, ENST00000357905, ENST00000396984, ENST00000314332, ENST00000356530, ENST00000359985, ENST00000356350, ENST00000377733, ENST00000356950, ENST00000396891, ENST00000377401, ENST00000359465, ENST00000392948, ENST00000469483, ENST00000369167, ENST00000427880, ENST00000369155, ENST00000369160, ENST00000430394, ENST00000412169, ENST00000449108, ENST00000436555, ENST00000320387, ENST0000…	ENST00000289316, ENST00000377777
A_24_P238286	0	0	no match	0	0
A_32_P228806	WWOX	ENSG00000186153	perfect genomic match(1), in one gene	0	0
A_32_P228804	COBLL1	ENSG00000082438	perfect transcript match, one gene	0	ENST00000375458
A_24_P798028	MUC12	ENSG00000205277	perfect transcript match, one gene	0	ENST00000379442
A_23_P148410	FTHL17	ENSG00000132446	perfect transcript match, one gene	0	ENST00000359202
A_32_P223786	ATP1B1	ENSG00000143153	perfect transcript match, one gene	0	ENST00000367816, ENST00000367815
A_24_P262395	AATF	ENSG00000108270	perfect transcript match, one gene	0	ENST00000225402
A_24_P941441	GNA13	ENSG00000120063	perfect transcript match, one gene	0	ENST00000439174, ENST00000239138
A_24_P925709	NISCH	ENSG00000010322	perfect transcript match, one gene	0	ENST00000488380, ENST00000420808
A_24_P127954	MAVS	ENSG00000088888	perfect genomic match(1), in one gene	0	0
A_24_P920555	RPL7L1	ENSG00000146223	perfect transcript match, one gene	0	ENST00000493763, ENST00000397415
A_23_P3177	KCNK13	ENSG00000152315	perfect transcript match, one gene	0	ENST00000282146
A_23_P9152	0	0	no match	0	0
A_32_P211956	0	0	perfect genomic match, no gene	0	0
A_23_P329924	GPR109A	ENSG00000182782	perfect transcript match, one gene	0	ENST00000328880
A_24_P405313	SLC25A12	ENSG00000115840	perfect transcript match, one gene	0	ENST00000422440, ENST00000263812, ENST00000392592, ENST00000417909
A_32_P49211	HOOK3	ENSG00000168172	perfect transcript match, one gene	0	ENST00000307602
A_24_P938303	GRPR	ENSG00000126010	mismatch transcript match, one gene	ENST00000380289	0
A_23_P208119	PSTPIP2	ENSG00000152229	perfect transcript match, one gene	0	ENST00000409746, ENST00000360076, ENST00000282045
A_24_P340771	RP11-288G3.2	ENSG00000233503	perfect transcript match, one gene	ENST00000221419, ENST00000388750, ENST00000388749, ENST00000423415	ENST00000421896
A_23_P99837	CPSF2	ENSG00000165934	perfect transcript match, one gene	0	ENST00000443529, ENST00000298875
A_24_P922953	0	0	perfect, multiple genomic	0	0
A_24_P340776	0	0	perfect, multiple genomic	ENST00000419180, ENST00000424293	ENST00000356023, ENST00000422673, ENST00000435324, ENST00000432570
A_24_P188800	MARCH1	ENSG00000145416	perfect transcript match, one gene	0	ENST00000503008, ENST00000514618, ENST00000339875, ENST00000274056
A_23_P386912	UGT2B4	ENSG00000156096	perfect transcript match, one gene	0	ENST00000305107, ENST00000512583, ENST00000506580
A_23_P219176	RXRA	ENSG00000186350	perfect transcript match, one gene	0	ENST00000481739, ENST00000356384
A_24_P417996	RP11-713M6.1	ENSG00000213522	perfect transcript match, one gene	0	ENST00000394695
A_24_P55092	CD109	ENSG00000156535	perfect transcript match, one gene	0	ENST00000287097, ENST00000422508
A_23_P82099	NOX3	ENSG00000074771	perfect transcript match, one gene	0	ENST00000159060
A_23_P86774	NDUFS8	ENSG00000110717	perfect transcript match, one gene	0	ENST00000313468
A_24_P415845	LIG4	ENSG00000174405	perfect transcript match, one gene	0	ENST00000356922, ENST00000442234, ENST00000405925
A_24_P839258	0	0	no match	0	0
A_24_P414719	RP1-34B21.6	ENSG00000243743	perfect genomic match(1), in one gene	0	0
A_24_P222591	UBXN2B	ENSG00000215114	perfect transcript match, one gene	ENST00000451057, ENST00000429652	ENST00000399598
A_24_P414712	BRPF3	ENSG00000096070	perfect transcript match, one gene	0	ENST00000357641, ENST00000339717, ENST00000441123, ENST00000441730, ENST00000449261
A_23_P88630	BLM	ENSG00000197299	perfect transcript match, one gene	0	ENST00000355112
A_32_P22637	MORC4	ENSG00000133131	perfect genomic match, genes within 2kb	0	0
A_24_P839254	RPP14	ENSG00000163684	perfect transcript match, one gene	0	ENST00000445193, ENST00000295959, ENST00000462046
A_23_P54243	GPR68	ENSG00000119714	perfect transcript match, one gene	0	ENST00000238699
A_32_P470868	FAM194B	ENSG00000165837	perfect transcript match, one gene	0	ENST00000504261, ENST00000298738, ENST00000482992
A_24_P400842	ADAMTSL3	ENSG00000156218	perfect transcript match, one gene	0	ENST00000286744, ENST00000286745
A_23_P110319	CWH43	ENSG00000109182	perfect transcript match, one gene	0	ENST00000226432, ENST00000514053, ENST00000513409
A_23_P118122	RGS11	ENSG00000076344	perfect transcript match, one gene	0	ENST00000397770, ENST00000168869, ENST00000316163, ENST00000477143, ENST00000397768
A_24_P15702	RP1-193M11.1	ENSG00000213500	perfect transcript match, one gene	0	ENST00000394538
A_23_P84736	CTNNA2	ENSG00000066032	perfect transcript match, one gene	0	ENST00000466387, ENST00000496558, ENST00000402739, ENST00000343114
A_23_P201731	TRAF5, AL590101.1	ENSG00000082512, ENSG00000251496	perfect genomic match(1), in overlapping genes	0	ENST00000261464, ENST00000336184, ENST00000427925, ENST00000510684
A_24_P827794	RP3-527B10.1	ENSG00000217085	perfect transcript match, one gene	0	ENST00000403971
A_23_P57577	SULT4A1	ENSG00000130540	perfect transcript match, one gene	0	ENST00000330884, ENST00000432404, ENST00000422525
A_32_P61074	HLF	ENSG00000108924	perfect transcript match, one gene	0	ENST00000226067, ENST00000430986
A_23_P327462	RFX6	ENSG00000185002	perfect transcript match, one gene	0	ENST00000332958
A_23_P57570	A4GALT	ENSG00000128274	perfect transcript match, one gene	0	ENST00000401850, ENST00000249005, ENST00000381278
A_23_P139066	RNF141	ENSG00000110315	perfect transcript match, one gene	0	ENST00000265981
A_23_P42695	GGCT	ENSG00000006625	perfect transcript match, one gene	0	ENST00000275428, ENST00000440082, ENST00000497601, ENST00000409144, ENST00000433390, ENST00000005374
A_23_P81018	PDHA2	ENSG00000163114	perfect transcript match, one gene	0	ENST00000295266
A_24_P383934	PRB3	ENSG00000197870	perfect transcript match, one gene	ENST00000440870, ENST00000445719, ENST00000445719, ENST00000445719, ENST00000279575, ENST00000279575, ENST00000279575, ENST00000279575, ENST00000279575, ENST00000389362, ENST00000389362, ENST00000240636, ENST00000240636	ENST00000381842, ENST00000381842, ENST00000381842, ENST00000381842, ENST00000381842, ENST00000381842, ENST00000279573, ENST00000279573, ENST00000279573, ENST00000279573, ENST00000279573, ENST00000279573
A_24_P227415	CLEC7A	ENSG00000172243	perfect transcript match, one gene	0	ENST00000353231, ENST00000465100, ENST00000349926, ENST00000310002, ENST00000304084, ENST00000298523, ENST00000396484, ENST00000354721, ENST00000396480, ENST00000422474
A_24_P913292	SOBP	ENSG00000112320	perfect genomic match(1), in one gene	0	0
A_23_P38482	PHF23	ENSG00000040633	perfect transcript match, one gene	0	ENST00000320316, ENST00000454255
A_23_P436145	0	0	perfect genomic match, no gene	0	0
A_23_P41528	FGFBP2	ENSG00000137441	perfect transcript match, one gene	0	ENST00000259989, ENST00000509331
A_24_P402090	C17orf71	ENSG00000167447	perfect genomic match(1), in one gene	0	0
A_24_P165259	PYCR2	ENSG00000143811	perfect transcript match, one gene	0	ENST00000343818, ENST00000478402, ENST00000316940
A_23_P134851	DOK2	ENSG00000147443	perfect transcript match, one gene	0	ENST00000276420
A_24_P97931	CSNK2B	ENSG00000204435	perfect transcript match, one gene	0	ENST00000375885, ENST00000375882, ENST00000468255, ENST00000496869, ENST00000375865, ENST00000375866
A_23_P158239	SHMT2	ENSG00000182199	perfect transcript match, one gene	0	ENST00000449049, ENST00000328923, ENST00000414700, ENST00000393827
A_23_P134854	AC087269.1	ENSG00000176305	perfect genomic match, genes within 2kb	0	0
A_23_P109001	KIAA0406	ENSG00000101407	perfect transcript match, one gene	0	ENST00000373448, ENST00000373447, ENST00000449821
A_23_P167983	HIST1H2AC	ENSG00000180573	perfect transcript match, one gene	0	ENST00000314088
A_23_P158231	APBA2	ENSG00000034053	perfect transcript match, one gene	0	ENST00000219865, ENST00000411764
A_32_P59262	NAP1L1	ENSG00000187109	perfect transcript match, one gene	0	ENST00000393263, ENST00000261182
A_32_P54616	KIAA1407	ENSG00000163617	perfect transcript match, one gene	ENST00000460813	ENST00000295878
A_24_P353794	RP5-956O18.3, GALNT2	ENSG00000224407, ENSG00000143641	perfect genomic match(1), in overlapping genes	0	ENST00000366672, ENST00000485438, ENST00000414640
A_23_P139396	0	0	perfect, multiple genomic	0	ENST00000278483, ENST00000428705, ENST00000445047
A_32_P88892	0	0	perfect, multiple genomic	ENST00000424041, ENST00000397139, ENST00000435137, ENST00000444895, ENST00000496790, ENST00000484287, ENST00000393247, ENST00000469026, ENST00000392605, ENST00000470544, ENST00000488538, ENST00000399382, ENST00000494861, ENST00000498657, ENST00000486157, ENST00000417617, ENST00000396414, ENST00000441433, ENST00000396363, ENST00000468834, ENST00000481963, ENST00000453064, ENST00000394841, ENST0000…	ENST00000446714, ENST00000447432, ENST00000323345, ENST00000463740, ENST00000496554, ENST00000468019, ENST00000426651, ENST00000315731, ENST00000485706, ENST00000489392, ENST00000482859, ENST00000424559, ENST00000452821, ENST00000395235, ENST00000477943
A_32_P139815	SEPT4, MTMR4	ENSG00000108387, ENSG00000108389	perfect genomic match, genes within 2kb	0	0
A_23_P322013	C8orf54	ENSG00000181171	perfect transcript match, one gene	0	ENST00000321393
A_32_P456209	RNF152	ENSG00000176641	perfect transcript match, one gene	0	ENST00000312828
A_24_P927679	ZNF771	ENSG00000179965	perfect genomic match(1), in one gene	0	0
A_23_P366828	ABCC6	ENSG00000091262	perfect transcript match, one gene	0	ENST00000205557, ENST00000205558, ENST00000456970
A_23_P371861	CNBD1	ENSG00000176571	perfect transcript match, one gene	0	ENST00000319712
A_23_P77160	RNF111	ENSG00000157450	perfect transcript match, one gene	0	ENST00000348370, ENST00000434298, ENST00000380504
A_23_P63254	SFN	ENSG00000175793	perfect transcript match, one gene	0	ENST00000339276
A_24_P209772	DCTN3	ENSG00000137100	perfect transcript match, one gene	0	ENST00000421919, ENST00000259632, ENST00000341694, ENST00000477738, ENST00000378913, ENST00000378911, ENST00000378916, ENST00000447983
A_23_P122624	LTV1	ENSG00000135521	perfect transcript match, one gene	0	ENST00000367576
A_32_P28402	LRRC37B2	ENSG00000214719	perfect transcript match, one gene	0	ENST00000417404
A_24_P450172	AP002907.1	ENSG00000246263	perfect transcript match, one gene	0	ENST00000499653
A_24_P919840	RBM26, AL159974.2	ENSG00000139746, ENSG00000250925	perfect genomic match, genes within 2kb	0	0
A_23_P250347	CAMK4	ENSG00000152495	perfect transcript match, one gene	0	ENST00000512453, ENST00000282356, ENST00000515231, ENST00000509645, ENST00000510858, ENST00000512890
A_32_P20679	C10orf11	ENSG00000148655	perfect genomic match(1), in one gene	0	0
A_24_P359545	RBMXL1	ENSG00000213516	perfect transcript match, one gene	0	ENST00000321792
A_24_P196478	RYR3	ENSG00000198838	perfect genomic match(1), in one gene	0	0
A_24_P406034	SLC35A1	ENSG00000164414	perfect transcript match, one gene	0	ENST00000369552, ENST00000369556, ENST00000369544
A_23_P207233	0	0	no match	0	0
A_23_P217468	AFF2	ENSG00000155966	perfect transcript match, one gene	0	ENST00000370460, ENST00000370457, ENST00000286437
A_24_P126406	DNAH17	ENSG00000187775	perfect transcript match, one gene	0	ENST00000442057, ENST00000300671, ENST00000389840, ENST00000374939
A_24_P587882	RP3-388N13.1	ENSG00000251234	perfect transcript match, one gene	0	ENST00000504319
A_32_P24950	RASEF	ENSG00000165105	perfect transcript match, one gene	0	ENST00000376447
A_24_P921636	RP11-297P16.3	ENSG00000251577	perfect genomic match(1), in one gene	0	0
A_23_P59791	LUC7L2	ENSG00000146963	perfect transcript match, one gene	0	ENST00000354926, ENST00000456182, ENST00000498518, ENST00000482860, ENST00000263545
A_24_P921633	MAML2	ENSG00000184384	perfect genomic match(1), in one gene	0	0
A_24_P196867	TXNDC16	ENSG00000087301	perfect genomic match(1), in one gene	0	0
A_23_P59798	MKRN1	ENSG00000133606	perfect transcript match, one gene	0	ENST00000255977, ENST00000475010
A_23_P27147	ANAPC11	ENSG00000141552	perfect transcript match, one gene	0	ENST00000357385, ENST00000344877, ENST00000400717, ENST00000448458, ENST00000429613, ENST00000443513, ENST00000392377, ENST00000392376
A_23_P206724	MT1E	ENSG00000169715	perfect transcript match, one gene	ENST00000396160	ENST00000306061
A_24_P914744	MUC19	ENSG00000205592	perfect transcript match, one gene	0	ENST00000424466
A_32_P59486	SDHD	ENSG00000204370	perfect transcript match, one gene	0	ENST00000375549
A_24_P121642	Z97634.5, TMEM8A, Z97634.3	ENSG00000236829, ENSG00000129925, ENSG00000241145	perfect genomic match(1), in overlapping genes	ENST00000422514, ENST00000496182, ENST00000394938, ENST00000394935, ENST00000355731, ENST00000472628, ENST00000473896, ENST00000498752, ENST00000437246, ENST00000440453, ENST00000446445, ENST00000471152, ENST00000438478, ENST00000416139	ENST00000457760, ENST00000435229
A_32_P224498	CLU	ENSG00000120885	perfect transcript match, one gene	0	ENST00000316403, ENST00000405140, ENST00000380446
A_24_P172304	ADAMTS13	ENSG00000160323	perfect transcript match, one gene	0	ENST00000485925, ENST00000371929, ENST00000355699, ENST00000356589, ENST00000495234, ENST00000371916, ENST00000338351
A_23_P250694	TSGA13	ENSG00000213265	perfect transcript match, one gene	0	ENST00000456951, ENST00000418126, ENST00000356588
A_23_P26895	TUBD1	ENSG00000108423	perfect transcript match, one gene	0	ENST00000325752, ENST00000340993, ENST00000394239, ENST00000376094, ENST00000346141
A_23_P26890	MMP28	ENSG00000129270	perfect transcript match, one gene	0	ENST00000338839
A_23_P336929	MED29	ENSG00000063322	perfect transcript match, one gene	0	ENST00000315588
A_24_P260134	NMNAT3	ENSG00000163864	perfect transcript match, one gene	0	ENST00000506254, ENST00000339837, ENST00000413939, ENST00000296202, ENST00000406164, ENST00000406824
A_23_P251562	TUSC2	ENSG00000114383	perfect transcript match, one gene	0	ENST00000232496
A_23_P146849	APBA2	ENSG00000034053	perfect transcript match, one gene	0	ENST00000219865, ENST00000411764
A_23_P96144	BMPR2	ENSG00000204217	perfect transcript match, one gene	0	ENST00000374580, ENST00000374574
A_24_P392970	SLC35D3	ENSG00000182747	perfect transcript match, one gene	0	ENST00000331858
A_23_P203009	CUL5	ENSG00000166266	perfect transcript match, one gene	0	ENST00000299351, ENST00000393094
A_32_P233019	SEC22A	ENSG00000121542	perfect transcript match, one gene	0	ENST00000466950, ENST00000492595, ENST00000473494, ENST00000487572, ENST00000309934
A_32_P100379	PDGFRA	ENSG00000134853	perfect transcript match, one gene	0	ENST00000257290
A_23_P14946	MBTPS1	ENSG00000140943	perfect transcript match, one gene	0	ENST00000343411, ENST00000421130
A_32_P78208	0	0	perfect genomic match, no gene	0	0
A_23_P135031	C9orf4	ENSG00000136805	perfect transcript match, one gene	0	ENST00000374581
A_23_P256694	MCM3APAS	ENSG00000215424	perfect transcript match, one gene	0	ENST00000414659, ENST00000455567
A_23_P14948	MBTPS1	ENSG00000140943	perfect transcript match, one gene	0	ENST00000343411, ENST00000421130
A_23_P15090	DNAJA2	ENSG00000069345	perfect transcript match, one gene	0	ENST00000317089
A_23_P323761	TRAF3IP3	ENSG00000009790	perfect transcript match, one gene	0	ENST00000367025, ENST00000367026, ENST00000367024, ENST00000477431, ENST00000480569, ENST00000471368, ENST00000460314, ENST00000010338, ENST00000456166
A_23_P40347	HM13	ENSG00000101294	perfect transcript match, one gene	0	ENST00000335574, ENST00000340852, ENST00000398174, ENST00000492709, ENST00000469097, ENST00000460389, ENST00000468559, ENST00000493364, ENST00000487281, ENST00000376127
A_23_P433753	PRKAR1A	ENSG00000108946	perfect transcript match, one gene	0	ENST00000358598, ENST00000392710, ENST00000392711
A_24_P316904	C1orf170	ENSG00000187642	perfect transcript match, one gene	0	ENST00000341290, ENST00000479361, ENST00000433179
A_24_P940509	AC022409.1	ENSG00000246181	perfect transcript match, one gene	0	ENST00000499882, ENST00000501220
A_24_P912048	0	0	no match	0	0
A_23_P404494	IL7R	ENSG00000168685	perfect transcript match, one gene	0	ENST00000303115, ENST00000343305
A_24_P185018	0	0	perfect genomic match, no gene	0	0
A_23_P169249	SLC2A6	ENSG00000160326	mismatch transcript match, one gene	ENST00000371899, ENST00000371897, ENST00000485978	0
A_23_P166219	GABPA	ENSG00000154727	perfect transcript match, one gene	0	ENST00000354828, ENST00000400075
A_24_P393596	0	0	perfect genomic match, no gene	0	0
A_24_P919330	FTH1	ENSG00000167996	perfect transcript match, one gene	ENST00000401830, ENST00000511821	ENST00000273550
A_24_P88690	SLC11A1	ENSG00000018280	perfect transcript match, one gene	0	ENST00000468221, ENST00000233202, ENST00000465984, ENST00000354352
A_24_P88696	SCG2	ENSG00000171951	perfect transcript match, one gene	0	ENST00000305409, ENST00000450330
A_23_P62070	SLC6A19	ENSG00000174358	perfect transcript match, one gene	0	ENST00000304460, ENST00000515652
A_24_P920949	AC008073.1	ENSG00000248732	perfect transcript match, one gene	0	ENST00000513229
A_23_P112201	KDM4C	ENSG00000107077	perfect transcript match, one gene	0	ENST00000381309, ENST00000442236, ENST00000428870
A_24_P912041	AC026954.6	ENSG00000224647	perfect transcript match, one gene	0	ENST00000429771
A_24_P914830	STAU2	ENSG00000040341	perfect genomic match(1), in one gene	0	0
A_32_P157702	0	0	perfect genomic match, no gene	0	0
A_32_P159884	NUP37	ENSG00000075188	perfect genomic match, genes within 2kb	0	0
A_24_P46911	KCNS2	ENSG00000156486	perfect transcript match, one gene	0	ENST00000287042
A_32_P453321	RP4-678E16.4, C1orf228	ENSG00000248321, ENSG00000198520	perfect genomic match(1), in overlapping genes	0	ENST00000458657, ENST00000357508, ENST00000418779, ENST00000451858
A_24_P254551	ARHGEF9	ENSG00000131089	perfect transcript match, one gene	0	ENST00000253401, ENST00000374870, ENST00000437457
A_32_P207180	ARL16	ENSG00000214087	perfect transcript match, one gene	0	ENST00000397498
A_23_P60506	C4orf27	ENSG00000056050	perfect transcript match, one gene	0	ENST00000393381, ENST00000515204
A_24_P391991	FAM183B	ENSG00000164556	perfect transcript match, one gene	0	ENST00000409072
A_24_P1054	NFKBIL2	ENSG00000160949	perfect transcript match, one gene	0	ENST00000497613, ENST00000409379, ENST00000422691, ENST00000292520, ENST00000388808
A_23_P256033	EEF1A2	ENSG00000101210	perfect transcript match, one gene	0	ENST00000298049, ENST00000217182
A_23_P324419	C2orf57	ENSG00000177673	perfect transcript match, one gene	0	ENST00000313965
A_23_P78244	GJD3	ENSG00000183153	perfect genomic match, genes within 2kb	0	0
A_32_P182156	ZNF511	ENSG00000198546	perfect transcript match, one gene	0	ENST00000361518, ENST00000463816
A_23_P78248	KRT23	ENSG00000108244	perfect transcript match, one gene	0	ENST00000209718, ENST00000462312, ENST00000436344
A_32_P81623	RAD51L1	ENSG00000182185	perfect genomic match(1), in one gene	0	0
A_23_P92082	TKT	ENSG00000163931	perfect transcript match, one gene	0	ENST00000462138, ENST00000423525, ENST00000460343, ENST00000450814, ENST00000423516, ENST00000461139, ENST00000469678, ENST00000424680, ENST00000414014, ENST00000296289
A_23_P209987	POLR1B	ENSG00000125630	perfect transcript match, one gene	0	ENST00000263331, ENST00000333990, ENST00000409894, ENST00000448770, ENST00000417433
A_32_P173058	TMEM41B	ENSG00000166471	perfect transcript match, one gene	0	ENST00000299596, ENST00000429086
A_23_P8582	FAM126A	ENSG00000122591	perfect transcript match, one gene	0	ENST00000432176, ENST00000440481, ENST00000409923, ENST00000242158, ENST00000457703
A_23_P51627	PPCS	ENSG00000127125	perfect transcript match, one gene	0	ENST00000472013, ENST00000372561, ENST00000372556, ENST00000455780, ENST00000435501
A_23_P125042	0	0	no match	0	0
A_24_P788227	0	0	perfect, multiple genomic	0	ENST00000447898, ENST00000431094
A_24_P376588	UBE2D2	ENSG00000131508	perfect genomic match(1), in one gene	0	0
A_24_P376589	CHCHD3	ENSG00000106554	perfect genomic match(1), in one gene	0	0
A_23_P129695	VASN	ENSG00000168140	perfect transcript match, one gene	0	ENST00000304735
A_24_P170439	TREML3	ENSG00000184106	perfect transcript match, one gene	0	ENST00000457327, ENST00000332842
A_24_P915908	TUSC3	ENSG00000104723	perfect genomic match(1), in one gene	0	0
A_23_P53668	NFYB	ENSG00000120837	perfect transcript match, one gene	0	ENST00000240055
A_24_P273180	PRAMEL	ENSG00000197549	perfect transcript match, one gene	0	ENST00000337471, ENST00000419303
A_32_P169003	AC005324.1	ENSG00000248550	perfect genomic match(1), in one gene	0	0
A_23_P53663	PAWR	ENSG00000177425	perfect transcript match, one gene	0	ENST00000328827
A_32_P82293	MARCKS	ENSG00000155130	perfect transcript match, one gene	0	ENST00000368635
A_32_P199884	HORMAD1	ENSG00000143452	perfect transcript match, one gene	0	ENST00000368995, ENST00000322343, ENST00000361824, ENST00000470397, ENST00000486497, ENST00000368993, ENST00000368992
A_23_P12044	TMEM51	ENSG00000171729	mismatch transcript match, one gene	ENST00000376008, ENST00000303840, ENST00000428417, ENST00000434578, ENST00000400796	0
A_32_P229818	PTPRG	ENSG00000144724	perfect genomic match(1), in one gene	0	0
A_23_P167168	IGJ	ENSG00000132465	perfect transcript match, one gene	0	ENST00000254801
A_24_P159036	0	0	perfect, multiple genomic	ENST00000494882, ENST00000491307, ENST00000443749, ENST00000427805, ENST00000392994, ENST00000409170, ENST00000372849, ENST00000465744, ENST00000471855, ENST00000489407, ENST00000493820, ENST00000484625, ENST00000459748, ENST00000473882, ENST00000413334, ENST00000438468, ENST00000451203, ENST00000421785	ENST00000490372, ENST00000298289
A_24_P33705	RGS12	ENSG00000159788	perfect transcript match, one gene	0	ENST00000506631, ENST00000511275, ENST00000344733, ENST00000382788, ENST00000514268, ENST00000502947, ENST00000511805, ENST00000513784, ENST00000336727, ENST00000306648
A_23_P128598	TUBA3C	ENSG00000198033	perfect transcript match, one gene	ENST00000452284, ENST00000442739, ENST00000292748, ENST00000422086, ENST00000410028, ENST00000312988, ENST00000321253, ENST00000341158	ENST00000400113, ENST00000360801
A_24_P375586	0	0	perfect genomic match, no gene	0	0
A_24_P350557	LCP2	ENSG00000043462	perfect genomic match(1), in one gene	0	0
A_32_P145233	0	0	perfect genomic match, no gene	0	0
A_23_P68730	PDXK	ENSG00000160209	perfect transcript match, one gene	0	ENST00000468090, ENST00000291565, ENST00000463355, ENST00000467908
A_23_P75850	0	0	perfect genomic match, no gene	0	0
A_32_P148146	SPOCK1	ENSG00000152377	perfect transcript match, one gene	0	ENST00000394945
A_24_P722155	RP11-414K1.3	ENSG00000204832	perfect transcript match, one gene	0	ENST00000457649, ENST00000451225
A_24_P83787	DISC1	ENSG00000162946	perfect transcript match, one gene	0	ENST00000439617, ENST00000366637, ENST00000366636, ENST00000295051, ENST00000366633, ENST00000366638
A_23_P215283	TAC1	ENSG00000006128	perfect transcript match, one gene	ENST00000350485	ENST00000319273, ENST00000491437
A_23_P402437	COG2	ENSG00000135775	perfect transcript match, one gene	0	ENST00000494371
A_23_P101636	KIR3DL2, KIR3DL1	ENSG00000240403, ENSG00000167633	perfect genomic match(1), in overlapping genes	0	ENST00000355608, ENST00000326321, ENST00000270442
A_23_P77980	SLC4A1	ENSG00000004939	perfect transcript match, one gene	0	ENST00000262418
A_23_P31124	COL21A1	ENSG00000124749	perfect transcript match, one gene	0	ENST00000244728, ENST00000370819, ENST00000488912, ENST00000467045, ENST00000370811, ENST00000370808
A_24_P296765	ZNF211	ENSG00000121417	perfect transcript match, one gene	0	ENST00000420680, ENST00000240731, ENST00000347302, ENST00000391703, ENST00000299871
A_32_P178635	MRC2	ENSG00000011028	perfect genomic match, genes within 2kb	0	0
A_23_P92623	PPP3CA	ENSG00000138814	perfect transcript match, one gene	0	ENST00000512215, ENST00000394854, ENST00000323055, ENST00000394853, ENST00000507176
A_23_P209320	PER2	ENSG00000132326	perfect transcript match, one gene	0	ENST00000254657, ENST00000254658
A_23_P105524	PLCZ1	ENSG00000139151	perfect transcript match, one gene	0	ENST00000266505, ENST00000435379, ENST00000447925
A_23_P329261	KCNJ2	ENSG00000123700	perfect transcript match, one gene	0	ENST00000243457
A_23_P316601	RIT1	ENSG00000143622	perfect transcript match, one gene	0	ENST00000368323
A_23_P214487	HIST1H4C	ENSG00000197061	perfect genomic match(1), in one gene	0	0
A_23_P340263	RNF175	ENSG00000145428	perfect transcript match, one gene	0	ENST00000347063, ENST00000513656, ENST00000274068
A_23_P218706	ZNF343	ENSG00000088876	mismatch transcript match, one gene	ENST00000278772, ENST00000465019	0
A_24_P120934	GADD45G	ENSG00000130222	perfect transcript match, one gene	0	ENST00000252506, ENST00000375769, ENST00000494726
A_32_P87703	0	0	perfect, multiple genomic	0	ENST00000471123, ENST00000306434, ENST00000424323, ENST00000450355
A_24_P40519	TMEM185A	ENSG00000155984	perfect transcript match, one gene	0	ENST00000316916, ENST00000507237
A_23_P215751	NDUFA5	ENSG00000128609	perfect transcript match, one gene	0	ENST00000471770, ENST00000355749, ENST00000378795
A_23_P94660	TBC1D13	ENSG00000107021	perfect transcript match, one gene	0	ENST00000372648, ENST00000223865
A_32_P74643	ALCAM	ENSG00000170017	perfect transcript match, one gene	0	ENST00000306107, ENST00000470756, ENST00000472644, ENST00000389926, ENST00000389927
A_23_P258570	PSMD10	ENSG00000101843	perfect transcript match, one gene	0	ENST00000217958, ENST00000372296, ENST00000372295, ENST00000361815, ENST00000340200
A_32_P156947	BEX4	ENSG00000102409	perfect transcript match, one gene	0	ENST00000372695, ENST00000372691
A_23_P53081	OSBPL5	ENSG00000021762	perfect transcript match, one gene	0	ENST00000263650, ENST00000389989, ENST00000478260, ENST00000471998, ENST00000441119, ENST00000348039
A_32_P41173	0	0	perfect, multiple genomic	0	ENST00000512265, ENST00000503154
A_23_P31287	BMPER	ENSG00000164619	perfect transcript match, one gene	0	ENST00000297161, ENST00000426693
A_23_P25150	HOXC9	ENSG00000180806	perfect transcript match, one gene	0	ENST00000504557, ENST00000508190, ENST00000303450
A_24_P84781	0	0	no match	0	0
A_23_P25155	GPR84	ENSG00000139572	perfect transcript match, one gene	0	ENST00000267015
A_23_P350678	C10orf79	ENSG00000197748	perfect transcript match, one gene	0	ENST00000369720
A_23_P301803	HOOK3	ENSG00000168172	perfect genomic match(1), in one gene	0	0
A_24_P787889	0	0	perfect, multiple genomic	0	ENST00000438669, ENST00000450925, ENST00000445836, ENST00000452055, ENST00000419950, ENST00000428752, ENST00000442222, ENST00000456303, ENST00000456153, ENST00000415764, ENST00000449424, ENST00000453397, ENST00000425458, ENST00000417708, ENST00000427147
A_23_P64306	TRIM48	ENSG00000150244	perfect transcript match, one gene	ENST00000437540, ENST00000402751, ENST00000423506, ENST00000311917, ENST00000417534, ENST00000420869, ENST00000437970, ENST00000448762, ENST00000434612, ENST00000458065, ENST00000442514, ENST00000452934, ENST00000443564	ENST00000417545, ENST00000357530, ENST00000279766
A_23_P129246	PLEKHO2	ENSG00000241839	perfect transcript match, one gene	0	ENST00000323544
A_24_P65098	TMEM87A	ENSG00000103978	perfect transcript match, one gene	0	ENST00000307216
A_32_P234378	0	0	perfect genomic match, no gene	0	0
A_23_P6474	JOSD1	ENSG00000100221	perfect transcript match, one gene	0	ENST00000216039
A_23_P1320	MYOZ1	ENSG00000177791	perfect transcript match, one gene	0	ENST00000359322
A_23_P1322	AKR1E2	ENSG00000165568	perfect transcript match, one gene	0	ENST00000474119, ENST00000463345, ENST00000487985
A_23_P410224	C6orf52	ENSG00000137434	perfect transcript match, one gene	0	ENST00000460742, ENST00000503680, ENST00000379586, ENST00000426700, ENST00000467832, ENST00000259983, ENST00000399488
A_23_P28688	CPSF3	ENSG00000119203	perfect transcript match, one gene	0	ENST00000238112, ENST00000460593, ENST00000489403, ENST00000427001
A_24_P108517	CRB3	ENSG00000130545	mismatch transcript match, one gene	ENST00000356762, ENST00000308243	0
A_24_P738130	AC159540.1	ENSG00000230606	perfect transcript match, one gene	0	ENST00000431244
A_24_P533001	PLIN5	ENSG00000214456	perfect transcript match, one gene	0	ENST00000381848
A_23_P106362	AQP9	ENSG00000103569	perfect transcript match, one gene	0	ENST00000219919
A_24_P944973	EYS	ENSG00000188107	perfect transcript match, one gene	0	ENST00000503581, ENST00000370621, ENST00000393380, ENST00000342421, ENST00000370616, ENST00000370618
A_23_P255672	ABLIM2	ENSG00000163995	perfect transcript match, one gene	0	ENST00000512594, ENST00000361737, ENST00000514025, ENST00000509819, ENST00000296372, ENST00000400045, ENST00000318888
A_32_P209250	UTY	ENSG00000183878	perfect transcript match, one gene	0	ENST00000331397, ENST00000362096, ENST00000329134, ENST00000382896
A_23_P36882	NTS	ENSG00000133636	perfect transcript match, one gene	0	ENST00000256010
A_24_P311845	PANK3	ENSG00000120137	perfect transcript match, one gene	0	ENST00000239231
A_32_P153781	RP11-342C23.4	ENSG00000231806	perfect transcript match, one gene	0	ENST00000452148
A_23_P97810	PARG	ENSG00000227345	perfect transcript match, one gene	0	ENST00000432127, ENST00000402038, ENST00000374101
A_23_P36888	FAM113B	ENSG00000179715	perfect transcript match, one gene	0	ENST00000321382, ENST00000432328
A_23_P151415	KATNAL1	ENSG00000102781	perfect transcript match, one gene	0	ENST00000380615, ENST00000380617, ENST00000420782
A_24_P501265	0	0	no match	0	0
A_23_P79803	VSTM2L	ENSG00000132821	perfect transcript match, one gene	0	ENST00000373461, ENST00000373458
A_23_P72850	MFSD5	ENSG00000182544	perfect transcript match, one gene	0	ENST00000329548
A_23_P72853	MFSD5	ENSG00000182544	perfect transcript match, one gene	0	ENST00000329548
A_23_P257755	RMND5A	ENSG00000153561	perfect transcript match, one gene	0	ENST00000283632
A_32_P159939	TP53BP2	ENSG00000143514	perfect genomic match, genes within 2kb	0	0
A_24_P633575	C17orf89	ENSG00000224877	mismatch transcript match, one gene	ENST00000431388	0
A_23_P88177	SERPINA12	ENSG00000165953	perfect transcript match, one gene	0	ENST00000341228
A_24_P252043	PTP4A1	ENSG00000112245	perfect transcript match, one gene	ENST00000512479, ENST00000420539	ENST00000370651, ENST00000370644, ENST00000370650
A_23_P257753	RMND5A	ENSG00000153561	perfect transcript match, one gene	0	ENST00000283632
A_23_P60089	DOCK5	ENSG00000147459	perfect transcript match, one gene	0	ENST00000276440
A_23_P36776	PUS7L	ENSG00000129317	perfect transcript match, one gene	0	ENST00000344862, ENST00000431332, ENST00000416848
A_23_P156826	C6orf105	ENSG00000111863	perfect transcript match, one gene	0	ENST00000414691, ENST00000514824
A_23_P202	EPS15	ENSG00000085832	perfect transcript match, one gene	0	ENST00000371733, ENST00000371730, ENST00000396118, ENST00000396122
A_23_P156824	HTR1B	ENSG00000135312	perfect transcript match, one gene	0	ENST00000369947
A_24_P178093	0	0	perfect, multiple genomic	ENST00000252487, ENST00000405636, ENST00000426677, ENST00000506026, ENST00000448659, ENST00000392943	ENST00000398242, ENST00000399898, ENST00000436000
A_24_P269895	0	0	perfect, multiple genomic	ENST00000416838, ENST00000398735, ENST00000427514, ENST00000472163, ENST00000393361, ENST00000437410, ENST00000392524, ENST00000411529, ENST00000416446, ENST00000420139, ENST00000435711, ENST00000449973, ENST00000412538, ENST00000443637, ENST00000424470, ENST00000441511	ENST00000401429, ENST00000423264, ENST00000424736
A_24_P935491	COL3A1	ENSG00000168542	perfect transcript match, one gene	0	ENST00000304636, ENST00000317840
A_23_P76350	GNB3	ENSG00000111664	perfect transcript match, one gene	0	ENST00000435982, ENST00000229264
A_24_P137434	DCBLD2	ENSG00000057019	perfect transcript match, one gene	0	ENST00000326840, ENST00000404023
A_32_P154545	0	0	perfect genomic match, no gene	0	0
A_23_P257863	CCT5	ENSG00000150753	perfect transcript match, one gene	0	ENST00000280326, ENST00000503026, ENST00000515390, ENST00000515676, ENST00000506600, ENST00000511995, ENST00000440011
A_23_P201079	PRDM2	ENSG00000116731	perfect transcript match, one gene	0	ENST00000376048, ENST00000235372, ENST00000400802
A_24_P105933	VIPR1	ENSG00000114812	perfect transcript match, one gene	0	ENST00000433647, ENST00000325123, ENST00000498102, ENST00000438259
A_23_P73345	MITF	ENSG00000187098	perfect transcript match, one gene	0	ENST00000352241, ENST00000448226, ENST00000472437, ENST00000451708, ENST00000314589, ENST00000314557, ENST00000394351, ENST00000478490, ENST00000394348, ENST00000461014, ENST00000328528, ENST00000394355
A_32_P77178	ADAR	ENSG00000160710	perfect transcript match, one gene	0	ENST00000368474, ENST00000368471, ENST00000292205, ENST00000443129, ENST00000420505, ENST00000392506
A_23_P32253	NFIL3	ENSG00000165030	perfect transcript match, one gene	0	ENST00000375724, ENST00000297689
A_32_P137966	DEPDC4	ENSG00000166153	perfect transcript match, one gene	0	ENST00000378250, ENST00000422147, ENST00000378244, ENST00000416321, ENST00000299185
A_24_P182892	SLC19A3, AC064853.4	ENSG00000135917, ENSG00000240115	perfect genomic match(1), in overlapping genes	0	ENST00000425817, ENST00000426132
A_24_P483213	RP11-459K23.2	ENSG00000232812	perfect transcript match, one gene	0	ENST00000415754
A_23_P204246	0	0	perfect, multiple genomic	0	ENST00000433083, ENST00000251757, ENST00000000412
A_24_P204695	0	0	mismatch, multiple genomic	ENST00000329949, ENST00000248992, ENST00000502072, ENST00000502234, ENST00000509065, ENST00000504931	0
A_23_P301372	TAPT1	ENSG00000169762	perfect transcript match, one gene	0	ENST00000405303, ENST00000304584
A_23_P305692	ELMOD2	ENSG00000179387	perfect transcript match, one gene	0	ENST00000323570
A_24_P102053	0	0	mismatch no genomic match, transcript match, multiple unrelated trancripts	0	ENST00000355237, ENST00000396442, ENST00000514370, ENST00000510666, ENST00000380766, ENST00000515515, ENST00000506737, ENST00000445744
A_23_P131255	SPATS2L	ENSG00000196141	perfect transcript match, one gene	0	ENST00000409718, ENST00000358677, ENST00000409988, ENST00000409385, ENST00000360760, ENST00000409140
A_23_P67360	PLEKHA4	ENSG00000105559	perfect transcript match, one gene	0	ENST00000263265, ENST00000355496
A_24_P680548	RP11-382H24.3	ENSG00000214121	perfect transcript match, one gene	ENST00000319248, ENST00000447184, ENST00000424390, ENST00000262746, ENST00000448130	ENST00000449329, ENST00000397589
A_23_P337464	LYRM7	ENSG00000186687	perfect transcript match, one gene	0	ENST00000379380
A_23_P67367	DHDH	ENSG00000104808	perfect transcript match, one gene	0	ENST00000221403
A_32_P82623	AGBL3	ENSG00000146856	perfect transcript match, one gene	0	ENST00000275763, ENST00000435976, ENST00000476700, ENST00000455283, ENST00000494702, ENST00000458078, ENST00000436302, ENST00000451798, ENST00000359383
A_24_P353964	HADHA	ENSG00000084754	perfect transcript match, one gene	0	ENST00000380649
A_32_P208120	CAMK1D	ENSG00000183049	perfect transcript match, one gene	0	ENST00000378847
A_23_P14559	RIPK3	ENSG00000129465	perfect transcript match, one gene	0	ENST00000216274, ENST00000382557
A_24_P392505	RP11-206L1.2	ENSG00000228036	perfect transcript match, one gene	0	ENST00000420325
A_23_P306859	ZIC4	ENSG00000174963	perfect transcript match, one gene	0	ENST00000383075, ENST00000472749, ENST00000493664, ENST00000494569, ENST00000425731
A_24_P68079	TRANK1	ENSG00000168016	perfect transcript match, one gene	0	ENST00000428977, ENST00000429976, ENST00000301807
A_23_P70983	PCLO	ENSG00000186472	perfect transcript match, one gene	0	ENST00000333891, ENST00000426442, ENST00000432078, ENST00000423517, ENST00000380195, ENST00000431819
A_24_P790836	INCENP	ENSG00000149503	mismatch genomic match(1), in one gene	0	0
A_24_P460763	FOXP1	ENSG00000114861	perfect genomic match(1), in one gene	0	0
A_32_P11786	SFRS6	ENSG00000124193	perfect transcript match, one gene	0	ENST00000244020, ENST00000483871
A_24_P296792	POU2F2	ENSG00000028277	perfect transcript match, one gene	0	ENST00000342301, ENST00000389341, ENST00000292077
A_24_P181275	0	0	perfect genomic match, but multiple unrelated transcripts	0	ENST00000378654, ENST00000378645, ENST00000434484, ENST00000497202, ENST00000470760, ENST00000378642, ENST00000458157
A_32_P216841	SPATA18	ENSG00000163071	perfect transcript match, one gene	0	ENST00000295213, ENST00000419395, ENST00000505320
A_23_P73721	RRAGB	ENSG00000083750	perfect transcript match, one gene	0	ENST00000374941, ENST00000262850
A_24_P936911	POLR1A	ENSG00000068654	perfect genomic match, genes within 2kb	0	0
A_23_P107102	KIF2B	ENSG00000141200	perfect transcript match, one gene	0	ENST00000268919
A_32_P18072	ABHD2	ENSG00000140526	perfect genomic match, genes within 2kb	0	0
A_23_P155425	DUSP7	ENSG00000164086	perfect transcript match, one gene	0	ENST00000495880
A_24_P251534	CTDSPL	ENSG00000144677	perfect transcript match, one gene	0	ENST00000443503, ENST00000273179, ENST00000447745
A_23_P101992	MARCO	ENSG00000019169	perfect transcript match, one gene	0	ENST00000327097, ENST00000410021, ENST00000494979
A_23_P148990	HMCN1	ENSG00000143341	perfect transcript match, one gene	0	ENST00000271588, ENST00000367492
A_23_P77401	CPPED1	ENSG00000103381	perfect transcript match, one gene	0	ENST00000261660, ENST00000433677, ENST00000381774
A_23_P404821	KIAA1147	ENSG00000127359	perfect transcript match, one gene	0	ENST00000297761
A_23_P382688	FAM122B	ENSG00000156504	perfect transcript match, one gene	0	ENST00000370790, ENST00000486347, ENST00000465128, ENST00000493333, ENST00000467413, ENST00000343004, ENST00000394270, ENST00000298090
A_23_P142835	DCTN1	ENSG00000204843	perfect transcript match, one gene	0	ENST00000361874, ENST00000393999, ENST00000394003, ENST00000407639
A_32_P200092	0	0	perfect genomic match, no gene	0	0
A_23_P382682	C14orf148	ENSG00000165555	perfect transcript match, one gene	0	ENST00000380835, ENST00000298358
A_32_P7193	UCHL1	ENSG00000154277	perfect transcript match, one gene	0	ENST00000503431, ENST00000284440, ENST00000381760, ENST00000512419, ENST00000508768, ENST00000472501, ENST00000514764, ENST00000381762
A_24_P929429	0	0	perfect genomic match, no gene	0	0
A_32_P215100	AC010624.1	ENSG00000204666	perfect transcript match, one gene	0	ENST00000377006
A_23_P142173	DHX34	ENSG00000134815	perfect transcript match, one gene	0	ENST00000328771, ENST00000466298, ENST00000471451, ENST00000257252
A_24_P929424	0	0	no match	0	0
A_23_P7582	TCF7	ENSG00000081059	perfect transcript match, one gene	0	ENST00000342854, ENST00000395029, ENST00000395023, ENST00000395021, ENST00000361590, ENST00000378560
A_23_P306346	C9orf41	ENSG00000156017	perfect transcript match, one gene	0	ENST00000376834, ENST00000376837
A_24_P317719	WHSC1L1	ENSG00000147548	perfect transcript match, one gene	0	ENST00000316985
A_32_P42666	AL139300.3	ENSG00000246451	perfect transcript match, one gene	0	ENST00000498989
A_24_P8371	SPNS2, MYBBP1A	ENSG00000183018, ENSG00000132382	perfect genomic match(1), in overlapping genes	0	ENST00000329078, ENST00000254718
A_23_P91742	MGAT3	ENSG00000128268	perfect transcript match, one gene	0	ENST00000341184, ENST00000439236, ENST00000429786
A_23_P66011	NECAB2	ENSG00000103154	perfect transcript match, one gene	0	ENST00000305202
A_32_P8806	0	0	perfect genomic match, no gene	0	0
A_23_P43476	VLDLR	ENSG00000147852	perfect transcript match, one gene	0	ENST00000382100, ENST00000382099, ENST00000382092, ENST00000397921, ENST00000382131, ENST00000276891
A_23_P66017	PRRT2	ENSG00000167371	perfect transcript match, one gene	0	ENST00000358758, ENST00000300797
A_23_P20683	KIAA0020	ENSG00000080608	perfect transcript match, one gene	0	ENST00000397885, ENST00000382032
A_24_P24387	RP11-301G23.1	ENSG00000213431	perfect transcript match, one gene	0	ENST00000496877, ENST00000394118
A_23_P49610	C17orf91	ENSG00000186594	perfect transcript match, one gene	0	ENST00000334146
A_23_P96777	LRRC47	ENSG00000130764	perfect transcript match, one gene	0	ENST00000378251
A_23_P200186	PRPF38A	ENSG00000134748	perfect transcript match, one gene	0	ENST00000257181, ENST00000474048
A_23_P392738	0	0	perfect, multiple genomic	ENST00000399444, ENST00000250863	ENST00000405239, ENST00000466332, ENST00000382449, ENST00000382440, ENST00000382306, ENST00000449947, ENST00000382294, ENST00000400493, ENST00000382365, ENST00000446723, ENST00000315357, ENST00000306737, ENST00000382314, ENST00000382305
A_24_P255324	AC022882.1	ENSG00000213604	perfect transcript match, one gene	0	ENST00000395191
A_24_P934939	0	0	no match	0	0
A_23_P130619	STXBP2	ENSG00000076944	perfect transcript match, one gene	0	ENST00000221283, ENST00000414284, ENST00000441779
A_24_P411121	TNFRSF18	ENSG00000186891	perfect transcript match, one gene	0	ENST00000328596, ENST00000379268, ENST00000379265, ENST00000486728
A_23_P10785	VTI1A	ENSG00000151532	perfect transcript match, one gene	0	ENST00000393077, ENST00000432306
A_23_P7056	SDAD1	ENSG00000198301	perfect transcript match, one gene	0	ENST00000395710, ENST00000356260
A_24_P419351	PDE4D	ENSG00000113448	perfect transcript match, one gene	0	ENST00000340635, ENST00000507116, ENST00000360047, ENST00000358923, ENST00000317118, ENST00000503258, ENST00000405755, ENST00000515011, ENST00000502484, ENST00000309641, ENST00000505453, ENST00000356665
A_24_P93736	EHMT1	ENSG00000181090	perfect genomic match(1), in one gene	0	0
A_32_P10665	0	0	no match	0	0
A_23_P29655	C3orf14	ENSG00000114405	perfect transcript match, one gene	0	ENST00000232519, ENST00000494481
A_23_P104451	DDX50	ENSG00000107625	perfect transcript match, one gene	ENST00000420470	ENST00000373585
A_24_P664258	AL132709.5	ENSG00000225746	perfect genomic match(1), in one gene	0	0
A_32_P18475	RP11-428F8.2	ENSG00000231046	perfect genomic match(1), in one gene	0	0
A_23_P140469	CASC4	ENSG00000166734	perfect transcript match, one gene	0	ENST00000299957, ENST00000345795, ENST00000360824
A_32_P18470	TCEAL5	ENSG00000204065	perfect transcript match, one gene	0	ENST00000372680
A_24_P654951	RP11-335E6.1, RP11-335E6.2	ENSG00000224209, ENSG00000203605	perfect genomic match(1), in overlapping genes	0	ENST00000455038, ENST00000432537, ENST00000447183
A_24_P752862	RABL3	ENSG00000144840	perfect transcript match, one gene	0	ENST00000273375
A_23_P3775	OGFOD1	ENSG00000087263	perfect transcript match, one gene	0	ENST00000336111
A_24_P325107	FAM160B1	ENSG00000151553	perfect transcript match, one gene	0	ENST00000369248, ENST00000369250, ENST00000392942, ENST00000455766
A_32_P358264	RP4-665J23.1	ENSG00000233593	perfect transcript match, one gene	0	ENST00000455680
A_23_P413224	NCR2	ENSG00000096264	perfect transcript match, one gene	0	ENST00000373083, ENST00000373089, ENST00000373086
A_32_P84119	PDXK	ENSG00000160209	perfect transcript match, one gene	0	ENST00000468090, ENST00000291565, ENST00000463355, ENST00000467908
A_24_P864465	TAOK3	ENSG00000135090	perfect genomic match(1), in one gene	0	0
A_23_P143845	TIPARP	ENSG00000163659	perfect transcript match, one gene	0	ENST00000295924, ENST00000461166, ENST00000495891
A_24_P17085	MECP2	ENSG00000169057	perfect genomic match(1), in one gene	0	0
A_24_P405552	SERP1	ENSG00000120742	perfect transcript match, one gene	0	ENST00000479209, ENST00000239944
A_24_P320880	SNX16	ENSG00000104497	perfect transcript match, one gene	0	ENST00000353788, ENST00000345957, ENST00000396330
A_24_P187948	BID	ENSG00000015475	perfect transcript match, one gene	0	ENST00000317361, ENST00000399774, ENST00000399765, ENST00000494097, ENST00000399767, ENST00000337587, ENST00000399761
A_24_P166527	TNFAIP3	ENSG00000118503	perfect transcript match, one gene	0	ENST00000237289
A_24_P163632	OXR1	ENSG00000164830	perfect transcript match, one gene	0	ENST00000438229, ENST00000497705, ENST00000312046, ENST00000445937, ENST00000452423, ENST00000442977, ENST00000336821
A_24_P318134	ZC3H10	ENSG00000135482	perfect transcript match, one gene	0	ENST00000257940
A_32_P119869	0	0	perfect genomic match, no gene	0	0
A_23_P140792	EEF2K	ENSG00000103319	perfect transcript match, one gene	0	ENST00000263026
A_24_P626850	H6PD	ENSG00000049239	perfect transcript match, one gene	0	ENST00000377403
A_23_P141335	SH3D20	ENSG00000159314	perfect transcript match, one gene	0	ENST00000376922
A_23_P140797	CDH8	ENSG00000150394	perfect transcript match, one gene	0	ENST00000299345, ENST00000394178
A_32_P104300	C5orf22	ENSG00000082213	perfect transcript match, one gene	0	ENST00000325366, ENST00000510659, ENST00000504866, ENST00000355907
A_23_P147166	0	0	no match	0	0
A_23_P500905	ZNF19	ENSG00000157429	perfect transcript match, one gene	0	ENST00000288177, ENST00000408023
A_23_P74843	IARS2	ENSG00000067704	perfect transcript match, one gene	0	ENST00000366922, ENST00000302637
A_24_P3783	HIST1H2BM	ENSG00000196374	perfect transcript match, one gene	ENST00000392948, ENST00000469483, ENST00000369167, ENST00000427880, ENST00000430394, ENST00000412169, ENST00000449108	ENST00000359465
A_23_P48561	EFS	ENSG00000100842	perfect transcript match, one gene	0	ENST00000216733, ENST00000429593
A_23_P19894	AQP1	ENSG00000240583	perfect transcript match, one gene	0	ENST00000311813, ENST00000425612, ENST00000413400, ENST00000441328
A_23_P100220	ESRP2, NFATC3	ENSG00000103067, ENSG00000072736	perfect genomic match(1), in overlapping genes	0	ENST00000349223, ENST00000346183, ENST00000329524, ENST00000473183, ENST00000251366
A_24_P116766	ZNF207	ENSG00000010244	perfect transcript match, one gene	0	ENST00000394670
A_23_P47579	NLRP14	ENSG00000158077	perfect transcript match, one gene	0	ENST00000299481
A_24_P410657	CDKN2AIPNL	ENSG00000237190	perfect transcript match, one gene	0	ENST00000395009
A_32_P148808	CSNK1G2	ENSG00000133275	perfect genomic match, genes within 2kb	0	0
A_32_P212373	RP11-295G20.2	ENSG00000233461	perfect transcript match, one gene	0	ENST00000416221, ENST00000454631, ENST00000425412
A_24_P417606	RP11-182B22.4	ENSG00000237991	perfect transcript match, one gene	ENST00000433398	ENST00000450819
A_24_P945160	0	0	perfect, multiple genomic	0	0
A_24_P945165	ACOT11	ENSG00000162390	perfect transcript match, one gene	0	ENST00000371316
A_23_P135848	PROP1	ENSG00000175325	perfect transcript match, one gene	0	ENST00000308304
A_24_P630490	DFNB59	ENSG00000204311	perfect transcript match, one gene	0	ENST00000409117, ENST00000437056, ENST00000375129, ENST00000442710
A_32_P125558	0	0	perfect genomic match, no gene	0	0
A_24_P144337	AC011742.4	ENSG00000214465	perfect transcript match, one gene	ENST00000348513, ENST00000469334, ENST00000400122, ENST00000476049, ENST00000264640, ENST00000447024, ENST00000478349, ENST00000377808, ENST00000442896	ENST00000398372, ENST00000431889
A_24_P418408	FAM89A	ENSG00000182118	perfect transcript match, one gene	0	ENST00000366654, ENST00000494111
A_24_P144332	C14orf167	ENSG00000197775	perfect transcript match, one gene	0	ENST00000354854
A_23_P331177	BHLHA15	ENSG00000180535	perfect transcript match, one gene	0	ENST00000314018
A_23_P123112	ABCB4	ENSG00000005471	perfect transcript match, one gene	0	ENST00000359206, ENST00000265723, ENST00000453593, ENST00000358400
A_23_P394367	PDE11A	ENSG00000128655	perfect transcript match, one gene	0	ENST00000286063, ENST00000358450, ENST00000457922, ENST00000450799, ENST00000431253
A_23_P170978	ZNF692	ENSG00000171163	perfect transcript match, one gene	0	ENST00000306601, ENST00000463519, ENST00000315492, ENST00000366471, ENST00000476503, ENST00000477070, ENST00000482023, ENST00000451251, ENST00000366469, ENST00000366470, ENST00000427146, ENST00000412341
A_23_P363255	CCDC68	ENSG00000166510	perfect transcript match, one gene	0	ENST00000337363, ENST00000432185, ENST00000423029
A_24_P410389	BCL2L13	ENSG00000099968	perfect transcript match, one gene	0	ENST00000317582, ENST00000498133, ENST00000355028, ENST00000399777, ENST00000485631, ENST00000418951
A_23_P399501	PKM2	ENSG00000067225	perfect transcript match, one gene	0	ENST00000419739, ENST00000449901, ENST00000335181, ENST00000319622, ENST00000327974, ENST00000434220, ENST00000438234, ENST00000389093
A_23_P154522	MTA3	ENSG00000057935	perfect transcript match, one gene	ENST00000443768	ENST00000405592, ENST00000406652, ENST00000407270, ENST00000406911, ENST00000454356, ENST00000409019, ENST00000405094, ENST00000472767, ENST00000475383, ENST00000482875, ENST00000467925, ENST00000282366
A_24_P187365	0	0	no match	0	0
A_23_P384024	CCDC50	ENSG00000152492	perfect transcript match, one gene	0	ENST00000392455, ENST00000392456
A_23_P384023	GLIS3	ENSG00000107249	perfect transcript match, one gene	0	ENST00000324333, ENST00000461870, ENST00000381971, ENST00000474483, ENST00000404604, ENST00000381970
A_24_P312915	0	0	mismatch, multiple genomic	ENST00000478901	ENST00000356200, ENST00000463652, ENST00000467737, ENST00000356937, ENST00000509982, ENST00000404249, ENST00000460465, ENST00000357760, ENST00000358779, ENST00000378633, ENST00000378638, ENST00000468397, ENST00000401097, ENST00000341832, ENST00000407249, ENST00000317673, ENST00000340677, ENST00000341028, ENST00000378635, ENST00000378630, ENST00000513088
A_23_P38649	MC2R	ENSG00000185231	perfect transcript match, one gene	0	ENST00000399821, ENST00000327606
A_24_P322655	C20orf197	ENSG00000176659	perfect transcript match, one gene	0	ENST00000313426
A_24_P218259	0	0	perfect genomic match, no gene	0	0
A_32_P104619	RP11-495P10.2	ENSG00000215863	perfect genomic match(1), in one gene	0	0
A_32_P19431	0	0	perfect, multiple genomic	ENST00000400448, ENST00000504082, ENST00000514273	ENST00000357495, ENST00000342657, ENST00000398039, ENST00000330752, ENST00000340913, ENST00000420780
A_32_P75399	TCF4	ENSG00000196628	perfect genomic match(1), in one gene	0	0
A_24_P578437	0	0	perfect genomic match, no gene	0	0
A_24_P374564	AF111167.1	ENSG00000119660	perfect transcript match, one gene	ENST00000370370	ENST00000238638
A_23_P5342	LRP1B	ENSG00000168702	perfect transcript match, one gene	0	ENST00000389484, ENST00000437977
A_32_P212955	ATP9A	ENSG00000054793	perfect transcript match, one gene	0	ENST00000311637, ENST00000338821
A_24_P557245	0	0	no match	0	0
A_32_P212958	COLEC10	ENSG00000184374	perfect genomic match, genes within 2kb	0	0
A_23_P132444	TCEA1	ENSG00000187735	perfect transcript match, one gene	0	ENST00000396401, ENST00000399633
A_23_P46222	TRIM46	ENSG00000163462	perfect transcript match, one gene	0	ENST00000368385
A_32_P48019	KCNK10	ENSG00000100433	perfect genomic match, genes within 2kb	0	0
A_32_P177300	ZADH2	ENSG00000180011	perfect transcript match, one gene	0	ENST00000322342
A_23_P216132	WHSC1L1	ENSG00000147548	perfect transcript match, one gene	0	ENST00000433384, ENST00000317025, ENST00000316985, ENST00000419340
A_32_P216015	PLXDC2	ENSG00000120594	perfect genomic match(1), in one gene	0	0
A_23_P72448	SKIL	ENSG00000136603	mismatch transcript match, one gene	ENST00000426052, ENST00000458537, ENST00000431185	0
A_24_P931079	0	0	no match	0	0
A_23_P213562	F2R	ENSG00000181104	perfect transcript match, one gene	0	ENST00000319211
A_23_P217666	0	0	perfect, multiple genomic	ENST00000447844, ENST00000406049, ENST00000412750, ENST00000421908, ENST00000427342, ENST00000310599, ENST00000412093, ENST00000298283, ENST00000457497	ENST00000369817, ENST00000436473, ENST00000344746, ENST00000491035, ENST00000485196, ENST00000406022, ENST00000424325, ENST00000431607, ENST00000325000
A_23_P170399	C4orf41	ENSG00000168538	perfect transcript match, one gene	0	ENST00000334690, ENST00000511955, ENST00000357207, ENST00000360109
A_24_P943781	C7orf58	ENSG00000106034	perfect transcript match, one gene	0	ENST00000310396
A_23_P212568	TRAT1	ENSG00000163519	perfect transcript match, one gene	0	ENST00000295756, ENST00000426646
A_24_P81789	RHOF	ENSG00000139725	perfect transcript match, one gene	0	ENST00000267205
A_23_P164047	MMD	ENSG00000108960	perfect transcript match, one gene	0	ENST00000262065
A_24_P117147	0	0	mismatch, multiple genomic	ENST00000342376, ENST00000434419, ENST00000359085, ENST00000396289, ENST00000396284, ENST00000336077, ENST00000339924, ENST00000415311	ENST00000391728, ENST00000358178, ENST00000355608, ENST00000326321
A_23_P164042	ERN1	ENSG00000178607	perfect transcript match, one gene	0	ENST00000433197, ENST00000225768
A_24_P182461	IGSF3	ENSG00000143061	perfect transcript match, one gene	0	ENST00000369486, ENST00000369483
A_23_P333150	LRRC28	ENSG00000168904	perfect transcript match, one gene	0	ENST00000301981
A_23_P344281	ZIK1	ENSG00000171649	perfect transcript match, one gene	0	ENST00000307468
A_24_P944782	GALNTL2	ENSG00000131386	perfect transcript match, one gene	0	ENST00000339732
A_24_P944788	HGF	ENSG00000019991	perfect transcript match, one gene	0	ENST00000222390
A_32_P233256	CHSY3	ENSG00000198108	perfect genomic match(1), in one gene	0	0
A_24_P943252	0	0	perfect genomic match, no gene	0	0
A_32_P233250	COBLL1	ENSG00000082438	perfect genomic match(1), in one gene	0	0
A_24_P943258	0	0	perfect genomic match, no gene	0	0
A_24_P127828	VCP	ENSG00000165280	perfect transcript match, one gene	0	ENST00000358901, ENST00000493886
A_24_P854556	RP11-6F2.4, RP11-6F2.5	ENSG00000243629, ENSG00000241544	perfect genomic match(1), in overlapping genes	0	ENST00000471357, ENST00000469196
A_24_P49747	RP11-84P7.1	ENSG00000215283	perfect transcript match, one gene	ENST00000419110, ENST00000325307, ENST00000455596, ENST00000440127	ENST00000433260, ENST00000399930
A_23_P1043	C1orf106	ENSG00000163362	perfect transcript match, one gene	0	ENST00000367342, ENST00000465162, ENST00000413687
A_23_P135239	TLE1	ENSG00000196781	perfect transcript match, one gene	0	ENST00000376499, ENST00000454010, ENST00000355002, ENST00000376464
A_23_P40108	COL9A3	ENSG00000092758	perfect transcript match, one gene	0	ENST00000343916, ENST00000466192, ENST00000462700, ENST00000467819
A_23_P69863	PCDHB5	ENSG00000113209	perfect transcript match, one gene	0	ENST00000231134
A_23_P87964	ESD	ENSG00000139684	perfect transcript match, one gene	0	ENST00000378720, ENST00000378697, ENST00000412582, ENST00000471867
A_24_P24982	0	0	no match	0	0
A_32_P341615	C9orf84	ENSG00000165181	perfect transcript match, one gene	0	ENST00000394779, ENST00000394777, ENST00000318737, ENST00000374283, ENST00000374287, ENST00000394778
A_23_P131935	FERMT1	ENSG00000101311	perfect transcript match, one gene	0	ENST00000217289, ENST00000478194
A_23_P134729	C8orf39	ENSG00000212998	perfect transcript match, one gene	0	ENST00000391680
A_32_P221958	0	0	perfect, multiple genomic	0	ENST00000448048, ENST00000355953, ENST00000342551, ENST00000413193, ENST00000452145, ENST00000399508, ENST00000453919, ENST00000426427, ENST00000456984, ENST00000425119, ENST00000311652, ENST00000374095, ENST00000416142, ENST00000412531, ENST00000374056, ENST00000443782, ENST00000374094, ENST00000340986, ENST00000454844, ENST00000280961, ENST00000445434, ENST00000425187, ENST00000339771, ENST0000…
A_32_P165611	KIF13B	ENSG00000197892	perfect transcript match, one gene	0	ENST00000357808, ENST00000355514, ENST00000404075
A_24_P79750	AKR1A1	ENSG00000117448	perfect transcript match, one gene	0	ENST00000372070, ENST00000351829, ENST00000497973, ENST00000473038, ENST00000495913, ENST00000487654, ENST00000475919, ENST00000475985, ENST00000419874
A_23_P19702	MAP3K7IP2	ENSG00000055208	perfect transcript match, one gene	0	ENST00000367456, ENST00000470466, ENST00000286332
A_23_P100764	AC003043.2, SLC25A39	ENSG00000237411, ENSG00000013306	perfect genomic match(1), in overlapping genes	0	ENST00000225308, ENST00000377095, ENST00000424548
A_24_P79755	AKR1A1	ENSG00000117448	perfect transcript match, one gene	0	ENST00000372070, ENST00000434299, ENST00000496999, ENST00000476957, ENST00000351829, ENST00000481885, ENST00000471651, ENST00000419874
A_24_P301146	LMO7	ENSG00000136153	perfect transcript match, one gene	0	ENST00000341547, ENST00000465261, ENST00000377534, ENST00000357063, ENST00000321797
A_24_P866970	SLC36A1	ENSG00000123643	perfect transcript match, one gene	0	ENST00000243389
A_32_P121640	NPHS1	ENSG00000161270	perfect genomic match, genes within 2kb	0	0
A_24_P766177	RP5-1120P11.3	ENSG00000231881	perfect transcript match, one gene	0	ENST00000455005
A_24_P182281	HHLA3	ENSG00000197568	perfect transcript match, one gene	0	ENST00000486110, ENST00000463058, ENST00000359875, ENST00000370940, ENST00000432224, ENST00000361764
A_23_P165796	HOXD13	ENSG00000128714	perfect transcript match, one gene	0	ENST00000392539
A_24_P617278	0	0	perfect genomic match, no gene	0	0
A_24_P148777	RASSF1	ENSG00000068028	perfect transcript match, one gene	0	ENST00000359365, ENST00000357043, ENST00000482447, ENST00000395117, ENST00000395126, ENST00000327761, ENST00000395129, ENST00000362008
A_24_P242204	2010-09-02	ENSG00000125354	perfect transcript match, one gene	0	ENST00000354416, ENST00000343984, ENST00000371492, ENST00000394610, ENST00000394612
A_24_P137376	ATP2C1	ENSG00000017260	perfect transcript match, one gene	0	ENST00000504381, ENST00000505330, ENST00000507488, ENST00000510168, ENST00000508532, ENST00000513801, ENST00000504948, ENST00000328560, ENST00000428331, ENST00000422190, ENST00000359644, ENST00000504612, ENST00000514654, ENST00000507194, ENST00000393221, ENST00000347421
A_24_P137372	ATP2C1	ENSG00000017260	perfect transcript match, one gene	0	ENST00000504381, ENST00000505330, ENST00000507488, ENST00000510168, ENST00000508532, ENST00000513801, ENST00000504948, ENST00000428331, ENST00000422190, ENST00000359644, ENST00000504612, ENST00000514654, ENST00000507194, ENST00000393221, ENST00000347421
A_23_P387649	DNAJA4	ENSG00000140403	perfect transcript match, one gene	0	ENST00000485075
A_23_P202199	SLK	ENSG00000065613	perfect transcript match, one gene	0	ENST00000335753, ENST00000369755
A_24_P234554	ZNF385D	ENSG00000151789	perfect transcript match, one gene	0	ENST00000281523
A_32_P160398	0	0	mismatch, multiple genomic	ENST00000489915, ENST00000426072, ENST00000504616, ENST00000202773, ENST00000424576, ENST00000443382, ENST00000399997, ENST00000466377, ENST00000480094, ENST00000431036, ENST00000456225, ENST00000445338, ENST00000454924, ENST00000456481, ENST00000340697, ENST00000426826, ENST00000437876	0
A_24_P153880	0	0	perfect, multiple genomic	0	ENST00000300515, ENST00000508475, ENST00000358583, ENST00000414190
A_23_P207600	PSMD11	ENSG00000108671	perfect transcript match, one gene	0	ENST00000261712, ENST00000457654, ENST00000493026, ENST00000469475
A_32_P45738	PGAM1	ENSG00000171314	perfect transcript match, one gene	0	ENST00000334828
A_24_P339944	PDGFB	ENSG00000100311	perfect transcript match, one gene	0	ENST00000331163
A_32_P503113	CCDC105	ENSG00000160994	perfect transcript match, one gene	0	ENST00000292574
A_24_P298723	0	0	perfect, multiple genomic	0	ENST00000452103, ENST00000451062, ENST00000505707, ENST00000434487, ENST00000432394, ENST00000426661, ENST00000436801, ENST00000433321, ENST00000450658, ENST00000442145, ENST00000414596, ENST00000427622, ENST00000418016, ENST00000448006
A_24_P397107	CDC25A	ENSG00000164045	perfect transcript match, one gene	0	ENST00000302506, ENST00000351231
A_32_P24382	KRTAP2-1	ENSG00000212724	perfect transcript match, one gene	0	ENST00000391418
A_24_P142228	0	0	perfect, multiple genomic	ENST00000440687, ENST00000396469, ENST00000474329	ENST00000311528, ENST00000484610, ENST00000393099, ENST00000399461, ENST00000472354, ENST00000392730
A_23_P16708	0	0	perfect genomic match, no gene	0	0
A_32_P233784	BX571672.5	ENSG00000225278	perfect genomic match(1), in one gene	0	0
A_32_P233780	AL049541.1	ENSG00000248368	perfect transcript match, one gene	0	ENST00000508054
A_23_P341567	NHEDC2	ENSG00000164038	perfect transcript match, one gene	0	ENST00000362026, ENST00000506288, ENST00000394785, ENST00000503103, ENST00000503230, ENST00000339611
A_23_P339117	0	0	perfect genomic match, no gene	0	0
A_32_P353677	ATAD3B	ENSG00000160072	mismatch transcript match, one gene	ENST00000308647, ENST00000472194, ENST00000485748, ENST00000474481, ENST00000360489, ENST00000401951, ENST00000378737	0
A_24_P206624	FGFR2	ENSG00000066468	perfect transcript match, one gene	0	ENST00000358487, ENST00000478859, ENST00000356226, ENST00000369060, ENST00000369059, ENST00000346997, ENST00000457416, ENST00000360144, ENST00000369056, ENST00000369058, ENST00000328075, ENST00000351936, ENST00000357555, ENST00000369062, ENST00000455676, ENST00000345309, ENST00000369061
A_23_P44854	TRAC	ENSG00000229164	mismatch genomic match(1), in one gene	0	0
A_24_P391468	ENOX2	ENSG00000165675	perfect transcript match, one gene	0	ENST00000370935, ENST00000370927, ENST00000432489, ENST00000338144, ENST00000394363, ENST00000350369
A_32_P92922	NSMCE4A	ENSG00000107672	perfect transcript match, one gene	0	ENST00000369023, ENST00000489266, ENST00000468209, ENST00000482078, ENST00000369017, ENST00000464321, ENST00000481320, ENST00000472431
A_32_P101334	AL157931.2	ENSG00000250943	perfect transcript match, one gene	0	ENST00000515722
A_32_P230253	LAD1	ENSG00000159166	perfect genomic match, genes within 2kb	0	0
A_23_P430718	SPATA19	ENSG00000166118	perfect transcript match, one gene	0	ENST00000299140
A_32_P197173	0	0	perfect genomic match, no gene	0	0
A_24_P124032	RIPK2	ENSG00000104312	perfect transcript match, one gene	0	ENST00000220751
A_23_P44857	AE000660.13	ENSG00000211807	perfect transcript match, one gene	0	ENST00000390455
A_24_P911025	0	0	perfect genomic match, no gene	0	0
A_23_P371239	AC099524.1	ENSG00000153815	perfect transcript match, one gene	0	ENST00000398040
A_24_P818268	AC013486.3	ENSG00000188447	perfect transcript match, one gene	0	ENST00000339692
A_23_P379746	DENND5B	ENSG00000170456	perfect transcript match, one gene	0	ENST00000389082, ENST00000306833, ENST00000354285
A_23_P342869	FMN2	ENSG00000155816	perfect transcript match, one gene	0	ENST00000319653, ENST00000406993
A_23_P11286	HNRNPH2	ENSG00000126945	perfect transcript match, one gene	0	ENST00000316594, ENST00000455741, ENST00000457902, ENST00000395130
A_24_P170186	RP13-469O16.1	ENSG00000214604	perfect transcript match, one gene	0	ENST00000398649
A_24_P83544	RP1-254P11.1	ENSG00000229919	perfect transcript match, one gene	ENST00000284811, ENST00000434209	ENST00000439303
A_23_P425750	ARMC6	ENSG00000105676	perfect transcript match, one gene	0	ENST00000392336, ENST00000392335, ENST00000269932, ENST00000379532
A_23_P425752	TRIM14	ENSG00000106785	perfect transcript match, one gene	0	ENST00000375098, ENST00000478530, ENST00000341469, ENST00000342043
A_23_P369090	DUSP15	ENSG00000149599	perfect transcript match, one gene	0	ENST00000278979, ENST00000447647
A_23_P211079	OLIG2	ENSG00000205927	perfect transcript match, one gene	0	ENST00000382357, ENST00000333337
A_24_P154080	ECE1	ENSG00000117298	perfect transcript match, one gene	0	ENST00000357071, ENST00000264205, ENST00000374893, ENST00000470394, ENST00000415912, ENST00000374894
A_23_P26687	TMEM186	ENSG00000184857	perfect transcript match, one gene	0	ENST00000333050
A_23_P82449	DFNA5	ENSG00000105928	perfect transcript match, one gene	0	ENST00000342947, ENST00000479636, ENST00000409970, ENST00000419307
A_24_P920298	NAIF1	ENSG00000171169	perfect transcript match, one gene	0	ENST00000488519, ENST00000496649
A_32_P114268	0	0	no match	0	0
A_24_P40358	DDX17	ENSG00000100201	perfect transcript match, one gene	0	ENST00000396821, ENST00000415456, ENST00000381633, ENST00000444597, ENST00000415748
A_24_P923922	0	0	perfect, multiple genomic	0	0
A_23_P255837	SLC7A2	ENSG00000003989	perfect transcript match, one gene	0	ENST00000494857, ENST00000470360, ENST00000398090, ENST00000004531
A_23_P163306	CGNL1	ENSG00000128849	perfect transcript match, one gene	0	ENST00000281282
A_23_P218144	LTBP2	ENSG00000119681	perfect transcript match, one gene	0	ENST00000261978
A_23_P208835	MAP2K2	ENSG00000126934	perfect transcript match, one gene	0	ENST00000262948, ENST00000394867, ENST00000481271, ENST00000486884, ENST00000496243, ENST00000443189
A_23_P98121	FXYD4	ENSG00000150201	perfect transcript match, one gene	0	ENST00000476166, ENST00000374451, ENST00000480834, ENST00000479189, ENST00000458363
A_23_P94461	FSD1L	ENSG00000106701	perfect transcript match, one gene	0	ENST00000495708, ENST00000469022, ENST00000374710, ENST00000481272, ENST00000484973, ENST00000394926, ENST00000480279, ENST00000374716
A_23_P159424	ACYP2	ENSG00000170634	perfect transcript match, one gene	0	ENST00000406041, ENST00000303536, ENST00000394666, ENST00000494922
A_23_P215517	KLHL7	ENSG00000122550	perfect transcript match, one gene	0	ENST00000322275, ENST00000410047, ENST00000479700, ENST00000477076
A_24_P925518	2011-09-02	ENSG00000122545	perfect genomic match(1), in one gene	0	0
A_24_P228717	RAC2	ENSG00000128340	perfect transcript match, one gene	0	ENST00000249071, ENST00000406508, ENST00000481215, ENST00000405484, ENST00000441619, ENST00000417990, ENST00000458421
A_24_P925516	0	0	perfect, multiple genomic	0	0
A_24_P920742	QSOX1	ENSG00000116260	perfect genomic match(1), in one gene	0	0
A_23_P371495	TMTC1	ENSG00000133687	perfect transcript match, one gene	0	ENST00000256062
A_23_P205355	SERPINA5	ENSG00000188488	perfect transcript match, one gene	0	ENST00000329597, ENST00000438291
A_24_P336848	ACYP2, AC008280.5	ENSG00000170634, ENSG00000239235	perfect genomic match(1), in overlapping genes	0	ENST00000406041, ENST00000303536, ENST00000394666, ENST00000494922, ENST00000458030
A_23_P164821	C19orf43	ENSG00000123144	perfect transcript match, one gene	0	ENST00000242784
A_24_P928590	TIMM50	ENSG00000105197	perfect genomic match, genes within 2kb	0	0
A_23_P164826	RNASEH2A	ENSG00000104889	perfect transcript match, one gene	0	ENST00000221486
A_24_P716249	SNCA	ENSG00000145335	perfect genomic match(1), in one gene	0	0
A_24_P159335	C16orf55	ENSG00000167523	perfect transcript match, one gene	0	ENST00000301031, ENST00000457689
A_23_P25790	CDH24, AL132780.1	ENSG00000139880, ENSG00000251265	perfect genomic match(1), in overlapping genes	0	ENST00000487137, ENST00000485922, ENST00000267383, ENST00000422751, ENST00000397359, ENST00000216697
A_32_P150836	0	0	perfect genomic match, no gene	0	0
A_23_P370544	ANKAR	ENSG00000151687	perfect transcript match, one gene	0	ENST00000433782, ENST00000313581, ENST00000474303, ENST00000431575, ENST00000438402, ENST00000281412, ENST00000439748, ENST00000374838
A_24_P298360	LTBP3	ENSG00000168056	perfect transcript match, one gene	0	ENST00000322147, ENST00000301873, ENST00000301874
A_23_P21485	PID1	ENSG00000153823	perfect transcript match, one gene	0	ENST00000392054, ENST00000354069, ENST00000409462, ENST00000392055
A_32_P186348	0	0	perfect genomic match, no gene	0	0
A_24_P151106	ZFP28	ENSG00000196867	perfect transcript match, one gene	0	ENST00000301318
A_24_P16353	0	0	perfect, multiple genomic	ENST00000417545, ENST00000357530, ENST00000279766, ENST00000420869, ENST00000437970, ENST00000448762, ENST00000434612	ENST00000451933, ENST00000421726
A_24_P309521	KCNJ5	ENSG00000120457	perfect transcript match, one gene	0	ENST00000338350
A_23_P432626	SLC25A40	ENSG00000075303	perfect transcript match, one gene	0	ENST00000341119, ENST00000446236
A_23_P121234	LRRN1	ENSG00000175928	perfect transcript match, one gene	0	ENST00000319331
A_23_P52846	TTC17	ENSG00000052841	perfect genomic match(1), in one gene	0	0
A_23_P138985	CD3D	ENSG00000167286	perfect transcript match, one gene	0	ENST00000300692
A_24_P358534	0	0	perfect, multiple genomic	0	0
A_23_P89755	RNF138	ENSG00000134758	perfect transcript match, one gene	0	ENST00000261593, ENST00000257190, ENST00000399230
A_32_P118481	RP11-600P18.4	ENSG00000239570	perfect transcript match, one gene	0	ENST00000473027
A_32_P184279	CCDC6	ENSG00000108091	perfect transcript match, one gene	0	ENST00000263102
A_23_P127175	SAR1A	ENSG00000079332	perfect transcript match, one gene	0	ENST00000373241, ENST00000373239, ENST00000373238, ENST00000373242, ENST00000452767, ENST00000431664, ENST00000395026
A_23_P216894	MAPKAP1	ENSG00000119487	perfect transcript match, one gene	0	ENST00000373511, ENST00000350766, ENST00000373503, ENST00000373498, ENST00000265960, ENST00000394063, ENST00000373505, ENST00000373497
A_23_P314191	ZDHHC17	ENSG00000186908	perfect transcript match, one gene	0	ENST00000334822, ENST00000426126
A_23_P9056	RB1CC1	ENSG00000023287	perfect transcript match, one gene	0	ENST00000435644, ENST00000025008
A_23_P167553	DHFR	ENSG00000228716	perfect transcript match, one gene	ENST00000314636, ENST00000394221, ENST00000461173	ENST00000439211, ENST00000505337, ENST00000511032, ENST00000504396, ENST00000513048
A_23_P78571	COX6B2	ENSG00000160471	perfect transcript match, one gene	0	ENST00000326529
A_23_P6085	SLC23A2	ENSG00000089057	perfect transcript match, one gene	0	ENST00000379333, ENST00000338244, ENST00000423430, ENST00000379324, ENST00000424750, ENST00000437886
A_32_P229746	DNAJB6	ENSG00000105993	perfect transcript match, one gene	0	ENST00000429029, ENST00000487480
A_23_P320190	CCDC150	ENSG00000144395	perfect transcript match, one gene	0	ENST00000471546
A_23_P167559	RNF145	ENSG00000145860	perfect transcript match, one gene	0	ENST00000274542, ENST00000424310
A_23_P81930	C6orf25	ENSG00000204420	perfect transcript match, one gene	0	ENST00000460663, ENST00000375805, ENST00000485548, ENST00000375809, ENST00000375804, ENST00000375814, ENST00000471545, ENST00000375806
A_24_P395610	GAS7	ENSG00000007237	perfect transcript match, one gene	0	ENST00000323816, ENST00000396115, ENST00000437099, ENST00000432992
A_23_P85693	GBP2	ENSG00000162645	perfect transcript match, one gene	0	ENST00000464839, ENST00000370466, ENST00000493802, ENST00000463660
A_23_P81934	C6orf25	ENSG00000204420	perfect transcript match, one gene	0	ENST00000460663, ENST00000480039, ENST00000375810, ENST00000375805, ENST00000485548, ENST00000375809, ENST00000375804, ENST00000375814, ENST00000471545, ENST00000375806
A_24_P917074	EPB41	ENSG00000159023	perfect genomic match(1), in one gene	0	0
A_32_P125219	SLC22A23	ENSG00000137266	perfect transcript match, one gene	0	ENST00000436008, ENST00000406686, ENST00000497691, ENST00000380302, ENST00000490273, ENST00000485307, ENST00000467177, ENST00000467144, ENST00000496753, ENST00000380298, ENST00000433689, ENST00000329334
A_24_P276493	PIN1L	ENSG00000229359	perfect transcript match, one gene	0	ENST00000412108, ENST00000439639
A_32_P225667	SETD1A, ORAI3	ENSG00000099381, ENSG00000175938	perfect genomic match, genes within 2kb	0	0
A_24_P276490	0	0	perfect, multiple genomic	0	ENST00000374514, ENST00000420982, ENST00000374503, ENST00000374502, ENST00000492577, ENST00000374501, ENST00000374506, ENST00000447689
A_24_P457304	FAM89A	ENSG00000182118	perfect genomic match, genes within 2kb	0	0
A_23_P4821	JUNB	ENSG00000171223	perfect transcript match, one gene	0	ENST00000302754
A_23_P54230	ZC3H14	ENSG00000100722	perfect transcript match, one gene	0	ENST00000302216, ENST00000406216, ENST00000251038, ENST00000393514, ENST00000393530, ENST00000353091, ENST00000380684, ENST00000359301, ENST00000336693
A_24_P385012	AC104186.1	ENSG00000245906	perfect transcript match, one gene	0	ENST00000413618
A_32_P178099	MTMR11	ENSG00000014914	perfect genomic match(1), in one gene	0	0
A_32_P112881	SNX12	ENSG00000147164	perfect transcript match, one gene	0	ENST00000483560, ENST00000374274
A_23_P99653	AE000659.4	ENSG00000211791	perfect transcript match, one gene	0	ENST00000390439
A_24_P169634	MBL1P1, AL512662.2	ENSG00000242600, ENSG00000220191	perfect genomic match(1), in overlapping genes	0	ENST00000497731, ENST00000480805, ENST00000404353
A_23_P397455	ACVR1C	ENSG00000123612	perfect transcript match, one gene	0	ENST00000243349
A_24_P226970	ZNF365	ENSG00000138311	perfect transcript match, one gene	0	ENST00000395254, ENST00000466727
A_24_P222410	ALS2	ENSG00000003393	perfect transcript match, one gene	0	ENST00000264276, ENST00000439495, ENST00000482891, ENST00000482789, ENST00000457679
A_24_P40827	RAD51L3	ENSG00000185379	perfect transcript match, one gene	0	ENST00000345365, ENST00000489139, ENST00000460118, ENST00000418935, ENST00000486323, ENST00000335858, ENST00000394589, ENST00000415064, ENST00000339934
A_32_P109755	C14orf180	ENSG00000184601	perfect genomic match, genes within 2kb	0	0
A_32_P207848	CTD-2230D16.1	ENSG00000241684	perfect genomic match(1), in one gene	0	0
A_23_P208302	APOC2	ENSG00000234906	perfect transcript match, one gene	0	ENST00000252490, ENST00000419266
A_24_P266466	GPR20	ENSG00000204882	perfect transcript match, one gene	0	ENST00000377741
A_24_P938516	AC087742.1, C17orf85	ENSG00000244779, ENSG00000074356	perfect genomic match(1), in overlapping genes	0	0
A_32_P30966	PDE3A	ENSG00000172572	perfect genomic match(1), in one gene	0	0
A_32_P117908	GPN3	ENSG00000111231	perfect genomic match(1), in one gene	0	0
A_23_P216278	ASAP1	ENSG00000153317	perfect transcript match, one gene	0	ENST00000357668
A_24_P205120	SPG7	ENSG00000197912	perfect transcript match, one gene	0	ENST00000341316
A_23_P204484	RAB35	ENSG00000111737	perfect transcript match, one gene	0	ENST00000432953, ENST00000229340
A_23_P99386	TNFSF11	ENSG00000120659	perfect transcript match, one gene	0	ENST00000239849, ENST00000405262, ENST00000398795
A_23_P109614	MOBP	ENSG00000168314	perfect transcript match, one gene	0	ENST00000383754, ENST00000420739, ENST00000415443, ENST00000428261, ENST00000447324, ENST00000311042, ENST00000441980, ENST00000452959, ENST00000424090, ENST00000442631, ENST00000396228, ENST00000354668, ENST00000445579
A_23_P78429	ZNF397	ENSG00000186812	perfect genomic match(1), in one gene	0	0
A_24_P257585	SLC30A5	ENSG00000145740	perfect transcript match, one gene	0	ENST00000380860
A_24_P327050	TRAPPC2L	ENSG00000167515	perfect transcript match, one gene	ENST00000412817	ENST00000301021, ENST00000452287, ENST00000427604
A_32_P224040	EVL	ENSG00000196405	perfect transcript match, one gene	0	ENST00000402714, ENST00000392920
A_23_P88404	TGFB3	ENSG00000119699	perfect transcript match, one gene	0	ENST00000238682
A_24_P332806	INPP5B	ENSG00000204084	perfect transcript match, one gene	0	ENST00000373027, ENST00000373026, ENST00000373024, ENST00000487328, ENST00000373023, ENST00000458109
A_32_P103220	ADAMTS12	ENSG00000151388	perfect transcript match, one gene	0	ENST00000504830, ENST00000352040, ENST00000515401, ENST00000509762
A_23_P160025	IFI16	ENSG00000163565	perfect transcript match, one gene	0	ENST00000359709, ENST00000368131, ENST00000368132, ENST00000493884, ENST00000483916, ENST00000448393, ENST00000430894, ENST00000340979, ENST00000295809, ENST00000392247
A_23_P110504	CLPTM1L	ENSG00000049656	perfect transcript match, one gene	0	ENST00000320895, ENST00000507807, ENST00000503042, ENST00000503534, ENST00000320927
A_24_P763361	0	0	perfect genomic match, no gene	0	0
A_24_P397928	CTSB	ENSG00000164733	perfect transcript match, one gene	0	ENST00000353047, ENST00000453527, ENST00000434271, ENST00000345125
A_23_P11915	GDAP2	ENSG00000196505	perfect transcript match, one gene	0	ENST00000369443
A_32_P4934	TLR1	ENSG00000174125	perfect genomic match(1), in one gene	0	0
A_24_P126305	ZNF500	ENSG00000103199	perfect transcript match, one gene	0	ENST00000219478
A_32_P21794	AL121809.5	ENSG00000249163	perfect genomic match(1), in one gene	0	0
A_23_P201508	PFKFB2	ENSG00000123836	perfect transcript match, one gene	0	ENST00000367080
A_32_P24140	GAS2	ENSG00000148935	perfect transcript match, one gene	0	ENST00000454584, ENST00000278187, ENST00000433790, ENST00000432939
A_23_P250554	AGGF1	ENSG00000164252	perfect transcript match, one gene	0	ENST00000312916
A_32_P509964	TRAF3IP2	ENSG00000056972	perfect genomic match(1), in one gene	0	0
A_24_P110201	0	0	no match	0	0
A_32_P185637	COL20A1	ENSG00000101203	perfect transcript match, one gene	0	ENST00000422202
A_23_P26916	HDAC5	ENSG00000108840	perfect transcript match, one gene	0	ENST00000336057, ENST00000393622, ENST00000225983
A_24_P926195	MAN1A2	ENSG00000198162	perfect transcript match, one gene	0	ENST00000356554, ENST00000422329
A_32_P73903	DNAH14	ENSG00000185842	perfect genomic match(1), in one gene	0	0
A_24_P720202	EIF4H	ENSG00000106682	perfect transcript match, one gene	0	ENST00000265753, ENST00000353999
A_23_P136246	COX7B2	ENSG00000170516	perfect transcript match, one gene	0	ENST00000355591, ENST00000396533, ENST00000302930
A_23_P207680	0	0	mismatch no genomic match, transcript match, multiple unrelated trancripts	0	ENST00000434041, ENST00000433919, ENST00000450673, ENST00000336125, ENST00000445552, ENST00000329240, ENST00000337845
A_23_P203900	SCARB1	ENSG00000073060	perfect transcript match, one gene	0	ENST00000415380, ENST00000261693, ENST00000376788, ENST00000339570
A_24_P83846	DYNC2H1	ENSG00000187240	perfect transcript match, one gene	0	ENST00000398093, ENST00000375735
A_23_P8013	HIST1H2BL	ENSG00000185130	perfect transcript match, one gene	0	ENST00000377401
A_32_P30345	0	0	perfect genomic match, no gene	0	0
A_24_P83848	0	0	no match	0	0
A_24_P932614	CPOX	ENSG00000080819	perfect genomic match(1), in one gene	0	0
A_23_P319013	ZNF383	ENSG00000188283	perfect transcript match, one gene	0	ENST00000392155, ENST00000352998
A_23_P41777	TXNDC15	ENSG00000113621	perfect transcript match, one gene	0	ENST00000358387, ENST00000511070, ENST00000507024, ENST00000508779, ENST00000505174, ENST00000509954, ENST00000441965
A_24_P175460	CAMSAP1	ENSG00000130559	perfect transcript match, one gene	0	ENST00000389532, ENST00000389533
A_24_P263653	DOCK2	ENSG00000134516	perfect transcript match, one gene	0	ENST00000256935, ENST00000343291
A_23_P103824	ZNF687	ENSG00000143373	perfect genomic match(1), in one gene	0	0
A_23_P14432	FUT8	ENSG00000033170	mismatch transcript match, one gene	ENST00000360689, ENST00000358307, ENST00000394586, ENST00000394585, ENST00000342677, ENST00000394581, ENST00000417683	0
A_24_P934755	EIF4E2	ENSG00000135930	perfect transcript match, one gene	0	ENST00000409098, ENST00000409514
A_23_P15113	ARHGAP17	ENSG00000140750	perfect transcript match, one gene	0	ENST00000289968, ENST00000303665
A_24_P290999	0	0	no match	0	0
A_32_P178017	ADSSL1	ENSG00000185100	perfect genomic match(1), in one gene	0	0
A_23_P51126	IL1RL1	ENSG00000115602	perfect transcript match, one gene	0	ENST00000233954, ENST00000311734, ENST00000409584, ENST00000427077, ENST00000404917
A_24_P696470	HEATR4, AC005280.1	ENSG00000187105, ENSG00000251393	perfect genomic match(1), in overlapping genes	0	ENST00000334988, ENST00000515412
A_24_P357406	RBMY1A3P	ENSG00000197038	perfect genomic match(1), in one gene	ENST00000383020, ENST00000382639, ENST00000420376, ENST00000382707, ENST00000361046, ENST00000439108, ENST00000382659, ENST00000358944, ENST00000382673, ENST00000382680, ENST00000382653, ENST00000303766, ENST00000481858, ENST00000454978, ENST00000454945, ENST00000455210, ENST00000250831, ENST00000470460, ENST00000445779, ENST00000414629, ENST00000439935, ENST00000445659	0
A_24_P16326	ROBO2	ENSG00000185008	perfect transcript match, one gene	0	ENST00000487694, ENST00000461745, ENST00000332191, ENST00000473767, ENST00000475334, ENST00000470802, ENST00000403211
A_23_P213000	WDR1	ENSG00000071127	perfect transcript match, one gene	0	ENST00000499869, ENST00000400001, ENST00000439733, ENST00000382452, ENST00000382451, ENST00000443592
A_24_P357405	0	0	perfect genomic match, no gene	0	0
A_32_P76992	0	0	perfect genomic match, no gene	0	0
A_24_P705701	CCNC	ENSG00000112237	perfect genomic match(1), in one gene	0	0
A_23_P59452	ABP1	ENSG00000002726	perfect transcript match, one gene	0	ENST00000493429, ENST00000467291, ENST00000487631, ENST00000360937, ENST00000416793, ENST00000480582, ENST00000437714, ENST00000388969
A_24_P256230	DENND4A	ENSG00000174485	perfect genomic match(1), in one gene	0	0
A_23_P151895	CILP	ENSG00000138615	perfect transcript match, one gene	0	ENST00000261883
A_23_P326739	SUV420H1	ENSG00000110066	perfect transcript match, one gene	0	ENST00000304363, ENST00000441488, ENST00000402185, ENST00000424360
A_24_P401909	RAB11FIP4	ENSG00000131242	perfect transcript match, one gene	0	ENST00000394744, ENST00000325874, ENST00000394742
A_24_P928830	0	0	no match	0	0
A_23_P105873	TRPC4	ENSG00000133107	perfect transcript match, one gene	0	ENST00000379705, ENST00000379679, ENST00000488717, ENST00000355779, ENST00000358477, ENST00000379673, ENST00000426868, ENST00000338947, ENST00000379681, ENST00000447043, ENST00000379686
A_23_P96173	0	0	perfect genomic match, no gene	0	0
A_32_P205550	0	0	perfect, multiple genomic	ENST00000415623	ENST00000265100, ENST00000453533
A_32_P205553	RPL26L1	ENSG00000037241	perfect transcript match, one gene	0	ENST00000265100
A_23_P79488	STON1-GTF2A1L, LHCGR, GTF2A1L	ENSG00000068781, ENSG00000138039, ENSG00000242441	perfect genomic match(1), in overlapping genes	0	ENST00000405008, ENST00000394754, ENST00000309827, ENST00000394749, ENST00000403751, ENST00000430487
A_24_P164718	MARCH2	ENSG00000099785	perfect transcript match, one gene	0	ENST00000381035, ENST00000215555, ENST00000393944, ENST00000429675
A_24_P255524	CALD1	ENSG00000122786	perfect transcript match, one gene	0	ENST00000482470
A_23_P79482	CHN1	ENSG00000128656	perfect transcript match, one gene	0	ENST00000409900, ENST00000295497, ENST00000488080, ENST00000409597, ENST00000397072
A_24_P21770	YPEL4	ENSG00000166793	perfect transcript match, one gene	0	ENST00000300022
A_32_P104995	GFAP	ENSG00000131095	perfect transcript match, one gene	0	ENST00000253408, ENST00000435360, ENST00000376990
A_24_P392833	RP11-235D19.3	ENSG00000229357	perfect transcript match, one gene	ENST00000458172, ENST00000325094, ENST00000445119, ENST00000417973	ENST00000443545
A_24_P522075	DRG1	ENSG00000185721	perfect genomic match(1), in one gene	0	0
A_23_P129466	ATF7IP2	ENSG00000166669	perfect transcript match, one gene	0	ENST00000396559, ENST00000396560, ENST00000356427, ENST00000324570
A_23_P138168	CNN3	ENSG00000117519	perfect transcript match, one gene	0	ENST00000370206, ENST00000394202
A_32_P495952	TAS2R40	ENSG00000221937	perfect genomic match, genes within 2kb	0	0
A_23_P113367	PARD3B	ENSG00000116117	perfect transcript match, one gene	0	ENST00000406610, ENST00000415947, ENST00000462231, ENST00000358768, ENST00000351153, ENST00000349953
A_23_P91230	SLPI	ENSG00000124107	perfect transcript match, one gene	0	ENST00000338380
A_24_P102283	ZEB2	ENSG00000169554	perfect genomic match(1), in one gene	0	0
A_23_P161041	KLHL12	ENSG00000117153	perfect transcript match, one gene	0	ENST00000367261, ENST00000367259, ENST00000367260, ENST00000435533
A_23_P308954	BHLHB9	ENSG00000198908	perfect transcript match, one gene	0	ENST00000361229, ENST00000372735, ENST00000442424, ENST00000426670, ENST00000431723, ENST00000457056, ENST00000447531, ENST00000448867
A_23_P51781	TRNAU1AP	ENSG00000180098	perfect transcript match, one gene	0	ENST00000373830, ENST00000480930, ENST00000491577, ENST00000484775
A_23_P51787	AMPD1	ENSG00000116748	perfect transcript match, one gene	0	ENST00000353928, ENST00000369538, ENST00000393268
A_24_P581311	RP11-314A15.1	ENSG00000233833	perfect transcript match, one gene	ENST00000478788	ENST00000430422
A_24_P374163	APOL4	ENSG00000100336	perfect transcript match, one gene	0	ENST00000397275
A_24_P931905	0	0	no match	0	0
A_32_P181638	BVES	ENSG00000112276	perfect transcript match, one gene	0	ENST00000314641
A_23_P429843	C17orf84	ENSG00000214899	perfect transcript match, one gene	0	ENST00000255403
A_32_P80850	COL14A1	ENSG00000187955	perfect transcript match, one gene	0	ENST00000297848, ENST00000432943, ENST00000440844, ENST00000247781, ENST00000309791
A_23_P127948	ADM	ENSG00000148926	perfect transcript match, one gene	0	ENST00000278175
A_24_P915000	RRBP1	ENSG00000125844	perfect transcript match, one gene	0	ENST00000468428
A_24_P915007	NACC1	ENSG00000160877	perfect transcript match, one gene	0	ENST00000292431
A_23_P103310	S100A7	ENSG00000143556	perfect transcript match, one gene	ENST00000368729, ENST00000368728, ENST00000329256	ENST00000368723, ENST00000368722
A_23_P22119	PLEC	ENSG00000178209	perfect transcript match, one gene	0	ENST00000436759, ENST00000357316, ENST00000356346, ENST00000354958, ENST00000322810, ENST00000398774, ENST00000354589, ENST00000357649, ENST00000345136
A_23_P103315	LCE1A	ENSG00000186844	perfect transcript match, one gene	0	ENST00000368766
A_24_P77947	CCDC132	ENSG00000004766	perfect transcript match, one gene	0	ENST00000251739, ENST00000305866, ENST00000441602, ENST00000458530, ENST00000476413, ENST00000471188, ENST00000317751
A_24_P934289	IL17RD	ENSG00000144730	perfect transcript match, one gene	0	ENST00000296318
A_24_P934284	PAXIP1	ENSG00000157212	perfect genomic match, genes within 2kb	0	0
A_23_P9869	CNDP1	ENSG00000150656	perfect transcript match, one gene	0	ENST00000358821, ENST00000430634
A_32_P918263	RP11-310H4.5	ENSG00000234844	perfect transcript match, one gene	0	ENST00000448566
A_24_P659393	RP3-322G13.5	ENSG00000232645	perfect transcript match, one gene	0	ENST00000442440, ENST00000444981
A_24_P935159	AP000233.2	ENSG00000232512	perfect transcript match, one gene	0	ENST00000453802, ENST00000418942
A_32_P174214	GS1-124K5.4	ENSG00000237310	perfect transcript match, one gene	0	ENST00000445681, ENST00000452565
A_23_P120629	ASIP	ENSG00000101440	perfect transcript match, one gene	0	ENST00000374954
A_23_P57379	CDC45L	ENSG00000093009	perfect transcript match, one gene	0	ENST00000407835, ENST00000404724, ENST00000493724, ENST00000263201, ENST00000437685
A_23_P141208	DHRS7B	ENSG00000109016	perfect transcript match, one gene	0	ENST00000395511, ENST00000346603
A_23_P421526	ODF4	ENSG00000184650	perfect transcript match, one gene	0	ENST00000328248
A_32_P80587	N4BP2L2	ENSG00000244754	perfect genomic match(1), in one gene	0	0
A_32_P77717	GTPBP5	ENSG00000101181	perfect genomic match(1), in one gene	0	0
A_24_P930507	ATXN2	ENSG00000204842	perfect transcript match, one gene	0	ENST00000482777
A_24_P383940	CTB-164L20.1	ENSG00000232174	perfect transcript match, one gene	0	ENST00000475257, ENST00000361957
A_23_P166408	OSM	ENSG00000099985	perfect transcript match, one gene	0	ENST00000215781
A_23_P253774	STRA13	ENSG00000169689	mismatch transcript match, one gene	ENST00000306704, ENST00000392359, ENST00000437299	0
A_24_P247286	C19orf71	ENSG00000183397	perfect transcript match, one gene	0	ENST00000329493
A_23_P166400	RASL10A	ENSG00000100276	perfect transcript match, one gene	0	ENST00000216101, ENST00000401450
A_23_P44088	MCF2L, RP11-120K24.2	ENSG00000126217, ENSG00000235280	perfect genomic match(1), in overlapping genes	0	0
A_32_P33723	BTG3	ENSG00000154640	perfect genomic match, genes within 2kb	0	0
A_23_P328074	SALL1	ENSG00000103449	perfect transcript match, one gene	0	ENST00000251020, ENST00000440970
A_24_P197964	TRIM14	ENSG00000106785	perfect transcript match, one gene	0	ENST00000341469, ENST00000342043, ENST00000311688
A_24_P261383	TAF1D	ENSG00000166012	perfect transcript match, one gene	0	ENST00000323981, ENST00000448108, ENST00000393259
A_24_P761457	0	0	perfect genomic match, no gene	ENST00000454155, ENST00000292577, ENST00000250974, ENST00000457740, ENST00000369225, ENST00000358206, ENST00000503096	0
A_24_P38290	TAC1	ENSG00000006128	perfect transcript match, one gene	0	ENST00000319273, ENST00000414974, ENST00000350485, ENST00000346867
A_23_P69652	GPR78	ENSG00000155269	perfect transcript match, one gene	0	ENST00000509216, ENST00000382487, ENST00000504255
A_23_P62607	0	0	no match	0	0
A_23_P168531	FSCN1	ENSG00000075618	perfect transcript match, one gene	0	ENST00000382361, ENST00000473330, ENST00000340250
A_23_P168532	FSCN1	ENSG00000075618	perfect transcript match, one gene	0	ENST00000382361, ENST00000473330, ENST00000340250
A_23_P65370	GLRX5	ENSG00000182512	perfect transcript match, one gene	0	ENST00000331334
A_24_P712798	DCAF6	ENSG00000143164	perfect genomic match(1), in one gene	0	0
A_23_P214360	IRF4	ENSG00000137265	perfect transcript match, one gene	0	ENST00000380956, ENST00000412334
A_23_P394166	CNOT7	ENSG00000198791	perfect transcript match, one gene	0	ENST00000361272
A_23_P100754	SMURF2	ENSG00000108854	perfect transcript match, one gene	0	ENST00000262435
A_23_P434347	ITSN2	ENSG00000198399	perfect transcript match, one gene	0	ENST00000355123, ENST00000361999, ENST00000406921, ENST00000416160, ENST00000380868, ENST00000415660, ENST00000380883, ENST00000449230, ENST00000445614
A_23_P104046	BPNT1	ENSG00000162813	perfect transcript match, one gene	0	ENST00000322067, ENST00000468269, ENST00000354807, ENST00000469520, ENST00000480959, ENST00000498237, ENST00000498791, ENST00000302686, ENST00000414869
A_23_P364024	KRR1	ENSG00000111615	mismmatch transcript match, only one gene with transcript within 2kb of 3prime	ENST00000266659, ENST00000456650, ENST00000229214	0
A_23_P407096	ZNF366	ENSG00000178175	perfect transcript match, one gene	0	ENST00000318442
A_23_P32861	NMD3	ENSG00000169251	perfect transcript match, one gene	0	ENST00000351193, ENST00000460469
A_23_P108932	AC092839.3, SPTBN1	ENSG00000228108, ENSG00000115306	perfect genomic match(1), in overlapping genes	0	0
A_23_P407090	NFXL1	ENSG00000170448	perfect transcript match, one gene	0	ENST00000381538, ENST00000464756, ENST00000502448, ENST00000507489, ENST00000507131, ENST00000508115, ENST00000511452
A_23_P359655	ZNF664	ENSG00000179195	perfect transcript match, one gene	0	ENST00000337815, ENST00000392404
A_23_P351467	CMAH	ENSG00000168405	perfect transcript match, one gene	0	ENST00000377993, ENST00000471416, ENST00000436589
A_23_P147984	TRIP12	ENSG00000153827	perfect transcript match, one gene	0	ENST00000283943
A_23_P324605	DNAH6	ENSG00000115423	perfect transcript match, one gene	0	ENST00000237449, ENST00000389394
A_23_P31984	ACTL7A	ENSG00000187003	perfect transcript match, one gene	0	ENST00000333999
A_24_P144680	0	0	no match	0	0
A_23_P53788	MTIF3	ENSG00000122033	perfect transcript match, one gene	ENST00000515583, ENST00000398002	ENST00000381116, ENST00000381120, ENST00000461838, ENST00000431572, ENST00000405591
A_23_P29851	LRPAP1	ENSG00000163956	perfect transcript match, one gene	0	ENST00000500728, ENST00000296325, ENST00000515119
A_23_P22800	0	0	mismatch no genomic match, transcript match, multiple unrelated trancripts	ENST00000426936, ENST00000303979	ENST00000320701, ENST00000464674, ENST00000426950, ENST00000438043, ENST00000287721, ENST00000436159, ENST00000383005, ENST00000330628, ENST00000457222, ENST00000440483, ENST00000451548, ENST00000423647, ENST00000428845, ENST00000495839, ENST00000429039, ENST00000431358, ENST00000448518
A_23_P29855	USO1	ENSG00000138768	perfect transcript match, one gene	0	ENST00000508939, ENST00000509822, ENST00000441296, ENST00000264904
A_32_P87110	0	0	mismatch genomic match, no gene	0	0
A_24_P630994	0	0	perfect genomic match, no gene	0	0
A_32_P421527	RP13-143G15.3	ENSG00000227844	perfect transcript match, one gene	0	ENST00000419926
A_23_P126706	ANGPTL1	ENSG00000116194	perfect transcript match, one gene	0	ENST00000234816, ENST00000367629
A_24_P320410	IL9	ENSG00000145839	perfect transcript match, one gene	0	ENST00000274520
A_32_P172114	C22orf27	ENSG00000235989	perfect transcript match, one gene	0	ENST00000422995, ENST00000432624
A_24_P328646	RBM5	ENSG00000003756	perfect transcript match, one gene	0	ENST00000347869, ENST00000464087, ENST00000464988
A_32_P320835	AC105337.2	ENSG00000214105	perfect transcript match, one gene	0	ENST00000397549
A_24_P686247	OCLN_2	ENSG00000230847	perfect transcript match, only one gene with transcript within 2kb of 3prime	0	ENST00000355237, ENST00000515515
A_24_P686243	0	0	no match	0	0
A_32_P33185	RP11-371A19.2	ENSG00000224215	perfect transcript match, one gene	0	ENST00000443224
A_23_P28186	SRD5A2	ENSG00000049319	perfect transcript match, one gene	0	ENST00000405650, ENST00000233139
A_32_P302068	THSD7B	ENSG00000144229	perfect transcript match, one gene	0	ENST00000409968, ENST00000272643, ENST00000413152
A_32_P162646	0	0	perfect genomic match, no gene	0	0
A_32_P206772	0	0	perfect genomic match, no gene	0	0
A_24_P931673	0	0	no match	0	0
A_23_P12231	ACAP3	ENSG00000131584	perfect transcript match, one gene	0	ENST00000354700, ENST00000492936, ENST00000472541, ENST00000353662
A_24_P585676	0	0	no match	0	0
A_24_P76725	DCAF8	ENSG00000132716	perfect transcript match, one gene	0	ENST00000475733
A_23_P380839	C11orf30	ENSG00000158636	perfect transcript match, one gene	0	ENST00000393457, ENST00000334736
A_23_P2884	PIGH	ENSG00000100564	perfect transcript match, one gene	0	ENST00000216452
A_23_P154585	SNX21	ENSG00000124104	perfect transcript match, one gene	0	ENST00000472219, ENST00000491381, ENST00000372542, ENST00000344780, ENST00000372547
A_23_P380834	C11orf30	ENSG00000158636	perfect transcript match, one gene	0	ENST00000393457, ENST00000334736, ENST00000343878
A_24_P66001	UQCR10	ENSG00000184076	perfect transcript match, one gene	0	ENST00000330029, ENST00000401406
A_23_P402604	PFAS	ENSG00000178921	perfect transcript match, one gene	0	ENST00000314666
A_23_P101407	C3	ENSG00000125730	perfect transcript match, one gene	0	ENST00000245907, ENST00000467528
A_23_P153120	DSG3	ENSG00000134757	perfect transcript match, one gene	0	ENST00000257189
A_32_P60635	0	0	perfect genomic match, no gene	0	0
A_23_P254790	TAF9B	ENSG00000187325	perfect transcript match, one gene	ENST00000396646	ENST00000341864, ENST00000480681
A_23_P254797	BPIL1	ENSG00000078898	perfect transcript match, one gene	0	ENST00000170150, ENST00000421877
A_32_P41035	CTD-2021A8.1, CTD-2021A8.2	ENSG00000227233, ENSG00000228897	perfect genomic match, genes within 2kb	0	0
A_23_P72138	MRPS22	ENSG00000175110	perfect transcript match, one gene	0	ENST00000495075, ENST00000498505, ENST00000480938, ENST00000465056, ENST00000478464, ENST00000492644, ENST00000310776, ENST00000445257
A_24_P153043	0	0	perfect, multiple genomic	0	ENST00000427757, ENST00000434638, ENST00000442116, ENST00000448958, ENST00000424429, ENST00000450734
A_23_P409723	TNFRSF10C	ENSG00000173535	perfect transcript match, one gene	0	ENST00000397703
A_23_P105313	EIF2B1	ENSG00000111361	perfect transcript match, one gene	0	ENST00000228958
A_32_P178842	0	0	perfect genomic match, no gene	0	0
A_32_P177897	GRIA3	ENSG00000125675	perfect transcript match, one gene	0	ENST00000371256, ENST00000264357
A_24_P944541	SLC3A1, PREPL	ENSG00000138079, ENSG00000138078	perfect genomic match(1), in overlapping genes	0	ENST00000260649, ENST00000409380, ENST00000409740, ENST00000425263, ENST00000426481, ENST00000409957, ENST00000409411, ENST00000409936
A_24_P466231	0	0	no match	0	0
A_23_P213336	FGF1	ENSG00000113578	perfect transcript match, one gene	0	ENST00000359370, ENST00000378046, ENST00000337706, ENST00000360966, ENST00000489937, ENST00000407758, ENST00000494344, ENST00000441680, ENST00000419524, ENST00000494579, ENST00000403113
A_24_P356721	RPL18	ENSG00000063177	perfect transcript match, one gene	ENST00000486306	ENST00000084795, ENST00000450952
A_24_P54900	LNX1, FIP1L1	ENSG00000072201, ENSG00000145216	perfect genomic match(1), in overlapping genes	0	ENST00000504094, ENST00000306888
A_32_P144619	VCP	ENSG00000165280	perfect transcript match, one gene	0	ENST00000466100
A_23_P155989	CENPK	ENSG00000123219	perfect transcript match, one gene	0	ENST00000514814, ENST00000396679, ENST00000508421, ENST00000242872, ENST00000420839
A_23_P400603	0	0	perfect, multiple genomic	ENST00000435586, ENST00000428895	ENST00000305709, ENST00000476224, ENST00000377613, ENST00000377518, ENST00000429818, ENST00000450704, ENST00000446626
A_23_P102832	CEP250	ENSG00000126001	perfect transcript match, one gene	0	ENST00000397527, ENST00000342580, ENST00000356095
A_23_P107801	C19orf44	ENSG00000105072	perfect transcript match, one gene	0	ENST00000221671
A_24_P929974	0	0	no match	0	0
A_24_P700941	0	0	no match	0	0
A_24_P303420	RP1-238O23.5, RP1-238O23.4	ENSG00000161912, ENSG00000228342	perfect genomic match(1), in overlapping genes	0	ENST00000443453, ENST00000338759, ENST00000440573, ENST00000435541
A_32_P86245	TRAM2	ENSG00000065308	perfect genomic match, genes within 2kb	0	0
A_23_P1286	C10orf82	ENSG00000165863	perfect transcript match, one gene	0	ENST00000369210, ENST00000467153
A_23_P300740	NPB	ENSG00000183979	perfect transcript match, one gene	0	ENST00000333383
A_23_P89410	CNTD1, BECN1	ENSG00000176563, ENSG00000126581	perfect genomic match(1), in overlapping genes	0	ENST00000315066, ENST00000361523, ENST00000438274
A_23_P1280	ASCC1	ENSG00000138303	perfect transcript match, one gene	0	ENST00000373101, ENST00000317168, ENST00000342444, ENST00000486689, ENST00000317126, ENST00000394919
A_23_P33809	IMP3	ENSG00000177971	perfect transcript match, one gene	0	ENST00000314852, ENST00000403490
A_23_P107623	SERPINB12	ENSG00000166634	perfect transcript match, one gene	0	ENST00000269491, ENST00000382768
A_23_P157580	SDCBP	ENSG00000137575	perfect transcript match, one gene	0	ENST00000424270, ENST00000447182, ENST00000413219, ENST00000260130
A_23_P410587	PHF17	ENSG00000077684	perfect transcript match, one gene	0	ENST00000511647, ENST00000413543
A_32_P126832	CKAP2	ENSG00000136108	perfect genomic match, genes within 2kb	0	0
A_32_P34926	CARD14	ENSG00000141527	perfect genomic match(1), in one gene	0	0
A_23_P34852	CTRC	ENSG00000162438	mismatch transcript match, one gene	ENST00000375949, ENST00000483406, ENST00000400792	0
A_32_P40128	0	0	perfect, multiple genomic	0	0
A_23_P20532	CNTNAP3B	ENSG00000154529	perfect transcript match, one gene	ENST00000377653	ENST00000276974
A_32_P155026	NFIA	ENSG00000162599	perfect transcript match, one gene	0	ENST00000403491, ENST00000407417
A_23_P354942	AC010615.3, ZNF493	ENSG00000196686, ENSG00000196268	perfect genomic match(1), in overlapping genes	ENST00000240499, ENST00000443905, ENST00000450683, ENST00000397165, ENST00000397162, ENST00000358523, ENST00000261560, ENST00000261560, ENST00000343332, ENST00000343332, ENST00000291770, ENST00000291770, ENST00000311048, ENST00000311048, ENST00000356929, ENST00000356929, ENST00000356929, ENST00000356929, ENST00000358296, ENST00000358296, ENST00000358296, ENST00000445015, ENST00000445015, ENST0000…	ENST00000392288, ENST00000355504, ENST00000392287, ENST00000341265
A_23_P58266	S100P	ENSG00000163993	perfect transcript match, one gene	0	ENST00000296370, ENST00000513778
A_24_P214043	ABCG1	ENSG00000160179	perfect genomic match(1), in one gene	0	0
A_32_P464568	GBA2	ENSG00000070610	perfect transcript match, one gene	0	ENST00000378103, ENST00000378094, ENST00000378088
A_24_P456452	QKI	ENSG00000112531	perfect genomic match(1), in one gene	0	0
A_24_P298986	ARHGEF12	ENSG00000196914	perfect genomic match(1), in one gene	0	0
A_23_P132932	DGKQ	ENSG00000145214	perfect transcript match, one gene	0	ENST00000273814, ENST00000509465, ENST00000405681
A_32_P194115	UNC84B	ENSG00000100242	perfect transcript match, one gene	0	ENST00000405510, ENST00000405018, ENST00000406622, ENST00000415416, ENST00000396784, ENST00000429847, ENST00000216064, ENST00000435698
A_23_P132936	SPCS3	ENSG00000129128	perfect transcript match, one gene	0	ENST00000503362, ENST00000507678, ENST00000507001, ENST00000264597
A_23_P410059	CIAO1	ENSG00000144021	perfect transcript match, one gene	0	ENST00000488633, ENST00000272402
A_23_P66739	SLC13A5	ENSG00000141485	perfect transcript match, one gene	0	ENST00000293800, ENST00000433363, ENST00000381074
A_32_P201792	CLASP1	ENSG00000074054	perfect transcript match, one gene	0	ENST00000409078, ENST00000263710, ENST00000455322, ENST00000397587
A_23_P80528	TIGIT	ENSG00000181847	perfect transcript match, one gene	0	ENST00000481065, ENST00000486257, ENST00000383671
A_24_P23641	0	0	perfect, multiple genomic	ENST00000383020, ENST00000382639, ENST00000420376, ENST00000303766, ENST00000481858, ENST00000454978, ENST00000454945, ENST00000455210, ENST00000250831, ENST00000470460, ENST00000445779, ENST00000414629, ENST00000439935, ENST00000445659, ENST00000418221, ENST00000455422, ENST00000382670, ENST00000456360, ENST00000382759, ENST00000426043, ENST00000457604, ENST00000420346	ENST00000382707, ENST00000361046, ENST00000439108, ENST00000303902, ENST00000382659, ENST00000358944, ENST00000382673, ENST00000382658, ENST00000426227, ENST00000382680, ENST00000382653, ENST00000382677, ENST00000418956, ENST00000430938, ENST00000425447, ENST00000442167
A_24_P89457	CDKN1A	ENSG00000124762	perfect transcript match, one gene	0	ENST00000459970, ENST00000244741, ENST00000373711, ENST00000478800, ENST00000448526, ENST00000405375
A_23_P131089	KANK3	ENSG00000186994	perfect transcript match, one gene	0	ENST00000330915
A_23_P431815	CD7	ENSG00000173762	perfect transcript match, one gene	0	ENST00000312648
A_23_P408455	SLC25A36	ENSG00000114120	perfect transcript match, one gene	0	ENST00000446041
A_24_P235049	MTHFD1L	ENSG00000120254	perfect transcript match, one gene	0	ENST00000367321, ENST00000392243, ENST00000367310
A_24_P491923	LPP	ENSG00000145012	perfect genomic match(1), in one gene	0	0
A_32_P51005	FAM163B, ADAMTSL2	ENSG00000196990, ENSG00000197859	perfect genomic match, genes within 2kb	0	0
A_32_P217614	SYT6	ENSG00000134207	perfect genomic match, genes within 2kb	0	0
A_23_P47357	0	0	perfect, multiple genomic	ENST00000421295	ENST00000392902, ENST00000236900, ENST00000476147, ENST00000327878, ENST00000457822
A_23_P414771	TFAM	ENSG00000108064	perfect genomic match(1), in one gene	ENST00000487519, ENST00000373899, ENST00000373895	0
A_24_P175707	TMEM86A	ENSG00000151117	perfect transcript match, one gene	0	ENST00000280734
A_24_P234792	CSNK1G3	ENSG00000151292	perfect transcript match, one gene	0	ENST00000360683, ENST00000345990, ENST00000457355, ENST00000395411, ENST00000395412
A_23_P43846	FABP6	ENSG00000170231	perfect transcript match, one gene	0	ENST00000393980, ENST00000402432, ENST00000393982, ENST00000310650
A_24_P11587	0	0	perfect genomic match, no gene	0	0
A_24_P410878	PICALM	ENSG00000073921	perfect genomic match(1), in one gene	0	0
A_24_P815792	0	0	perfect genomic match, no gene	0	0
A_24_P75408	0	0	no match	0	0
A_24_P105102	PKMYT1, PAQR4	ENSG00000127564, ENSG00000162073	perfect genomic match(1), in overlapping genes	0	ENST00000262300, ENST00000440027, ENST00000318782, ENST00000293978
A_23_P305711	RYBP	ENSG00000163602	perfect transcript match, one gene	0	ENST00000477973
A_24_P56884	TMEM199	ENSG00000244045	perfect transcript match, one gene	0	ENST00000292114, ENST00000509083, ENST00000483505, ENST00000395404, ENST00000457710
A_24_P56887	CRLF3	ENSG00000176390	perfect genomic match, genes within 2kb	0	0
A_24_P390784	SREBF1	ENSG00000072310	perfect transcript match, one gene	0	ENST00000355815, ENST00000261646, ENST00000395751, ENST00000395757, ENST00000395756, ENST00000418712, ENST00000423161, ENST00000435530
A_23_P345065	UBE2F, SCLY	ENSG00000184182, ENSG00000132330	mismatch genomic match(1), in overlapping genes	ENST00000449891, ENST00000254663, ENST00000480357, ENST00000450965, ENST00000422984, ENST00000429612	0
A_23_P337346	0	0	perfect genomic match, no gene	0	0
A_24_P137602	CEP120	ENSG00000168944	perfect transcript match, one gene	0	ENST00000306467, ENST00000508138, ENST00000510582, ENST00000513565, ENST00000306481, ENST00000328236
A_23_P345068	CAPN13	ENSG00000162949	perfect transcript match, one gene	0	ENST00000458085
A_23_P60296	OSTF1	ENSG00000134996	perfect transcript match, one gene	0	ENST00000346234
A_24_P887239	PAAF1	ENSG00000175575	perfect genomic match(1), in one gene	0	0
A_23_P146111	NIPAL2	ENSG00000104361	perfect transcript match, one gene	0	ENST00000430223, ENST00000341166
A_23_P86315	HFE2	ENSG00000168509	perfect transcript match, one gene	0	ENST00000357836, ENST00000336751, ENST00000497365, ENST00000475797, ENST00000393075, ENST00000317920
A_24_P313334	SERF2	ENSG00000140264	perfect transcript match, one gene	0	ENST00000445816
A_24_P333234	TRIM44	ENSG00000166326	perfect genomic match(1), in one gene	0	0
A_23_P104865	OR10D1P	ENSG00000196403	perfect transcript match, one gene	0	ENST00000355343
A_24_P239017	0	0	perfect genomic match, no gene	0	0
A_24_P57426	COL18A1	ENSG00000182871	perfect transcript match, one gene	0	ENST00000400337, ENST00000400347, ENST00000355480, ENST00000342220, ENST00000423214, ENST00000473212, ENST00000359759
A_23_P335277	PART1	ENSG00000152931	perfect transcript match, one gene	0	ENST00000515734
A_32_P91773	SOD2	ENSG00000112096	perfect genomic match(1), in one gene	0	0
A_23_P38784	SIGLEC7	ENSG00000168995	perfect transcript match, one gene	0	ENST00000317643, ENST00000305628
A_32_P146508	RP11-422N19.3	ENSG00000234618	perfect transcript match, one gene	ENST00000454001, ENST00000395294, ENST00000433498, ENST00000479228, ENST00000339991, ENST00000477347, ENST00000399198, ENST00000496398, ENST00000354585, ENST00000421328, ENST00000428906, ENST00000484897, ENST00000412542, ENST00000397245, ENST00000301821, ENST00000458478, ENST00000443003, ENST00000478027, ENST00000495394, ENST00000415859, ENST00000448168, ENST00000435879, ENST00000429844, ENST0000…	ENST00000418207
A_24_P316672	RALY	ENSG00000125970	perfect genomic match(1), in one gene	0	0
A_24_P290764	FAM120A	ENSG00000048828	perfect transcript match, one gene	0	ENST00000446420, ENST00000475933, ENST00000437660
A_32_P120863	0	0	no match	0	0
A_23_P90626	CYTIP	ENSG00000115165	perfect transcript match, one gene	0	ENST00000264192
A_24_P201973	TEP1	ENSG00000129566	perfect transcript match, one gene	0	ENST00000262715, ENST00000359243
A_24_P146211	HIST1H2BD	ENSG00000158373	perfect transcript match, one gene	ENST00000464664, ENST00000396984, ENST00000314332, ENST00000356530, ENST00000359985, ENST00000377733, ENST00000244601, ENST00000356950, ENST00000396891, ENST00000377401, ENST00000359465, ENST00000396980, ENST00000469483, ENST00000369167, ENST00000427880, ENST00000369160, ENST00000369385, ENST00000498492, ENST00000436555, ENST00000320387	ENST00000289316, ENST00000377777
A_23_P7932	TREML2	ENSG00000112195	perfect transcript match, one gene	0	ENST00000483722, ENST00000373108
A_24_P799580	0	0	no match	0	0
A_32_P124521	RMND1	ENSG00000155906	perfect genomic match, genes within 2kb	0	0
A_23_P66174	SBK1	ENSG00000188322	perfect transcript match, one gene	0	ENST00000341901
A_23_P346006	CCPG1	ENSG00000214882	perfect transcript match, one gene	0	ENST00000425574, ENST00000442196, ENST00000310958, ENST00000452064
A_23_P393656	NPHP3	ENSG00000113971	perfect genomic match(1), in one gene	0	0
A_23_P425516	TSPAN17	ENSG00000048140	perfect transcript match, one gene	0	ENST00000310032, ENST00000514705, ENST00000508164, ENST00000515708, ENST00000405525, ENST00000414405
A_23_P131778	MANBAL	ENSG00000101363	perfect transcript match, one gene	0	ENST00000373606, ENST00000397152, ENST00000373605, ENST00000397151, ENST00000397156
A_23_P131771	TPD52L2	ENSG00000101150	perfect transcript match, one gene	0	ENST00000346249, ENST00000348257, ENST00000352482, ENST00000351424, ENST00000217121, ENST00000358548, ENST00000474176, ENST00000369927
A_24_P364954	C17orf101	ENSG00000181396	perfect transcript match, one gene	0	ENST00000313056, ENST00000329197
A_24_P360674	CDKN2B	ENSG00000147883	perfect transcript match, one gene	0	ENST00000276925
A_23_P163820	ZNF629	ENSG00000102870	perfect transcript match, one gene	0	ENST00000262525
A_24_P367900	ANGPT2	ENSG00000091879	perfect transcript match, one gene	0	ENST00000325203
A_23_P368870	C12orf37	ENSG00000196243	perfect transcript match, one gene	0	ENST00000359455
A_24_P744259	FAM73A	ENSG00000180488	perfect genomic match, genes within 2kb	0	0
A_23_P43157	MYBL1	ENSG00000185697	perfect transcript match, one gene	0	ENST00000402282, ENST00000399555, ENST00000331406
A_23_P43150	0	0	no match	0	0
A_24_P22939	ADAMTSL5	ENSG00000185761	perfect transcript match, one gene	0	ENST00000413997, ENST00000330475
A_23_P140614	RP11-632K20.1	ENSG00000206127	perfect transcript match, one gene	ENST00000283760, ENST00000327271	ENST00000509311, ENST00000314246
A_23_P147647	SGCD	ENSG00000170624	perfect transcript match, one gene	0	ENST00000337851, ENST00000435422, ENST00000426115
A_23_P147641	TCEA2	ENSG00000171703	perfect transcript match, one gene	0	ENST00000361317, ENST00000343484, ENST00000339217, ENST00000440819, ENST00000458442, ENST00000465433, ENST00000477783, ENST00000395050, ENST00000395053
A_24_P517198	FAM49B	ENSG00000153310	perfect genomic match(1), in one gene	0	0
A_24_P92451	0	0	perfect, multiple genomic	ENST00000440673, ENST00000454636, ENST00000454636, ENST00000444652, ENST00000444652, ENST00000441574, ENST00000441574	ENST00000451257, ENST00000433014, ENST00000447720, ENST00000436681
A_32_P7204	RAB28	ENSG00000157869	perfect transcript match, one gene	ENST00000330852, ENST00000508274, ENST00000504644, ENST00000427490	ENST00000511649, ENST00000288723, ENST00000338176
A_32_P31240	SEMA3D	ENSG00000153993	perfect transcript match, one gene	0	ENST00000284136
A_23_P149975	FAM107B	ENSG00000065809	perfect transcript match, one gene	0	ENST00000378470, ENST00000181796, ENST00000468747, ENST00000378467
A_24_P941505	FAM120A	ENSG00000048828	perfect transcript match, one gene	0	ENST00000277165, ENST00000340893, ENST00000333936
A_24_P229025	GRIA3	ENSG00000125675	perfect transcript match, one gene	0	ENST00000371266, ENST00000371264
A_24_P321525	RERG	ENSG00000134533	perfect transcript match, one gene	0	ENST00000256953
A_24_P822427	0	0	no match	0	0
A_32_P211765	0	0	no match	0	0
A_23_P153917	MAP2	ENSG00000078018	perfect transcript match, one gene	0	ENST00000360351, ENST00000392194, ENST00000461238, ENST00000392195, ENST00000411786
A_24_P419250	RASAL2	ENSG00000075391	perfect transcript match, one gene	0	ENST00000367649, ENST00000462775, ENST00000263528, ENST00000448150
A_24_P50818	GTF3C3	ENSG00000119041	perfect transcript match, one gene	0	ENST00000409364
A_32_P46954	0	0	perfect genomic match, no gene	0	0
A_23_P371966	FAM171B	ENSG00000144369	perfect transcript match, one gene	0	ENST00000304698
A_32_P831725	C3orf62	ENSG00000188315	perfect transcript match, one gene	0	ENST00000479673, ENST00000343010
A_24_P9671	0	0	perfect genomic match, but multiple unrelated transcripts	0	ENST00000330899, ENST00000495015, ENST00000465677, ENST00000399417
A_24_P187750	ARF3	ENSG00000134287	perfect transcript match, one gene	0	ENST00000256682
A_24_P154868	0	0	perfect, multiple genomic	ENST00000445953	ENST00000424841, ENST00000447493, ENST00000423244, ENST00000230588
A_24_P738859	SYDE2	ENSG00000097096	perfect genomic match(1), in one gene	0	0
A_23_P334630	JRK, AC083841.1, AC145123.1	ENSG00000234616, ENSG00000232495, ENSG00000247396	perfect genomic match(1), in overlapping genes	0	ENST00000507178, ENST00000514531, ENST00000430360, ENST00000501891
A_24_P548624	RP11-216B9.6	ENSG00000228395	perfect transcript match, one gene	0	ENST00000426704
A_23_P130429	0	0	perfect, multiple genomic	0	ENST00000400614, ENST00000399799
A_24_P912204	MIDN	ENSG00000167470	perfect transcript match, one gene	0	ENST00000300952, ENST00000395622
A_24_P93503	SLC25A5P6	ENSG00000213332	perfect transcript match, one gene	0	ENST00000393502
A_23_P10815	PUM1	ENSG00000134644	perfect transcript match, one gene	0	ENST00000257075, ENST00000373747, ENST00000424085, ENST00000426105, ENST00000440538, ENST00000423018, ENST00000373749
A_24_P902728	CAPRIN1	ENSG00000135387	perfect transcript match, one gene	0	ENST00000389645
A_32_P163937	MESDC1	ENSG00000140406	perfect genomic match, genes within 2kb	0	0
A_24_P323805	RP11-324J13.1	ENSG00000213851	perfect transcript match, one gene	0	ENST00000396552
A_32_P315178	ATP13A5	ENSG00000187527	perfect transcript match, one gene	0	ENST00000342358, ENST00000495496, ENST00000382017
A_23_P29441	SLMAP	ENSG00000163681	perfect transcript match, one gene	0	ENST00000295951, ENST00000428312, ENST00000449503, ENST00000416658, ENST00000417128, ENST00000438794, ENST00000495364, ENST00000494088, ENST00000460223, ENST00000295952, ENST00000442599, ENST00000416870
A_32_P166372	0	0	no match	0	0
A_32_P104097	RP11-774D14.1	ENSG00000251629	perfect genomic match(1), in one gene	0	0
A_24_P372223	MSR1	ENSG00000038945	perfect transcript match, one gene	0	ENST00000262101, ENST00000445506, ENST00000350896
A_32_P15211	ZNF638	ENSG00000075292	perfect transcript match, one gene	0	ENST00000488126, ENST00000460310
A_24_P100228	XBP1	ENSG00000100219	perfect transcript match, one gene	0	ENST00000216037, ENST00000403532, ENST00000415306, ENST00000405219, ENST00000344347
A_24_P373174	RAB27A	ENSG00000069974	perfect transcript match, one gene	0	ENST00000396307, ENST00000396304, ENST00000423492, ENST00000336787
A_24_P177795	RP11-722C17.1	ENSG00000242992	perfect transcript match, one gene	ENST00000450676, ENST00000273550, ENST00000406545, ENST00000413500, ENST00000432137, ENST00000393653, ENST00000435241, ENST00000425761, ENST00000492727	ENST00000480365
A_23_P149398	AQP10	ENSG00000143595	perfect transcript match, one gene	0	ENST00000484864
A_24_P484702	KIAA1217	ENSG00000120549	mismatch genomic match(1), in one gene	0	0
A_24_P111271	PLA2G2D	ENSG00000117215	perfect transcript match, one gene	0	ENST00000375105, ENST00000442610
A_24_P418619	RP11-464D20.2	ENSG00000239246	perfect transcript match, one gene	ENST00000483812, ENST00000477729, ENST00000430953, ENST00000326199, ENST00000494077, ENST00000467531, ENST00000464218, ENST00000344700, ENST00000480942, ENST00000374053, ENST00000439253, ENST00000435599, ENST00000467930, ENST00000480396, ENST00000393266, ENST00000408001, ENST00000485426, ENST00000452587	ENST00000460492
A_23_P149390	CGN	ENSG00000143375	perfect transcript match, one gene	0	ENST00000271636, ENST00000473377
A_23_P6714	SENP7	ENSG00000138468	perfect transcript match, one gene	0	ENST00000394095, ENST00000394094, ENST00000314261, ENST00000394091, ENST00000394085, ENST00000358203
A_32_P815507	PRKCQ	ENSG00000065675	perfect genomic match(1), in one gene	0	0
A_23_P416048	MAPK8IP3	ENSG00000138834	perfect genomic match(1), in one gene	0	0
A_32_P98502	0	0	perfect genomic match, no gene	ENST00000322347	0
A_32_P87872	IMMP2L	ENSG00000184903	perfect transcript match, one gene	0	ENST00000405709, ENST00000331762, ENST00000487733, ENST00000489381
A_23_P133216	NLN	ENSG00000123213	perfect transcript match, one gene	0	ENST00000380985, ENST00000502464
A_23_P2414	C12orf39	ENSG00000134548	perfect transcript match, one gene	0	ENST00000256969
A_23_P130731	TBC1D17	ENSG00000104946	perfect transcript match, one gene	0	ENST00000221543
A_24_P237559	LNPEP	ENSG00000113441	perfect transcript match, one gene	0	ENST00000395784
A_24_P212605	RP11-941H19.2	ENSG00000213791	mismatch transcript match, one gene	ENST00000472088	0
A_32_P113047	CCDC67	ENSG00000165325	perfect transcript match, one gene	0	ENST00000298050
A_32_P57775	EPB41L1	ENSG00000088367	perfect transcript match, one gene	0	ENST00000338074, ENST00000373946, ENST00000441639, ENST00000397314, ENST00000344237
A_23_P148372	CSTF2	ENSG00000101811	perfect transcript match, one gene	ENST00000331173	ENST00000372972, ENST00000475126, ENST00000415585, ENST00000458320
A_32_P53093	AB019439.67	ENSG00000229084	perfect transcript match, one gene	0	ENST00000458560, ENST00000415154
A_23_P216071	0	0	no match	0	0
A_32_P132748	0	0	perfect, multiple genomic	0	0
A_24_P236680	TRIM25	ENSG00000121060	perfect genomic match, genes within 2kb	0	0
A_23_P394448	DPY19L1	ENSG00000173852	perfect transcript match, one gene	0	ENST00000310974, ENST00000389292
A_24_P16740	KEL	ENSG00000197993	perfect genomic match(1), in one gene	0	0
A_24_P489480	AC024560.1, AC024560.3	ENSG00000239604, ENSG00000214135	perfect genomic match(1), in overlapping genes	ENST00000457233	0
A_32_P118969	LTBR	ENSG00000111321	perfect genomic match(1), in one gene	0	0
A_24_P339153	SPNS1	ENSG00000169682	perfect transcript match, one gene	0	ENST00000311008, ENST00000334536, ENST00000352260, ENST00000452515, ENST00000323081
A_23_P100413	EXOSC6	ENSG00000223496	perfect transcript match, one gene	0	ENST00000435634
A_24_P208721	KLHL18	ENSG00000114648	perfect transcript match, one gene	0	ENST00000232766, ENST00000461084, ENST00000442272, ENST00000455924
A_23_P380318	0	0	no match	0	0
A_32_P151244	TBL1XR1	ENSG00000177565	perfect genomic match(1), in one gene	0	0
A_23_P388168	RAB3B	ENSG00000169213	perfect transcript match, one gene	0	ENST00000371655
A_24_P945339	SYNJ1	ENSG00000159082	perfect transcript match, one gene	0	ENST00000438952, ENST00000382499, ENST00000433931, ENST00000382491, ENST00000322229, ENST00000399709, ENST00000382509, ENST00000357345, ENST00000382506, ENST00000399698
A_24_P417036	PPARA	ENSG00000186951	perfect transcript match, one gene	0	ENST00000407236, ENST00000396000, ENST00000262735
A_24_P117845	WNK2	ENSG00000165238	perfect transcript match, one gene	0	ENST00000448039, ENST00000297954, ENST00000432730, ENST00000411624, ENST00000395477, ENST00000349097, ENST00000395475, ENST00000427277, ENST00000356055
A_32_P20203	RP11-18H7.1	ENSG00000242622	perfect transcript match, one gene	0	ENST00000484076, ENST00000469070, ENST00000485898
A_24_P45367	NIPAL3	ENSG00000001461	perfect transcript match, one gene	0	ENST00000003912
A_24_P592591	0	0	no match	0	0
A_24_P182586	TMEM183A	ENSG00000163444	perfect transcript match, one gene	0	ENST00000367242
A_32_P70129	CADM1	ENSG00000182985	perfect genomic match(1), in one gene	0	0
A_24_P944063	ZNF785	ENSG00000197162	perfect transcript match, one gene	0	ENST00000395216
A_23_P171237	ACRC	ENSG00000147174	perfect transcript match, one gene	0	ENST00000373696, ENST00000373695
A_24_P925996	IPO9	ENSG00000198700	perfect transcript match, one gene	0	ENST00000361565
A_23_P171232	AMOT	ENSG00000126016	perfect transcript match, one gene	0	ENST00000304758, ENST00000371959
A_23_P41395	0	0	no match	0	0
A_24_P342096	0	0	perfect, multiple genomic	ENST00000417276, ENST00000424021	ENST00000377542, ENST00000377531, ENST00000377484
A_23_P123704	C9orf27	ENSG00000204148	perfect transcript match, one gene	0	ENST00000374014
A_24_P456468	AC068234.1	ENSG00000247683	perfect transcript match, one gene	0	ENST00000501005
A_24_P3249	RARB	ENSG00000077092	perfect transcript match, one gene	0	ENST00000437042, ENST00000330688, ENST00000458646
A_24_P231483	MAP2	ENSG00000078018	perfect transcript match, one gene	0	ENST00000199940, ENST00000360351, ENST00000361559, ENST00000392194, ENST00000447185, ENST00000461238, ENST00000392195, ENST00000411786
A_23_P363426	SFRS2B	ENSG00000180771	perfect transcript match, one gene	0	ENST00000446101
A_24_P402297	PARN	ENSG00000140694	perfect genomic match(1), in one gene	0	0
A_23_P50250	CKM	ENSG00000104879	perfect transcript match, one gene	0	ENST00000221476, ENST00000417677
A_32_P149546	CROCC	ENSG00000058453	perfect transcript match, one gene	ENST00000420820, ENST00000263511, ENST00000421700, ENST00000362058, ENST00000436658	ENST00000466256, ENST00000375541, ENST00000445545, ENST00000467938, ENST00000492631, ENST00000488646, ENST00000467715, ENST00000467880, ENST00000442953
A_23_P420038	RRP7A	ENSG00000189306	perfect transcript match, one gene	0	ENST00000323013
A_24_P103944	ATM	ENSG00000149311	perfect genomic match(1), in one gene	0	0
A_23_P4714	MIA	ENSG00000213054	perfect transcript match, one gene	0	ENST00000263369
A_32_P162322	MTPAP	ENSG00000107951	perfect genomic match(1), in one gene	0	0
A_23_P15357	LGALS3BP	ENSG00000108679	perfect transcript match, one gene	0	ENST00000262776, ENST00000418895, ENST00000431152
A_23_P10182	ACOX2	ENSG00000168306	perfect transcript match, one gene	0	ENST00000302819, ENST00000459701, ENST00000467738, ENST00000481527, ENST00000460921
A_23_P56949	SERTAD2	ENSG00000179833	perfect transcript match, one gene	0	ENST00000313349
A_32_P61757	PTPN11	ENSG00000179295	perfect transcript match, one gene	0	ENST00000351677
A_23_P81770	PTP4A1	ENSG00000112245	perfect transcript match, one gene	0	ENST00000370651, ENST00000370650
A_24_P457442	SFRS11	ENSG00000116754	perfect genomic match(1), in one gene	0	0
A_24_P39211	ING1	ENSG00000153487	perfect transcript match, one gene	0	ENST00000338450, ENST00000333219, ENST00000375775, ENST00000375774, ENST00000375777
A_23_P11859	HSD17B7	ENSG00000132196	perfect transcript match, one gene	ENST00000356314, ENST00000277668, ENST00000471365	ENST00000485405, ENST00000254521, ENST00000494450, ENST00000488656
A_32_P65045	ST18	ENSG00000147488	perfect transcript match, one gene	0	ENST00000276480
A_24_P225468	ANP32E	ENSG00000143401	perfect transcript match, one gene	0	ENST00000314136, ENST00000369119, ENST00000436748, ENST00000369116, ENST00000421169
A_24_P91832	ATP1B4	ENSG00000101892	perfect transcript match, one gene	0	ENST00000218008, ENST00000361319
A_24_P724153	0	0	perfect, multiple genomic	ENST00000438784, ENST00000498840, ENST00000483613, ENST00000478386, ENST00000470389, ENST00000485355, ENST00000442655, ENST00000468675, ENST00000479743, ENST00000493479, ENST00000480160, ENST00000450463, ENST00000451219, ENST00000474167, ENST00000322686, ENST00000389400, ENST00000428159, ENST00000487064, ENST00000454716, ENST00000483874, ENST00000443616, ENST00000449832	ENST00000472161, ENST00000425466, ENST00000487100, ENST00000382175, ENST00000484430, ENST00000274065, ENST00000509736, ENST00000514682, ENST00000512690, ENST00000515792, ENST00000506126, ENST00000461022, ENST00000398981, ENST00000411660, ENST00000450585
A_32_P69930	CCDC96	ENSG00000173013	perfect transcript match, one gene	0	ENST00000310085
A_32_P113954	0	0	perfect genomic match, no gene	0	0
A_32_P69938	0	0	perfect, multiple genomic	0	ENST00000305709, ENST00000476224, ENST00000377613, ENST00000435586, ENST00000428895, ENST00000377518, ENST00000429818, ENST00000450704, ENST00000446626
[truncated: 39,002 more rows]
